# Supplementary material for: The bovine lactation genome: insights into the evolution of mammalian milk
Source: Genome Biol. 2009 Apr 24;10(4):R43. doi: 10.1186/gb-2009-10-4-r43 (PMC2688934; doi:10.1186/gb-2009-10-4-r43)
Supplement: Additional data file 1 — Milk and mammary gene sets. [file gb-2009-10-4-r43-S1.xls]

## Sheet: Milk_Protein_Set
Milk Protein Gene Set
From Lemay DG, Lynn DJ, Martin WF, Casey TM, Kriventseva EV, Rincon G, Barris WC, Hinrichs AS, Molenaar AJ, Pollard KS, Neville MC, Maqbool NJ, Zdobnov EM, Tellam RL, Medrano JF, German JB, and Rijnkels M. (2008) The bovine lactation genome: insights into the evolution of mammalian milk
GLEAN_ID	Gene Symbol	NCBI accession	Human Ortholog	Mouse Ortholog	Chromosome	Start	End
GLEAN_25725	SLC34A2	NM_174661	ENSG00000157765	ENSMUSG00000029188	chr6	42911432	42925492
GLEAN_18717	RALB	NM_001097985	ENSG00000144118	ENSMUSG00000004451	chr2	65700723	65717838
GLEAN_00816	CORO1A	NM_174521	ENSG00000102879	ENSMUSG00000030707	chr25	21529214	21532909
GLEAN_05462	NUCB1	NM_001075199	ENSG00000104805	ENSMUSG00000030824	chr18	54031369	54046223
GLEAN_08781	GNA14	NM_174323	ENSG00000156049	ENSMUSG00000024697	chr8	50088625	50286248
GLEAN_17214	NEB	L14466	ENSG00000183091	ENSMUSG00000026950	chr2	37762232	37972701
GLEAN_13278	RAB2A	NM_001075354	_NONE_	_NONE_	chr14	25538874	25619907
GLEAN_21462	RAB18	NM_001075499	ENSG00000099246	ENSMUSG00000073639	chr13	37228485	37255464
GLEAN_05236	LCP1	NM_001034720	ENSG00000136167	ENSMUSG00000021998	chr12	13521990	13561635
GLEAN_02143	PFN1	NM_001015592	ENSG00000108518	ENSMUSG00000018293	chr19	25362965	25365537
GLEAN_19342	GNA11	NM_174322	_NONE_	_NONE_	chr7	18451589	18466698
GLEAN_16265	ACTB	NM_173979	_NONE_	_NONE_	chr25	38947212	38949782
GLEAN_10152	ATP13A4	AW655366	ENSG00000127249	ENSMUSG00000038094	chr1	68259771	68343496
GLEAN_20200	HSPA8	NM_174345	ENSG00000109971	ENSMUSG00000015656	chr15	27568299	27571706
GLEAN_16704	TTLL6	EE245194	ENSG00000170703	ENSMUSG00000038756	chr19	36457150	36506504
GLEAN_08607	RAB1A	NM_001033628	ENSG00000138069	ENSMUSG00000020149	chr11	57673934	57701970
GLEAN_10624	B2M	NM_173893	_NONE_	_NONE_	chr10	91476994	91483062
GLEAN_13106	CAPZA1	NM_001083480	ENSG00000116489	ENSMUSG00000070372	chr3	30149928	30192492
GLEAN_08859	ADFP	NM_173980	ENSG00000147872	ENSMUSG00000028494	chr8	33156841	33164106
GLEAN_04480	MUC15	NM_176631	ENSG00000169550	ENSMUSG00000050808	chr15	48644879	48649784
GLEAN_10112	RAP1B	NM_175824	ENSG00000127314	ENSMUSG00000052681	chr5	44824088	44830347
GLEAN_08966	KIAA2026	DV882680	_NONE_	_NONE_	chr8	40607342	40714911
GLEAN_07528	AHSG	NM_173984	ENSG00000145192	ENSMUSG00000022868	chr1	74486775	74493314
GLEAN_03051	RAB11B	NM_001035391	ENSG00000185236	ENSMUSG00000077450	chr7	14622905	14631731
GLEAN_04279	CD14	NM_174008	ENSG00000170458	ENSMUSG00000051439	chr7	42743319	42744531
GLEAN_02018	SLC5A1	NM_174606	ENSG00000100170	ENSMUSG00000011034	chr17	68506614	68554376
GLEAN_00157	ACACA	NM_174224	ENSG00000132142	ENSMUSG00000020532	chr19	11170123	11454933
GLEAN_09384	GRID1	EH205464	_NONE_	_NONE_	chr28	34678465	35143033
GLEAN_18819	RAB10	NM_001101288	_NONE_	_NONE_	chr11	68449946	68555808
GLEAN_22980	GPD2	NM_001100296	ENSG00000115159	ENSMUSG00000026827	chr2	37021914	37133306
GLEAN_23829	ZNF668	NM_001076953	ENSG00000167394	ENSMUSG00000049728	chr25	28097701	28100002
GLEAN_05945	ENO1	NM_174049	ENSG00000074800	ENSMUSG00000059040	chr16	42903615	42914593
GLEAN_04081	YKT6	NM_001035047	ENSG00000106636	ENSMUSG00000002741	chr4	68798380	68803312
GLEAN_24367	FGB	NM_001098135	ENSG00000171564	ENSMUSG00000033831	chr17	2607066	2614406
GLEAN_12862	VAT1	BC148900	ENSG00000108828	ENSMUSG00000034993	chr19	44563612	44568907
GLEAN_23745	PI	NM_173882	_NONE_	_NONE_	chr21	52595993	52599908
GLEAN_14815	RPL7	NM_001014928	_NONE_	_NONE_	chr14	35023650	35026251
GLEAN_09889	SPP1	NM_174187	ENSG00000118785	ENSMUSG00000029304	chr6	33710728	33716106
GLEAN_08536	SAR1B	NM_001035315	ENSG00000152700	ENSMUSG00000020386	chrUn.003.1353	34295	54448
GLEAN_16789	SND1	NM_205784	ENSG00000197157	ENSMUSG00000001424	chr4	82346200	82782167
GLEAN_22534	GNB2	NM_001097561	ENSG00000172354	ENSMUSG00000029713	chr25	36236761	36239081
GLEAN_16728	NDUFV2	NM_174565	_NONE_	_NONE_	chr24	39869509	39888030
GLEAN_00545	RIT1	NM_001098078	ENSG00000143622	ENSMUSG00000028057	chr3	12464525	12470702
GLEAN_24845	RAP1A	NM_174448	ENSG00000116473	ENSMUSG00000068798	chr3	31893339	31908212
GLEAN_04170	UBL3	NM_001038144	ENSG00000122042	ENSMUSG00000001687	chr12	27670437	27715237
GLEAN_10239	GNAS	U77614	_NONE_	_NONE_	chr13	57131805	57132531
GLEAN_10146	ATP13A3	CR851771	ENSG00000133657	ENSMUSG00000022533	chr1	67336730	67391245
GLEAN_07083	FABP7	NM_001078162	ENSG00000164434	ENSMUSG00000019874	chr9	23498443	23501814
GLEAN_19205	SLC1A1	NM_174599	ENSG00000106688	ENSMUSG00000024935	chr8	39446301	39519232
GLEAN_12705	ELMOD2	NM_001075705	ENSG00000179387	ENSMUSG00000035151	chrUn.003.2840	4059	21059
GLEAN_20712	RHOA	NM_176645	ENSG00000067560	ENSMUSG00000007815	chr22	48786627	48795963
GLEAN_03245	GLYCAM1	NM_174828	_NONE_	_NONE_	chr5	26049022	26051747
GLEAN_25383	SSR1	NM_001102122	ENSG00000124783	ENSMUSG00000021427	chr23	38465655	38481520
GLEAN_22128	CSN3	NM_174294	_NONE_	_NONE_	chr6	79528410	79536910
GLEAN_21827	GBB1	NM_175777	ENSG00000078369	ENSMUSG00000029064	chr16	47877548	47897571
GLEAN_24372	FGA	NM_001033626	_NONE_	_NONE_	chr17	2572956	2579408
GLEAN_11922	YWHAZ	NM_174814	ENSG00000164924	ENSMUSG00000022285	chr14	65787778	65817331
GLEAN_19187	RHEB1	NM_001031764	ENSG00000106615	ENSMUSG00000028945	chr10	37646477	37647032
GLEAN_23546	S100A11	NM_001098856	ENSG00000163191	ENSMUSG00000027907	chr3	16443167	16453291
GLEAN_00951	FAM26B	NM_001046420	ENSG00000138172	ENSMUSG00000033033	chr26	21583393	21585599
GLEAN_26477	LRC8A	NM_001076807	ENSG00000136802	ENSMUSG00000007476	chr11	94894799	94902109
GLEAN_12601	LPO	NM_173933	ENSG00000167419	ENSMUSG00000009356	chr19	6511682	6535858
GLEAN_04084	PPIA	NM_178320	_NONE_	_NONE_	chr4	68406004	68409691
GLEAN_15794	AKAP4	NM_174235	ENSG00000147081	ENSMUSG00000050089	chrX	60931790	60948073
GLEAN_14558	CHP	NM_001075576	ENSG00000187446	ENSMUSG00000014077	chr10	32100712	32130102
GLEAN_10378	APOA1	NM_174242	ENSG00000118137	ENSMUSG00000032083	chr15	18920746	18924357
GLEAN_22126	CSN1S2	NM_174528	_NONE_	_NONE_	chr6	79637997	79649945
GLEAN_14249	HSPCA	NM_001012670	ENSG00000080824	ENSMUSG00000021270	chr21	60618994	60623064
GLEAN_21483	CYB5R3	NM_001103250	ENSG00000100243	ENSMUSG00000018042	chr5	112091038	112102083
GLEAN_05618	CIDEA	NM_001083449	ENSG00000176194	ENSMUSG00000024526	chr24	41267765	41278317
GLEAN_18191	IgD	AF411240	_NONE_	_NONE_	chr21	62979139	62987009
GLEAN_03617	TUBB2C	NM_001034663	ENSG00000188229	ENSMUSG00000036752	chr11	101629312	101631525
GLEAN_22081	CATHL1	NM_174825	_NONE_	_NONE_	chr22	49766520	49767834
GLEAN_09631	KRT10	NM_174377	_NONE_	_NONE_	chr19	40253768	40257756
GLEAN_09759	DMBT1	S78981	ENSG00000187908	ENSMUSG00000047517	chr26	39338201	39383014
GLEAN_01716	LTF	NM_180998	ENSG00000012223	ENSMUSG00000032496	chr22	51376146	51409222
GLEAN_02671	ALDH2	NM_001075367	ENSG00000111275	ENSMUSG00000029455	chr17	62112439	62137494
GLEAN_12094	ANXA1	NM_175784	ENSG00000135046	ENSMUSG00000024659	chr8	45339364	45356355
GLEAN_03662	SDR1	NM_174180	ENSG00000162496	ENSMUSG00000066026	chr16	38904956	38953391
GLEAN_20794	HSP90B1	NM_174700	ENSG00000166598	ENSMUSG00000020048	chr5	68206108	68224478
GLEAN_22509	MAL2	NM_001081719	ENSG00000147676	ENSMUSG00000024479	chr14	44579366	44610316
GLEAN_06877	RAB3B	NM_174447	ENSG00000169213	ENSMUSG00000003411	chr3	92226121	92280698
GLEAN_14180	H3F3A	NM_001014389	_NONE_	_NONE_	chr16	26003161	26009189
GLEAN_17418	MFGE8	NM_176610	ENSG00000140545	ENSMUSG00000030605	chr21	20196622	20210991
GLEAN_17381	RAB5C	NM_001034743	_NONE_	_NONE_	chr19	43654733	43658919
GLEAN_23256	LGB	NM_173929	_NONE_	_NONE_	chr11	99785685	99789772
GLEAN_17221	LALBA	NM_174378	_NONE_	_NONE_	chr5	39002854	39004581
GLEAN_10672	IRGQ	CB459064	ENSG00000167378	ENSMUSG00000041037	chr18	49033302	49036522
GLEAN_07895	GOLGA7	NM_001035484	ENSG00000147533	ENSMUSG00000015341	chr27	33746358	33759182
GLEAN_16697	PHB	NM_001034572	ENSG00000167085	ENSMUSG00000038845	chr19	35943211	35952384
GLEAN_13921	STX3	NM_001101971	ENSG00000166900	ENSMUSG00000041488	chrUn.003.86	372214	398175
GLEAN_24371	FGG	NM_173911	ENSG00000171557	ENSMUSG00000033860	chr17	2553023	2560714
GLEAN_11814	ALB	NM_180992	ENSG00000163631	ENSMUSG00000029368	chr6	74561960	74577756
GLEAN_15028	FASN	NM_001012669	ENSG00000169710	ENSMUSG00000025153	chr19	50207400	50329832
GLEAN_18189	IgM	BC114809	_NONE_	_NONE_	chr21	62994624	62999197
GLEAN_01227	_NONE_	NM_174793	_NONE_	_NONE_	chr25	33207414	33207918
GLEAN_04351	EEF1A1	NM_174535	_NONE_	_NONE_	chr9	9446410	9448533
GLEAN_10240	GNAS2	NM_181021	ENSG00000087460	ENSMUSG00000027523	chr13	57032867	57045990
GLEAN_19222	CSNK1A1	NM_174711	_NONE_	_NONE_	chr7	56893594	56934969
GLEAN_22776	FABP3	NM_174313	ENSG00000121769	ENSMUSG00000028773	chr2	110929579	110936906
GLEAN_22124	CSN1S1	NM_181029	_NONE_	_NONE_	chr6	79753501	79767759
GLEAN_01235	HSPB1	NM_001025569	ENSG00000106211	ENSMUSG00000004951	chr25	33182465	33183748
GLEAN_22008	EHD4	EE372037	ENSG00000103966	ENSMUSG00000027293	chr10	32684107	32773154
GLEAN_16602	SAR1A	NM_001034521	ENSG00000079332	ENSMUSG00000020088	chr28	23762805	23770555
GLEAN_06180	PGLS	NM_001038580	ENSG00000130313	ENSMUSG00000031807	chr7	5492069	5500353
GLEAN_24561	IDH1	NM_181012	ENSG00000138413	ENSMUSG00000025950	chr2	88791989	88808089
GLEAN_10715	APOE	NM_173991	ENSG00000130203	ENSMUSG00000002985	chr18	49904624	49906352
GLEAN_17377	STAT5B	NM_174617	ENSG00000173757	ENSMUSG00000020919	chr19	43716458	43740669
GLEAN_08594	S100A12	NM_174651	_NONE_	_NONE_	chr3	14854441	14855178
GLEAN_14094	STOM	NM_001105473	ENSG00000148175	ENSMUSG00000026880	chr8	102348772	102529040
GLEAN_19979	BTN1A1	NM_174508	ENSG00000124557	ENSMUSG00000000706	chr23	27596969	27602146
GLEAN_00552	MUC1	NM_174115	ENSG00000185499	ENSMUSG00000042784	chr3	13102432	13106220
GLEAN_08574	S100A9	NM_001046328	ENSG00000163220	ENSMUSG00000056071	chr3	14866336	14868542
GLEAN_00969	SCCPDH	NM_001034288	ENSG00000143653	ENSMUSG00000038936	chr16	27552976	27582308
GLEAN_19232	PPARGC1B	BE682816	ENSG00000155846	ENSMUSG00000033871	chr7	57106305	57219188
GLEAN_01446	PDLIM7	NM_001017947	_NONE_	_NONE_	chr7	35948315	35954126
GLEAN_15824	GNB2L1	BC102286	ENSG00000204628	ENSMUSG00000020372	chr7	37054834	37059484
GLEAN_06672	VDAC1	NM_174485	ENSG00000213585	ENSMUSG00000020402	chr7	42201995	42215396
GLEAN_22133	CSN2	NM_181008	ENSG00000135222	ENSMUSG00000063157	chr6	79724417	79730688
GLEAN_25393	DGKK	DN519972	ENSG00000204466	ENSMUSG00000062393	chrUn.003.511	27786	196753
GLEAN_26444	TTN	DV794486	ENSG00000155657	ENSMUSG00000051747	chr2	20470560	20961907
GLEAN_04576	NT5E	NM_174129	ENSG00000135318	ENSMUSG00000032420	chr9	56756104	56827530
GLEAN_26239	VIL2	NM_174217	ENSG00000092820	ENSMUSG00000052397	chr9	85939936	85984005
GLEAN_05639	RAB5B	EW684748	ENSG00000111540	ENSMUSG00000000711	chr5	56386796	56389653
GLEAN_25582	PDIA3	NM_174333	ENSG00000167004	ENSMUSG00000027248	chr21	49018809	49040600
GLEAN_00570	RAB13	NM_001024540	ENSG00000143545	ENSMUSG00000027935	chr3	14130971	14134459
GLEAN_04410	DDX54	DV884804	ENSG00000123064	ENSMUSG00000029599	chr17	60579028	60596328
GLEAN_01375	SAA3.1	NM_181016	_NONE_	_NONE_	chr29	21937000	21940028
GLEAN_18543	DREV1	NM_001080367	ENSG00000197006	ENSMUSG00000030876	chr25	22485792	22531481
GLEAN_23782	RAB27B	NM_174738	ENSG00000041353	ENSMUSG00000024511	chr24	52225533	52238332
GLEAN_02670	RAB35	NM_001098127	ENSG00000111737	ENSMUSG00000029518	chr17	61949915	61962555
GLEAN_03310	RUNDC3B	NM_001076874	ENSG00000105784	ENSMUSG00000040570	chrUn.003.913	16769	108891
GLEAN_25657	PIGR	NM_174143	ENSG00000162896	ENSMUSG00000026417	chr16	181844	191157
GLEAN_03296	OPLAH	NM_001001173	ENSG00000178814	ENSMUSG00000022562	chr14	478848	487874
GLEAN_15442	RECS1	NM_205798	ENSG00000135926	ENSMUSG00000006301	chr2	95283966	95291328
GLEAN_07846	CHI3L1	NM_001080219	ENSG00000133048	ENSMUSG00000064246	chr16	4034266	4043801
GLEAN_15377	ENPP3	NM_001075923	ENSG00000154269	ENSMUSG00000019989	chr9	60729047	60817043
GLEAN_04527	YWHAB	NM_174794	ENSG00000166913	ENSMUSG00000018326	chr13	76704150	76709356
GLEAN_18706	CLGN	NM_001034205	ENSG00000153132	ENSMUSG00000002190	chrUn.003.937	62047	95204
GLEAN_07985	ANKRD22	NM_001081579	ENSG00000152766	ENSMUSG00000024774	chr26	9465196	9491740
GLEAN_20174	ZMPSTE24	CK971938	ENSG00000084073	ENSMUSG00000043207	chrUn.003.11	590306	632024
GLEAN_18140	PSEN1	NM_174721	ENSG00000080815	ENSMUSG00000019969	chr10	79026973	79085410
GLEAN_21315	KRT9	DY149721	ENSG00000171403	ENSMUSG00000051617	chr19	41474370	41491722
GLEAN_13377	TF	NM_177484	_NONE_	_NONE_	chr1	125792796	125831370
GLEAN_05263	TLR4	NM_174198	ENSG00000136869	ENSMUSG00000039005	chr8	98885531	98895354
GLEAN_09899	ABCG2	NM_001037478	ENSG00000118777	ENSMUSG00000029802	chr6	33575414	33620244
GLEAN_08550	LRC8C	NM_001099039	ENSG00000171488	ENSMUSG00000054720	chr3	51634649	51668445
GLEAN_12731	_NONE_	NM_001075148	_NONE_	_NONE_	chr11	90749315	90752857
GLEAN_20950	RAB3C	NM_001046606	ENSG00000152932	ENSMUSG00000021700	chr20	16921570	17267790
GLEAN_13963	CD9	NM_173900	ENSG00000010278	ENSMUSG00000030342	chr5	102768359	102802585
GLEAN_09359	SCAMP2	BC112502	ENSG00000140474	ENSMUSG00000032308	chr21	32564386	32570255
GLEAN_10153	ATP13A5	CB448646	ENSG00000187527	ENSMUSG00000048939	chr1	68367273	68483062
GLEAN_06431	XDH	NM_173972	ENSG00000158125	ENSMUSG00000024066	chr11	14860421	14919891
GLEAN_13969	GAPDH	NM_001034034	_NONE_	_NONE_	chr5	102440636	102444381
GLEAN_12288	KRT5	NM_001083510	_NONE_	_NONE_	chr5	29046300	29051104
GLEAN_09920	RHOF	NM_001040602	ENSG00000139725	ENSMUSG00000029449	chr17	50703415	50772233
GLEAN_20537	RAB11A	NM_001038162	ENSG00000103769	ENSMUSG00000004771	chr10	11264402	11283371
GLEAN_03765	GFAP	NM_174065	ENSG00000131095	ENSMUSG00000020932	chr19	43186664	43194386
GLEAN_21447	TM4SF18	NM_001034287	_NONE_	_NONE_	chr1	109332599	109356459
GLEAN_05994	TJP1	AJ313183	ENSG00000104067	ENSMUSG00000030516	chr21	2444733	2470555
GLEAN_07790	ANXA2	NM_174716	ENSG00000182718	ENSMUSG00000032231	chr10	44806749	44839932
GLEAN_17947	ARFRP2	NM_001014943	ENSG00000185305	ENSMUSG00000042348	chrUn.003.628	6945	78503
GLEAN_13128	RHOC	NM_001046138	_NONE_	_NONE_	chr3	30112268	30114718
GLEAN_20078	LEG7	DV922189	_NONE_	_NONE_	chr18	43593574	43595708
GLEAN_18190	_NONE_	BM446339	_NONE_	_NONE_	chr21	62992488	62993859
GLEAN_11195	P4HB	NM_174135	ENSG00000185624	ENSMUSG00000025130	chr19	50664370	50673470
GLEAN_25742	RAB7A	NM_001035081	_NONE_	_NONE_	chr22	58005963	58016018
GLEAN_01698	ATP2B2	DN283701	ENSG00000157087	ENSMUSG00000030302	chr22	52821902	52940299
GLEAN_00709	HSPA1A	NM_203322	_NONE_	_NONE_	chr23	24390162	24392088
GLEAN_05238	ZC3H13	BC120093	ENSG00000123200	ENSMUSG00000022000	chr12	13639590	13734997
GLEAN_03119	ATP5A1	NM_174684	ENSG00000152234	ENSMUSG00000025428	chr24	44140549	44149207
GLEAN_22030	SNAP23	NM_001075831	_NONE_	_NONE_	chr10	33261708	33275599
GLEAN_12036	PGLYRP1	NM_174573	_NONE_	_NONE_	chr18	52070036	52071985
GLEAN_25161	ACTR3	NM_174226	ENSG00000115091	ENSMUSG00000026341	chr2	62254766	62300477
GLEAN_19671	EIF4G2	NM_001099859	ENSG00000110321	ENSMUSG00000005610	chr15	35801176	35866474
GLEAN_21611	ACSL1	NM_001076085	ENSG00000151726	ENSMUSG00000018796	chr27	13141481	13184039
GLEAN_24366	TLR2	NM_174197	ENSG00000137462	ENSMUSG00000027995	chr17	3768448	3770803
GLEAN_26141	UMOD	NM_174213	ENSG00000169344	ENSMUSG00000030963	chr25	18375405	18392146
GLEAN_14356	VAMP8	NM_001034290	ENSG00000118640	ENSMUSG00000050732	chr11	47562270	47565089
GLEAN_03738	TRIM68	BC114155	ENSG00000167333	ENSMUSG00000073968	chr15	45223879	45233108
GLEAN_02487	GSTM1	NM_175825	_NONE_	_NONE_	chr3	31056854	31067137
GLEAN_07677	ANK3	NM_001105620	ENSG00000151150	ENSMUSG00000069601	chr28	14408285	14851988
GLEAN_10234	RAB22A	NM_001099165	ENSG00000124209	ENSMUSG00000027519	chr13	57619009	57665217
GLEAN_20679	GNAI2	BC151571	ENSG00000114353	ENSMUSG00000032562	chr22	48121464	48139901
GLEAN_22803	SCYL2	NM_001102529	ENSG00000136021	ENSMUSG00000069539	chr5	62237980	62280202
GLEAN_10026	CD36	NM_174010	ENSG00000135218	ENSMUSG00000002944	chrUn.003.2015	11610	40612
GLEAN_20783	VIM	NM_173969	ENSG00000026025	ENSMUSG00000026728	chr13	31905252	31912734
GLEAN_00697	ARF1	NM_176653	ENSG00000143761	ENSMUSG00000048076	chr7	3052283	3053147
GLEAN_13926	MSR1	NM_001113240	ENSG00000038945	ENSMUSG00000025044	chr27	19511467	19582725
GLEAN_11194	ARHGDIA	NM_176650	ENSG00000141522	ENSMUSG00000025132	chr19	50655842	50657102
GLEAN_00959	APOB	AJ399505	_NONE_	_NONE_	chrUn.003.1494	1066	21951
GLEAN_23583	HIST2H2AB	_NONE_	ENSG00000184270	ENSMUSG00000063689	chr3	18473581	18473974
GLEAN_02763	RAB3A	NM_174446	ENSG00000105649	ENSMUSG00000031840	chr7	4989023	4992805
GLEAN_00393	GPAM	NM_001012282	ENSG00000119927	ENSMUSG00000024978	chr26	30161676	30364511
GLEAN_18945	CFL1	NM_001015655	_NONE_	_NONE_	chr29	38175846	38178409
GLEAN_20387	SLC6A8	NM_174611	ENSG00000198555	ENSMUSG00000019558	chrX	28834768	28840052
GLEAN_07200	PNPLA2	NM_001046005	ENSG00000177666	ENSMUSG00000025509	chr29	44821929	44826089

## Sheet: Virgin_Mammary_Set
Virgin Mammary Gene Set
From Lemay DG, Lynn DJ, Martin WF, Casey TM, Kriventseva EV, Rincon G, Barris WC, Hinrichs AS, Molenaar AJ, Pollard KS, Neville MC, Maqbool NJ, Zdobnov EM, Tellam RL, Medrano JF, German JB, and Rijnkels M. (2008) The bovine lactation genome: insights into the evolution of mammalian milk
GLEAN_ID	Gene Symbol	NCBI accession	Human Ortholog	Mouse Ortholog	Chromosome	Start	End
GLEAN_23194	ABCA3	NM_001113746	ENSG00000167972	ENSMUSG00000024130	chr25	228223	259359
GLEAN_16430	POLB	NM_001034764	ENSG00000070501	ENSMUSG00000031536	chr27	35655621	35680217
GLEAN_00169	_NONE_	BC110158	_NONE_	_NONE_	chr19	12204175	12208564
GLEAN_21483	CYB5R3	NM_001103250	ENSG00000100243	ENSMUSG00000018042	chr5	112091038	112102083
GLEAN_06744	_NONE_	AJ235265	_NONE_	_NONE_	chr4	99303292	99303779
GLEAN_08110	_NONE_	NM_001077919	_NONE_	_NONE_	chr18	1725148	1761345
GLEAN_13510	ABLIM1	BC150104	ENSG00000099204	ENSMUSG00000025085	chr26	31967132	32175943
GLEAN_04109	DARS2	NM_001102222	ENSG00000117593	ENSMUSG00000026709	chr16	51666969	51693144
GLEAN_07754	KIF13B	EE951545	ENSG00000197892	ENSMUSG00000060012	chr8	7787490	7992304
GLEAN_16656	UBR5	BC103025	ENSG00000104517	ENSMUSG00000037487	chr14	60269047	60405482
GLEAN_20276	NOB1	NM_183083	ENSG00000141101	ENSMUSG00000003848	chr18	33999946	34009201
GLEAN_24971	_NONE_	DT722360	_NONE_	_NONE_	chr10	57536419	57536593
GLEAN_07542	EHHADH	BC102238	ENSG00000113790	ENSMUSG00000022853	chr1	75752721	75805409
GLEAN_23569	LASS2	NM_001034667	ENSG00000143418	ENSMUSG00000015714	chr3	17520959	17523956
GLEAN_15738	TEP1	DT808044	ENSG00000129566	ENSMUSG00000006281	chr10	22234811	22290069
GLEAN_01743	SLC39A8	DV921787	ENSG00000138821	ENSMUSG00000053897	chr6	19503102	19584153
GLEAN_26267	_NONE_	NM_174222	_NONE_	_NONE_	chr23	5059482	5066411
GLEAN_22438	EIF4A2	NM_001034044	ENSG00000156976	ENSMUSG00000022884	chr1	76774296	76779940
GLEAN_10302	TIAM2	DV895224	ENSG00000146426	ENSMUSG00000023800	chr9	83111755	83226034
GLEAN_01918	C20orf67	NM_001103099	ENSG00000100982	ENSMUSG00000039849	chr13	75929844	75937366
GLEAN_15375	AKAP7	NM_001102266	ENSG00000118507	ENSMUSG00000039166	chr9	61107928	61228554
GLEAN_21947	MOBKL3	NM_001083526	ENSG00000115540	ENSMUSG00000025979	chr2	79467732	79495465
GLEAN_18856	EIF2B4	NM_001034544	ENSG00000115211	ENSMUSG00000029145	chr11	67435913	67440372
GLEAN_18650	SLC43A2	NM_001075546	ENSG00000167703	ENSMUSG00000038178	chr19	21287017	21324109
GLEAN_13806	GGA1	NM_001035408	ENSG00000100083	ENSMUSG00000033128	chr5	108279963	108298132
GLEAN_11400	RWDD2B	EE979231	ENSG00000156253	ENSMUSG00000041079	chr1	5270295	5273285
GLEAN_09569	DSCR2	NM_001076347	ENSG00000183527	ENSMUSG00000022913	chr1	127062169	127074618
GLEAN_00305	WDR42A	NM_001101923	ENSG00000132716	ENSMUSG00000026554	chr3	4279969	4305291
GLEAN_16187	EFEMP1	NM_001081717	ENSG00000115380	ENSMUSG00000020467	chr11	37629528	37697259
GLEAN_20438	FAM98A	NM_001083455	ENSG00000119812	ENSMUSG00000002017	chr11	16793351	16808013
GLEAN_25140	CSRP2BP	EE335347	ENSG00000149474	ENSMUSG00000027425	chr13	39102666	39127694
GLEAN_04430	ZBTB16	NM_001037476	ENSG00000109906	ENSMUSG00000066687	chr15	59360358	59361780
GLEAN_23871	SLC12A7	DT814044	ENSG00000113504	ENSMUSG00000017756	chrUn.003.54	117953	149916
GLEAN_11866	SLC35A5	NM_001076025	ENSG00000138459	ENSMUSG00000022664	chr1	52002342	52242345
GLEAN_14777	GGPS1	NM_001079801	ENSG00000152904	ENSMUSG00000021302	chr28	6500074	6510718
GLEAN_18597	TXNDC17	AJ344102	ENSG00000129235	ENSMUSG00000020803	chr19	23841039	23843051
GLEAN_05803	HIF1A	NM_174339	ENSG00000100644	ENSMUSG00000021109	chr10	69283113	69326519
GLEAN_08828	_NONE_	NM_001104986	_NONE_	_NONE_	chr3	90178450	90342821
GLEAN_03424	NEK9	DV910509	ENSG00000119638	ENSMUSG00000034290	chr10	80753669	80788203
GLEAN_23568	FAM63A	NM_001045924	ENSG00000143409	ENSMUSG00000038712	chr3	17492684	17498684
GLEAN_16838	BTK	NM_001034589	ENSG00000010671	ENSMUSG00000031264	chrX	32981140	33005834
GLEAN_02379	NR2F1	NM_175804	ENSG00000175745	ENSMUSG00000069171	chr7	83255367	83264298
GLEAN_18240	CDC42BPG	NM_001102502	ENSG00000171219	ENSMUSG00000024769	chr29	40052183	40069331
GLEAN_01716	LTF	NM_180998	ENSG00000012223	ENSMUSG00000032496	chr22	51376146	51409222
GLEAN_05600	CEP76	EE349543	ENSG00000101624	ENSMUSG00000073542	chr24	41548627	41563325
GLEAN_03474	_NONE_	U01187	_NONE_	_NONE_	chr23	22329120	22399246
GLEAN_14373	GGCX	NM_174066	ENSG00000115486	ENSMUSG00000053460	chr11	47583842	47595561
GLEAN_26712	IL2RB	EH173772	ENSG00000100385	ENSMUSG00000068227	chr6	82553727	82564309
GLEAN_01173	THTPA	NM_174470	ENSG00000157306	ENSMUSG00000045691	chr10	20437328	20439094
GLEAN_14696	SNURF	NM_001079797	ENSG00000214265	ENSMUSG00000074085	chrUn.003.75	14712	24031
GLEAN_26827	RPL19	NM_001040516	ENSG00000108298	ENSMUSG00000017404	chr19	39289631	39292911
GLEAN_14836	OSBPL1A	DT860409	ENSG00000141447	ENSMUSG00000044252	chr24	33016932	33035804
GLEAN_17697	COG8	NM_001077067	ENSG00000213380	ENSMUSG00000031916	chr18	33658357	33665056
GLEAN_17780	PRMT7	NM_001101990	ENSG00000132600	ENSMUSG00000060098	chr18	32869740	32905033
GLEAN_03133	MTDH	NM_001046038	ENSG00000147649	ENSMUSG00000022255	chr14	65303740	65356243
GLEAN_10941	CORO1B	NM_001024510	ENSG00000172725	ENSMUSG00000024835	chr29	39781011	39785259
GLEAN_20132	_NONE_	DT847206	_NONE_	_NONE_	chr18	41880211	41881090
GLEAN_22286	_NONE_	NM_001040541	_NONE_	_NONE_	chr12	46479226	46490388
GLEAN_21215	TNIP1	NM_001024554	ENSG00000145901	ENSMUSG00000020400	chr7	58374358	58402453
GLEAN_26758	_NONE_	NM_001035487	ENSG00000173517	ENSMUSG00000074305	chr21	30580634	30710109
GLEAN_03845	RPS5	NM_001015531	ENSG00000083845	ENSMUSG00000012848	chr18	59915574	59964099
GLEAN_15507	BLVRB	NM_174251	ENSG00000090013	ENSMUSG00000040466	chr18	47043953	47060838
GLEAN_06392	TASP1	NM_001034577	ENSG00000089123	ENSMUSG00000039033	chr13	6919300	7167324
GLEAN_14305	TTC33	DT851725	ENSG00000113638	ENSMUSG00000022151	chr20	37599928	37622499
GLEAN_05608	TWSG1	NM_001076089	ENSG00000128791	ENSMUSG00000024098	chr24	40034632	40051958
GLEAN_15907	C9orf125	NM_001102342	ENSG00000165152	ENSMUSG00000039611	chr8	92599672	92600285
GLEAN_07792	BNIP2	BC148951	ENSG00000140299	ENSMUSG00000011958	chr10	45127357	45622638
GLEAN_23295	_NONE_	DV788902	_NONE_	_NONE_	chr5	31268557	31272025
GLEAN_19376	APC	BC114849	ENSG00000134982	ENSMUSG00000005871	chr10	2145430	2218543
GLEAN_23810	WARS2	NM_001034582	ENSG00000116874	ENSMUSG00000004233	chr3	23525361	23621353
GLEAN_15764	SCP2	NM_001033990	ENSG00000116171	ENSMUSG00000028603	chrUn.003.45	78950	199833
GLEAN_04191	_NONE_	DV797280	_NONE_	_NONE_	chr23	34931046	35072202
GLEAN_07586	REPS1	BC133363	ENSG00000135597	ENSMUSG00000019854	chr9	69237075	69325828
GLEAN_14141	STYX	BC107547	ENSG00000198252	ENSMUSG00000071748	chrUn.003.296	87225	136927
GLEAN_00568	_NONE_	NM_001011674	_NONE_	_NONE_	chr3	14002803	14014920
GLEAN_06842	LIMK2	NM_001038098	ENSG00000182541	ENSMUSG00000020451	chr17	65988779	66041903
GLEAN_26471	GLE1L	NM_001034718	ENSG00000119392	ENSMUSG00000019715	chr11	94517223	94542503
GLEAN_01721	LZTFL1	NM_001034425	ENSG00000163818	ENSMUSG00000025245	chr22	51895813	51913328
GLEAN_02122	MINK1	NM_001099376	ENSG00000141503	ENSMUSG00000020827	chr19	25406248	25452325
GLEAN_21462	RAB18	NM_001075499	ENSG00000099246	ENSMUSG00000073639	chr13	37228485	37255464
GLEAN_14367	IMMT	NM_001046015	ENSG00000132305	ENSMUSG00000052337	chr11	46817119	46859300
GLEAN_05655	RBMS2	NM_001034365	ENSG00000076067	ENSMUSG00000040043	chr5	55900851	55953011
GLEAN_11726	THAP3	NM_001075347	ENSG00000041988	ENSMUSG00000039759	chr16	44201812	44207006
GLEAN_01848	_NONE_	NM_001101949	_NONE_	_NONE_	chr2	121461444	121464831
GLEAN_17382	_NONE_	BI680149	_NONE_	_NONE_	chr19	43649288	43651324
GLEAN_05691	DCTN2	NM_001034558	ENSG00000175203	ENSMUSG00000025410	chr5	54889864	54902967
GLEAN_15471	DES	NM_001081575	ENSG00000175084	ENSMUSG00000026208	chr2	96333133	96339385
GLEAN_04963	C16orf30	NM_001076377	ENSG00000131634	ENSMUSG00000024168	chr25	2758844	2770500
GLEAN_02902	DECR1	NM_001075423	ENSG00000104325	ENSMUSG00000028223	chr14	72607163	72650067
GLEAN_22367	MGST2	NM_001076382	ENSG00000085871	ENSMUSG00000074604	chr17	18133008	18170129
GLEAN_23557	POGZ	NM_001038213	ENSG00000143442	ENSMUSG00000038902	chr3	17060597	17089431
GLEAN_17541	NOL5A	NM_001033622	ENSG00000101361	ENSMUSG00000027405	chr13	52877316	52882445
GLEAN_13446	_NONE_	NM_001040543	_NONE_	_NONE_	chr11	63782469	63790920
GLEAN_22085	CCDC51	NM_001015619	ENSG00000164051	ENSMUSG00000025645	chr22	49581346	49584255
GLEAN_17835	DNAJC18	NM_001015649	ENSG00000170464	ENSMUSG00000024350	chr7	47857886	47887732
GLEAN_17456	COPB2	NM_174281	ENSG00000184432	ENSMUSG00000032458	chr1	111241214	111271426
GLEAN_25421	SUB1	NM_001105407	ENSG00000113387	ENSMUSG00000022205	chr20	40095683	40112035
GLEAN_25647	_NONE_	NM_001113760	_NONE_	_NONE_	chr16	577557	613113
GLEAN_11772	LARP5	DT817735	ENSG00000107929	ENSMUSG00000033499	chr13	47276235	47331677
GLEAN_07043	PUF60	NM_001046133	ENSG00000179950	ENSMUSG00000002524	chr14	828139	840228
GLEAN_12056	LRRC14	NM_001102379	ENSG00000160959	ENSMUSG00000033728	chr14	195745	197512
GLEAN_21840	MXRA8	NM_001075830	ENSG00000162576	ENSMUSG00000029070	chr16	48140118	48143611
GLEAN_12458	_NONE_	EE959715	_NONE_	_NONE_	chrUn.003.1935	52948	53509
GLEAN_00101	RABGGTB	NM_001015646	ENSG00000137955	ENSMUSG00000038975	chr3	63645640	63653611
GLEAN_22754	PHC2	DV888799	ENSG00000134686	ENSMUSG00000028796	chr2	109201063	109248259
GLEAN_16727	MAGED2	NM_001075665	ENSG00000102316	ENSMUSG00000025268	chrX	62273727	62280023
GLEAN_25789	FAM110A	NM_001014961	ENSG00000125898	ENSMUSG00000027459	chr13	62981193	62982081
GLEAN_22985	PSCDBP	NM_001102243	ENSG00000115165	ENSMUSG00000026832	chr2	36267218	36295297
GLEAN_13546	_NONE_	_NONE_	_NONE_	_NONE_	chrUn.003.1112	1858	24521
GLEAN_07831	MAML2	NM_001098050	ENSG00000184384	ENSMUSG00000031925	chr15	9135731	9539327
GLEAN_11998	PIK3R1	NM_174575	ENSG00000145675	ENSMUSG00000041417	chr20	11995506	12075576
GLEAN_16157	NIF3L1	NM_001080249	ENSG00000196290	ENSMUSG00000026036	chr2	82645149	82659347
GLEAN_00434	TRAF6	NM_001034661	ENSG00000175104	ENSMUSG00000027164	chrUn.003.1690	38780	52050
GLEAN_04057	RNF130	NM_001099708	ENSG00000113269	ENSMUSG00000020376	chr7	2285147	2351671
GLEAN_23039	ITFG1	NM_001038532	ENSG00000129636	ENSMUSG00000031703	chr18	13630976	13929331
GLEAN_22378	NEURL	DV895736	ENSG00000107954	ENSMUSG00000006435	chr26	21879746	21951653
GLEAN_20240	TBP	NM_001075742	ENSG00000112592	ENSMUSG00000014767	chrUn.003.1476	49773	58708
GLEAN_18692	CTNS	NM_001102264	ENSG00000040531	ENSMUSG00000005949	chr19	22947584	22962463
GLEAN_06182	GLT25D1	NM_001098955	ENSG00000130309	ENSMUSG00000034807	chr7	5446888	5467960
GLEAN_04177	CYFIP1	BC148867	ENSG00000068793	ENSMUSG00000030447	chr2	481728	558116
GLEAN_10739	TM2D2	NM_001038056	ENSG00000169490	ENSMUSG00000031556	chr27	30998093	31003697
GLEAN_22770	_NONE_	CR550415	_NONE_	_NONE_	chr2	110446475	110447825
GLEAN_22583	PFDN2	NM_001080221	ENSG00000143256	ENSMUSG00000006412	chr3	8192115	8203783
GLEAN_22623	IQGAP1	DT815290	ENSG00000140575	ENSMUSG00000030536	chr21	22297280	22362354
GLEAN_00079	SQLE	NM_001098061	ENSG00000104549	ENSMUSG00000022351	chr14	18277978	18299780
GLEAN_18357	GCC2	DV795966	ENSG00000135968	ENSMUSG00000038039	chr11	43613533	43646842
GLEAN_23795	ANKRD15	DV909716	ENSG00000107104	ENSMUSG00000032702	chr8	40404303	40464088
GLEAN_10592	_NONE_	EE982939	_NONE_	_NONE_	chrUn.003.653	38904	165427
GLEAN_24388	_NONE_	_NONE_	_NONE_	_NONE_	chr11	17822087	17823053
GLEAN_00750	DCTN3	NM_001075660	ENSG00000137100	ENSMUSG00000028447	chr8	69852058	69860236
GLEAN_23772	TFCP2	NM_001083397	ENSG00000135457	ENSMUSG00000009733	chr5	29217637	29241131
GLEAN_01051	WDR13	NM_001075850	ENSG00000101940	ENSMUSG00000031166	chrX	59863058	59869436
GLEAN_19845	_NONE_	EE958613	ENSG00000198487	ENSMUSG00000079447	chr23	14036495	14068679
GLEAN_13263	C14orf126	DY123753	ENSG00000129480	ENSMUSG00000020956	chr21	36189345	36198374
GLEAN_06266	ELAC1	NM_001046327	ENSG00000141642	ENSMUSG00000036941	chr24	48312570	48336839
GLEAN_02878	ARMCX3	BC108114	ENSG00000102401	ENSMUSG00000049047	chrUn.003.294	148645	149785
GLEAN_05006	_NONE_	EV609916	_NONE_	_NONE_	chr16	70579304	70581804
GLEAN_21976	C2orf43	NM_001079608	ENSG00000118961	ENSMUSG00000037669	chr11	69805461	69930079
GLEAN_16372	THBD	BC149343	ENSG00000178726	ENSMUSG00000074743	chr13	42855086	42864032
GLEAN_03035	PNPLA6	NM_001076547	ENSG00000032444	ENSMUSG00000004565	chr7	13995824	14018188
GLEAN_21505	EP300	DV928046	ENSG00000100393	ENSMUSG00000055024	chr5	110895738	110957632
GLEAN_21754	UBE1	NM_001102477	ENSG00000130985	ENSMUSG00000001924	chrX	58480126	58494076
GLEAN_13928	TUSC3	NM_001080914	ENSG00000104723	ENSMUSG00000039530	chr27	19087690	19318483
GLEAN_19271	CLIP2	EH131292	ENSG00000106665	ENSMUSG00000063146	chr25	32303093	32354126
GLEAN_22434	MASP1	NM_001076968	ENSG00000127241	ENSMUSG00000022887	chr1	77199364	77250195
GLEAN_16361	_NONE_	BC151356	_NONE_	_NONE_	chr18	56656574	56657759
GLEAN_11786	GTPBP4	BC102584	ENSG00000107937	ENSMUSG00000021149	chr13	47407898	47421829
GLEAN_16901	_NONE_	EE233651	_NONE_	_NONE_	chr14	21810008	21811704
GLEAN_01965	RPS11	NM_001024568	ENSG00000142534	ENSMUSG00000003429	chr18	53613886	53616218
GLEAN_08983	PNN	NM_174718	ENSG00000100941	ENSMUSG00000020994	chr21	45683274	45689112
GLEAN_17904	MLH1	BC114810	ENSG00000076242	ENSMUSG00000032498	chr22	8636222	8729570
GLEAN_03811	DGKZ	BC151801	ENSG00000149091	ENSMUSG00000040479	chrUn.003.2333	16213	42722
GLEAN_07462	D2HGDH	NM_001075978	ENSG00000180902	ENSMUSG00000073609	chr22	58398540	58421817
GLEAN_09793	TACSTD1	NM_001035290	ENSG00000119888	ENSMUSG00000045394	chr11	31145882	31155683
GLEAN_17571	UBOX5	NM_001075669	ENSG00000185019	ENSMUSG00000027300	chr13	52438277	52446664
GLEAN_21565	_NONE_	NM_174349	_NONE_	_NONE_	chr7	10749093	10756174
GLEAN_04288	_NONE_	DV815837	_NONE_	_NONE_	chr26	43281318	43533135
GLEAN_26246	LMOD1	NM_001083715	ENSG00000163431	ENSMUSG00000048096	chr16	72793800	72820389
GLEAN_24244	_NONE_	BC151751	_NONE_	_NONE_	chr4	12135639	12163796
GLEAN_22448	UBXD7	NM_001076289	ENSG00000163960	ENSMUSG00000053774	chr1	66486155	66585767
GLEAN_15037	GALNS	BC149615	ENSG00000141012	ENSMUSG00000015027	chr18	11923799	11938745
GLEAN_00556	SHC1	NM_001075305	ENSG00000160691	ENSMUSG00000042626	chr3	13297021	13302729
GLEAN_17945	_NONE_	BE808098	_NONE_	_NONE_	chr22	9621037	9638943
GLEAN_00367	VPS4B	NM_001076156	ENSG00000119541	ENSMUSG00000009907	chr24	58508638	58525622
GLEAN_13654	MAP2K2	NM_001038071	ENSG00000126934	ENSMUSG00000035027	chr7	16526680	16547524
GLEAN_12199	_NONE_	NM_001001142	_NONE_	_NONE_	chr20	24555453	24566064
GLEAN_23737	SERPINA5	NM_176646	ENSG00000188488	ENSMUSG00000041550	chr21	52384059	52388041
GLEAN_03329	FIGF	NM_001101043	ENSG00000165197	ENSMUSG00000031380	chrX	86728706	86772298
GLEAN_26291	MGEA5	EH169596	ENSG00000198408	ENSMUSG00000025220	chr26	19344760	19370746
GLEAN_22091	COL7A1	DV924115	ENSG00000114270	ENSMUSG00000025650	chr22	49436819	49466803
GLEAN_19229	PCYOX1L	NM_001075673	ENSG00000145882	ENSMUSG00000024579	chr7	56784325	56796252
GLEAN_21672	_NONE_	CF768180	_NONE_	_NONE_	chrUn.003.1184	57741	61567
GLEAN_20650	MECR	NM_181669	ENSG00000116353	ENSMUSG00000028910	chr2	113826961	113863046
GLEAN_01929	ZMYND8	DT814939	ENSG00000101040	ENSMUSG00000039671	chr13	74662368	74775970
GLEAN_16117	MYOC	NM_174118	ENSG00000034971	ENSMUSG00000026697	chr16	37176572	37190030
GLEAN_15599	LANCL1	NM_001076227	ENSG00000115365	ENSMUSG00000026000	chrUn.003.956	63185	108629
GLEAN_20154	_NONE_	EH124997	_NONE_	_NONE_	chr18	43194834	43224139
GLEAN_09271	TARSL2	NM_001102089	ENSG00000185418	ENSMUSG00000030515	chr21	3882961	3926651
GLEAN_20171	CAP1	NM_001035010	ENSG00000131236	ENSMUSG00000028656	chrUn.003.11	804010	816372
GLEAN_20976	LUM	NM_173934	ENSG00000139329	ENSMUSG00000036446	chr5	18980378	18984407
GLEAN_00535	C1orf85	NM_001105476	ENSG00000198715	ENSMUSG00000001418	chr3	12116380	12118905
GLEAN_11230	DR1	NM_001046519	ENSG00000117505	ENSMUSG00000029265	chr3	47548195	47566629
GLEAN_16153	AOX1	NM_176668	ENSG00000138356	ENSMUSG00000063558	chr2	82212416	82283804
GLEAN_09111	NET1	NM_001034296	ENSG00000173848	ENSMUSG00000021215	chr13	43669521	43679766
GLEAN_10188	CD164	NM_001046041	ENSG00000135535	ENSMUSG00000019818	chr9	34739670	34749662
GLEAN_17789	SNTB2	NM_001105466	ENSG00000168807	ENSMUSG00000041308	chr18	33568622	33632512
GLEAN_05472	_NONE_	NM_174792	_NONE_	_NONE_	chr18	54269144	54270635
GLEAN_14532	SRP14	NM_001100350	ENSG00000140319	ENSMUSG00000009549	chr10	31062912	31065654
GLEAN_26678	EML3	NM_001101846	ENSG00000149499	ENSMUSG00000071647	chr29	33235438	33244169
GLEAN_18699	MED31	NM_001077989	ENSG00000108590	ENSMUSG00000020801	chr19	23834059	23839451
GLEAN_09854	GPR171	NM_001077002	ENSG00000174946	ENSMUSG00000050075	chr1	108414181	108415141
GLEAN_14939	TGFBI	BC134483	ENSG00000120708	ENSMUSG00000035493	chr7	45466030	45535839
GLEAN_07489	C18orf10	NM_001102244	ENSG00000134779	ENSMUSG00000024269	chr24	19391209	19453728
GLEAN_16044	BRF2	NM_001015582	ENSG00000104221	ENSMUSG00000031487	chr27	32269401	32273111
GLEAN_19549	RPS10	NM_001034716	ENSG00000124614	ENSMUSG00000052146	chr23	5594858	5600631
GLEAN_03805	HEXIM1	NM_001076181	ENSG00000186834	ENSMUSG00000048878	chr19	43388687	43389650
GLEAN_06179	SLC27A1	NM_001033625	ENSG00000130304	ENSMUSG00000031808	chr7	5507843	5544070
GLEAN_18424	C16orf5	NM_001014892	ENSG00000089486	ENSMUSG00000004071	chr25	4065617	4067065
GLEAN_14228	_NONE_	NM_174789	_NONE_	_NONE_	chrUn.003.2701	19607	26261
GLEAN_09935	_NONE_	CO875316	_NONE_	_NONE_	chr17	50702816	50703141
GLEAN_10104	_NONE_	BC118112	_NONE_	_NONE_	chr16	34298555	34318816
GLEAN_05168	_NONE_	EH124951	_NONE_	_NONE_	chr13	66792275	66846401
GLEAN_05718	STAT2	BC123387	ENSG00000170581	ENSMUSG00000040033	chr5	56060457	56071199
GLEAN_24741	POMT2	BC114103	ENSG00000009830	ENSMUSG00000034126	chr10	83080346	83124575
GLEAN_13866	DUSP12	BC103262	ENSG00000081721	ENSMUSG00000026659	chr3	10154497	10162291
GLEAN_21903	FAM115A	NM_001099054	ENSG00000198420	ENSMUSG00000036667	chr4	98191392	98213991
GLEAN_04040	TRAM1	NM_001040476	ENSG00000067167	ENSMUSG00000025935	chr14	38554146	38586239
GLEAN_14323	TMEM159	NM_001080361	ENSG00000011638	ENSMUSG00000030917	chr25	19362442	19375010
GLEAN_14813	TCEB1	NM_001046493	ENSG00000154582	ENSMUSG00000079658	chr14	35597637	35605983
GLEAN_02044	_NONE_	BC149067	_NONE_	_NONE_	chr19	38268766	38268964
GLEAN_10365	AMICA1	NM_001080250	ENSG00000160593	ENSMUSG00000048534	chr15	20299194	20325379
GLEAN_15214	_NONE_	EW682671	_NONE_	_NONE_	chr4	27449069	27547134
GLEAN_10536	RRAGC	NM_001076456	ENSG00000116954	ENSMUSG00000028646	chr3	103855809	103869303
GLEAN_17980	TSPYL1	NM_001076111	ENSG00000189241	ENSMUSG00000047514	chr9	28885688	28886987
GLEAN_04959	GNPTG	NM_001017428	ENSG00000090581	ENSMUSG00000035521	chr25	2629338	2639259
GLEAN_19907	GUSB	NM_001083436	ENSG00000169919	ENSMUSG00000025534	chrUn.003.1119	24494	36481
GLEAN_07818	MRPS27	NM_001038108	ENSG00000113048	ENSMUSG00000041632	chr20	9778278	9880990
GLEAN_05669	MARS	NM_001038091	ENSG00000166986	ENSMUSG00000040354	chr5	54917105	54935753
GLEAN_26682	AHNAK	BT025455	ENSG00000124942	ENSMUSG00000069833	chr29	33168819	33196152
GLEAN_23578	ANP32E	NM_001075306	ENSG00000143401	ENSMUSG00000015749	chr3	18157802	18169263
GLEAN_08006	HMGN3	NM_001034504	ENSG00000118418	ENSMUSG00000066456	chr9	15221894	15256834
GLEAN_11182	ASPSCR1	NM_001104980	ENSG00000169696	ENSMUSG00000025142	chr19	50522822	50550484
GLEAN_05828	GNB4	NM_001099033	ENSG00000114450	ENSMUSG00000027669	chr1	79042599	79078651
GLEAN_21226	GAS6	DT811094	ENSG00000183087	ENSMUSG00000031451	chr12	77289224	77325632
GLEAN_06752	_NONE_	NM_001080904	_NONE_	_NONE_	chr4	99085854	99093174
GLEAN_04034	MAP3K4	DV789056	ENSG00000085511	ENSMUSG00000014426	chr9	87510759	87580028
GLEAN_21081	_NONE_	EE958651	_NONE_	_NONE_	chrUn.003.4141	188	467
GLEAN_18153	ZNF410	NM_001034609	ENSG00000119725	ENSMUSG00000042472	chr10	79701314	79726709
GLEAN_21894	TSN	NM_001075422	ENSG00000211460	ENSMUSG00000026374	chr2	67079551	67085663
GLEAN_06464	CFI	NM_001038096	ENSG00000205403	ENSMUSG00000058952	chr6	15198138	15248216
GLEAN_23540	CGN	EH178632	ENSG00000143375	ENSMUSG00000068876	chr3	16975712	16992995
GLEAN_16778	_NONE_	NM_001034291	_NONE_	_NONE_	chr5	74495148	74499015
GLEAN_04614	LARP6	NM_001099205	ENSG00000166173	ENSMUSG00000034839	chr10	17599420	17625800
GLEAN_23214	_NONE_	NM_001017954	_NONE_	_NONE_	chr25	444665	449370
GLEAN_12948	GBA2	BC102797	ENSG00000070610	ENSMUSG00000028467	chr8	58706688	58717286
GLEAN_08738	USP54	EE343051	ENSG00000166348	ENSMUSG00000034235	chr28	26891011	26931425
GLEAN_05815	C18orf22	NM_001113250	ENSG00000101546	ENSMUSG00000024570	chrUn.003.1036	79376	91318
GLEAN_16962	_NONE_	NM_001114080	_NONE_	_NONE_	chr7	50836861	50847042
GLEAN_20166	NEDD1	NM_001035333	ENSG00000139350	ENSMUSG00000019988	chr5	72471088	72520124
GLEAN_13312	PRPF4B	NM_001075557	ENSG00000112739	ENSMUSG00000021413	chr23	48555635	48578310
GLEAN_02256	RHOQ	CO261272	ENSG00000119729	ENSMUSG00000024143	chr11	24623905	24660803
GLEAN_06177	GTPBP3	BC123838	ENSG00000130299	ENSMUSG00000007610	chr7	5693138	5695958
GLEAN_09859	_NONE_	NM_001025321	_NONE_	_NONE_	chr1	64318979	64321678
GLEAN_25527	IRF9	NM_001024506	ENSG00000213928	ENSMUSG00000002325	chr10	20016595	20020667
GLEAN_07418	MED12	DV928396	ENSG00000184634	ENSMUSG00000079487	chrX	51710775	51732808
GLEAN_06078	_NONE_	NM_001098028	_NONE_	_NONE_	chrUn.003.2223	28439	29181
GLEAN_25549	DHRS1	NM_001046294	ENSG00000157379	ENSMUSG00000002332	chr10	19901127	19909247
GLEAN_07250	_NONE_	DV930742	_NONE_	_NONE_	chr17	5778674	5888886
GLEAN_11379	FGD3	NM_001024527	ENSG00000127084	ENSMUSG00000037946	chr8	77647317	77678379
GLEAN_03263	ITGB7	NM_001105365	ENSG00000139626	ENSMUSG00000001281	chr5	27475834	27484540
GLEAN_08583	S100A16	NM_001075218	ENSG00000188643	ENSMUSG00000074457	chr3	14528817	14529414
GLEAN_20961	PLK2	DV895606	ENSG00000145632	ENSMUSG00000021701	chr20	17378884	17384163
GLEAN_07661	_NONE_	EE985121	_NONE_	_NONE_	chr1	60470125	60471118
GLEAN_08498	_NONE_	EE947282	_NONE_	_NONE_	chrUn.003.371	205764	243734
GLEAN_22519	COPS6	NM_001101963	ENSG00000168090	ENSMUSG00000019494	chr25	36672949	36675580
GLEAN_10982	TBC1D10C	NM_001102060	ENSG00000175463	ENSMUSG00000040247	chr29	39748477	39753808
GLEAN_09255	_NONE_	BC151706	_NONE_	_NONE_	chrX	13149441	13159063
GLEAN_15470	DNAJB2	NM_001034592	ENSG00000135924	ENSMUSG00000026203	chr2	96209198	96215174
GLEAN_26599	PKIA	NM_001037620	ENSG00000171033	ENSMUSG00000027499	chr14	41941829	41945822
GLEAN_06421	FOXI1	EE952310	ENSG00000168269	ENSMUSG00000047861	chr20	1792286	1795032
GLEAN_10675	_NONE_	NM_001099056	_NONE_	_NONE_	chr18	48901570	48927658
GLEAN_22757	AK2	NM_173889	ENSG00000004455	ENSMUSG00000028792	chr2	109508458	109531157
GLEAN_08731	AP3M1	NM_001075680	ENSG00000185009	ENSMUSG00000021824	chr28	26422919	26433671
GLEAN_18492	_NONE_	NM_001098029	_NONE_	_NONE_	chr5	114929143	114958143
GLEAN_08293	_NONE_	NM_001099144	_NONE_	_NONE_	chr15	37848519	37896881
GLEAN_22715	PDE6D	NM_174420	ENSG00000156973	ENSMUSG00000026239	chr2	108278614	108330490
GLEAN_01305	COL6A1	DT810887	ENSG00000142156	ENSMUSG00000001119	chr1	134141947	134160212
GLEAN_05627	TXNDC10	NM_001102289	ENSG00000166479	ENSMUSG00000024614	chr24	7158782	7214426
GLEAN_23140	BCKDHB	NM_174507	ENSG00000083123	ENSMUSG00000032263	chr9	16201996	16535180
GLEAN_13442	CLSTN1	EH209321	ENSG00000171603	ENSMUSG00000039953	chr16	43325640	43351920
GLEAN_07388	_NONE_	DV882516	ENSG00000111490	ENSMUSG00000052302	chr5	47876610	47959703
GLEAN_21895	MKI67IP	NM_001034354	ENSG00000155438	ENSMUSG00000026377	chr2	67096273	67106012
GLEAN_23377	REEP3	NM_001101961	ENSG00000165476	ENSMUSG00000019873	chrUn.003.856	6668	26996
GLEAN_06404	RGMA	DV934526	ENSG00000182175	ENSMUSG00000070509	chr21	15120386	15147156
GLEAN_15382	TBC1D14	NM_001099176	ENSG00000132405	ENSMUSG00000029192	chr6	109651522	109691336
GLEAN_26318	ADD1	BC149015	ENSG00000087274	ENSMUSG00000029106	chr6	107178541	107220513
GLEAN_11631	ABCE1	NM_001083685	ENSG00000164163	ENSMUSG00000058355	chr17	13424542	13448706
GLEAN_22731	ITM2C	NM_001081538	ENSG00000135916	ENSMUSG00000026223	chr2	107510066	107522705
GLEAN_23352	FMOD	NM_174058	ENSG00000122176	ENSMUSG00000041559	chr16	3796300	3802117
GLEAN_02009	PIH1D1	NM_001075395	ENSG00000104872	ENSMUSG00000003423	chr18	53657772	53663298
GLEAN_00215	MIB1	DT850410	ENSG00000101752	ENSMUSG00000024294	chr24	33524492	33612918
GLEAN_14288	FBXO3	NM_001099062	ENSG00000110429	ENSMUSG00000027180	chr15	56293940	56326425
GLEAN_19884	GNMT	DN536092	ENSG00000124713	ENSMUSG00000002769	chr23	14770892	14774136
GLEAN_13783	ATP6V1E1	NM_174810	ENSG00000131100	ENSMUSG00000019210	chr5	107884051	107903879
GLEAN_18178	_NONE_	EV666797	_NONE_	_NONE_	chr25	18604023	18615170
GLEAN_17462	NSUN3	NM_001076001	ENSG00000178694	ENSMUSG00000050312	chrUn.003.1244	25767	84429
GLEAN_22403	P4HA2	NM_001034293	ENSG00000072682	ENSMUSG00000018906	chr7	20014323	20037799
GLEAN_16890	TRIM32	NM_001075824	ENSG00000119401	ENSMUSG00000051675	chr8	97794782	97796744
GLEAN_04894	TMEM112	NM_001075190	ENSG00000103227	ENSMUSG00000002279	chr25	2283313	2335134
GLEAN_24355	_NONE_	EE947282	_NONE_	_NONE_	chrUn.003.553	4576	30847
GLEAN_10958	YIF1A	NM_001034269	ENSG00000174851	ENSMUSG00000024875	chr29	38713874	38717704
GLEAN_18016	FBXO9	NM_001034412	ENSG00000112146	ENSMUSG00000001366	chr23	20848206	20868806
GLEAN_10445	UBE4B	NM_001102504	ENSG00000130939	ENSMUSG00000028960	chrUn.003.429	96191	216849
GLEAN_10625	_NONE_	AY911322	_NONE_	_NONE_	chr10	91497940	91502606
GLEAN_17576	SNRPB	NM_001034731	ENSG00000125835	ENSMUSG00000027404	chr13	53024969	53033798
GLEAN_18817	DYNLT3	NM_001101220	ENSG00000165169	ENSMUSG00000031176	chrUn.003.2363	22190	31074
GLEAN_21328	EIF1	NM_001014884	ENSG00000173812	ENSMUSG00000035530	chr19	41616041	41617662
GLEAN_00302	COPA	NM_001105645	ENSG00000122218	ENSMUSG00000026553	chr3	4197501	4240895
GLEAN_05124	BLCAP	NM_174250	ENSG00000166619	ENSMUSG00000067787	chr13	67954794	67955058
GLEAN_15023	GPS1	NM_001102094	ENSG00000169727	ENSMUSG00000025156	chr19	50435451	50439316
GLEAN_18583	Mar_07	NM_001100317	ENSG00000136536	ENSMUSG00000026977	chr2	35516146	35546307
GLEAN_06273	EIF1B	NM_001037598	ENSG00000114784	ENSMUSG00000006941	chr22	14306238	14308088
GLEAN_25558	_NONE_	NM_001014889	_NONE_	_NONE_	chr10	20033996	20037143
GLEAN_14892	CLTA	NM_174022	ENSG00000122705	ENSMUSG00000028478	chr8	58063926	58081287
GLEAN_23749	DDX24	NM_001099045	ENSG00000089737	ENSMUSG00000041645	chr21	52916937	52933864
GLEAN_23556	_NONE_	DV792158	_NONE_	_NONE_	chr3	16943171	16944161
GLEAN_21406	ARF6	CK771198	ENSG00000165527	ENSMUSG00000044147	chr10	40186563	40187091
GLEAN_07343	TMEM125	NM_001046023	ENSG00000179178	ENSMUSG00000050854	chr3	102560099	102560759
GLEAN_13809	LGALS1	NM_175782	ENSG00000100097	ENSMUSG00000068220	chr5	108335807	108336468
GLEAN_08701	GNPNAT1	NM_001075559	ENSG00000100522	ENSMUSG00000037722	chr10	10150825	10157356
GLEAN_04783	PDAP1	CN786560	ENSG00000106244	ENSMUSG00000029623	chr25	37156141	37170947
GLEAN_23335	TUBA1B	NM_001114856	ENSG00000123416	ENSMUSG00000023004	chr5	31419823	31423038
GLEAN_13115	OLFML3	NM_001075197	ENSG00000116774	ENSMUSG00000027848	chr3	28805872	28808331
GLEAN_22107	PTPN23	BC120008	ENSG00000076201	ENSMUSG00000036057	chr22	50451398	50472064
GLEAN_10294	_NONE_	NM_001046228	_NONE_	_NONE_	chr9	85352221	85354523
GLEAN_25403	LMNB1	NM_001103295	ENSG00000113368	ENSMUSG00000024590	chr7	24909994	24958882
GLEAN_14905	HEXA	NM_001075164	ENSG00000213614	ENSMUSG00000025232	chr10	16570001	16601397
GLEAN_10806	USP2	NM_001046263	ENSG00000036672	ENSMUSG00000032010	chr15	21785268	21791667
GLEAN_00945	_NONE_	BC122795	_NONE_	_NONE_	chr11	45371626	45372421
GLEAN_18376	_NONE_	DY099703	_NONE_	_NONE_	chr11	43590577	43590745
GLEAN_19991	SBNO2	NM_001077911	ENSG00000064932	ENSMUSG00000035673	chr7	35295033	35322265
GLEAN_14473	_NONE_	AV610781	_NONE_	_NONE_	chr11	100962743	100963045
GLEAN_19616	POP4	NM_001113282	ENSG00000105171	ENSMUSG00000030423	chr18	39748450	39757309
GLEAN_02999	IQGAP2	DV788960	ENSG00000145703	ENSMUSG00000021676	chr10	7638050	7736905
GLEAN_04552	SPARCL1	NM_001034302	ENSG00000152583	ENSMUSG00000029309	chr6	95266915	95288993
GLEAN_21638	TLR3	NM_001008664	ENSG00000164342	ENSMUSG00000031639	chr27	14138919	14147061
GLEAN_14554	SPINT1	NM_001046367	ENSG00000166145	ENSMUSG00000027315	chr10	31760398	31773139
GLEAN_11276	MAP1LC3B	NM_001001169	ENSG00000140941	ENSMUSG00000031812	chr18	11146301	11158140
GLEAN_20890	SERPING1	NM_174821	ENSG00000149131	ENSMUSG00000023224	chr15	72736799	72749266
GLEAN_21660	_NONE_	NM_001040554	_NONE_	_NONE_	chr23	24902263	24903399
GLEAN_12088	ZFAND5	NM_001101045	ENSG00000107372	ENSMUSG00000024750	chr8	44608626	44613422
GLEAN_22124	CSN1S1	NM_181029	_NONE_	_NONE_	chr6	79753501	79767759
GLEAN_12094	ANXA1	NM_175784	ENSG00000135046	ENSMUSG00000024659	chr8	45339364	45356355
GLEAN_23348	ADCY6	DV921426	ENSG00000174233	ENSMUSG00000022994	chr5	31712691	31725875
GLEAN_04546	TOMM34	CX738907	ENSG00000025772	ENSMUSG00000018322	chr13	76652341	76671359
GLEAN_09772	BUB3	NM_001076177	ENSG00000154473	ENSMUSG00000066979	chr26	39840985	39851923
GLEAN_05294	EIF2C3	NM_001001133	ENSG00000126070	ENSMUSG00000028842	chr3	106606527	106724221
GLEAN_06887	DHTKD1	DV914434	ENSG00000181192	ENSMUSG00000025815	chr13	10566956	10611110
GLEAN_06709	_NONE_	DY047399	_NONE_	_NONE_	chrUn.003.1251	19654	76015
GLEAN_23081	KIAA0174	NM_001034335	ENSG00000182149	ENSMUSG00000031729	chr18	35807777	35821779
GLEAN_08839	FGF10	AY183659	ENSG00000070193	ENSMUSG00000021732	chrUn.003.165	72801	170905
GLEAN_12346	CTSC	NM_001033617	ENSG00000109861	ENSMUSG00000030560	chr29	6496015	6574628
GLEAN_22000	_NONE_	NM_001031754	_NONE_	_NONE_	chr10	33280736	33284883
GLEAN_26241	SERAC1	NM_001038550	ENSG00000122335	ENSMUSG00000015659	chr9	86443065	86481117
GLEAN_03070	_NONE_	BC142355	_NONE_	_NONE_	chr17	67500621	67501306
GLEAN_16174	Sep_02	NM_001046092	ENSG00000168385	ENSMUSG00000026276	chr3	116404744	116421740
GLEAN_12076	BTAF1	DV885199	ENSG00000095564	ENSMUSG00000040565	chr26	11157340	11229842
GLEAN_00697	ARF1	NM_176653	ENSG00000143761	ENSMUSG00000048076	chr7	3052283	3053147
GLEAN_14162	WDR26	NM_001077059	ENSG00000162923	ENSMUSG00000038733	chr16	24478515	24592731
GLEAN_02024	_NONE_	U32264	_NONE_	_NONE_	chr17	68634626	68635140
GLEAN_10932	_NONE_	BT026270	_NONE_	_NONE_	chr29	39947434	39954066
GLEAN_22839	EIF4E	NM_174310	ENSG00000151247	ENSMUSG00000028156	chr6	21417135	21454681
GLEAN_01515	RPL22	BC102871	ENSG00000116251	ENSMUSG00000028936	chr16	45584317	45591961
GLEAN_19220	CSF1R	NM_001075403	ENSG00000182578	ENSMUSG00000024621	chr7	57422009	57452592
GLEAN_02017	YWHAH	NM_174492	ENSG00000128245	ENSMUSG00000018965	chr17	68446424	68447078
GLEAN_18001	HLA_DRA	NM_001012677	ENSG00000204287	ENSMUSG00000036322	chr23	21480577	21484082
GLEAN_16910	_NONE_	NM_174267	_NONE_	_NONE_	chr14	21009207	21009801
GLEAN_19800	CELSR3	NM_001076852	ENSG00000008300	ENSMUSG00000023473	chr22	51234111	51272799
GLEAN_01672	LSMD1	BC109573	ENSG00000183011	ENSMUSG00000059278	chr19	26674849	26675582
GLEAN_16511	JUNB	NM_001075656	ENSG00000171223	ENSMUSG00000052837	chr7	11947414	11948458
GLEAN_07436	HSD17B4	NM_001007809	ENSG00000133835	ENSMUSG00000024507	chr7	34437651	34483039
GLEAN_26832	STARD3	CR453537	ENSG00000131748	ENSMUSG00000018167	chr19	39622510	39633685
GLEAN_06371	C9orf16	BC111659	ENSG00000171159	ENSMUSG00000039195	chr11	91700518	91703558
GLEAN_11781	C20orf30	NM_001014930	ENSG00000089063	ENSMUSG00000027341	chr13	46311779	46316797
GLEAN_08619	_NONE_	DV916833	_NONE_	_NONE_	chr8	76590287	76758669
GLEAN_08643	TCEA2	NM_001075329	ENSG00000171703	ENSMUSG00000059540	chr13	54143013	54150259
GLEAN_12675	_NONE_	NM_001105370	_NONE_	_NONE_	chr2	124559498	124559930
GLEAN_13112	_NONE_	DY188910	_NONE_	_NONE_	chr3	28930353	28930584
GLEAN_02398	_NONE_	NM_174698	_NONE_	_NONE_	chr2	33408989	33438103
GLEAN_17469	SETD8	NM_001046330	ENSG00000183955	ENSMUSG00000049327	chr17	49310631	49320849
GLEAN_20567	PODN	EE359830	ENSG00000174348	ENSMUSG00000028600	chr3	91656609	91668844
GLEAN_08420	_NONE_	NM_001076857	_NONE_	_NONE_	chr19	55129418	55154413
GLEAN_00573	CRTC2	NM_001076250	ENSG00000160741	ENSMUSG00000027936	chr3	14155284	14164334
GLEAN_26545	GDI1	NM_174064	ENSG00000203879	ENSMUSG00000015291	chrX	32008780	32013657
GLEAN_15440	ZNF142	EH182795	ENSG00000115568	ENSMUSG00000026135	chr2	95581836	95597501
GLEAN_18840	KRTCAP3	NM_001035062	ENSG00000157992	ENSMUSG00000029149	chr11	67375906	67377303
GLEAN_13505	NNT	NM_173943	ENSG00000112992	ENSMUSG00000025453	chr20	32036870	32123029
GLEAN_16575	ACSL3	BC151808	ENSG00000123983	ENSMUSG00000032883	chr2	101986015	102016905
GLEAN_02420	CNN3	NM_001038179	ENSG00000117519	ENSMUSG00000053931	chr3	45830944	45860359
GLEAN_01464	RMND5B	NM_001075706	ENSG00000145916	ENSMUSG00000001054	chr7	36190275	36202462
GLEAN_22957	TOM1	NM_001035015	ENSG00000100284	ENSMUSG00000037827	chr5	71172685	71206848
GLEAN_19258	_NONE_	NM_181027	_NONE_	_NONE_	chr13	44618285	44627737
GLEAN_21742	CCDC126	NM_001082472	ENSG00000169193	ENSMUSG00000050786	chr4	31630093	31650268
GLEAN_10804	THY1	NM_001034765	ENSG00000154096	ENSMUSG00000032011	chr15	21830613	21832335
GLEAN_01528	ATIC	NM_001075254	ENSG00000138363	ENSMUSG00000026192	chr16	35684128	35705441
GLEAN_00822	EIF3C	NM_001034618	ENSG00000184110	ENSMUSG00000030738	chr25	21403176	21423047
GLEAN_21244	LAMP1	NM_001075124	ENSG00000185896	ENSMUSG00000031447	chr12	77062163	77073315
GLEAN_11921	_NONE_	BC108246	_NONE_	_NONE_	chr14	65421203	65546001
GLEAN_02682	C14orf101	NM_001099139	ENSG00000070269	ENSMUSG00000036339	chr10	64280284	64301049
GLEAN_15153	_NONE_	DV880663	ENSG00000124126	ENSMUSG00000039621	chr13	77137178	77241981
GLEAN_25808	TBC1D20	NM_001038029	ENSG00000125875	ENSMUSG00000027465	chr13	63295505	63312353
GLEAN_16694	SLC35B1	NM_181338	ENSG00000121073	ENSMUSG00000020873	chr19	35648802	35655436
GLEAN_12960	_NONE_	NM_001102287	_NONE_	_NONE_	chr8	59280749	59285933
GLEAN_18203	ZNF609	BC149581	ENSG00000180357	ENSMUSG00000040524	chr10	39143766	39318198
GLEAN_13343	NLRC5	CN786574	ENSG00000140853	ENSMUSG00000031773	chr18	24014594	24072074
GLEAN_19626	L3MBTL3	NM_001076871	ENSG00000198945	ENSMUSG00000039089	chr9	59638512	59719219
GLEAN_10244	SLMO2	NM_001035476	ENSG00000101166	ENSMUSG00000016257	chr13	56914689	56922563
GLEAN_03069	_NONE_	BC146272	_NONE_	_NONE_	chr17	67494055	67498958
GLEAN_16377	FAM44A	BC151731	ENSG00000038219	ENSMUSG00000061755	chr6	110803031	110855112
GLEAN_26298	MRPL43	NM_174563	ENSG00000055950	ENSMUSG00000025208	chr26	20067803	20068487
GLEAN_13242	TIMP3	NM_174473	ENSG00000100234	ENSMUSG00000020044	chr5	69631197	69687342
GLEAN_16077	CEBPG	NM_001034801	ENSG00000153879	ENSMUSG00000056216	chr18	40204306	40204756
GLEAN_25361	DDX19A	NM_001034571	ENSG00000168872	ENSMUSG00000015023	chr18	741175	758752
GLEAN_13054	_NONE_	CO000698	_NONE_	_NONE_	chr7	6658964	6660311
GLEAN_21129	_NONE_	NM_001025317	_NONE_	_NONE_	chr3	98992875	98995351
GLEAN_01189	ISCA1	NM_001034470	ENSG00000135070	ENSMUSG00000044792	chr8	74114257	74125873
GLEAN_21784	KLF6	NM_001035271	ENSG00000067082	ENSMUSG00000000078	chr13	45345081	45348731
GLEAN_02870	ARMCX2	NM_001076960	ENSG00000184867	ENSMUSG00000033436	chrUn.003.294	172954	178445
GLEAN_15767	ECHDC2	NM_001038536	ENSG00000121310	ENSMUSG00000028601	chrUn.003.45	244832	274644
GLEAN_07765	PXK	NM_001099132	ENSG00000168297	ENSMUSG00000033885	chr22	39843741	39924179
GLEAN_16717	COPZ2	DN533919	ENSG00000005243	ENSMUSG00000018672	chr19	37187192	37201505
GLEAN_09162	KLC1	NM_001098915	ENSG00000126214	ENSMUSG00000021288	chr21	62181897	62226411
GLEAN_00703	ERAL1	NM_001099022	ENSG00000132591	ENSMUSG00000020832	chr19	20075463	20079483
GLEAN_04912	RHBDF1	NM_001105400	ENSG00000007384	ENSMUSG00000020282	chr25	1682089	1688702
GLEAN_04083	ZMIZ2	EV616480	ENSG00000122515	ENSMUSG00000041164	chr4	68429304	68438315
GLEAN_09208	_NONE_	NM_001099067	_NONE_	_NONE_	chr24	12812686	12881136
GLEAN_06577	DDX5	BC103318	ENSG00000108654	ENSMUSG00000020719	chr19	48086802	48092756
GLEAN_19835	CUL7	BC109830	ENSG00000044090	ENSMUSG00000038545	chr23	14832271	14846003
GLEAN_14524	DNAJC17	NM_001046276	ENSG00000104129	ENSMUSG00000034278	chr10	31698957	31729526
GLEAN_02557	SLC31A2	NM_001034556	ENSG00000136867	ENSMUSG00000066152	chr8	85076392	85083801
GLEAN_26183	_NONE_	CK971986	_NONE_	_NONE_	chr3	52665704	52687007
GLEAN_10466	_NONE_	NM_001105445	ENSG00000204308	ENSMUSG00000015478	chr23	24468967	24470842
GLEAN_02094	TCF7L2	DV820542	ENSG00000148737	ENSMUSG00000024985	chr26	31144513	31185381
GLEAN_01595	MYNN	NM_001035424	ENSG00000085274	ENSMUSG00000037730	chr1	95393895	95431068
GLEAN_13200	CHD4	NM_001034304	ENSG00000111642	ENSMUSG00000063870	chr5	10634371	10674492
GLEAN_13048	_NONE_	NM_001101162	_NONE_	_NONE_	chr7	6915450	6939190
GLEAN_16287	MYLIP	NM_001102253	ENSG00000007944	ENSMUSG00000038175	chr23	36780369	36799421
GLEAN_03901	_NONE_	AF015803	_NONE_	_NONE_	chrUn.003.1470	28705	29233
GLEAN_12654	CHMP7	NM_001099119	ENSG00000147457	ENSMUSG00000034190	chrUn.003.97	456530	468376
GLEAN_11324	_NONE_	NM_176612	_NONE_	_NONE_	chr12	26134007	26136401
GLEAN_11976	SPON2	NM_001046157	ENSG00000159674	ENSMUSG00000037379	chr6	105538557	105541491
GLEAN_03284	SMAD3	EE335226	ENSG00000166949	ENSMUSG00000032402	chr10	12466354	12588713
GLEAN_20471	SFRS5	NM_001098929	ENSG00000100650	ENSMUSG00000021134	chr10	76093069	76096687
GLEAN_19680	RAB6IP1	DV910747	ENSG00000184014	ENSMUSG00000035901	chr15	37364045	37457394
GLEAN_00629	IL16	NM_001075253	ENSG00000172349	ENSMUSG00000001741	chr21	26876253	26996401
GLEAN_09787	_NONE_	BC114780	_NONE_	_NONE_	chrX	99389493	99405232
GLEAN_09083	_NONE_	DV909948	_NONE_	_NONE_	chr15	71570256	71589470
GLEAN_20939	_NONE_	DY456812	_NONE_	_NONE_	chr7	61417541	61427665
GLEAN_12172	C20orf151	DV923013	ENSG00000130701	ENSMUSG00000038980	chr13	55378024	55385875
GLEAN_19341	_NONE_	EH209317	_NONE_	_NONE_	chr7	18615637	18644254
GLEAN_13174	PEX5	NM_001046183	ENSG00000139197	ENSMUSG00000005069	chr5	10001599	10016156
GLEAN_22414	_NONE_	DV790918	_NONE_	_NONE_	chrUn.003.355	205335	205683
GLEAN_10615	TDP1	DY126225	ENSG00000042088	ENSMUSG00000021177	chr10	89592081	90117370
GLEAN_10570	TPX2	NM_001098898	ENSG00000088325	ENSMUSG00000027469	chr13	64039536	64080451
GLEAN_19466	MS4A8B	NM_001034056	ENSG00000166959	ENSMUSG00000024730	chr29	29998848	30014221
GLEAN_16147	CLK1	NM_001102271	ENSG00000013441	ENSMUSG00000026034	chr2	82616739	82622746
GLEAN_17435	_NONE_	NM_001034508	_NONE_	_NONE_	chr5	118509087	118525045
GLEAN_03046	SNAPC2	NM_001034516	ENSG00000104976	ENSMUSG00000011837	chr7	14271843	14274322
GLEAN_12423	CXCR4	NM_174301	ENSG00000121966	ENSMUSG00000045382	chr2	57531864	57534967
GLEAN_14763	B3GALNT2	NM_001103343	ENSG00000162885	ENSMUSG00000039242	chr28	6621883	6685165
GLEAN_15409	_NONE_	DV923125	ENSG00000182095	ENSMUSG00000039477	chr25	41981381	42030375
GLEAN_06924	UBXD5	BC105504	ENSG00000158062	ENSMUSG00000012126	chr2	115984321	116001761
GLEAN_01573	BCCIP	NM_001046122	ENSG00000107949	ENSMUSG00000030983	chr26	41199768	41216135
GLEAN_25100	PIH1D2	NM_001038189	ENSG00000150773	ENSMUSG00000000167	chr15	16016152	16020927
GLEAN_24361	TRIM2	NM_001083735	ENSG00000109654	ENSMUSG00000027993	chr17	4136302	4260079
GLEAN_10206	PRMT2	NM_001024495	ENSG00000160310	ENSMUSG00000020230	chr1	135707248	135730215
GLEAN_09788	_NONE_	CN792406	_NONE_	_NONE_	chrX	99361351	99387887
GLEAN_17781	ZFP90	BC110221	ENSG00000184939	ENSMUSG00000031907	chr18	33066917	33087372
GLEAN_03456	PRPF18	NM_001075323	ENSG00000165630	ENSMUSG00000039449	chr13	28460533	28514276
GLEAN_12710	JMJD1B	DV816005	ENSG00000120733	ENSMUSG00000038773	chr7	47155740	47211853
GLEAN_25585	WDR76	DV876004	ENSG00000092470	ENSMUSG00000027242	chr21	48919389	48974910
GLEAN_10417	SKIV2L2	NM_001099012	ENSG00000039123	ENSMUSG00000016018	chr20	24816640	24908248
GLEAN_00988	TJP2	NM_001102482	ENSG00000119139	ENSMUSG00000024812	chr8	43354873	43433964
GLEAN_03622	NELF	DV911733	ENSG00000165802	ENSMUSG00000006476	chr11	101427356	101434684
GLEAN_22708	S100PBP	NM_001034687	ENSG00000116497	ENSMUSG00000040928	chr2	109672341	109697081
GLEAN_02453	ALMS1	DT818106	ENSG00000116127	ENSMUSG00000063810	chr11	11799565	11989282
GLEAN_16869	TEK	NM_173964	ENSG00000120156	ENSMUSG00000006386	chr8	15284927	15386673
GLEAN_20675	RBM5	NM_001046374	ENSG00000003756	ENSMUSG00000032580	chr22	48238884	48261029
GLEAN_05835	ZC3H7A	NM_001105430	ENSG00000122299	ENSMUSG00000037965	chr25	10975104	11000914
GLEAN_00693	C1orf142	NM_001102320	ENSG00000143740	ENSMUSG00000009894	chr7	2574002	2629423
GLEAN_17695	TERF2	AB434936	ENSG00000132604	ENSMUSG00000031921	chr18	33676927	33698015
GLEAN_11395	USP16	NM_001076867	ENSG00000156256	ENSMUSG00000025616	chr1	5232148	5254549
GLEAN_00155	DDX52	NM_001103238	ENSG00000141141	ENSMUSG00000020677	chr19	11653251	11675374
GLEAN_01470	DEK	NM_001099717	ENSG00000124795	ENSMUSG00000021377	chr23	35765160	35789581
GLEAN_12681	USP48	DV891495	ENSG00000090686	ENSMUSG00000043411	chr2	124771077	124843165
GLEAN_13651	STAP2	NM_001034246	ENSG00000178078	ENSMUSG00000038781	chr7	16364309	16375596
GLEAN_14065	JAK1	BC133420	ENSG00000162434	ENSMUSG00000028530	chr3	82185116	82253084
GLEAN_19036	DRAP1	NM_001076214	ENSG00000175550	ENSMUSG00000024914	chr29	38230481	38232392
GLEAN_18522	GLUL	NM_001040474	ENSG00000135821	ENSMUSG00000026473	chr16	57298063	57304371
GLEAN_14083	DLG5	BC113275	ENSG00000151208	ENSMUSG00000021782	chr28	28525618	28647391
GLEAN_10682	RPS19	NM_001037467	ENSG00000105372	ENSMUSG00000072528	chr18	48567280	48574265
GLEAN_26787	COL15A1	EH174873	ENSG00000204291	ENSMUSG00000028339	chr8	63658194	64281607
GLEAN_08668	LTBP1	NM_001103091	ENSG00000049323	ENSMUSG00000001870	chr11	15869460	15973557
GLEAN_04152	_NONE_	BC151679	_NONE_	_NONE_	chrUn.003.107	16165	28865
GLEAN_16504	MAN2B1	NM_174561	ENSG00000104774	ENSMUSG00000005142	chr7	11831400	11846606
GLEAN_10952	MRPL11	NM_001014932	ENSG00000174547	ENSMUSG00000024902	chr29	38856035	38859137
GLEAN_08023	CDK5RAP1	NM_001075646	ENSG00000101391	ENSMUSG00000027487	chr13	61716910	61755809
GLEAN_07517	EIF4G1	AJ746219	ENSG00000114867	ENSMUSG00000045983	chr1	76731930	76743187
GLEAN_08197	KLHL22	BT025359	ENSG00000185214	ENSMUSG00000022750	chr17	70003041	70016599
GLEAN_15953	KIAA0528	NM_001102503	ENSG00000111731	ENSMUSG00000030279	chr5	86898489	86987717
GLEAN_15395	_NONE_	NM_001077978	_NONE_	_NONE_	chrUn.003.1552	414	37138
GLEAN_19357	SLC39A3	NM_001015521	ENSG00000141873	ENSMUSG00000046822	chr7	18782434	18787200
GLEAN_22529	HRBL	EE350359	ENSG00000106351	ENSMUSG00000029722	chr25	36318821	36329806
GLEAN_12676	CDC42	NM_001046332	ENSG00000070831	ENSMUSG00000006699	chr2	124492332	124509108
GLEAN_03849	TRIM28	BC148899	ENSG00000130726	ENSMUSG00000005566	chr18	59806885	59812630
GLEAN_14220	C14orf130	NM_001082601	ENSG00000012963	ENSMUSG00000041712	chr21	52240301	52254992
GLEAN_10390	SIDT2	NM_001024530	ENSG00000149577	ENSMUSG00000034908	chr15	19290806	19304817
GLEAN_19707	ABHD4	NM_001034368	ENSG00000100439	ENSMUSG00000040997	chr10	23660789	23671722
GLEAN_19052	_NONE_	NM_001101956	_NONE_	_NONE_	chr21	24348945	24349890
GLEAN_03081	MIF	NM_001033608	ENSG00000099964	ENSMUSG00000033307	chr17	67803814	67804383
GLEAN_01179	TDRD3	NM_001046426	ENSG00000083544	ENSMUSG00000022019	chrUn.003.2	1580268	1698761
GLEAN_26764	TEX10	BC112672	ENSG00000136891	ENSMUSG00000028345	chr8	65560138	65602671
GLEAN_14300	PDHX	NM_001075751	ENSG00000110435	ENSMUSG00000010914	chr15	57350892	57425318
GLEAN_16755	EIF3D	NM_001034484	ENSG00000100353	ENSMUSG00000016554	chr5	73944852	73956455
GLEAN_19000	GPR137	NM_001113295	ENSG00000173264	ENSMUSG00000024958	chr29	36690090	36692713
GLEAN_05686	METTL1	NM_001046077	ENSG00000037897	ENSMUSG00000006732	chr5	54624882	54628029
GLEAN_15104	SENP6	DV781174	ENSG00000112701	ENSMUSG00000034252	chr9	12048113	12178729
GLEAN_24393	PDK3	NM_001101934	ENSG00000067992	ENSMUSG00000035232	chrX	80260636	80342257
GLEAN_09299	_NONE_	AV617896	_NONE_	_NONE_	chrX	9057229	9057571
GLEAN_14348	TMSB10	NM_174623	ENSG00000034510	ENSMUSG00000079523	chr11	48228904	48229316
GLEAN_13427	MPZL1	NM_001076158	ENSG00000197965	ENSMUSG00000026566	chr3	1254568	1333872
GLEAN_01619	ZFHX4	BT026257	ENSG00000091656	ENSMUSG00000025255	chr14	40031511	40210737
GLEAN_18174	AATF	CK975860	ENSG00000108270	ENSMUSG00000018697	chr19	13088714	13196430
GLEAN_13629	CCDC94	NM_001075691	ENSG00000105248	ENSMUSG00000003208	chr7	16413534	16427001
GLEAN_04088	TBRG4	NM_001076967	ENSG00000136270	ENSMUSG00000000384	chr4	68221288	68228478
GLEAN_03770	ITGA2B	NM_001014929	ENSG00000005961	ENSMUSG00000034664	chr19	42727227	42740013
GLEAN_01509	KCNAB2	NM_001014384	ENSG00000069424	ENSMUSG00000028931	chr16	45671760	45705441
GLEAN_19239	SYNPO	DV921456	ENSG00000171992	ENSMUSG00000043079	chr7	58031151	58067393
GLEAN_17724	FHOD1	EE332707	ENSG00000135723	ENSMUSG00000014778	chr18	32037260	32053248
GLEAN_12974	BRD4	BC148883	ENSG00000141867	ENSMUSG00000024002	chr7	8015759	8131728
GLEAN_25977	_NONE_	NM_001001855	_NONE_	_NONE_	chr19	53162314	53168808
GLEAN_21960	_NONE_	NM_001102003	ENSG00000164307	ENSMUSG00000021583	chr7	85287937	85317897
GLEAN_18093	SFRS7	NM_001034277	ENSG00000115875	ENSMUSG00000024097	chr11	21760978	21766091
GLEAN_15481	CIC	EE340262	ENSG00000079432	ENSMUSG00000005442	chr18	48348283	48359118
GLEAN_08508	_NONE_	NM_001080293	_NONE_	_NONE_	chrUn.003.2187	3332	46754
GLEAN_09879	RRBP1	BC126828	ENSG00000125844	ENSMUSG00000027422	chr13	37872612	37897877
GLEAN_11913	IER5	CK975362	ENSG00000162783	ENSMUSG00000056708	chrUn.003.1070	75430	76405
GLEAN_17755	HSF4	BC149044	ENSG00000102878	ENSMUSG00000033249	chr18	31982368	31986904
GLEAN_10559	BCL2L1	NM_001077486	ENSG00000171552	ENSMUSG00000007659	chr13	63960856	64010067
GLEAN_17841	PAIP2	NM_001034636	ENSG00000120727	ENSMUSG00000037058	chr7	47815078	47819000
GLEAN_11087	_NONE_	EH374146	_NONE_	_NONE_	chr19	18414333	18422773
GLEAN_01530	XRCC5	NM_001102141	ENSG00000079246	ENSMUSG00000026187	chr16	34877921	34901747
GLEAN_21552	PIN1	NM_001034632	ENSG00000127445	ENSMUSG00000032171	chr7	11182830	11194553
GLEAN_07426	EEF1B2	NM_001014936	ENSG00000114942	ENSMUSG00000025967	chr2	93161573	93164447
GLEAN_19316	CREB3L2	NM_001102533	ENSG00000182158	ENSMUSG00000038648	chr4	94033350	94157538
GLEAN_06236	LYPLA1	NM_001034688	ENSG00000120992	ENSMUSG00000025903	chr14	20501762	20518026
GLEAN_00831	XPO6	CK954797	ENSG00000169180	ENSMUSG00000000131	chr25	21003141	21074746
GLEAN_16444	SLC25A3	NM_174657	ENSG00000075415	ENSMUSG00000061904	chr5	59563583	59569301
GLEAN_12949	TLN1	BC122766	ENSG00000137076	ENSMUSG00000028465	chr8	58728299	58753083
GLEAN_15137	FMR1	BC122829	ENSG00000102081	ENSMUSG00000000838	chrX	20183132	20220869
GLEAN_18480	_NONE_	NM_001101310	_NONE_	_NONE_	chr1	59650742	59765966
GLEAN_06107	_NONE_	CO884764	_NONE_	_NONE_	chrUn.003.6682	2478	7840
GLEAN_11933	PON3	NM_001075479	ENSG00000105852	ENSMUSG00000029759	chr4	13564389	13600753
GLEAN_10826	NT5C2	NM_174405	ENSG00000076685	ENSMUSG00000025041	chr26	19078426	19150498
GLEAN_13776	SOX10	AF278703	ENSG00000100146	ENSMUSG00000033006	chr5	108633012	108646329
GLEAN_11319	_NONE_	BC120192	_NONE_	_NONE_	chr12	24317308	24332078
GLEAN_23887	C2orf30	DV776598	ENSG00000068912	ENSMUSG00000020311	chr11	35508524	35532344
GLEAN_01536	PRRX1	NM_001081739	ENSG00000116132	ENSMUSG00000026586	chr16	36156634	36230629
GLEAN_09390	_NONE_	NM_001114513	_NONE_	_NONE_	chr28	35636329	35638422
GLEAN_24736	SPTLC2	NM_001099081	ENSG00000100596	ENSMUSG00000021036	chr10	83291131	83386176
GLEAN_13093	RSAD2	NM_001045941	ENSG00000134321	ENSMUSG00000020641	chr11	85626480	85642308
GLEAN_10028	SIGIRR	NM_001082443	ENSG00000185187	ENSMUSG00000025494	chrUn.003.1615	44506	50158
GLEAN_01828	PQLC2	NM_001080269	ENSG00000040487	ENSMUSG00000028744	chr2	121442489	121452691
GLEAN_06973	PFKFB3	NM_001077837	ENSG00000170525	ENSMUSG00000026773	chr13	16726546	16746810
GLEAN_16015	BCAS3	BC149850	ENSG00000141376	ENSMUSG00000059439	chr19	8059137	8653914
GLEAN_04762	EIF3F	DT832383	ENSG00000175390	ENSMUSG00000031029	chrUn.003.449	180028	188172
GLEAN_01745	_NONE_	EE369862	_NONE_	_NONE_	chrUn.003.983	10612	11482
GLEAN_01726	ZDHHC3	NM_001075278	ENSG00000163812	ENSMUSG00000025786	chr22	52677872	52702056
GLEAN_20383	BGN	NM_178318	ENSG00000182492	ENSMUSG00000031375	chrX	29029208	29034290
GLEAN_18286	SOX4	NM_001078128	ENSG00000124766	ENSMUSG00000076431	chr23	31688830	31690512
GLEAN_07984	ACAT2	NM_001034502	ENSG00000107796	ENSMUSG00000035783	chr26	9358778	9372553
GLEAN_22200	FBN1	NM_174053	ENSG00000166147	ENSMUSG00000027204	chr10	51799740	52063301
GLEAN_00826	CD19	EE342780	ENSG00000177455	ENSMUSG00000030724	chr25	21300216	21306485
GLEAN_04617	UACA	NM_174209	ENSG00000137831	ENSMUSG00000034485	chr10	17423556	17465593
GLEAN_12961	FANCG	NM_001034294	ENSG00000165280	ENSMUSG00000028452	chr8	59287696	59301607
GLEAN_10908	TMEM24	NM_001105358	ENSG00000172375	ENSMUSG00000032120	chr15	22960962	22969658
GLEAN_02605	FKBP4	NM_001034322	ENSG00000004478	ENSMUSG00000030357	chr5	105612873	105619973
GLEAN_17118	_NONE_	DV882210	_NONE_	_NONE_	chrUn.003.1446	846	44201
GLEAN_05584	ASCC3L1	DV789630	ENSG00000144028	ENSMUSG00000003660	chr11	678784	703686
GLEAN_19610	AADAT	NM_001015551	ENSG00000109576	ENSMUSG00000057228	chr8	363469	387114
GLEAN_05289	ZMYM4	CO889036	ENSG00000146463	ENSMUSG00000042446	chr3	107179542	107340669
GLEAN_06832	_NONE_	NM_001075863	ENSG00000100010	ENSMUSG00000004748	chr17	65418864	65421825
GLEAN_17688	KIAA0841	NM_001101931	ENSG00000089336	ENSMUSG00000078762	chr18	46103473	46112005
GLEAN_19596	TXNRD2	NM_174626	ENSG00000184470	ENSMUSG00000075704	chr17	69661878	69687724
GLEAN_13636	MGC137753	NM_001046226	ENSG00000141965	ENSMUSG00000043683	chr7	15937720	15939682
GLEAN_10309	MAGEE2	NM_001076876	ENSG00000186675	ENSMUSG00000031224	chrUn.003.1240	72860	74432
GLEAN_08440	KIAA0195	EE335212	ENSG00000177728	ENSMUSG00000020747	chr19	54471981	54494019
GLEAN_09887	HSD17B7	NM_001083375	ENSG00000132196	ENSMUSG00000026675	chr3	8418381	8445960
GLEAN_13956	SC5DL	NM_001035356	ENSG00000109929	ENSMUSG00000032018	chr15	24221393	24232566
GLEAN_09591	IGFBP4	NM_174557	ENSG00000141753	ENSMUSG00000017493	chr19	40584122	40594402
GLEAN_10584	DCTN1	NM_001098934	ENSG00000204843	ENSMUSG00000031865	chr11	10607949	10626433
GLEAN_16846	HNRPH2	NM_001076008	ENSG00000126945	ENSMUSG00000045427	chrX	33042197	33043547
GLEAN_12368	IMPDH1	NM_001077841	ENSG00000106348	ENSMUSG00000003500	chr4	85689604	85706852
GLEAN_02857	PRKCDBP	NM_001083401	ENSG00000170955	ENSMUSG00000037060	chr15	38312722	38314085
GLEAN_19148	RASSF4	NM_001075454	ENSG00000107551	ENSMUSG00000042129	chr28	38738554	38760535
GLEAN_22637	PLIN	NM_001083699	ENSG00000166819	ENSMUSG00000030546	chr21	21281177	21292780
GLEAN_25762	PTP4A1	BC109916	ENSG00000112245	ENSMUSG00000026064	chrUn.003.1264	37050	40619
GLEAN_04890	_NONE_	BC149342	_NONE_	_NONE_	chr25	2547541	2548776
GLEAN_13535	_NONE_	NM_001034299	_NONE_	_NONE_	chrX	57640372	57662206
GLEAN_07689	COL4A3BP	NM_174765	ENSG00000113163	ENSMUSG00000021669	chr10	5806736	5932252
GLEAN_20521	PARP16	NM_001083379	ENSG00000138617	ENSMUSG00000032392	chr10	10722532	10745943
GLEAN_17667	GRAMD1A	BT025427	ENSG00000089351	ENSMUSG00000001248	chr18	45505459	45532170
GLEAN_19223	_NONE_	NM_174711	_NONE_	_NONE_	chr7	56888424	56891796
GLEAN_25972	Sep_09	DV925375	ENSG00000184640	ENSMUSG00000059248	chr19	53781391	53959136
GLEAN_05096	ALDH5A1	CN793354	ENSG00000112294	ENSMUSG00000035936	chr23	28986958	29011462
GLEAN_06009	CST3	NM_174029	ENSG00000101439	ENSMUSG00000027447	chr13	42513729	42517375
GLEAN_23133	_NONE_	NM_001101300	ENSG00000187800	ENSMUSG00000028073	chr3	15793268	15803255
GLEAN_21488	_NONE_	NM_174529	_NONE_	_NONE_	chr5	111705757	111709901
GLEAN_02781	C3orf10	NM_001114510	ENSG00000134075	ENSMUSG00000033940	chr22	13308596	13315256
GLEAN_06599	MRC2	DV920688	ENSG00000011028	ENSMUSG00000020695	chr19	46455431	46513030
GLEAN_20893	_NONE_	NM_001015558	_NONE_	_NONE_	chr15	72823625	72831767
GLEAN_04776	BUD31	NM_001046364	ENSG00000106245	ENSMUSG00000038722	chr25	37147993	37156888
GLEAN_10084	ESPNL	EE959501	ENSG00000144488	ENSMUSG00000049515	chr3	115578783	115600855
GLEAN_05649	_NONE_	NM_175780	_NONE_	_NONE_	chr5	56224549	56227476
GLEAN_06751	_NONE_	NM_174690	_NONE_	_NONE_	chr4	99099332	99103045
GLEAN_16250	_NONE_	NM_001075813	ENSG00000106305	ENSMUSG00000029610	chr25	38137142	38145051
GLEAN_14558	CHP	NM_001075576	ENSG00000187446	ENSMUSG00000014077	chr10	32100712	32130102
GLEAN_07738	CLDN5	NM_001076460	ENSG00000184113	ENSMUSG00000041378	chr17	69026653	69027310
GLEAN_07680	C1orf19	NM_001076312	ENSG00000198860	ENSMUSG00000014980	chr16	59099247	59127817
GLEAN_02926	GPR108	NM_001075333	ENSG00000125734	ENSMUSG00000005823	chr7	14866654	14873482
GLEAN_07072	CSRP2	NM_001038183	ENSG00000175183	ENSMUSG00000020186	chr5	6659474	6667614
GLEAN_02049	EME1	NM_001103332	ENSG00000154920	ENSMUSG00000039055	chr19	38001620	38005946
GLEAN_03402	_NONE_	DV844884	_NONE_	_NONE_	chr2	17031927	17035661
GLEAN_16660	ZAP70	BC142505	ENSG00000115085	ENSMUSG00000026117	chr11	3661189	3678827
GLEAN_14249	HSPCA	NM_001012670	ENSG00000080824	ENSMUSG00000021270	chr21	60618994	60623064
GLEAN_04383	TGFB1I1	NM_001035313	ENSG00000140682	ENSMUSG00000030782	chr25	27459656	27463994
GLEAN_01724	_NONE_	DV889389	_NONE_	_NONE_	chr22	52516612	52516951
GLEAN_18838	SNX17	NM_001015638	ENSG00000115234	ENSMUSG00000029146	chr11	67430255	67435538
GLEAN_02109	PHF23	NM_001024570	ENSG00000040633	ENSMUSG00000018572	chr19	25869107	25872212
GLEAN_09994	KLHL9	NM_001076956	ENSG00000198642	ENSMUSG00000070923	chr8	19887993	19889847
GLEAN_02530	NFKBIE	BC120269	ENSG00000146232	ENSMUSG00000023947	chr23	20318731	20325290
GLEAN_12404	ART4	AJ291442	ENSG00000111339	ENSMUSG00000030217	chr5	92295131	92308479
GLEAN_11463	CLDN4	NM_001014391	ENSG00000189143	ENSMUSG00000047501	chr25	34761662	34762292
GLEAN_07384	SOCS2	NM_177523	ENSG00000120833	ENSMUSG00000020027	chr5	24402938	24405131
GLEAN_22192	SEMA6D	DV882849	ENSG00000137872	ENSMUSG00000027200	chr10	52788806	52801551
GLEAN_25454	HTRA2	NM_001077956	ENSG00000115317	ENSMUSG00000068329	chr11	10458073	10460965
GLEAN_17547	PTPRA	BC105405	ENSG00000132670	ENSMUSG00000027303	chr13	52499510	52587274
GLEAN_20001	GPX4	NM_174770	ENSG00000167468	ENSMUSG00000075706	chr7	35290708	35292828
GLEAN_23672	MYADM	NM_001075252	ENSG00000179820	ENSMUSG00000068566	chr18	58903410	58925670
GLEAN_05269	_NONE_	NM_001034406	_NONE_	_NONE_	chr10	88711090	88749264
GLEAN_10547	MCM5	NM_001075290	ENSG00000100297	ENSMUSG00000005410	chr5	71995804	72013805
GLEAN_24604	TIAL1	BC126842	ENSG00000151923	ENSMUSG00000030846	chr26	36516770	36535754
GLEAN_22728	_NONE_	BC149053	_NONE_	_NONE_	chr2	107185442	107276700
GLEAN_02825	UAP1	NM_001046404	ENSG00000117143	ENSMUSG00000026670	chr3	10541363	10567864
GLEAN_10306	ARID1B	DV924919	ENSG00000049618	ENSMUSG00000069729	chr9	84612826	85253871
GLEAN_06841	RNF185	NM_001083703	ENSG00000138942	ENSMUSG00000020448	chr17	65969868	65982687
GLEAN_20136	ZNF260	BC149403	ENSG00000178042	ENSMUSG00000049421	chr18	42046964	42048191
GLEAN_24472	JAZF1	DV817051	ENSG00000153814	ENSMUSG00000063568	chr4	62784157	63114556
GLEAN_19474	CD5	NM_173899	ENSG00000110448	ENSMUSG00000024669	chr29	30366178	30386408
GLEAN_02106	CLDN7	NM_001040519	ENSG00000181885	ENSMUSG00000018569	chr19	25889306	25890951
GLEAN_21014	GRAP	NM_001102173	ENSG00000154016	ENSMUSG00000004837	chr19	33692461	33712316
GLEAN_26282	SFXN3	NM_001101946	ENSG00000107819	ENSMUSG00000025212	chr26	20023196	20027681
GLEAN_16854	GUF1	NM_001102067	ENSG00000151806	ENSMUSG00000029208	chr6	58358452	58383040
GLEAN_15932	ENTPD4	NM_001077985	ENSG00000197217	ENSMUSG00000022066	chr8	68369712	68395160
GLEAN_05180	_NONE_	CB172194	_NONE_	_NONE_	chr13	67963738	67964035
GLEAN_01425	_NONE_	NM_001013590	_NONE_	_NONE_	chr10	41985654	42007128
GLEAN_21868	EFHD1	NM_001075832	ENSG00000115468	ENSMUSG00000026255	chr3	109280767	109323669
GLEAN_04529	STK4	NM_001015602	ENSG00000101109	ENSMUSG00000018209	chr13	76561237	76647594
GLEAN_09757	PLEKHA1	NM_001075593	ENSG00000107679	ENSMUSG00000040268	chr26	39160701	39193490
GLEAN_24850	_NONE_	NM_001046279	_NONE_	_NONE_	chr1	125675790	125737836
GLEAN_03766	EFTUD2	NM_001083396	ENSG00000108883	ENSMUSG00000020929	chr19	43141221	43174339
GLEAN_18864	PREB	NM_001076875	ENSG00000138073	ENSMUSG00000045302	chr11	67647837	67651054
GLEAN_11115	CCNL1	BC148898	ENSG00000163660	ENSMUSG00000027829	chrUn.003.235	24867	36904
GLEAN_14622	CRLS1	NM_001098951	ENSG00000088766	ENSMUSG00000027357	chr13	48440937	48462975
GLEAN_13667	ETFA	NM_001075822	ENSG00000140374	ENSMUSG00000032314	chrUn.003.477	34306	103712
GLEAN_00958	_NONE_	AM026245	_NONE_	_NONE_	chr18	55337457	55347946
GLEAN_03410	HOXD10	NM_001099105	ENSG00000128710	ENSMUSG00000050368	chr2	18994766	18997145
GLEAN_06518	SLC38A2	NM_001082424	ENSG00000134294	ENSMUSG00000022462	chr5	33985007	33995057
GLEAN_17381	RAB5C	NM_001034743	_NONE_	_NONE_	chr19	43654733	43658919
GLEAN_02051	RSAD1	NM_001098136	ENSG00000136444	ENSMUSG00000039096	chr19	37932188	37938362
GLEAN_18322	HOOK1	CK834395	ENSG00000134709	ENSMUSG00000028572	chr3	83299928	83387894
GLEAN_17025	BNIP3	NM_001076366	ENSG00000176171	ENSMUSG00000078566	chr26	47192659	47196345
GLEAN_19508	KIAA0515	DN545232	ENSG00000130723	ENSMUSG00000039262	chr11	97111457	97159891
GLEAN_04313	RHPN2	NM_001083470	ENSG00000131941	ENSMUSG00000030494	chr18	41153017	41222529
GLEAN_19021	DPF2	NM_001100356	ENSG00000133884	ENSMUSG00000024826	chr29	37657486	37668875
GLEAN_11047	ARRB1	NM_174243	ENSG00000137486	ENSMUSG00000018909	chr15	47451888	47524675
GLEAN_21571	EIF3G	NM_001079623	ENSG00000130811	ENSMUSG00000070319	chr7	10940177	10944646
GLEAN_02419	ALG14	NM_001077863	ENSG00000172339	ENSMUSG00000039887	chr3	45651855	45750658
GLEAN_05311	PSMB2	NM_001015615	ENSG00000126067	ENSMUSG00000028837	chr3	106985971	107022875
GLEAN_18643	SMG6	DV892025	ENSG00000070366	ENSMUSG00000038290	chr19	21676834	21875450
GLEAN_14090	RPS7	NM_001098874	ENSG00000171863	ENSMUSG00000061477	chr8	102608399	102613308
GLEAN_05677	_NONE_	NM_001034225	ENSG00000135506	ENSMUSG00000040462	chr5	54676772	54710121
GLEAN_26494	IARS	NM_001101069	ENSG00000196305	ENSMUSG00000037851	chr8	79384933	79458021
GLEAN_09380	GLUD1	NM_182652	ENSG00000148672	ENSMUSG00000021794	chr28	35665690	35704357
GLEAN_06713	DIS3	BC104534	ENSG00000083520	ENSMUSG00000033166	chr12	42676934	42701444
GLEAN_02654	_NONE_	NM_001077831	_NONE_	_NONE_	chr17	61691885	61693505
GLEAN_25024	VPS26A	NM_001075455	ENSG00000122958	ENSMUSG00000020078	chr28	22941981	22965516
GLEAN_02657	RNF10	NM_001076869	ENSG00000022840	ENSMUSG00000041740	chr17	61588192	61620514
GLEAN_24540	ARPC3	NM_001034271	ENSG00000111229	ENSMUSG00000029465	chr17	51792925	51803449
GLEAN_09645	ORMDL3	NM_001076367	ENSG00000172057	ENSMUSG00000038150	chr19	41006995	41008565
GLEAN_13189	_NONE_	NM_001034407	_NONE_	_NONE_	chr5	10199221	10209857
GLEAN_06951	LNX2	NM_001075884	ENSG00000139517	ENSMUSG00000016520	chr12	28540505	28581201
GLEAN_18207	NID2	NM_001102065	ENSG00000087303	ENSMUSG00000021806	chr10	38579510	38677501
GLEAN_25172	SMC3	NM_174295	ENSG00000108055	ENSMUSG00000024974	chr26	28323392	28361043
GLEAN_12401	ARHGDIB	NM_175797	ENSG00000111348	ENSMUSG00000030220	chr5	92412240	92419911
GLEAN_02596	C10orf104	NM_001014960	ENSG00000166295	ENSMUSG00000020107	chr28	25583514	25590181
GLEAN_03194	CDK5RAP2	DV813819	ENSG00000136861	ENSMUSG00000039298	chr8	101412927	101596029
GLEAN_17151	HNRPD	NM_001098064	ENSG00000138668	ENSMUSG00000000568	chr6	89639314	89654664
GLEAN_06846	PPM1B	NM_174430	ENSG00000138032	ENSMUSG00000061130	chr11	29029925	29054810
GLEAN_06420	DOCK2	DV889454	ENSG00000134516	ENSMUSG00000020143	chr20	1308771	1781641
GLEAN_15993	TIMP4	NM_001045871	ENSG00000157150	ENSMUSG00000030317	chr22	54944732	54951065
GLEAN_12261	SYTL1	DY122971	ENSG00000142765	ENSMUSG00000028860	chr2	114595911	114601615
GLEAN_03087	SDC2	NM_001034788	ENSG00000169439	ENSMUSG00000022261	chr14	67288745	67305910
GLEAN_19919	_NONE_	EB726239	_NONE_	_NONE_	chr8	42090083	42105467
GLEAN_04946	STUB1	NM_001075166	ENSG00000103266	ENSMUSG00000039615	chr25	2142561	2144350
GLEAN_13002	C1QC	BC114893	ENSG00000159189	ENSMUSG00000036896	chr2	118149275	118154442
GLEAN_00765	AQP7	NM_001076378	ENSG00000165269	ENSMUSG00000028427	chr8	68907672	68937040
GLEAN_23840	HTR7	_NONE_	ENSG00000148680	ENSMUSG00000024798	chr26	10614786	10709212
GLEAN_11761	PSMD2	BT030686	ENSG00000175166	ENSMUSG00000006998	chr1	80070366	80079506
GLEAN_26431	_NONE_	NM_001034704	ENSG00000213722	ENSMUSG00000007039	chr23	24065862	24068103
GLEAN_25865	RNF135	NM_001098936	ENSG00000181481	ENSMUSG00000020707	chr19	16059517	16071254
GLEAN_18673	SERPINF1	NM_174140	ENSG00000132386	ENSMUSG00000000753	chr19	21447072	21454725
GLEAN_05554	CKAP2	NM_001098032	ENSG00000136108	ENSMUSG00000037725	chrUn.003.12	161259	186050
GLEAN_11604	TRAF2	DV932007	ENSG00000127191	ENSMUSG00000026942	chr11	100513263	100522794
GLEAN_21158	_NONE_	NM_001011676	_NONE_	_NONE_	chr3	25794960	25808949
GLEAN_14272	_NONE_	DN548178	_NONE_	_NONE_	chr2	84732743	84733358
GLEAN_17018	BARX2	NM_001101266	ENSG00000043039	ENSMUSG00000032033	chr26	47319886	47402528
GLEAN_00061	CCPG1	BC111294	ENSG00000214882	ENSMUSG00000034563	chr10	50210434	50229499
GLEAN_00039	_NONE_	DV892802	ENSG00000182022	ENSMUSG00000030930	chr26	42517146	42550504
GLEAN_03496	_NONE_	DQ140374	_NONE_	_NONE_	chr23	21666904	21694395
GLEAN_21921	GSTK1	NM_001079616	ENSG00000197448	ENSMUSG00000029864	chr4	97726023	97730861
GLEAN_04635	ATP1B3	NM_001035393	ENSG00000069849	ENSMUSG00000032412	chr1	118574427	118608897
GLEAN_18740	SUPT5H	NM_001083439	ENSG00000196235	ENSMUSG00000003435	chr18	46789846	46815319
GLEAN_02853	ARFIP2	NM_001034477	ENSG00000132254	ENSMUSG00000030881	chr15	38171201	38174779
GLEAN_18438	ZNF174	NM_001035106	ENSG00000103343	ENSMUSG00000054939	chr25	3216695	3222469
GLEAN_26489	ECM2	NM_001034597	ENSG00000106823	ENSMUSG00000043631	chr8	79655857	79684813
GLEAN_17318	_NONE_	NM_001034054	_NONE_	_NONE_	chr26	15972972	15978542
GLEAN_23127	APOA1BP	NM_205796	ENSG00000163382	ENSMUSG00000028070	chr3	15468594	15470907
GLEAN_15027	CSNK1D	NM_001102080	ENSG00000141551	ENSMUSG00000025162	chr19	50134311	50166028
GLEAN_12168	_NONE_	NM_001040581	_NONE_	_NONE_	chr13	55400678	55401592
GLEAN_06136	EMP1	EE353089	ENSG00000134531	ENSMUSG00000030208	chrUn.003.1414	45267	63623
GLEAN_01928	SULF2	DT816801	ENSG00000196562	ENSMUSG00000006800	chr13	74230602	74326535
GLEAN_09686	EPC2	EH125884	ENSG00000135999	ENSMUSG00000069495	chr2	41655830	41781679
GLEAN_20622	HSPA4	NM_001114192	ENSG00000170606	ENSMUSG00000020361	chr7	40909295	40960950
GLEAN_20770	APOLD1	NM_001101180	ENSG00000178878	ENSMUSG00000043984	chr5	97238384	97239125
GLEAN_26501	UNG	NM_001075513	ENSG00000076248	ENSMUSG00000029591	chr17	58523634	58533360
GLEAN_11292	TOR3A	NM_001080376	ENSG00000186283	ENSMUSG00000060519	chr16	55056536	55083893
GLEAN_14679	ABCA5	DV882997	ENSG00000154265	ENSMUSG00000018800	chr19	61541409	61588056
GLEAN_09302	_NONE_	EE895450	ENSG00000196972	ENSMUSG00000054850	chrX	9152204	9152441
GLEAN_25138	SNX5	NM_001034464	ENSG00000089006	ENSMUSG00000027423	chr13	38984331	39008338
GLEAN_01704	CLEC3B	NM_001046212	ENSG00000163815	ENSMUSG00000025784	chr22	52613109	52618893
GLEAN_16984	C1orf63	NM_001103298	ENSG00000117616	ENSMUSG00000037266	chr2	118678755	118682045
GLEAN_17044	_NONE_	AV663586	ENSG00000180822	ENSMUSG00000071451	chr23	47377575	47381726
GLEAN_02874	_NONE_	EE383082	_NONE_	_NONE_	chrUn.003.294	91425	93872
GLEAN_01709	CXCR6	NM_001014859	ENSG00000172215	ENSMUSG00000048521	chr22	51797260	51801876
GLEAN_26564	_NONE_	DT832348	_NONE_	_NONE_	chr18	22961900	22980783
GLEAN_24861	ROCK2	NM_174452	ENSG00000134318	ENSMUSG00000020580	chr11	82350305	82557812
GLEAN_26025	_NONE_	DV905910	_NONE_	_NONE_	chrUn.003.275	98333	98675
GLEAN_20562	FGD2	NM_001075570	ENSG00000146192	ENSMUSG00000024013	chr23	9058099	9083858
GLEAN_12677	WNT4	DV911197	ENSG00000162552	ENSMUSG00000036856	chr2	124455079	124466469
GLEAN_22038	POMP	NM_001034376	ENSG00000132963	ENSMUSG00000029649	chr12	26955393	26965711
GLEAN_19671	EIF4G2	NM_001099859	ENSG00000110321	ENSMUSG00000005610	chr15	35801176	35866474
GLEAN_00865	NUBP1	NM_001075295	ENSG00000103274	ENSMUSG00000022503	chr25	9806487	9822490
GLEAN_12013	KEAP1	BC151545	ENSG00000079999	ENSMUSG00000003308	chr7	13206895	13212790
GLEAN_09867	ITGB5	NM_174679	ENSG00000082781	ENSMUSG00000022817	chr1	63316091	63475846
GLEAN_05489	_NONE_	NM_001077034	_NONE_	_NONE_	chrX	37501759	37502146
GLEAN_04677	ITPR3	NM_174370	ENSG00000096433	ENSMUSG00000042644	chr23	8177521	8244640
GLEAN_02815	CIDEC	NM_001076031	ENSG00000187288	ENSMUSG00000030278	chr22	13448817	13456115
GLEAN_26330	_NONE_	NM_001102137	ENSG00000111058	ENSMUSG00000035948	chrUn.003.613	58049	179951
GLEAN_08089	ARHGEF17	BT025408	ENSG00000110237	ENSMUSG00000032875	chr15	46476709	46523565
GLEAN_14005	ENY2	NM_001034747	ENSG00000120533	ENSMUSG00000022338	chr14	57766084	57775211
GLEAN_05494	C2orf33	NM_001034267	ENSG00000168958	ENSMUSG00000026150	chr2	105977084	106000004
GLEAN_26651	CRISPLD2	NM_001100299	ENSG00000103196	ENSMUSG00000031825	chr18	9131236	9178248
GLEAN_07243	_NONE_	BC142277	_NONE_	_NONE_	chr11	66159869	66172536
GLEAN_01093	TMEM49	NM_001075368	ENSG00000062716	ENSMUSG00000018171	chr19	10143172	10254662
GLEAN_21431	C11orf60	NM_001075209	ENSG00000118096	ENSMUSG00000002031	chr15	22399482	22414046
GLEAN_00081	TRIB1	NM_001101105	ENSG00000173334	ENSMUSG00000032501	chr14	17914258	17920049
GLEAN_19927	MORF4L2	NM_001099084	ENSG00000123562	ENSMUSG00000031422	chrUn.003.448	40771	41635
GLEAN_23827	VKORC1	NM_001003903	ENSG00000167397	ENSMUSG00000030804	chr25	28072539	28074504
GLEAN_10666	LYPD5	NM_001105024	ENSG00000159871	ENSMUSG00000030484	chr18	49212781	49229258
GLEAN_08061	RALY	NM_001014847	ENSG00000125970	ENSMUSG00000027593	chr13	62332693	62339151
GLEAN_18180	ACSM3	DV789487	ENSG00000005187	ENSMUSG00000030935	chr25	18645878	18704025
GLEAN_15236	KIAA0368	DV879438	ENSG00000136813	ENSMUSG00000050812	chr8	83909707	84016377
GLEAN_06809	PES1	BC118072	ENSG00000100029	ENSMUSG00000020430	chr17	65537215	65550319
GLEAN_25221	MADD	DV909684	ENSG00000110514	ENSMUSG00000040687	chr15	70563113	70599002
GLEAN_06860	DKC1	NM_001105395	ENSG00000130826	ENSMUSG00000031403	chrX	29567704	29578733
GLEAN_05623	TNFSF5IP1	NM_001046365	ENSG00000128789	ENSMUSG00000024537	chr24	41563730	41573496
GLEAN_03209	QPCT	NM_177506	ENSG00000115828	ENSMUSG00000024084	chr11	19570018	19602886
GLEAN_10451	_NONE_	M26110	_NONE_	_NONE_	chr16	4395626	4397289
GLEAN_19652	WEE1	NM_001101205	ENSG00000166483	ENSMUSG00000031016	chr15	37066699	37079495
GLEAN_19219	PDGFRB	BC120407	ENSG00000113721	ENSMUSG00000024620	chr7	57516680	57536258
GLEAN_09526	_NONE_	NM_174133	_NONE_	_NONE_	chr19	32513103	32514765
GLEAN_11122	TPD52	NM_001076922	ENSG00000076554	ENSMUSG00000027506	chr14	44011628	44060389
GLEAN_01873	PIK3AP1	AM026065	ENSG00000155629	ENSMUSG00000025017	chr26	15401612	15510318
GLEAN_16585	HK1	NM_001012668	ENSG00000156515	ENSMUSG00000037012	chr28	24397551	24448818
GLEAN_24363	_NONE_	NM_001038223	_NONE_	_NONE_	chr17	4092012	4120866
GLEAN_18828	MAPRE3	NM_001075917	ENSG00000084764	ENSMUSG00000029166	chr11	67753536	67757479
GLEAN_02430	_NONE_	NM_001037443	_NONE_	_NONE_	chr25	16633664	16638383
GLEAN_04713	HSPA2	NM_174344	ENSG00000126803	ENSMUSG00000059970	chr10	71344428	71346339
GLEAN_19419	RANBP9	BC118293	ENSG00000010017	ENSMUSG00000038546	chr23	40452473	40517095
GLEAN_21403	MGAT2	DV784162	ENSG00000168282	ENSMUSG00000043998	chr10	39987720	39989061
GLEAN_17553	HSPA12B	NM_001102027	ENSG00000132622	ENSMUSG00000074793	chr13	51815580	51827366
GLEAN_04558	AFF1	BC151641	ENSG00000172493	ENSMUSG00000029313	chr6	94805806	94941673
GLEAN_01416	DTNB	BC150093	ENSG00000138101	ENSMUSG00000071454	chr11	70125513	70330639
GLEAN_26530	CORO1C	NM_001081590	ENSG00000110880	ENSMUSG00000004530	chr17	58792615	58839490
GLEAN_00030	SPATA2L	NM_001076502	ENSG00000158792	ENSMUSG00000033594	chr18	12667480	12670409
GLEAN_21624	CDKN2AIP	NM_001046143	ENSG00000168564	ENSMUSG00000038069	chr27	12216452	12219068
GLEAN_15788	PDCL3	NM_001075645	ENSG00000115539	ENSMUSG00000026078	chr11	5909618	5919998
GLEAN_18123	ALDH6A1	NM_175811	ENSG00000119711	ENSMUSG00000021238	chr10	79837114	79854756
GLEAN_08754	MARCKS	NM_001076276	ENSG00000155130	ENSMUSG00000069662	chr9	30503359	30506160
GLEAN_22850	C4orf14	NM_001038188	ENSG00000084092	ENSMUSG00000036285	chr6	67037679	67047716
GLEAN_05923	DUSP6	NM_001046195	ENSG00000139318	ENSMUSG00000019960	chr5	19561679	19564451
GLEAN_24582	DNM2	NM_001099369	ENSG00000079805	ENSMUSG00000033335	chr7	12122875	12210366
GLEAN_22396	PDLIM4	NM_001034491	ENSG00000131435	ENSMUSG00000020388	chr7	19968399	19982649
GLEAN_15226	ATP6V1A	NM_174504	ENSG00000114573	ENSMUSG00000052459	chr1	61524420	61542834
GLEAN_26272	_NONE_	NM_001045866	ENSG00000204256	ENSMUSG00000024335	chr23	5275982	5283148
GLEAN_08064	_NONE_	BC114131	_NONE_	_NONE_	chrUn.003.337	149386	186042
GLEAN_22994	_NONE_	EE971469	_NONE_	_NONE_	chrUn.003.1361	78913	81452
GLEAN_17713	RANBP10	NM_001098125	ENSG00000141084	ENSMUSG00000037415	chr18	32454654	32511982
GLEAN_26010	_NONE_	DT840478	_NONE_	_NONE_	chr16	22977940	23004903
GLEAN_23552	LINGO4	NM_001083451	ENSG00000213171	ENSMUSG00000044505	chr3	16698169	16704420
GLEAN_23745	PI	NM_173882	_NONE_	_NONE_	chr21	52595993	52599908
GLEAN_15567	C8orf41	NM_001099069	ENSG00000129696	ENSMUSG00000031577	chr27	27315761	27326518
GLEAN_00544	KIAA0907	NM_001083456	ENSG00000132680	ENSMUSG00000028060	chr3	12445547	12461711
GLEAN_24718	PPP1R2	NM_001035392	ENSG00000184203	ENSMUSG00000047714	chr1	65361817	65379341
GLEAN_01510	C1orf188	NM_001078057	ENSG00000158286	ENSMUSG00000058498	chr16	45560950	45576221
GLEAN_24555	KLF7	EE957575	ENSG00000118263	ENSMUSG00000025959	chr2	87598694	87697157
GLEAN_21807	PRKCZ	NM_001077833	ENSG00000067606	ENSMUSG00000029053	chr16	47564989	47664187
GLEAN_18964	_NONE_	NM_001015578	_NONE_	_NONE_	chr29	37223181	37236784
GLEAN_26162	VILL	BE808098	ENSG00000136059	ENSMUSG00000038775	chr22	9857786	9875868
GLEAN_05295	TEKT2	NM_001038103	ENSG00000092850	ENSMUSG00000028845	chr3	106580508	106583305
GLEAN_06484	IRAK4	NM_001075998	ENSG00000198001	ENSMUSG00000059883	chr5	36825755	36847015
GLEAN_05136	NFS1	NM_001099001	ENSG00000078872	ENSMUSG00000027618	chr13	66379157	66395429
GLEAN_23356	BTG2	BF040934	ENSG00000159388	ENSMUSG00000020423	chr16	3759993	3761858
GLEAN_16682	ATP5G1	NM_176649	ENSG00000159199	ENSMUSG00000006057	chr19	36367055	36369036
GLEAN_02292	CHCHD7	BC118483	ENSG00000170791	ENSMUSG00000042198	chr14	22790691	22799383
GLEAN_11175	CCDC137	NM_001075501	ENSG00000185298	ENSMUSG00000049957	chr19	50783734	50788219
GLEAN_06869	BTF3L4	NM_001098106	ENSG00000134717	ENSMUSG00000028568	chr3	92135862	92154343
GLEAN_01651	STX8	NM_001078037	ENSG00000170310	ENSMUSG00000020903	chr19	27837157	28058121
GLEAN_26541	FLNA	AF260122	ENSG00000196924	ENSMUSG00000031328	chrX	31923262	31944786
GLEAN_02589	SLC29A3	NM_001080223	ENSG00000198246	ENSMUSG00000020100	chr28	24771070	24789075
GLEAN_14187	ASNSD1	NM_001034680	ENSG00000138381	ENSMUSG00000026095	chrUn.003.410	95494	108273
GLEAN_09139	ZFP2	NM_001098146	ENSG00000198939	ENSMUSG00000049321	chr7	1350366	1433492
GLEAN_00010	SPIRE2	DV914571	ENSG00000204991	ENSMUSG00000010154	chr18	12569208	12594223
GLEAN_02751	FKBP8	BC122594	ENSG00000105701	ENSMUSG00000019428	chr7	4598674	4607015
GLEAN_02621	DDX11	EE343843	ENSG00000013573	ENSMUSG00000035842	chr5	105638558	105747114
GLEAN_00529	SLC25A44	NM_001077857	ENSG00000160785	ENSMUSG00000050144	chr3	12188253	12197508
GLEAN_18159	ISCA2	NM_001038683	ENSG00000165898	ENSMUSG00000021241	chr10	80197160	80198439
GLEAN_23694	SAPS1	NM_001114507	ENSG00000105063	ENSMUSG00000052296	chr18	59610214	59620338
GLEAN_25240	ZNF289	NM_001080227	ENSG00000149182	ENSMUSG00000027255	chr15	70669356	70678504
GLEAN_15522	EGLN2	NM_001102193	ENSG00000171570	ENSMUSG00000058709	chr18	47311236	47318356
GLEAN_25911	PRDM2	DN283684	ENSG00000116731	ENSMUSG00000057637	chr16	50431209	50630120
GLEAN_03469	_NONE_	NM_001038518	_NONE_	_NONE_	chr23	22479286	22482752
GLEAN_07010	AFTPH	BC149124	ENSG00000119844	ENSMUSG00000049659	chr11	59777183	59816208
GLEAN_10731	VASP	NM_001038110	ENSG00000125753	ENSMUSG00000030403	chr18	50375079	50379845
GLEAN_05738	_NONE_	NM_001098469	_NONE_	_NONE_	chrUn.003.124	125274	345791
GLEAN_13170	PTPN6	NM_001098017	ENSG00000111679	ENSMUSG00000004266	chr5	10331410	10340624
GLEAN_17302	HPS1	NM_001075716	ENSG00000107521	ENSMUSG00000025188	chr26	16825857	16865463
GLEAN_25166	SMNDC1	NM_001035337	ENSG00000119953	ENSMUSG00000025024	chr26	28061813	28074995
GLEAN_16512	_NONE_	NM_001038534	_NONE_	_NONE_	chr7	11954885	11956419
GLEAN_25378	FARS2	NM_001076805	ENSG00000145982	ENSMUSG00000021420	chr23	39628383	39885221
GLEAN_19631	ARHGAP18	NM_001110772	ENSG00000146376	ENSMUSG00000039031	chr9	60053352	60184793
GLEAN_07333	IL1RAP	NM_001076155	ENSG00000196083	ENSMUSG00000022514	chr1	74161724	74241564
GLEAN_22588	_NONE_	EV660430	_NONE_	_NONE_	chr3	7822944	7859666
GLEAN_03659	VPS13D	DV790421	ENSG00000048707	ENSMUSG00000020220	chr16	39001786	39277771
GLEAN_14025	_NONE_	BC102912	_NONE_	_NONE_	chr22	15019753	15020142
GLEAN_11687	KIF5B	BC105177	ENSG00000170759	ENSMUSG00000006740	chr13	33001982	33043463
GLEAN_01361	TMEM33	BC114131	ENSG00000109133	ENSMUSG00000037720	chr6	56795064	56808312
GLEAN_11456	OAT	NM_001034240	ENSG00000065154	ENSMUSG00000030934	chr26	41665568	41677051
GLEAN_02470	_NONE_	DT891519	_NONE_	_NONE_	chr3	38539381	38616099
GLEAN_22328	_NONE_	NM_001033623	_NONE_	_NONE_	chr17	55345193	55348885
GLEAN_16178	FBXO8	NM_001015667	ENSG00000164117	ENSMUSG00000038206	chr8	5494828	5567445
GLEAN_04120	MBD5	EE361965	ENSG00000204406	ENSMUSG00000036792	chr2	42969506	43026652
GLEAN_15128	A2M	NM_001109795	ENSG00000175899	ENSMUSG00000030111	chr5	100261464	100309597
GLEAN_20867	UBE2L6	NM_001098917	ENSG00000156587	ENSMUSG00000027078	chr15	72702675	72715406
GLEAN_03761	_NONE_	NM_001077881	_NONE_	_NONE_	chr19	43302999	43319365
GLEAN_24566	_NONE_	NM_001105508	_NONE_	_NONE_	chr7	12812360	12817749
GLEAN_08715	ZFP36L1	NM_001101234	ENSG00000185650	ENSMUSG00000021127	chr10	75251912	75255394
GLEAN_05459	FUT2	NM_177500	ENSG00000176920	ENSMUSG00000055978	chr18	53879066	53880101
GLEAN_21003	SMCR7	NM_001077925	ENSG00000177427	ENSMUSG00000018599	chr19	33879568	33881413
GLEAN_06919	GPATCH3	NM_001098972	ENSG00000198746	ENSMUSG00000028850	chr2	115444210	115450438
GLEAN_01666	PER1	DV885205	ENSG00000179094	ENSMUSG00000020893	chr19	26949123	26958122
GLEAN_04283	HBEGF	DV794699	ENSG00000113070	ENSMUSG00000024486	chr7	42963913	42973709
GLEAN_26581	CCDC102A	NM_001077915	ENSG00000135736	ENSMUSG00000063605	chr18	23407912	23421219
GLEAN_24594	PRKCSH	NM_176662	ENSG00000130175	ENSMUSG00000003402	chr7	12727731	12739903
GLEAN_01170	UBE2J1	EE972937	ENSG00000198833	ENSMUSG00000028277	chr9	62804872	62828625
GLEAN_02616	TSPAN11	NM_001080325	ENSG00000110900	ENSMUSG00000030351	chr5	104979417	105213451
GLEAN_04991	BCR	DV895578	ENSG00000186716	ENSMUSG00000009681	chr17	69489367	69578362
GLEAN_21699	DPH3	NM_001113299	ENSG00000154813	ENSMUSG00000021905	chr1	141410319	141413772
GLEAN_11903	CHD1L	NM_001037820	ENSG00000131778	ENSMUSG00000028089	chr3	19737370	19801613
GLEAN_02217	DDX39	NM_001034752	ENSG00000123136	ENSMUSG00000005481	chr7	9663632	9668005
GLEAN_22629	UNC45A	NM_001099072	ENSG00000140553	ENSMUSG00000030533	chr21	21902704	21916996
GLEAN_25648	RASSF5	NM_001113760	ENSG00000136653	ENSMUSG00000026430	chr16	542213	570459
GLEAN_03153	_NONE_	NM_001034434	_NONE_	_NONE_	chr14	64968516	64971613
GLEAN_24405	CCT4	NM_001038194	ENSG00000115484	ENSMUSG00000007739	chr11	53552005	53564301
GLEAN_26663	WDR74	NM_001014854	ENSG00000133316	ENSMUSG00000042729	chr29	33428524	33434736
GLEAN_02528	AARS2	DV876675	ENSG00000124608	ENSMUSG00000023938	chr23	20276873	20287027
GLEAN_24987	HIVEP2	EE335975	ENSG00000010818	ENSMUSG00000015501	chr9	71634509	71663326
GLEAN_13820	MAFF	NM_001103300	ENSG00000185022	ENSMUSG00000042622	chr5	108845758	108850557
GLEAN_10391	TAGLN	NM_001046149	ENSG00000149591	ENSMUSG00000032085	chr15	19311783	19313121
GLEAN_26425	_NONE_	CB452779	_NONE_	_NONE_	chr23	24005204	24005696
GLEAN_11369	FEM1C	NM_001101219	ENSG00000145780	ENSMUSG00000033319	chr10	4327156	4353719
GLEAN_25998	USP36	EH168995	ENSG00000055483	ENSMUSG00000033909	chr19	52718868	52742812
GLEAN_08480	_NONE_	EV636186	_NONE_	_NONE_	chr20	35860136	35965365
GLEAN_12858	_NONE_	EE352105	_NONE_	_NONE_	chr10	57051761	57185440
GLEAN_16319	SETD3	BT026180	ENSG00000183576	ENSMUSG00000056770	chr21	58234366	58295185
GLEAN_07042	_NONE_	NM_001077848	_NONE_	_NONE_	chr14	815741	820989
GLEAN_01852	UBR4	EH181380	ENSG00000127481	ENSMUSG00000066036	chr2	121550680	121687364
GLEAN_10460	APGAT1	NM_177518	ENSG00000204310	ENSMUSG00000034254	chr23	24460061	24462182
GLEAN_08553	_NONE_	EV690353	_NONE_	_NONE_	chr3	51946659	51967819
GLEAN_07203	AP2A2	NM_001075702	ENSG00000183020	ENSMUSG00000002957	chr29	44690744	44758314
GLEAN_00975	TTC3	NM_001109767	ENSG00000182670	ENSMUSG00000040785	chrUn.003.159	114558	220145
GLEAN_06816	SF3A1	NM_001081510	ENSG00000099995	ENSMUSG00000002129	chr17	65341251	65360048
GLEAN_22803	SCYL2	NM_001102529	ENSG00000136021	ENSMUSG00000069539	chr5	62237980	62280202
GLEAN_17035	SERPINB1	BT025443	ENSG00000021355	ENSMUSG00000044734	chr23	47057965	47079104
GLEAN_19532	SUMO2	NM_174769	ENSG00000188612	ENSMUSG00000020738	chrUn.003.2758	24150	24438
GLEAN_13149	_NONE_	EH136439	_NONE_	_NONE_	chr1	20469725	20514881
GLEAN_03576	_NONE_	NM_001078087	_NONE_	_NONE_	chr19	49746233	49749944
GLEAN_02989	EVL	BC107554	ENSG00000196405	ENSMUSG00000021262	chr21	58733921	58796099
GLEAN_21510	XRCC6	BC103218	ENSG00000196419	ENSMUSG00000022471	chr5	111318547	111340829
GLEAN_01333	KLF9	DY150499	ENSG00000119138	ENSMUSG00000033863	chrUn.003.132	192103	215916
GLEAN_01814	NECAP2	NM_001015562	ENSG00000157191	ENSMUSG00000028923	chr2	123810455	123823251
GLEAN_01010	PCM1	DV916104	ENSG00000078674	ENSMUSG00000031592	chr27	17324905	17433912
GLEAN_25987	SLC26A11	NM_001014866	ENSG00000181045	ENSMUSG00000039908	chr19	51562607	51578343
GLEAN_01586	_NONE_	NM_174759	_NONE_	_NONE_	chrUn.003.605	142878	147713
GLEAN_09556	VSIG4	NM_001046529	ENSG00000155659	ENSMUSG00000044206	chrX	64092275	64134712
GLEAN_24192	MFN1	BC123688	ENSG00000171109	ENSMUSG00000027668	chrUn.003.2014	1561	51646
GLEAN_03649	_NONE_	BC118112	_NONE_	_NONE_	chr16	33586188	33614335
GLEAN_17710	PSMB10	NM_001034040	ENSG00000205220	ENSMUSG00000031897	chr18	32603247	32605644
GLEAN_11036	POLD3	BC151727	ENSG00000077514	ENSMUSG00000030726	chr15	48036326	48078524
GLEAN_13441	_NONE_	EH155443	_NONE_	_NONE_	chr16	43354954	43368034
GLEAN_04077	BLVRA	NM_001097571	ENSG00000106605	ENSMUSG00000001999	chr4	68964004	69014828
GLEAN_10400	BIVM	EE907980	ENSG00000134897	ENSMUSG00000041684	chr12	61602309	61649812
GLEAN_19084	FAM63B	NM_001046275	ENSG00000128923	ENSMUSG00000042444	chr10	46590082	46660508
GLEAN_02194	GNB5	NM_001099070	ENSG00000069966	ENSMUSG00000032192	chr10	55442266	55474022
GLEAN_01999	NUP62	CO885015	ENSG00000213024	ENSMUSG00000043858	chr18	53316906	53318469
GLEAN_20169	_NONE_	EE958098	_NONE_	_NONE_	chrUn.003.2157	7818	17981
GLEAN_26824	PSMB3	NM_001034596	ENSG00000108294	ENSMUSG00000069744	chr19	38922389	38931730
GLEAN_11882	DPY19L1	DV894345	ENSG00000173852	ENSMUSG00000043067	chr4	56897499	56985068
GLEAN_19192	MAP4K5	DN281225	ENSG00000012983	ENSMUSG00000034761	chr10	38102415	38227204
GLEAN_20993	_NONE_	NM_001105627	_NONE_	_NONE_	chr19	34449777	34457364
GLEAN_26534	G6pd	AY862878	ENSG00000160211	ENSMUSG00000031400	chrX	32081873	32098500
GLEAN_23014	TRIM35	EE962552	ENSG00000104228	ENSMUSG00000022043	chr8	67061974	67077825
GLEAN_17820	_NONE_	BC103173	_NONE_	_NONE_	chr11	88816200	88869092
GLEAN_03174	C10orf58	NM_001034599	ENSG00000122378	ENSMUSG00000021792	chr28	30212284	30219758
GLEAN_05003	KLHL12	NM_001077125	ENSG00000117153	ENSMUSG00000026455	chr16	70609181	70629389
GLEAN_00760	WDR40A	BC150062	ENSG00000198876	ENSMUSG00000028436	chr8	69365489	69399968
GLEAN_16944	PCDHGA2	NM_001099368	ENSG00000204955	ENSMUSG00000069394	chr7	50986578	50989059
GLEAN_09792	SUCLG2	NM_001034639	ENSG00000172340	ENSMUSG00000061838	chr22	32367857	32691333
GLEAN_03196	_NONE_	EE387753	_NONE_	_NONE_	chr8	101849312	101866958
GLEAN_21204	LGR4	EE362037	ENSG00000205213	ENSMUSG00000050199	chr15	51454250	51507391
GLEAN_03812	BRD3	NM_001076873	ENSG00000169925	ENSMUSG00000026918	chr11	98857823	98876377
GLEAN_00665	_NONE_	NM_001099067	_NONE_	_NONE_	chrUn.003.114	394652	458837
GLEAN_03842	_NONE_	NM_001076816	_NONE_	_NONE_	chr18	60075263	60083763
GLEAN_19785	YRDC	NM_001075550	ENSG00000196449	ENSMUSG00000028889	chr3	104975293	104978372
GLEAN_00817	_NONE_	NM_001037456	ENSG00000181625	ENSMUSG00000059772	chr25	21522702	21525691
GLEAN_04207	_NONE_	DV817046	_NONE_	_NONE_	chrUn.003.1484	55905	56250
GLEAN_06804	PIK3IP1	NM_001075552	ENSG00000100100	ENSMUSG00000034614	chr17	66045704	66054932
GLEAN_20395	IDH3G	NM_001076313	ENSG00000067829	ENSMUSG00000002010	chrX	28744892	28753284
GLEAN_13248	AZI2	NM_001077005	ENSG00000163512	ENSMUSG00000039285	chr22	963327	1282616
GLEAN_21822	PANK4	NM_001083429	ENSG00000157881	ENSMUSG00000029056	chr16	47309818	47325028
GLEAN_17512	PID1	NM_001079584	ENSG00000153823	ENSMUSG00000045658	chr2	106332439	106335854
GLEAN_02339	_NONE_	NM_001100315	_NONE_	_NONE_	chr13	80407452	80431981
GLEAN_07899	AGPAT6	NM_001083669	ENSG00000158669	ENSMUSG00000031545	chr27	33849878	33865706
GLEAN_10849	PPRC1	DV818261	ENSG00000148840	ENSMUSG00000055491	chr26	21411970	21425719
GLEAN_21438	PHLDB1	BC151767	ENSG00000019144	ENSMUSG00000048537	chr15	22461486	22503085
GLEAN_19758	CHSY1	AF440749	ENSG00000131873	ENSMUSG00000032640	chr21	5942329	6030638
GLEAN_25727	CTTNBP2	EW680750	ENSG00000077063	ENSMUSG00000000416	chr4	47405352	47573630
GLEAN_04839	RBBP6	DV915578	ENSG00000122257	ENSMUSG00000030779	chr25	23586393	23620420
GLEAN_06407	DDX3X	DV910093	ENSG00000215301	ENSMUSG00000000787	chrUn.003.178	69950	82463
GLEAN_10741	PLEKHA2	NM_001035383	ENSG00000169499	ENSMUSG00000031557	chr27	30947551	30975918
GLEAN_03226	_NONE_	NM_001038047	_NONE_	_NONE_	chr5	27244412	27246507
GLEAN_05399	EIF3B	NM_001102356	ENSG00000106263	ENSMUSG00000056076	chr25	39669568	39699439
GLEAN_01703	EXOSC7	DV784531	ENSG00000075914	ENSMUSG00000025785	chr22	52630802	52657634
GLEAN_14329	_NONE_	NM_001034052	_NONE_	_NONE_	chr28	34096932	34107904
GLEAN_00836	_NONE_	NM_174207	_NONE_	_NONE_	chr25	21362384	21366083
GLEAN_12862	VAT1	BC148900	ENSG00000108828	ENSMUSG00000034993	chr19	44563612	44568907
GLEAN_26542	_NONE_	NM_174760	_NONE_	_NONE_	chrX	31962697	31964987
GLEAN_08714	ACTN1	NM_001035351	ENSG00000072110	ENSMUSG00000015143	chr10	75309544	75406787
GLEAN_24322	KDELR1	NM_001076495	ENSG00000105438	ENSMUSG00000002778	chr18	52736847	52744198
GLEAN_21679	MPST	NM_001034291	ENSG00000128309	ENSMUSG00000071711	chrUn.003.1616	26044	29912
GLEAN_13096	_NONE_	NM_001098028	_NONE_	_NONE_	chrUn.003.4122	9522	14127
GLEAN_26259	_NONE_	NM_001083640	ENSG00000204231	ENSMUSG00000039656	chr23	5369654	5375166
GLEAN_20695	HYAL1	NM_001017941	ENSG00000114378	ENSMUSG00000010051	chr22	48049742	48052163
GLEAN_15913	ZNF189	NM_001099113	ENSG00000136870	ENSMUSG00000039634	chr8	92523241	92533478
GLEAN_02161	EIF5A	NM_001003658	ENSG00000132507	ENSMUSG00000078812	chr19	25936494	25938449
GLEAN_07199	RPLP2	NM_174788	ENSG00000177600	ENSMUSG00000025508	chr29	44829875	44831720
GLEAN_06941	_NONE_	NM_001113572	_NONE_	_NONE_	chr12	28494895	28701955
GLEAN_05621	SLMO1	BM257403	ENSG00000141391	ENSMUSG00000024530	chr24	41338434	41366053
GLEAN_25227	FNBP4	DV925720	ENSG00000109920	ENSMUSG00000008200	chr15	70233334	70263053
GLEAN_20568	CPT2	NM_001045889	ENSG00000157184	ENSMUSG00000028607	chr3	91526604	91550441
GLEAN_00350	IL18BP	CB439922	ENSG00000137496	ENSMUSG00000070427	chr15	44498653	44500467
GLEAN_10389	PAFAH1B2	NM_174664	ENSG00000168092	ENSMUSG00000003131	chr15	19260418	19275673
GLEAN_05160	PROCR	NM_174437	ENSG00000101000	ENSMUSG00000027611	chr13	65934325	65938296
GLEAN_09949	_NONE_	NM_001075985	_NONE_	_NONE_	chr5	98626869	98642182
GLEAN_03961	_NONE_	EE374214	_NONE_	_NONE_	chr23	25602646	25605106
GLEAN_26650	USP10	NM_001098924	ENSG00000103194	ENSMUSG00000031826	chr18	9003728	9065964
GLEAN_15152	STAU1	BC149061	ENSG00000124214	ENSMUSG00000039536	chr13	76804217	76845653
GLEAN_21112	LRRC17	NM_001078150	ENSG00000128606	ENSMUSG00000039883	chr4	39236321	39252500
GLEAN_21224	RASA3	NM_174676	ENSG00000185989	ENSMUSG00000031453	chr12	77393551	77484128
GLEAN_06513	RAPGEF3	NM_001080302	ENSG00000079337	ENSMUSG00000022469	chr5	32635665	32656653
GLEAN_08014	_NONE_	CB171881	_NONE_	_NONE_	chr13	62146926	62196239
GLEAN_09446	RIN2	NM_001102204	ENSG00000132669	ENSMUSG00000001768	chr13	38316192	38422198
GLEAN_23572	CTSS	NM_001033615	ENSG00000163131	ENSMUSG00000038642	chr3	17730276	17751574
GLEAN_06984	CUL2	NM_001076909	ENSG00000108094	ENSMUSG00000024231	chr13	18200902	18253254
GLEAN_06511	VDR	DQ659276	ENSG00000111424	ENSMUSG00000022479	chr5	32513704	32544057
GLEAN_18050	_NONE_	NM_001075636	_NONE_	_NONE_	chr10	23371245	23376620
GLEAN_22198	SHC4	DV910476	ENSG00000185634	ENSMUSG00000035109	chr10	51427997	51562719
GLEAN_26359	CCNG1	NM_001013364	ENSG00000113328	ENSMUSG00000020326	chr7	67130820	67134452
GLEAN_18681	PAFAH1B1	NM_174663	ENSG00000007168	ENSMUSG00000020745	chr19	22113964	22145003
GLEAN_17790	VPS4A	NM_001046615	ENSG00000132612	ENSMUSG00000031913	chr18	33642452	33652293
GLEAN_26569	NDRG4	NM_001075695	ENSG00000103034	ENSMUSG00000036564	chr18	22624613	22635733
GLEAN_07097	ZNF330	NM_001038157	ENSG00000109445	ENSMUSG00000031711	chr17	17875922	17895152
GLEAN_02159	C17orf81	BC111129	ENSG00000170291	ENSMUSG00000018565	chr19	25883280	25888689
GLEAN_12790	HBP1	NM_001046196	ENSG00000105856	ENSMUSG00000002996	chr4	41519569	41540475
GLEAN_18004	_NONE_	D50047	_NONE_	_NONE_	chr23	21229634	21235250
GLEAN_13125	SLC16A1	NM_001037319	ENSG00000155380	ENSMUSG00000032902	chr3	29824133	29834536
GLEAN_03804	ACBD4	NM_001046214	ENSG00000181513	ENSMUSG00000056938	chr19	43378245	43383739
GLEAN_26750	_NONE_	NM_174532	_NONE_	_NONE_	chr4	108782063	108788742
GLEAN_17162	PPIB	NM_174152	ENSG00000166794	ENSMUSG00000032383	chr10	41167065	41172748
GLEAN_03084	GSTT1	NM_001046232	ENSG00000184674	ENSMUSG00000001663	chr17	67830015	67837361
GLEAN_01964	RPL13A	NM_001076998	ENSG00000142541	ENSMUSG00000003426	chr18	53622485	53625960
GLEAN_13973	TNFRSF1A	NM_174674	ENSG00000067182	ENSMUSG00000030341	chr5	102593817	102605675
GLEAN_08005	_NONE_	NM_001035270	_NONE_	_NONE_	chr13	43224428	43307859
GLEAN_08504	PELO	NM_001034566	ENSG00000152684	ENSMUSG00000042275	chr20	26022241	26023701
GLEAN_20244	IGFBP5	NM_001105327	ENSG00000115461	ENSMUSG00000026185	chr2	93896291	93933768
GLEAN_17032	TUBB2A	NM_001003900	ENSG00000137267	ENSMUSG00000058672	chr23	47315355	47319032
GLEAN_02236	MME	BC151642	ENSG00000196549	ENSMUSG00000027820	chr1	105616310	105726662
GLEAN_04484	WNT11	NM_001082456	ENSG00000085741	ENSMUSG00000015957	chr15	50378368	50395083
GLEAN_13560	LTA4H	NM_001034280	ENSG00000111144	ENSMUSG00000015889	chr5	58742649	58772969
GLEAN_13751	NISCH	DV883660	ENSG00000010322	ENSMUSG00000021910	chr22	42048157	42063468
GLEAN_24176	DPY19L3	EE967196	ENSG00000178904	ENSMUSG00000043671	chr18	40589671	40658615
GLEAN_10430	_NONE_	NM_001014879	_NONE_	_NONE_	chr7	53720153	53819019
GLEAN_21846	SDF4	NM_001035375	ENSG00000078808	ENSMUSG00000029076	chr16	48240780	48248059
GLEAN_22883	MGAT4B	NM_001103261	ENSG00000161013	ENSMUSG00000036620	chr7	282012	286765
GLEAN_15616	_NONE_	NM_001076449	_NONE_	_NONE_	chr1	131791961	131800206
GLEAN_13017	RCAN3	NM_001045945	ENSG00000117602	ENSMUSG00000059713	chr2	116288853	116310716
GLEAN_11468	CLDN3	NM_205801	ENSG00000165215	ENSMUSG00000070473	chr25	34791187	34791847
GLEAN_18335	RRP1	NM_001075589	ENSG00000160214	ENSMUSG00000061032	chr1	134874538	134888374
GLEAN_22349	SMPD4	BC142450	ENSG00000136699	ENSMUSG00000005899	chr17	69111231	69126057
GLEAN_18446	HMOX2	NM_001035087	ENSG00000103415	ENSMUSG00000004070	chr25	4059706	4062977
GLEAN_24755	DDB1	NM_001080262	ENSG00000167986	ENSMUSG00000024740	chr29	35034562	35061684
GLEAN_18720	SMAD4	NM_001076209	ENSG00000141646	ENSMUSG00000024515	chrUn.003.487	168697	199489
GLEAN_02740	CRTC1	BC126489	ENSG00000105662	ENSMUSG00000003575	chr7	4400177	4480183
GLEAN_03355	PRPSAP1	NM_001076857	ENSG00000161542	ENSMUSG00000015869	chr19	56125254	56150690
GLEAN_02683	_NONE_	NM_001099139	_NONE_	_NONE_	chr10	64340688	64379528
GLEAN_23496	_NONE_	NM_001033611	ENSG00000168014	ENSMUSG00000047248	chr15	46915884	47041906
GLEAN_11380	SUSD3	CK953031	ENSG00000157303	ENSMUSG00000021384	chr8	77703357	77722536
GLEAN_22878	YTHDF3	BC123629	ENSG00000185728	ENSMUSG00000047213	chr14	27782183	27812278
GLEAN_15091	_NONE_	BT021511	_NONE_	_NONE_	chrUn.003.9281	606	2150
GLEAN_07815	TNPO1	NM_001076540	ENSG00000083312	ENSMUSG00000009470	chr20	9137254	9183311
GLEAN_23538	PSMB4	NM_001034266	ENSG00000159377	ENSMUSG00000005779	chr3	17092999	17095222
GLEAN_02290	TGS1	BC118468	ENSG00000137574	ENSMUSG00000028233	chr14	23108591	23133926
GLEAN_26724	_NONE_	CB467069	_NONE_	_NONE_	chrUn.003.9631	2135	2750
GLEAN_23002	RAFTK	NM_001102252	ENSG00000120899	ENSMUSG00000059456	chr8	66909067	66972809
GLEAN_11169	BAIAP2	NM_001017937	ENSG00000175866	ENSMUSG00000025372	chr19	51212436	51275204
GLEAN_03349	LRPPRC	DV888404	ENSG00000138095	ENSMUSG00000024120	chr11	29382503	29480910
GLEAN_10189	CAMSAP1L1	DV912050	ENSG00000118200	ENSMUSG00000041570	chrUn.003.1249	2715	63746
GLEAN_15557	LEPROTL1	NM_001037462	ENSG00000104660	ENSMUSG00000031513	chr27	24270790	24280324
GLEAN_02264	CRNKL1	DN533389	ENSG00000101343	ENSMUSG00000001767	chr13	41791023	41808882
GLEAN_08430	MRPL38	NM_001035489	ENSG00000204316	ENSMUSG00000020775	chr19	54815246	54819560
GLEAN_03419	HNRPA3	DV890267	ENSG00000170144	ENSMUSG00000059005	chr2	20209286	20214439
GLEAN_10098	EFNB1	NM_001080299	ENSG00000090776	ENSMUSG00000031217	chrX	26626495	26637183
GLEAN_26440	SMARCA2	NM_001099115	ENSG00000080503	ENSMUSG00000024921	chrUn.003.452	74661	233896
GLEAN_16156	_NONE_	BC102135	_NONE_	_NONE_	chr2	82583415	82593091
GLEAN_25532	C14orf21	NM_001103265	ENSG00000196943	ENSMUSG00000019297	chr10	19894550	19900291
GLEAN_01279	_NONE_	NM_001099947	_NONE_	_NONE_	chr16	1526463	1554349
GLEAN_15906	_NONE_	NM_001102141	_NONE_	_NONE_	chrUn.003.1909	7840	53506
GLEAN_03473	_NONE_	NM_001040498	_NONE_	_NONE_	chr23	22422393	22425709
GLEAN_07308	MCM2	DV918871	ENSG00000073111	ENSMUSG00000002870	chr22	59861391	59876834
GLEAN_01760	SAT1	NM_001034333	ENSG00000130066	ENSMUSG00000025283	chrX	81375321	81377835
GLEAN_02875	ARMCX1	NM_001075167	ENSG00000126947	ENSMUSG00000033460	chrUn.003.294	94026	95388
GLEAN_05323	ZNF622	NM_001034451	ENSG00000173545	ENSMUSG00000052253	chr20	51766238	51779773
GLEAN_00201	C14orf24	NM_001103329	ENSG00000151327	ENSMUSG00000073083	chr21	42050379	42064634
GLEAN_19087	RNF111	NM_001102239	ENSG00000157450	ENSMUSG00000032217	chr10	46415049	46450663
GLEAN_19234	_NONE_	DV889901	ENSG00000113716	ENSMUSG00000024622	chr7	57360454	57420264
GLEAN_03134	LAPTM4B	NM_205802	ENSG00000104341	ENSMUSG00000022257	chr14	65171807	65232993
GLEAN_12017	RAB33A	CO884174	ENSG00000134594	ENSMUSG00000031104	chrX	7817904	7827526
GLEAN_22008	EHD4	EE372037	ENSG00000103966	ENSMUSG00000027293	chr10	32684107	32773154
GLEAN_05799	_NONE_	NM_001033610	_NONE_	_NONE_	chr10	68789855	68791130
GLEAN_12400	RERG	NM_001076198	ENSG00000134533	ENSMUSG00000030222	chr5	92578462	92616267
GLEAN_24376	_NONE_	EE949312	_NONE_	_NONE_	chr17	3076788	3119180
GLEAN_04663	RGL2	NM_001075154	ENSG00000204218	ENSMUSG00000041354	chr23	7871409	7877744
GLEAN_20792	SLITRK6	EE974656	ENSG00000184564	ENSMUSG00000045871	chr12	58196722	58199251
GLEAN_12424	DARS	NM_001035085	ENSG00000115866	ENSMUSG00000026356	chr2	57671285	57735904
GLEAN_04405	_NONE_	NM_178108	_NONE_	_NONE_	chr17	60787237	60793516
GLEAN_22777	WDR57	NM_001046382	ENSG00000060688	ENSMUSG00000074088	chr2	110989471	111014797
GLEAN_26266	_NONE_	NM_001046622	_NONE_	_NONE_	chr23	5082284	5089110
GLEAN_20113	HSPB6	NM_001076027	ENSG00000004776	ENSMUSG00000036854	chr18	41473861	41475476
GLEAN_10954	B3GNT1	NM_001034808	ENSG00000174684	ENSMUSG00000047379	chr29	38771934	38773414
GLEAN_20917	Clu	NM_173902	ENSG00000120885	ENSMUSG00000022037	chr8	9718724	9731703
GLEAN_19726	KIAA1600	NM_001077948	ENSG00000151553	ENSMUSG00000033478	chrUn.003.498	22008	55979
GLEAN_01777	_NONE_	NM_001040568	ENSG00000140632	ENSMUSG00000022536	chr25	4323430	4335003
GLEAN_22751	CHRND	NM_174271	ENSG00000135902	ENSMUSG00000026251	chr2	108998604	109005579
GLEAN_13139	GTF2H2	NM_001038530	ENSG00000145736	ENSMUSG00000021639	chr20	10476212	10494706
GLEAN_05690	B4GALNT1	NM_001017943	ENSG00000135454	ENSMUSG00000006731	chr5	54801888	54807330
GLEAN_20482	_NONE_	_NONE_	_NONE_	_NONE_	chr1	137989074	137989608
GLEAN_20298	_NONE_	AM020356	_NONE_	_NONE_	chr2	30160424	30170549
GLEAN_01280	_NONE_	NM_001099947	_NONE_	_NONE_	chr16	1525341	1525497
GLEAN_18257	DOCK11	BC118127	ENSG00000147251	ENSMUSG00000031093	chrX	2474581	2692326
GLEAN_24991	VTA1	BC109746	ENSG00000009844	ENSMUSG00000019868	chr9	71066372	71136034
GLEAN_01917	CTSA	NM_001035326	ENSG00000064601	ENSMUSG00000017760	chr13	75971521	75977696
GLEAN_11738	_NONE_	DN536331	_NONE_	_NONE_	chr12	9995837	10389774
GLEAN_23888	LPL	NM_001075120	ENSG00000175445	ENSMUSG00000015568	chr8	62598092	62620589
GLEAN_08435	_NONE_	BT025472	_NONE_	_NONE_	chr19	54716008	54716634
GLEAN_24389	SAPS2	DV910897	ENSG00000100239	ENSMUSG00000036561	chr5	118955622	118985414
GLEAN_04909	NDUFB11	NM_001033620	ENSG00000147123	ENSMUSG00000031059	chr25	1827432	1827579
GLEAN_04498	CDC42EP4	NM_001046471	ENSG00000179604	ENSMUSG00000041598	chr19	58207158	58208202
GLEAN_24580	YIPF2	NM_001101094	ENSG00000130733	ENSMUSG00000032182	chr7	12277769	12282072
GLEAN_23835	_NONE_	DN536421	_NONE_	_NONE_	chr26	9628652	9691193
GLEAN_09644	MED24	NM_001045892	ENSG00000008838	ENSMUSG00000017210	chr19	40908565	40931537
GLEAN_15532	_NONE_	DY459330	_NONE_	_NONE_	chr18	47892915	47981593
GLEAN_18049	PRMT5	NM_001105374	ENSG00000100462	ENSMUSG00000023110	chr10	23358770	23366066
GLEAN_26485	TOR1B	DN642270	ENSG00000136816	ENSMUSG00000026848	chr11	95686286	95702972
GLEAN_25721	SOD3	NM_001082610	ENSG00000109610	ENSMUSG00000072941	chr6	42145491	42147732
GLEAN_25175	SHOC2	NM_001101943	ENSG00000108061	ENSMUSG00000024976	chr26	28711240	28774590
GLEAN_15591	DNAJC16	NM_001101091	ENSG00000116138	ENSMUSG00000040697	chr16	49466218	49500548
GLEAN_14456	_NONE_	CK945373	_NONE_	_NONE_	chr15	43823559	43824090
GLEAN_09268	_NONE_	DT846473	_NONE_	_NONE_	chr21	4300549	4399874
GLEAN_19181	NDFIP2	BC105183	ENSG00000102471	ENSMUSG00000053253	chr12	50419228	50485460
GLEAN_03302	MAF1	NM_001034424	ENSG00000179632	ENSMUSG00000022553	chr14	521726	523191
GLEAN_18372	C2orf3	DY147262	ENSG00000005436	ENSMUSG00000035125	chr11	42660036	42732548
GLEAN_06781	Slc25a1	NM_174656	ENSG00000100075	ENSMUSG00000003528	chrUn.003.910	71469	74042
GLEAN_00159	TADA2L	NM_001034244	ENSG00000108264	ENSMUSG00000018651	chr19	11458895	11501400
GLEAN_12315	TSPAN13	NM_001035362	ENSG00000106537	ENSMUSG00000020577	chr4	26254219	26291129
GLEAN_20131	CAPNS1	NM_174261	ENSG00000126247	ENSMUSG00000001794	chr18	41805927	41811480
GLEAN_02583	ASCC1	NM_001076041	ENSG00000138303	ENSMUSG00000044475	chr28	25472920	25578871
GLEAN_01921	CD40	BC134765	ENSG00000101017	ENSMUSG00000017652	chr13	75774243	75784494
GLEAN_18910	OSGIN1	NM_001077129	ENSG00000140961	ENSMUSG00000074063	chr18	7602265	7625515
GLEAN_07854	SORBS3	NM_001045985	ENSG00000120896	ENSMUSG00000022091	chr8	67254329	67280222
GLEAN_14096	ADI1	NM_001035468	ENSG00000182551	ENSMUSG00000020629	chr8	102700720	102706549
GLEAN_12606	_NONE_	NM_001077001	_NONE_	_NONE_	chr6	43379467	43490152
GLEAN_20371	TMEM85	NM_001034547	ENSG00000128463	ENSMUSG00000027131	chr10	25459191	25462278
GLEAN_01235	HSPB1	NM_001025569	ENSG00000106211	ENSMUSG00000004951	chr25	33182465	33183748
GLEAN_09706	_NONE_	NM_174354	_NONE_	_NONE_	chrX	32440192	32452951
GLEAN_25737	RUVBL1	NM_001101076	ENSG00000175792	ENSMUSG00000030079	chr22	57626677	57657759
GLEAN_10788	_NONE_	NM_001103241	_NONE_	_NONE_	chr10	18968084	18969293
GLEAN_16936	_NONE_	DV880545	_NONE_	_NONE_	chr7	51113073	51115440
GLEAN_14545	IVD	NM_001034382	ENSG00000128928	ENSMUSG00000027332	chr10	31408356	31418541
GLEAN_04145	LAMC1	DV933673	ENSG00000135862	ENSMUSG00000026478	chr16	57936147	57979776
GLEAN_05253	STK25	NM_183407	ENSG00000115694	ENSMUSG00000026277	chr3	116368738	116377398
GLEAN_05404	CARD11	NM_001109796	ENSG00000198286	ENSMUSG00000036526	chr25	39229419	39260319
GLEAN_03430	_NONE_	AW656065	_NONE_	_NONE_	chr10	80504728	80504875
GLEAN_25938	_NONE_	BE488080	_NONE_	_NONE_	chr18	61761414	61766969
GLEAN_06537	EZH1	NM_001102151	ENSG00000108799	ENSMUSG00000006920	chr19	44174207	44194246
GLEAN_13447	TIA1	NM_001076109	ENSG00000116001	ENSMUSG00000071337	chr11	63703392	63734197
GLEAN_23071	MOSC1	EE947417	ENSG00000186205	ENSMUSG00000026621	chr16	21313699	21334574
GLEAN_20683	HEMK1	NM_001035308	ENSG00000114735	ENSMUSG00000032579	chr22	47798743	47806726
GLEAN_18612	ITGAE	BC151636	ENSG00000083457	ENSMUSG00000005947	chr19	22997029	23057076
GLEAN_09924	ANAPC5	BC123402	ENSG00000089053	ENSMUSG00000029472	chr17	50363073	50397739
GLEAN_11699	_NONE_	NM_001101916	_NONE_	_NONE_	chr18	58196659	58203042
GLEAN_07568	BCL10	NM_001078028	ENSG00000142867	ENSMUSG00000028191	chrUn.003.445	141892	151894
GLEAN_13547	CCDC59	BC142178	ENSG00000133773	ENSMUSG00000019897	chrUn.003.1112	24711	30401
GLEAN_05143	UQCC	NM_001076508	ENSG00000101019	ENSMUSG00000005882	chr13	66064698	66158934
GLEAN_21463	WAC	DV796196	ENSG00000095787	ENSMUSG00000024283	chr13	36287515	36582024
GLEAN_05502	RELL1	NM_001078098	ENSG00000181826	ENSMUSG00000047881	chr6	52305695	52313573
GLEAN_21841	DVL1	BC154382	ENSG00000107404	ENSMUSG00000029071	chr16	48147315	48158094
GLEAN_05654	SPRYD4	NM_001076173	ENSG00000176422	ENSMUSG00000051346	chr5	55987634	55988594
GLEAN_21985	RHOB	NM_001077922	ENSG00000143878	ENSMUSG00000054364	chr11	69593636	69594227
GLEAN_02703	SFRS12	EE363487	ENSG00000153914	ENSMUSG00000032621	chr20	14221584	14264089
GLEAN_16509	ASNA1	NM_001098864	ENSG00000198356	ENSMUSG00000052456	chr7	11905853	11913721
GLEAN_04836	_NONE_	CK945561	ENSG00000166869	ENSMUSG00000030865	chr25	22783067	22785645
GLEAN_17174	PRSS23	NM_001080306	ENSG00000150687	ENSMUSG00000039405	chrUn.003.778	144091	145219
GLEAN_05765	GTPBP1	NM_001017938	ENSG00000100226	ENSMUSG00000042535	chr5	109120470	109142312
GLEAN_16648	ATP6V1C1	NM_176676	ENSG00000155097	ENSMUSG00000022295	chr14	59689352	59713812
GLEAN_12432	MRE11A	DV779885	ENSG00000020922	ENSMUSG00000031928	chrUn.003.69	343806	413079
GLEAN_20679	GNAI2	BC151571	ENSG00000114353	ENSMUSG00000032562	chr22	48121464	48139901
GLEAN_04697	ADRB2	NM_174231	ENSG00000169252	ENSMUSG00000045730	chr7	56142491	56143748
GLEAN_06497	PFKM	NM_001075268	ENSG00000152556	ENSMUSG00000033065	chr5	32251827	32294903
GLEAN_16214	IBTK	EE355294	ENSG00000005700	ENSMUSG00000035941	chr9	17641843	17722401
GLEAN_26265	_NONE_	NM_001040480	ENSG00000204264	ENSMUSG00000024338	chr23	5093655	5096778
GLEAN_17385	ATP6V0A1	NM_174754	ENSG00000033627	ENSMUSG00000019302	chr19	43961278	44008358
GLEAN_11233	ABCD3	NM_001105396	ENSG00000117528	ENSMUSG00000028127	chr3	48640598	48727417
GLEAN_24474	HIBADH	NM_001046106	ENSG00000106049	ENSMUSG00000029776	chr4	63317578	63373234
GLEAN_06370	LCN2	DY146374	ENSG00000148346	ENSMUSG00000026822	chr11	91707905	91711617
GLEAN_04874	SEPX1	NM_001034810	ENSG00000198736	ENSMUSG00000075705	chr25	3094811	3097109
GLEAN_12986	PARK7	NM_001015572	ENSG00000116288	ENSMUSG00000028964	chr16	41160234	41175779
GLEAN_22560	MCM7	NM_001025345	ENSG00000166508	ENSMUSG00000029730	chr25	36665238	36672376
GLEAN_17570	FASTKD5	EE379721	ENSG00000215251	ENSMUSG00000079043	chr13	52407059	52409348
GLEAN_21379	TRNT1	NM_001045876	ENSG00000072756	ENSMUSG00000013736	chr22	21513693	21535703
GLEAN_21781	_NONE_	DY088856	_NONE_	_NONE_	chr11	1327742	1330011
GLEAN_16517	RAD23A	NM_001082614	ENSG00000179262	ENSMUSG00000003813	chr7	12072473	12077777
GLEAN_06230	OSR1	NM_001076916	ENSG00000143867	ENSMUSG00000048387	chr11	76340111	76341618
GLEAN_23603	CMPK	NM_001046044	ENSG00000162368	ENSMUSG00000028719	chr3	96785914	96820975
GLEAN_09210	_NONE_	EV641848	_NONE_	_NONE_	chr24	11657266	11658130
GLEAN_23340	MLL2	DN534777	ENSG00000167548	ENSMUSG00000048154	chr5	31484862	31517026
GLEAN_19402	HNRPF	NM_001014860	ENSG00000169813	ENSMUSG00000042079	chr28	12462832	12464077
GLEAN_05146	_NONE_	CN793937	_NONE_	_NONE_	chr13	66036473	66036671
GLEAN_11215	_NONE_	NM_174379	_NONE_	_NONE_	chr22	10921033	10932873
GLEAN_21334	NKIRAS2	NM_001075387	ENSG00000168256	ENSMUSG00000017837	chr19	41880588	41882550
GLEAN_15204	RNASET2	BC122619	ENSG00000026297	ENSMUSG00000079724	chrUn.003.465	176931	193446
GLEAN_14764	ARID4B	BC151790	ENSG00000054267	ENSMUSG00000039219	chr28	6359209	6494053
GLEAN_25162	SLC35F5	NM_001101242	ENSG00000115084	ENSMUSG00000026342	chr2	62446294	62482582
GLEAN_15547	RBM13	NM_001075170	ENSG00000198042	ENSMUSG00000031578	chr27	27327041	27335989
GLEAN_04071	_NONE_	DT828378	_NONE_	_NONE_	chr5	99615442	99619561
GLEAN_07024	_NONE_	BC123779	ENSG00000151690	ENSMUSG00000041439	chr2	2401979	2463222
GLEAN_22794	GNPTAB	EE376369	ENSG00000111670	ENSMUSG00000035311	chr5	63576405	63671501
GLEAN_02940	PRKD1	DV925310	ENSG00000184304	ENSMUSG00000002688	chr21	38038244	38193926
GLEAN_14178	SRP9	NM_001115083	ENSG00000180581	ENSMUSG00000026511	chr16	25722083	25731242
GLEAN_05753	ZFAND1	BC149203	ENSG00000104231	ENSMUSG00000039795	chr14	81775275	81799128
GLEAN_15527	HNRPUL1	NM_001083466	ENSG00000105323	ENSMUSG00000040725	chr18	47737179	47769582
GLEAN_15588	EFHD2	NM_001103245	ENSG00000142634	ENSMUSG00000040659	chr16	49387369	49403714
GLEAN_03897	_NONE_	CO882159	_NONE_	_NONE_	chrUn.003.3445	54	2064
GLEAN_03012	ZNF414	NM_001038175	ENSG00000133250	ENSMUSG00000073423	chr7	14716943	14720394
GLEAN_21753	RBM10	DV919163	ENSG00000182872	ENSMUSG00000031060	chrX	58455052	58464665
GLEAN_02674	_NONE_	FE008207	_NONE_	_NONE_	chr10	65910392	65915865
GLEAN_04299	_NONE_	CN439077	_NONE_	_NONE_	chr3	15383427	15384400
GLEAN_01489	ZDHHC8	DV921072	ENSG00000099904	ENSMUSG00000060166	chr17	69905000	69916090
GLEAN_19613	NEK1	EE970351	ENSG00000137601	ENSMUSG00000031644	chr8	779339	876703
GLEAN_14490	CCDC117	NM_001105634	ENSG00000159873	ENSMUSG00000020482	chr17	67022751	67030974
GLEAN_00857	_NONE_	BC120480	_NONE_	_NONE_	chr25	22279184	22280791
GLEAN_20241	SMARCAL1	NM_176666	ENSG00000138375	ENSMUSG00000039354	chr2	94119022	94231669
GLEAN_17718	ATP6V0D1	NM_174505	ENSG00000159720	ENSMUSG00000013160	chr18	32230509	32269346
GLEAN_06691	STT3A	NM_001045980	ENSG00000134910	ENSMUSG00000032116	chr29	24455284	24474086
GLEAN_26400	NAPA	NM_001098151	ENSG00000105402	ENSMUSG00000006024	chr18	51086750	51111886
GLEAN_22472	_NONE_	BC112690	_NONE_	_NONE_	chrX	10433450	10449626
GLEAN_16135	PHF10	NM_001038052	ENSG00000130024	ENSMUSG00000023883	chr9	94208225	94222908
GLEAN_19934	FAM3B	EE899157	ENSG00000183844	ENSMUSG00000022938	chr1	130332508	130398897
GLEAN_05023	GOSR2	NM_001098885	ENSG00000108433	ENSMUSG00000020946	chr19	45235164	45253062
GLEAN_07869	_NONE_	DV788803	_NONE_	_NONE_	chr18	14266951	14267812
GLEAN_19625	_NONE_	DV928959	_NONE_	_NONE_	chr9	60232993	60257646
GLEAN_08858	_NONE_	NM_001015548	_NONE_	_NONE_	chr8	32955747	32959837
GLEAN_26126	C9orf21	NM_001076436	ENSG00000158122	ENSMUSG00000021482	chr8	78146571	78162282
GLEAN_05933	CTNB1	NM_001076141	ENSG00000168036	ENSMUSG00000006932	chr22	13846892	13859278
GLEAN_09484	DIMT1L	NM_001046036	ENSG00000086189	ENSMUSG00000021692	chr20	18940357	18950259
GLEAN_06436	FIGLA	EU581635	ENSG00000183733	ENSMUSG00000030001	chr11	14285232	14309327
GLEAN_25875	MYO1D	NM_001075838	ENSG00000176658	ENSMUSG00000035441	chr19	15371451	15743772
GLEAN_21362	AKAP8L	BC102061	ENSG00000011243	ENSMUSG00000002625	chr7	7852284	7884393
GLEAN_18652	_NONE_	NM_001101986	ENSG00000132376	ENSMUSG00000006127	chr19	21218917	21236455
GLEAN_08624	C20orf20	CK965903	ENSG00000101189	ENSMUSG00000027569	chr13	54927853	54931374
GLEAN_25523	WDR23	NM_001014954	ENSG00000100897	ENSMUSG00000022214	chr10	20051548	20057751
GLEAN_06391	ESF1	BC126815	ENSG00000089048	ENSMUSG00000045624	chr13	7250645	7315564
GLEAN_02025	_NONE_	CX737971	_NONE_	_NONE_	chr17	68642422	68644661
GLEAN_01448	DBN1	NM_001045917	ENSG00000113758	ENSMUSG00000034675	chr7	35914082	35927353
GLEAN_00800	SPN	NM_001103102	ENSG00000197471	ENSMUSG00000051457	chr25	21918280	21919339
GLEAN_07851	BIN3	NM_001075299	ENSG00000147439	ENSMUSG00000022089	chr8	67326359	67376201
GLEAN_17156	CCNDBP1	NM_001046604	ENSG00000166946	ENSMUSG00000023572	chr10	33936432	33945499
GLEAN_07964	PUS1	BC116104	ENSG00000177192	ENSMUSG00000029507	chr17	42334681	42344351
GLEAN_10246	CTSZ	NM_001077835	ENSG00000101160	ENSMUSG00000016256	chr13	56948449	56957448
GLEAN_26434	BAT5	NM_001075605	ENSG00000204427	ENSMUSG00000007036	chr23	24088942	24100951
GLEAN_02871	_NONE_	NM_001078125	_NONE_	_NONE_	chrUn.003.294	139509	140415
GLEAN_17207	THSD7A	DV882210	ENSG00000005108	ENSMUSG00000032625	chr4	2602426	3074299
GLEAN_19938	ZRANB2	NM_001105346	ENSG00000132485	ENSMUSG00000028180	chr3	70080381	70096596
GLEAN_01939	ZNF335	DT810857	ENSG00000198026	ENSMUSG00000039834	chr13	75910468	75928584
GLEAN_06915	_NONE_	CB468501	_NONE_	_NONE_	chr2	115491747	115538950
GLEAN_18781	_NONE_	NM_001101198	_NONE_	_NONE_	chr4	78544290	78544656
GLEAN_25219	DDB2	NM_001075788	ENSG00000134574	ENSMUSG00000002109	chr15	70625102	70644959
GLEAN_01881	PDLIM1	NM_001035455	ENSG00000107438	ENSMUSG00000055044	chr26	14144116	14184149
GLEAN_11513	_NONE_	NM_001045987	ENSG00000168237	ENSMUSG00000020258	chr22	46838643	46841309
GLEAN_07913	_NONE_	AY488119	_NONE_	_NONE_	chr1	1202095	1232568
GLEAN_21599	SASS6	BC148901	ENSG00000156876	ENSMUSG00000027959	chrUn.003.990	44606	83854
GLEAN_16843	CENPI	NM_001102494	ENSG00000102384	ENSMUSG00000031262	chrX	32780620	32845044
GLEAN_22500	PTGIS	NM_174444	ENSG00000124212	ENSMUSG00000017969	chr13	77823559	77872524
GLEAN_09333	_NONE_	BC146111	_NONE_	_NONE_	chr21	32647432	32652785
GLEAN_25836	ZNF317	BC119995	ENSG00000130803	ENSMUSG00000057551	chrUn.003.35	236552	242510
GLEAN_07925	C21orf66	BC120358	ENSG00000159086	ENSMUSG00000022974	chr1	1889322	1920290
GLEAN_12720	CDC23	NM_001080266	ENSG00000094880	ENSMUSG00000024370	chr7	47319769	47339037
GLEAN_23618	MKNK1	NM_001035358	ENSG00000079277	ENSMUSG00000028708	chr3	97433487	97458700
GLEAN_26694	ROM1	NM_174174	ENSG00000149489	ENSMUSG00000071648	chr29	33245016	33246528
GLEAN_09297	_NONE_	_NONE_	_NONE_	_NONE_	chrX	9128596	9152140
GLEAN_04554	HSD17B11	NM_001046286	ENSG00000198189	ENSMUSG00000029311	chr6	95124123	95172838
GLEAN_11970	WHSC2	NM_001102353	ENSG00000185049	ENSMUSG00000029111	chr6	106258345	106275746
GLEAN_23324	LIMA1	EE382189	ENSG00000050405	ENSMUSG00000023022	chr5	30361351	30419369
GLEAN_11693	_NONE_	EH154819	ENSG00000101004	ENSMUSG00000068115	chrUn.003.1268	4560	64881
GLEAN_19119	CDC27	NM_001105428	ENSG00000004897	ENSMUSG00000020687	chr19	45588424	45643151
GLEAN_23218	KCTD5	NM_001103341	ENSG00000167977	ENSMUSG00000016946	chr25	579333	598465
GLEAN_05422	COX19	NM_001109966	ENSG00000189201	ENSMUSG00000045438	chr25	40581186	40584409
GLEAN_26468	URM1	AV607229	ENSG00000167118	ENSMUSG00000069020	chr11	94421963	94436711
GLEAN_06923	AIM1L	NM_001109791	ENSG00000176092	ENSMUSG00000012123	chr2	115924216	115967820
GLEAN_21480	ARFGAP3	NM_001075974	ENSG00000100262	ENSMUSG00000054277	chr5	112246340	112281542
GLEAN_25417	ALDH7A1	NM_001045969	ENSG00000164904	ENSMUSG00000053644	chr7	25016427	25051510
GLEAN_24873	_NONE_	_NONE_	_NONE_	_NONE_	chrUn.003.1782	11572	44994
GLEAN_05362	SERPINE2	NM_174669	ENSG00000135919	ENSMUSG00000026249	chr2	101243029	101272848
GLEAN_04997	_NONE_	BT029852	_NONE_	_NONE_	chrUn.003.836	38483	47710
GLEAN_18299	_NONE_	DY203965	_NONE_	_NONE_	chr4	30267443	30346191
GLEAN_05749	_NONE_	NM_001080293	_NONE_	_NONE_	chr14	81894847	81932063
GLEAN_21925	ZYX	NM_001078101	ENSG00000159840	ENSMUSG00000029860	chr4	97828692	97860991
GLEAN_15295	_NONE_	NM_001076047	ENSG00000132294	ENSMUSG00000015002	chr14	8779665	8840100
GLEAN_20824	ERLIN2	NM_001046576	ENSG00000147475	ENSMUSG00000031483	chr27	32394608	32419914
GLEAN_08760	TRAF3IP2	NM_001035483	ENSG00000056972	ENSMUSG00000019842	chr9	32770261	32801705
GLEAN_21559	MRPL4	NM_001037450	ENSG00000105364	ENSMUSG00000003299	chr7	10835867	10844296
GLEAN_22576	PSMA4	NM_001034381	ENSG00000041357	ENSMUSG00000032301	chr21	29571274	29576788
GLEAN_03493	_NONE_	DQ140373	_NONE_	_NONE_	chr23	21594430	21597493
GLEAN_02303	CHD1	DV887533	ENSG00000153922	ENSMUSG00000023852	chr7	88409458	88480059
GLEAN_22722	TRIP12	BC119851	ENSG00000153827	ENSMUSG00000026219	chr2	106631228	106738004
GLEAN_20724	DALRD3	EV635714	ENSG00000178149	ENSMUSG00000019039	chr22	49018067	49020900
GLEAN_18064	CHN2	NM_001045963	ENSG00000106069	ENSMUSG00000004633	chr4	61398116	61545466
GLEAN_14353	RBED1	NM_001015661	ENSG00000115459	ENSMUSG00000056698	chr11	47744196	47770655
GLEAN_04412	_NONE_	NM_001046170	ENSG00000151176	ENSMUSG00000029598	chr17	60444429	60466014
GLEAN_21266	CLMN	CK833687	ENSG00000165959	ENSMUSG00000021097	chr21	54937362	54977600
GLEAN_03485	_NONE_	NM_001076012	ENSG00000204580	ENSMUSG00000003534	chr23	21905520	21929825
GLEAN_06578	POLG2	NM_001075191	ENSG00000136480	ENSMUSG00000020718	chr19	48068075	48084066
GLEAN_12920	MRPL39	NM_001080730	ENSG00000154719	ENSMUSG00000022889	chr1	9602209	9617893
GLEAN_23444	_NONE_	BC151725	ENSG00000055044	ENSMUSG00000026020	chrUn.003.63	519952	543176
GLEAN_06988	ITGB1	NM_174368	ENSG00000150093	ENSMUSG00000025809	chr13	19865275	19890493
GLEAN_26553	POLR2C	NM_001034212	ENSG00000102978	ENSMUSG00000031783	chr18	23685458	23692877
GLEAN_21694	CAB39L	BC149304	ENSG00000102547	ENSMUSG00000021981	chr12	17466092	17515374
GLEAN_12287	KRT5	NM_001008663	ENSG00000186081	ENSMUSG00000061527	chr5	29062801	29068612
GLEAN_02115	SLC16A11	CK774398	ENSG00000174326	ENSMUSG00000040938	chr19	25738872	25740790
GLEAN_25848	TMTC3	EE959388	ENSG00000139324	ENSMUSG00000036676	chr5	20403082	20439538
GLEAN_21178	FBXL5	NM_001082440	ENSG00000118564	ENSMUSG00000039753	chr6	103033959	103117322
GLEAN_12073	CPSF1	NM_174720	ENSG00000071894	ENSMUSG00000034022	chr14	396497	404619
GLEAN_20548	RARS2	NM_001075878	ENSG00000146282	ENSMUSG00000028292	chr9	53388452	53443535
GLEAN_07174	_NONE_	NM_001035441	_NONE_	_NONE_	chr20	3187630	3200154
GLEAN_19815	COL6A2	NM_001075126	ENSG00000142173	ENSMUSG00000020241	chr1	134506196	134520650
GLEAN_01211	_NONE_	NM_001114511	_NONE_	_NONE_	chr7	75604148	75690851
GLEAN_14009	FXR1	NM_001038562	ENSG00000114416	ENSMUSG00000027680	chr1	80316600	80390292
GLEAN_01859	SDHB	NM_001040483	ENSG00000117118	ENSMUSG00000009863	chr2	123684117	123712954
GLEAN_25070	_NONE_	DV791840	_NONE_	_NONE_	chrUn.003.2970	4342	17426
GLEAN_00194	MBIP	NM_001077518	ENSG00000151332	ENSMUSG00000021028	chr21	43233111	43251588
GLEAN_07715	_NONE_	NM_001080360	_NONE_	_NONE_	chr24	29131734	29210902
GLEAN_19992	POLR2E	NM_001038093	ENSG00000099817	ENSMUSG00000004667	chr7	35281647	35285435
GLEAN_06847	SLC3A1	NM_001034633	ENSG00000138079	ENSMUSG00000024131	chr11	28963629	28996899
GLEAN_00598	RPS9	NM_001101152	ENSG00000170889	ENSMUSG00000006333	chr18	60697075	60704010
GLEAN_00709	HSPA1A	NM_203322	_NONE_	_NONE_	chr23	24390162	24392088
GLEAN_01177	AP1G2	NM_001109808	ENSG00000213983	ENSMUSG00000040701	chr10	20428717	20436461
GLEAN_14476	SEC16A	DV893766	ENSG00000148396	ENSMUSG00000026924	chr11	101206986	101232038
GLEAN_14574	ATF4	NM_001034342	ENSG00000128272	ENSMUSG00000042406	chr5	2483057	2484200
GLEAN_02783	IRAK2	NM_001075696	ENSG00000134070	ENSMUSG00000060477	chr22	13233834	13288523
GLEAN_25891	TNFAIP1	EH140329	ENSG00000109079	ENSMUSG00000017615	chr19	17981991	17986371
GLEAN_02663	TRIAP1	NM_001079776	ENSG00000170855	ENSMUSG00000029535	chr17	61688218	61689579
GLEAN_05642	_NONE_	NM_001015561	_NONE_	_NONE_	chr5	56343254	56345391
GLEAN_07153	PPM1H	DY131000	ENSG00000111110	ENSMUSG00000034613	chr5	50650683	50956246
GLEAN_18976	TRPT1	BC103210	ENSG00000149743	ENSMUSG00000047656	chr29	36632359	36634865
GLEAN_18516	_NONE_	EV641848	_NONE_	_NONE_	chr15	3572693	3573557
GLEAN_03786	DHX8	BC149385	ENSG00000067596	ENSMUSG00000034931	chr19	41962847	41992744
GLEAN_26473	SET	NM_001038564	ENSG00000119335	ENSMUSG00000054766	chr11	94654417	94658160
GLEAN_03185	_NONE_	DQ425110	_NONE_	_NONE_	chrUn.003.10998	2	2062
GLEAN_22142	MRPL47	NM_001076901	ENSG00000136522	ENSMUSG00000037531	chr1	84148071	84164976
GLEAN_14614	_NONE_	DV821634	_NONE_	_NONE_	chrUn.003.895	81946	124701
GLEAN_16965	KIAA0141	NM_001024535	ENSG00000081791	ENSMUSG00000024442	chr7	50363286	50376560
GLEAN_05896	_NONE_	NM_001083416	_NONE_	_NONE_	chr12	33160231	33199665
GLEAN_14585	TIMD4	NM_001075320	ENSG00000145850	ENSMUSG00000055546	chr7	65545776	65573324
GLEAN_14778	TBCE	NM_001038032	ENSG00000116957	ENSMUSG00000039233	chr28	6522307	6620553
GLEAN_22761	YARS	NM_174220	ENSG00000134684	ENSMUSG00000028811	chr2	109703819	109735097
GLEAN_26598	_NONE_	DV918425	_NONE_	_NONE_	chr14	41716641	41717424
GLEAN_02150	_NONE_	NM_001083532	_NONE_	_NONE_	chr19	25636613	25645104
GLEAN_12480	C4orf34	NM_001046543	ENSG00000163683	ENSMUSG00000037822	chr6	54580108	54609585
GLEAN_05816	KRR1	NM_001037819	ENSG00000111615	ENSMUSG00000063334	chr5	858575	871645
GLEAN_19749	DDEF2	DV913534	ENSG00000151693	ENSMUSG00000052632	chr11	72115017	72222887
GLEAN_09256	AIFM1	EH139239	ENSG00000156709	ENSMUSG00000036932	chrX	13164757	13195159
GLEAN_18177	_NONE_	NM_001038154	ENSG00000005189	ENSMUSG00000030924	chr25	18549713	18654394
GLEAN_23302	TEGT	NM_001076414	ENSG00000139644	ENSMUSG00000023010	chr5	30826568	30833965
GLEAN_15947	_NONE_	NM_001038567	_NONE_	_NONE_	chr26	21462574	21468681
GLEAN_22651	VPS33B	NM_001046284	ENSG00000184056	ENSMUSG00000030534	chr21	21835774	21860319
GLEAN_24231	IGBP1	BC149113	ENSG00000089289	ENSMUSG00000031221	chrX	50775848	50820430
GLEAN_24784	_NONE_	NM_001037817	_NONE_	_NONE_	chr12	69429326	69461259
GLEAN_05267	EML5	DN641733	ENSG00000165521	ENSMUSG00000051166	chr10	88753419	88944013
GLEAN_13552	CEP192	DV922335	ENSG00000101639	ENSMUSG00000024542	chr24	42003322	42052551
GLEAN_10624	B2M	NM_173893	_NONE_	_NONE_	chr10	91476994	91483062
GLEAN_04350	SLC17A5	DV913123	ENSG00000119899	ENSMUSG00000049624	chr9	9301699	9376087
GLEAN_05158	ACSS2	NM_001105339	ENSG00000131069	ENSMUSG00000027605	chr13	65675794	65722265
GLEAN_10171	UBQLN1	NM_174628	ENSG00000135018	ENSMUSG00000005312	chr8	71643710	71693213
GLEAN_05236	LCP1	NM_001034720	ENSG00000136167	ENSMUSG00000021998	chr12	13521990	13561635
GLEAN_23858	SPARC	NM_174464	ENSG00000113140	ENSMUSG00000018593	chr7	59009770	59020332
GLEAN_08060	CHMP4B	NM_001128506	ENSG00000101421	ENSMUSG00000038467	chr13	62141618	62146120
GLEAN_12390	_NONE_	NM_001075227	ENSG00000128607	ENSMUSG00000029775	chr4	86978504	87041319
GLEAN_21862	RBL2	NM_001098073	ENSG00000103479	ENSMUSG00000031666	chr18	26449291	26494022
GLEAN_10921	EIF3M	NM_001035312	ENSG00000149100	ENSMUSG00000027170	chr15	41342348	41359627
GLEAN_17745	CMTM3	NM_001099399	ENSG00000140931	ENSMUSG00000031875	chr18	31532012	31537964
GLEAN_13905	_NONE_	BC149281	ENSG00000166889	ENSMUSG00000046139	chrUn.003.86	224907	251313
GLEAN_25005	PHLDB2	EE376001	ENSG00000144824	ENSMUSG00000033149	chr1	51464115	51566389
GLEAN_00587	SPTLC1	NM_001034749	ENSG00000090054	ENSMUSG00000021468	chr8	79216108	79280356
GLEAN_16595	PCBD1	BC103434	ENSG00000166228	ENSMUSG00000020098	chr28	23055959	23060415
GLEAN_09590	_NONE_	BT021634	_NONE_	_NONE_	chr19	40672828	40694480
GLEAN_11051	XRRA1	NM_203324	ENSG00000166435	ENSMUSG00000035211	chr15	47775936	47834014
GLEAN_01480	_NONE_	NM_001079584	_NONE_	_NONE_	chr3	69565802	69595639
GLEAN_25077	PML	BC149786	ENSG00000140464	ENSMUSG00000036986	chr21	33296292	33349816
GLEAN_00009	ZNF276	DV890524	ENSG00000158805	ENSMUSG00000001065	chr18	12639323	12653423
GLEAN_07345	TIE1	NM_173965	ENSG00000066056	ENSMUSG00000033191	chr3	102500056	102519368
GLEAN_03507	_NONE_	NM_001075202	ENSG00000137331	ENSMUSG00000003541	chr23	22030788	22031359
GLEAN_10647	_NONE_	NM_001079605	_NONE_	_NONE_	chr18	50380525	50394999
GLEAN_15455	RQCD1	NM_001101167	ENSG00000144580	ENSMUSG00000026174	chr2	95515473	95546404
GLEAN_25264	SNX3	NM_001079778	ENSG00000112335	ENSMUSG00000019804	chr9	35379031	35425439
GLEAN_01183	_NONE_	NM_001046426	_NONE_	_NONE_	chrUn.003.2	1719637	1825501
GLEAN_18127	C14orf43	DT807950	ENSG00000156030	ENSMUSG00000042507	chr10	79535641	79553678
GLEAN_07246	_NONE_	EH169197	ENSG00000109686	ENSMUSG00000028082	chr17	5290686	5497418
GLEAN_23492	_NONE_	NM_001075343	_NONE_	_NONE_	chrUn.003.2029	14734	43194
GLEAN_12872	RPL27	NM_001034051	ENSG00000131469	ENSMUSG00000073640	chr19	44544435	44546423
GLEAN_08340	MCAM	NM_001110062	ENSG00000076706	ENSMUSG00000032135	chr15	25150525	25157244
GLEAN_16636	ST5	NM_001098093	ENSG00000166444	ENSMUSG00000031024	chr15	41760870	41897988
GLEAN_00534	CCT3	NM_001017934	ENSG00000163468	ENSMUSG00000001416	chr3	12096665	12110922
GLEAN_08955	_NONE_	CN788236	_NONE_	_NONE_	chrUn.003.51	35818	37954
GLEAN_12801	SFRP4	NM_001075764	ENSG00000106483	ENSMUSG00000021319	chr4	40077319	40086894
GLEAN_22029	LRRC57	NM_001031754	ENSG00000180979	ENSMUSG00000027286	chr10	33199346	33203493
GLEAN_20918	SCARA3	DV893557	ENSG00000168077	ENSMUSG00000034463	chr8	9785826	9803524
GLEAN_05789	IRX4	NM_001098466	ENSG00000113430	ENSMUSG00000021604	chr20	67784799	67788237
GLEAN_26721	CHUK	NM_174021	ENSG00000213341	ENSMUSG00000025199	chr26	20698859	20739935
GLEAN_23943	GAB1	NM_001101201	ENSG00000109458	ENSMUSG00000031714	chr17	14722227	14848231
GLEAN_20528	SPG21	NM_205772	ENSG00000090487	ENSMUSG00000032388	chr10	10405672	10421250
GLEAN_24962	IFT52	NM_001038101	ENSG00000101052	ENSMUSG00000017858	chr13	72057525	72093012
GLEAN_26247	_NONE_	NM_001083771	_NONE_	_NONE_	chr16	72502179	72508587
GLEAN_08682	NUP205	DT811087	ENSG00000155561	ENSMUSG00000038759	chr4	91758781	91838491
GLEAN_13861	_NONE_	DV819267	_NONE_	_NONE_	chr3	9953426	9955358
GLEAN_12362	ZC3HC1	NM_001034591	ENSG00000091732	ENSMUSG00000039130	chr4	86936060	86951661
GLEAN_25590	MFAP1	NM_001034397	ENSG00000140259	ENSMUSG00000048222	chr21	48976552	48987314
GLEAN_01474	NUP153	CK951057	ENSG00000124789	ENSMUSG00000021374	chr23	35323815	35393426
GLEAN_02155	C17orf49	NM_001038092	ENSG00000161939	ENSMUSG00000020831	chr19	25717858	25720315
GLEAN_16103	_NONE_	BF604678	ENSG00000205639	ENSMUSG00000037336	chr11	73468320	73481069
GLEAN_05358	NUP50	NM_001038048	ENSG00000093000	ENSMUSG00000016619	chr5	114527784	114542472
GLEAN_00742	RASEF	NM_001105362	ENSG00000165105	ENSMUSG00000043003	chr8	70047132	70138574
GLEAN_04214	GALNT1	NM_177519	ENSG00000141429	ENSMUSG00000000420	chr24	20516814	20578106
GLEAN_26479	NUP188	NM_001101838	ENSG00000095319	ENSMUSG00000052533	chr11	94927972	94970738
GLEAN_03384	SPRY1	NM_001099366	ENSG00000164056	ENSMUSG00000037211	chr17	32790726	32791686
GLEAN_12730	GAPVD1	NM_001102520	ENSG00000165219	ENSMUSG00000026867	chr11	90654866	90694484
GLEAN_06176	C19orf58	NM_001015583	ENSG00000130311	ENSMUSG00000074247	chr7	5712739	5723061
GLEAN_06748	_NONE_	D90126	_NONE_	_NONE_	chr4	99120198	99129650
GLEAN_21827	GBB1	NM_175777	ENSG00000078369	ENSMUSG00000029064	chr16	47877548	47897571
GLEAN_04418	SDS	NM_001075662	ENSG00000135094	ENSMUSG00000029597	chr17	60436564	60440747
GLEAN_01831	HTR6	_NONE_	ENSG00000158748	ENSMUSG00000028747	chr2	121119124	121131556
GLEAN_06215	ATP5O	NM_174244	ENSG00000159186	ENSMUSG00000022956	chr1	725728	732989
GLEAN_25315	TCP1	NM_001038086	ENSG00000120438	ENSMUSG00000068039	chr9	91324062	91334811
GLEAN_03215	EIF4B	NM_001035028	ENSG00000063046	ENSMUSG00000058655	chr5	27609507	27633246
GLEAN_22997	PSCD4	BT021743	ENSG00000100055	ENSMUSG00000018008	chrUn.003.1518	27138	56062
GLEAN_23551	RORC	NM_001083451	ENSG00000143365	ENSMUSG00000028150	chr3	16672945	16698061
GLEAN_23334	TUBA1C	DV915714	ENSG00000167552	ENSMUSG00000072235	chr5	31368645	31380580
GLEAN_13267	_NONE_	BC110160	_NONE_	_NONE_	chr21	35455387	35620351
GLEAN_21564	TYK2	NM_001113764	ENSG00000105397	ENSMUSG00000032175	chr7	10712284	10738253
GLEAN_21251	_NONE_	BC112788	_NONE_	_NONE_	chr12	77559854	77577872
GLEAN_09751	FGFR2	BC151652	ENSG00000066468	ENSMUSG00000030849	chr26	38386032	38487496
GLEAN_07354	DPH2	NM_001078099	ENSG00000132768	ENSMUSG00000028540	chr3	101849525	101852079
GLEAN_18880	USP7	DV891382	ENSG00000187555	ENSMUSG00000022710	chr25	6757612	6789364
GLEAN_00199	SRP54	NM_001038201	ENSG00000100883	ENSMUSG00000021020	chr21	42008519	42034553
GLEAN_14057	ENAM	EE957978	ENSG00000132464	ENSMUSG00000029286	chr6	82622680	82642709
GLEAN_25447	_NONE_	CF767871	_NONE_	_NONE_	chrX	82130912	82131707
GLEAN_11964	_NONE_	CO889725	_NONE_	_NONE_	chrX	50017208	50019847
GLEAN_16201	RPS27A	NM_174778	ENSG00000143947	ENSMUSG00000020460	chr11	37113678	37115834
GLEAN_12494	_NONE_	NM_174757	_NONE_	_NONE_	chr14	25991533	26030896
GLEAN_07795	COL17A1	NM_001101980	ENSG00000065618	ENSMUSG00000025064	chr26	22305829	22346932
GLEAN_01441	_NONE_	DV775620	_NONE_	_NONE_	chr7	36069675	36071061
GLEAN_01569	KIAA0157	BC148057	ENSG00000165660	ENSMUSG00000030965	chr26	40224927	40252037
GLEAN_24133	_NONE_	NM_001105003	_NONE_	_NONE_	chr2	47921562	48064624
GLEAN_05586	STARD7	NM_001102086	ENSG00000084090	ENSMUSG00000027367	chr11	741605	758785
GLEAN_24269	TRP53	NM_174201	ENSG00000141510	ENSMUSG00000059552	chr19	24269654	24273210
GLEAN_17015	FAM54B	NM_001034332	ENSG00000117640	ENSMUSG00000046671	chr2	119460277	119470896
GLEAN_17131	CABLES1	DV798155	ENSG00000134508	ENSMUSG00000040957	chr24	30690398	30860356
GLEAN_02148	_NONE_	EE363479	ENSG00000141456	ENSMUSG00000018921	chr19	25556984	25578400
GLEAN_23089	AP1G1	BC153861	ENSG00000166747	ENSMUSG00000031731	chr18	35933886	35988949
GLEAN_04579	COLEC12	NM_001101843	ENSG00000158270	ENSMUSG00000036103	chr24	34589960	34632294
GLEAN_08894	C1orf159	NM_001031755	ENSG00000131591	ENSMUSG00000059939	chrUn.003.1004	81788	89269
GLEAN_17508	_NONE_	_NONE_	_NONE_	_NONE_	chr8	13512194	13512752
GLEAN_16384	_NONE_	NM_001101926	_NONE_	_NONE_	chr5	110475725	110489665
GLEAN_02526	HSP90AB1	NM_001079637	ENSG00000096384	ENSMUSG00000023944	chr23	20332594	20336555
GLEAN_22816	_NONE_	DT856440	_NONE_	_NONE_	chrUn.003.7182	2605	3349
GLEAN_08759	FYN	NM_001077972	ENSG00000010810	ENSMUSG00000019843	chr9	32669022	32721396
GLEAN_23412	TMEM161A	NM_001098144	ENSG00000064545	ENSMUSG00000002342	chr7	1663750	1676329
GLEAN_20933	SMG7	EE375722	ENSG00000116698	ENSMUSG00000042772	chr16	59230854	59323378
GLEAN_03146	SPAG1	DV924478	ENSG00000104450	ENSMUSG00000037617	chr14	62839056	62922019
GLEAN_20459	CNDP2	NM_001035108	ENSG00000133313	ENSMUSG00000024644	chr24	3670155	3680377
GLEAN_09290	TMEM168	NM_001078031	ENSG00000146802	ENSMUSG00000029569	chr4	45952612	46004242
GLEAN_05757	ACAD10	BC149703	ENSG00000111271	ENSMUSG00000029456	chr17	53651505	53696473
GLEAN_00944	_NONE_	CK838131	_NONE_	_NONE_	chr11	45356338	45357227
GLEAN_09920	RHOF	NM_001040602	ENSG00000139725	ENSMUSG00000029449	chr17	50703415	50772233
GLEAN_19296	ATF3	NM_001046193	ENSG00000162772	ENSMUSG00000026628	chr16	64590160	64752072
GLEAN_16980	_NONE_	NM_001080218	_NONE_	_NONE_	chr2	119088826	119105454
GLEAN_08559	_NONE_	NM_001102261	_NONE_	_NONE_	chr3	52333999	52384762
GLEAN_25958	HNRNPA2B1	NM_001045975	ENSG00000122566	ENSMUSG00000004980	chr4	65144844	65151621
GLEAN_15029	DUS1L	NM_001078084	ENSG00000169718	ENSMUSG00000025155	chr19	50430377	50434597
GLEAN_11408	ATP2B1	NM_174696	ENSG00000070961	ENSMUSG00000019943	chr5	21111180	21179184
GLEAN_19088	SLTM	BC108141	ENSG00000137776	ENSMUSG00000032212	chr10	46498187	46541886
GLEAN_26281	LZTS2	NM_001098862	ENSG00000107816	ENSMUSG00000035342	chr26	20050675	20054609
GLEAN_11981	GAK	NM_001046084	ENSG00000178950	ENSMUSG00000062234	chr6	105314184	105361921
GLEAN_01106	TACSTD2	EV680323	ENSG00000184292	ENSMUSG00000051397	chr3	85624814	85625774
GLEAN_00538	_NONE_	NM_001046225	_NONE_	_NONE_	chr3	12158658	12160381
GLEAN_19028	_NONE_	DV916526	_NONE_	_NONE_	chr29	37962947	37981532
GLEAN_21570	DNMT1	NM_182651	ENSG00000130816	ENSMUSG00000004099	chr7	10885714	10928362
GLEAN_00854	ITGAL	NM_198221	ENSG00000005844	ENSMUSG00000030830	chr25	22037998	22109600
GLEAN_22090	UQCRC1	NM_174629	ENSG00000010256	ENSMUSG00000025651	chr22	49424474	49433101
GLEAN_23093	ZNF23	DV920828	ENSG00000167377	ENSMUSG00000044676	chr18	36261204	36269743
GLEAN_03655	MFN2	BC148925	ENSG00000116688	ENSMUSG00000029020	chr16	39490305	39509468
GLEAN_20692	RASSF1	NM_001075442	ENSG00000068028	ENSMUSG00000010067	chr22	48026715	48034917
GLEAN_26146	_NONE_	NM_001034686	ENSG00000006007	ENSMUSG00000033917	chr25	17461471	17486193
GLEAN_19556	_NONE_	NM_001082466	_NONE_	_NONE_	chr23	5585102	5587447
GLEAN_22497	_NONE_	NM_001035497	_NONE_	_NONE_	chr13	78345714	78372275
GLEAN_05272	PDE9A	BC102958	ENSG00000160191	ENSMUSG00000041119	chr1	133582380	133686583
GLEAN_16814	_NONE_	BC109765	_NONE_	_NONE_	chrUn.003.8155	584	887
GLEAN_13088	PRKAB1	NM_001024558	ENSG00000111725	ENSMUSG00000029513	chr17	54030408	54038329
GLEAN_20975	DCN	NM_173906	ENSG00000011465	ENSMUSG00000019929	chr5	19023552	19057728
GLEAN_06471	PAPSS1	NM_001034210	ENSG00000138801	ENSMUSG00000028032	chr6	17072977	17185113
GLEAN_03434	FOS	NM_182786	ENSG00000170345	ENSMUSG00000021250	chr10	80911954	80914432
GLEAN_18704	_NONE_	BC102544	_NONE_	_NONE_	chrUn.003.937	104227	114702
GLEAN_16675	CDK5RAP3	NM_001075399	ENSG00000108465	ENSMUSG00000018669	chr19	37238955	37248048
GLEAN_08580	ILF2	NM_001038187	ENSG00000143621	ENSMUSG00000001016	chr3	14465081	14475178
GLEAN_01327	IGFBP3	NM_174556	ENSG00000146674	ENSMUSG00000020427	chr4	67445326	67450406
GLEAN_06378	TRUB2	NM_001110073	ENSG00000167112	ENSMUSG00000039826	chr11	91574658	91586091
GLEAN_18871	HADHA	NM_174335	ENSG00000084754	ENSMUSG00000025745	chr11	68404062	68446331
GLEAN_11988	TACC3	NM_001100305	ENSG00000013810	ENSMUSG00000037313	chr6	106002638	106010149
GLEAN_02856	APBB1	NM_001075186	ENSG00000166313	ENSMUSG00000037032	chr15	38234885	38250085
GLEAN_17116	EIF3H	NM_001025322	ENSG00000147677	ENSMUSG00000022312	chr14	48079271	48176402
GLEAN_04987	BMS1	DV889764	ENSG00000165733	ENSMUSG00000030138	chr28	11804065	11838246
GLEAN_17732	RRAD	NM_001045913	ENSG00000166592	ENSMUSG00000031880	chr18	31805932	31808407
GLEAN_02604	_NONE_	NM_001105406	ENSG00000185596	ENSMUSG00000024101	chr5	105664903	105677482
GLEAN_10663	ZNF228	DY078488	ENSG00000062370	ENSMUSG00000052675	chr18	49465398	49478151
GLEAN_02719	RUNX1	_NONE_	ENSG00000159216	ENSMUSG00000022952	chr1	136871964	137137675
GLEAN_09759	DMBT1	S78981	ENSG00000187908	ENSMUSG00000047517	chr26	39338201	39383014
GLEAN_16771	_NONE_	NM_001100297	_NONE_	_NONE_	chr5	73624782	73629521
GLEAN_05719	USP52	BC126567	ENSG00000135473	ENSMUSG00000005682	chr5	56078436	56090783
GLEAN_17765	_NONE_	AW484220	_NONE_	_NONE_	chr18	32315184	32316175
GLEAN_15460	CYP27A1	NM_001083413	ENSG00000135929	ENSMUSG00000026170	chr2	95721986	95764074
GLEAN_20051	TMEM39A	NM_001076360	ENSG00000176142	ENSMUSG00000002845	chr1	58407288	58434664
GLEAN_10608	SPG11	BC134750	ENSG00000104133	ENSMUSG00000033396	chr10	91356062	91432726
GLEAN_03793	TMUB2	NM_001046534	ENSG00000168591	ENSMUSG00000034757	chr19	42561663	42562714
GLEAN_17303	C10orf33	NM_001034532	ENSG00000119943	ENSMUSG00000060224	chr26	16798458	16823608
GLEAN_23546	S100A11	NM_001098856	ENSG00000163191	ENSMUSG00000027907	chr3	16443167	16453291
GLEAN_18655	YWHAE	NM_174491	ENSG00000108953	ENSMUSG00000020849	chr19	21110837	21144652
GLEAN_02254	EPAS1	NM_174725	ENSG00000116016	ENSMUSG00000024140	chr11	24853876	24945133
GLEAN_15489	B3GNT8	NM_001076040	ENSG00000177191	ENSMUSG00000059479	chr18	47858860	47860102
GLEAN_23803	PHGDH	NM_001035017	ENSG00000092621	ENSMUSG00000053398	chr3	23092548	23123506
GLEAN_18319	MYO5B	EH181554	ENSG00000167306	ENSMUSG00000025885	chr24	47132544	47223518
GLEAN_19366	SF3A2	NM_001099211	ENSG00000104897	ENSMUSG00000020211	chr7	19249223	19253415
GLEAN_19509	POMT1	NM_001080330	ENSG00000130714	ENSMUSG00000039254	chr11	97166452	97181628
GLEAN_12825	FPGS	NM_001024480	ENSG00000136877	ENSMUSG00000009566	chr11	94124469	94134521
GLEAN_08402	CWC15	NM_001046399	ENSG00000150316	ENSMUSG00000004096	chr15	10010709	10017928
GLEAN_15468	STK16	NM_001046255	ENSG00000115661	ENSMUSG00000026201	chr2	96176465	96178989
GLEAN_25314	MRPL18	NM_001034608	ENSG00000112110	ENSMUSG00000057388	chr9	91317938	91322906
GLEAN_12167	ADRM1	NM_001080282	ENSG00000130706	ENSMUSG00000039041	chr13	55473920	55478756
GLEAN_14432	_NONE_	EE959618	_NONE_	_NONE_	chr10	82562620	82578933
GLEAN_12768	VTI1B	NM_001079647	ENSG00000100568	ENSMUSG00000021124	chr10	73858602	73876435
GLEAN_23944	SMARCA5	NM_001105416	ENSG00000153147	ENSMUSG00000031715	chr17	14641334	14678507
GLEAN_25139	C20orf72	NM_001075245	ENSG00000125871	ENSMUSG00000027424	chr13	39010972	39018329
GLEAN_04170	UBL3	NM_001038144	ENSG00000122042	ENSMUSG00000001687	chr12	27670437	27715237
GLEAN_07229	PPP1CB	NM_001034653	ENSG00000213639	ENSMUSG00000014956	chr11	66236544	66251323
GLEAN_00343	_NONE_	EE966405	_NONE_	_NONE_	chr15	44274507	44279463
GLEAN_03280	_NONE_	BC119886	_NONE_	_NONE_	chr10	11846343	11892412
GLEAN_09113	C10orf57	NM_001075228	ENSG00000133678	ENSMUSG00000072676	chr28	28278897	28286037
GLEAN_05151	NCOA6	DV885856	ENSG00000198646	ENSMUSG00000038369	chr13	65541740	65597893
GLEAN_22615	CPEB1	EE340085	ENSG00000214575	ENSMUSG00000025586	chr21	23030334	23145785
GLEAN_09433	_NONE_	NM_001101863	_NONE_	_NONE_	chrUn.003.1016	13891	39226
GLEAN_03025	FCER2	AF143722	ENSG00000104921	ENSMUSG00000005540	chr7	14129201	14137981
GLEAN_21797	_NONE_	NM_001075182	ENSG00000215792	ENSMUSG00000029073	chr16	48165564	48166350
GLEAN_16871	_NONE_	NM_001105634	_NONE_	_NONE_	chrUn.003.1015	59714	108505
GLEAN_22467	RBMX	BC150002	ENSG00000147274	ENSMUSG00000031134	chrX	10797099	10800528
GLEAN_20151	SPINT2	NM_001045971	ENSG00000167642	ENSMUSG00000074227	chr18	43121591	43151032
GLEAN_02986	WARS	NM_174218	ENSG00000140105	ENSMUSG00000021266	chr21	58945525	58967337
GLEAN_18726	SSBP2	NM_001035478	ENSG00000145687	ENSMUSG00000003992	chr7	74904629	75211874
GLEAN_25537	_NONE_	NM_001105432	ENSG00000205363	ENSMUSG00000066607	chr10	19577396	19588684
GLEAN_13106	CAPZA1	NM_001083480	ENSG00000116489	ENSMUSG00000070372	chr3	30149928	30192492
GLEAN_21968	_NONE_	BC151809	_NONE_	_NONE_	chrUn.003.1835	6252	51418
GLEAN_08489	GTF3C1	BC149022	ENSG00000077235	ENSMUSG00000032777	chr25	25038655	25117983
GLEAN_14164	TP53BP2	DT815369	ENSG00000143514	ENSMUSG00000026510	chr16	24078798	24115364
GLEAN_04489	TOMM70A	NM_001075328	ENSG00000154174	ENSMUSG00000022752	chrUn.003.488	139796	176708
GLEAN_02760	_NONE_	CO879993	_NONE_	_NONE_	chr7	4945758	4948146
GLEAN_24959	SFRS6	NM_001035272	ENSG00000124193	ENSMUSG00000016921	chr13	71973241	71976319
GLEAN_04600	RAB7L1	NM_001099094	ENSG00000117280	ENSMUSG00000026433	chr16	2546754	2551100
GLEAN_02193	MYO5C	DN542273	ENSG00000128833	ENSMUSG00000033590	chr10	55489277	55596444
GLEAN_26288	_NONE_	NM_001075745	ENSG00000166171	ENSMUSG00000041035	chr26	19533700	19555545
GLEAN_19331	OAZ1	NM_001127243	ENSG00000104904	ENSMUSG00000035242	chr7	19127706	19130743
GLEAN_24338	GLTSCR2	NM_001038507	ENSG00000105373	ENSMUSG00000041560	chr18	52313796	52322398
GLEAN_08662	_NONE_	NM_001075794	_NONE_	_NONE_	chr13	54830284	54847870
GLEAN_01138	CCNC	NM_001034358	ENSG00000112237	ENSMUSG00000028252	chr9	43549086	43573632
GLEAN_19033	MUS81	NM_001046291	ENSG00000172732	ENSMUSG00000024906	chr29	38181366	38186507
GLEAN_07739	UFD1L	NM_001075300	ENSG00000070010	ENSMUSG00000005262	chr17	68994568	69007833
GLEAN_02967	_NONE_	DV882125	_NONE_	_NONE_	chr12	12071093	12072509
GLEAN_14302	_NONE_	NM_174013	_NONE_	_NONE_	chr15	57633802	57660197
GLEAN_09834	PLS3	NM_001045923	ENSG00000102024	ENSMUSG00000016382	chrX	46191098	46236775
GLEAN_08325	_NONE_	EE374787	_NONE_	_NONE_	chr12	8695795	8697913
GLEAN_06321	MORF4	NM_001035448	ENSG00000185787	ENSMUSG00000062270	chr21	26122639	26139747
GLEAN_17296	PEX14	NM_001080237	ENSG00000142655	ENSMUSG00000028975	chr16	41952865	42093182
GLEAN_17071	_NONE_	BC142124	_NONE_	_NONE_	chr4	90951360	90954136
GLEAN_17007	_NONE_	CR851021	_NONE_	_NONE_	chr14	70415281	70418236
GLEAN_19567	RPL10A	NM_001015647	ENSG00000198755	ENSMUSG00000037805	chr23	6529965	6532397
GLEAN_11116	PHF14	NM_001102208	ENSG00000106443	ENSMUSG00000029629	chrUn.003.103	25234	279814
GLEAN_02971	_NONE_	NM_001034377	_NONE_	_NONE_	chr12	12626484	12628490
GLEAN_13333	BBS2	NM_001038160	ENSG00000125124	ENSMUSG00000031755	chr18	24965919	24993217
GLEAN_22765	BSDC1	NM_001035026	ENSG00000160058	ENSMUSG00000040859	chr2	110065537	110087007
GLEAN_06896	_NONE_	NM_001034690	_NONE_	_NONE_	chrUn.003.48	363728	365402
GLEAN_18896	TAF1C	NM_001077888	ENSG00000103168	ENSMUSG00000031832	chr18	7789215	7795273
GLEAN_06587	SMARCD2	DV921240	ENSG00000108604	ENSMUSG00000078619	chr19	47494693	47503088
GLEAN_03423	TMED10	NM_001040549	ENSG00000170348	ENSMUSG00000021248	chr10	80796544	80830636
GLEAN_16689	MYST2	NM_001076818	ENSG00000136504	ENSMUSG00000038909	chr19	35547865	35581383
GLEAN_19891	_NONE_	DN546519	ENSG00000112659	ENSMUSG00000040327	chr23	14949198	14984863
GLEAN_11371	PGGT1B	NM_001015560	ENSG00000164219	ENSMUSG00000024477	chr10	4017386	4071544
GLEAN_04818	_NONE_	NM_001111069	_NONE_	_NONE_	chrUn.003.1145	36009	38913
GLEAN_12440	LAMB3	NM_001081596	ENSG00000196878	ENSMUSG00000026639	chrUn.003.457	46977	87967
GLEAN_17721	TPPP3	NM_001034774	ENSG00000159713	ENSMUSG00000014846	chr18	32184400	32185164
GLEAN_23167	NEDD4L	BC108125	ENSG00000049759	ENSMUSG00000024589	chrUn.003.277	47277	229387
GLEAN_26729	_NONE_	NM_001102335	_NONE_	_NONE_	chr8	44055637	44094828
GLEAN_17773	EDC4	BC148932	ENSG00000038358	ENSMUSG00000036270	chr18	32556568	32567162
GLEAN_21278	CLCC1	NM_001075784	ENSG00000121940	ENSMUSG00000027884	chr3	33634727	33649781
GLEAN_08000	ACSS1	NM_174746	ENSG00000154930	ENSMUSG00000027452	chr13	43077885	43139412
GLEAN_10096	YIPF6	NM_001101206	ENSG00000181704	ENSMUSG00000047694	chrX	26889705	26912020
GLEAN_23162	_NONE_	CK960202	_NONE_	_NONE_	chrUn.003.531	4255	14579
GLEAN_00692	_NONE_	NM_001075429	_NONE_	_NONE_	chr7	2527239	2527620
GLEAN_04096	NUDCD3	NM_001075997	ENSG00000015676	ENSMUSG00000053838	chr4	68595044	68662853
GLEAN_02553	_NONE_	BC126765	_NONE_	_NONE_	chr8	85278399	85283154
GLEAN_19215	RPS14	NM_001077830	ENSG00000164587	ENSMUSG00000024608	chr7	57815056	57842772
GLEAN_12684	ECE1	NM_181009	ENSG00000117298	ENSMUSG00000057530	chr2	125137481	125198937
GLEAN_18506	_NONE_	NM_001098134	_NONE_	_NONE_	chrUn.003.1300	2941	82997
GLEAN_24212	PPFIBP2	EE366468	ENSG00000166387	ENSMUSG00000036528	chr15	42647768	42764751
GLEAN_04869	PCDH18	NM_001102229	ENSG00000189184	ENSMUSG00000037892	chr17	20822145	20834763
GLEAN_06672	VDAC1	NM_174485	ENSG00000213585	ENSMUSG00000020402	chr7	42201995	42215396
GLEAN_25795	NSFL1C	NM_001034557	ENSG00000088833	ENSMUSG00000027455	chr13	62422029	62442170
GLEAN_09886	DDR2	NM_001083720	ENSG00000162733	ENSMUSG00000026674	chr3	8459125	8534101
GLEAN_14296	CAPRIN1	NM_001076062	ENSG00000135387	ENSMUSG00000027184	chr15	56582906	56616864
GLEAN_11365	ATG12	NM_001076982	ENSG00000145782	ENSMUSG00000032905	chr10	4645277	4665488
GLEAN_23816	SETD1A	DT816789	ENSG00000099381	ENSMUSG00000042308	chr25	28157437	28179252
GLEAN_03219	ZNF740	NM_001103252	ENSG00000139651	ENSMUSG00000046897	chr5	27488383	27493467
GLEAN_04971	NDUFB10	NM_175818	ENSG00000140990	ENSMUSG00000040048	chr25	3106820	3109286
GLEAN_01695	C17orf48	NM_001103279	ENSG00000170222	ENSMUSG00000020910	chr19	28859110	28863966
GLEAN_00264	ATAD1	BC151346	ENSG00000138138	ENSMUSG00000013662	chr26	8118996	8154680
GLEAN_02054	SPATA20	NM_001083407	ENSG00000006282	ENSMUSG00000020867	chr19	37869300	37877078
GLEAN_13659	MATK	NM_001035011	ENSG00000007264	ENSMUSG00000004933	chr7	16812678	16818710
GLEAN_19896	POLR1C	NM_001038124	ENSG00000171453	ENSMUSG00000067148	chr23	15254961	15261540
GLEAN_04710	MTHFD1	NM_001083477	ENSG00000100714	ENSMUSG00000021048	chr10	71211179	71270060
GLEAN_01888	FER1L3	EH181566	ENSG00000138119	ENSMUSG00000048612	chr26	12142188	12322826
GLEAN_07147	_NONE_	NM_001012680	_NONE_	_NONE_	chr23	24602086	24612185
GLEAN_16783	ECHDC1	NM_001035415	ENSG00000093144	ENSMUSG00000019883	chrUn.003.1081	67944	98609
GLEAN_11600	C9orf86	NM_001076817	ENSG00000196642	ENSMUSG00000015087	chr11	100455903	100474382
GLEAN_22223	_NONE_	NM_181867	_NONE_	_NONE_	chr29	44412121	44413039
GLEAN_04175	CCDC115	NM_001034444	ENSG00000136710	ENSMUSG00000042111	chr2	730185	733017
GLEAN_00565	C1orf43	NM_001015666	ENSG00000143612	ENSMUSG00000027942	chr3	13978713	13986239
GLEAN_00681	ZNF644	NM_001082613	ENSG00000122482	ENSMUSG00000049606	chr3	50553221	50610848
GLEAN_24155	TAF3	DV792128	ENSG00000165632	ENSMUSG00000025782	chr13	16028099	16111545
GLEAN_19519	MLLT4	EE375499	ENSG00000130396	ENSMUSG00000068036	chr9	93291423	93370844
GLEAN_04668	_NONE_	NM_001033614	ENSG00000182498	ENSMUSG00000008668	chr23	7851931	7856510
GLEAN_03110	_NONE_	NM_001080319	ENSG00000106121	ENSMUSG00000038022	chr4	59297101	59415127
GLEAN_06448	HADH	NM_001046334	ENSG00000138796	ENSMUSG00000027984	chr6	16792021	16834632
GLEAN_19720	_NONE_	CK979411	_NONE_	_NONE_	chr10	23653524	23654019
GLEAN_26401	KPTN	NM_001076005	ENSG00000118162	ENSMUSG00000006021	chr18	51116326	51124530
GLEAN_07351	ST3GAL3	NM_001002882	ENSG00000126091	ENSMUSG00000028538	chr3	101890357	102118391
GLEAN_11291	FAM20B	NM_001076185	ENSG00000116199	ENSMUSG00000033557	chr16	55090021	55118280
GLEAN_16082	_NONE_	DY464931	_NONE_	_NONE_	chr6	71875822	71900072
GLEAN_00416	PDXDC1	NM_001101859	ENSG00000179889	ENSMUSG00000022680	chr25	13275193	13328235
GLEAN_17604	_NONE_	NM_174484	_NONE_	_NONE_	chr3	40657462	40679384
GLEAN_20275	PSMD7	NM_001034423	ENSG00000103035	ENSMUSG00000039067	chr18	34166826	34174641
GLEAN_14107	KCNQ1	CK974764	ENSG00000053918	ENSMUSG00000009545	chr29	42979604	43360196
GLEAN_19289	Mar_01	EV608718	ENSG00000145416	ENSMUSG00000036469	chr6	2707677	2885840
GLEAN_14301	_NONE_	NM_174013	_NONE_	_NONE_	chr15	57573185	57630808
GLEAN_08468	EGFLAM	NM_001083478	ENSG00000164318	ENSMUSG00000042961	chr20	34784620	34977836
GLEAN_22022	MGA	DN546837	ENSG00000174197	ENSMUSG00000033943	chr10	32482606	32551771
GLEAN_08473	_NONE_	NM_001105414	_NONE_	_NONE_	chr20	34111232	34147585
GLEAN_17951	SPHK2	BC116169	ENSG00000063176	ENSMUSG00000057342	chr18	54438163	54444424
GLEAN_14917	RARRES2	NM_001046020	ENSG00000106538	ENSMUSG00000009281	chr4	102526234	102528163
GLEAN_19462	APLP2	DV889169	ENSG00000084234	ENSMUSG00000031996	chr29	29167436	29228766
GLEAN_04643	XRN1	DY119045	ENSG00000114127	ENSMUSG00000032410	chr1	118100269	118208916
GLEAN_12067	RECQL4	NM_001098037	ENSG00000160957	ENSMUSG00000033762	chr14	198792	205505
GLEAN_08535	_NONE_	BI975458	_NONE_	_NONE_	chrUn.003.1353	73536	78703
GLEAN_23652	_NONE_	EH377429	_NONE_	_NONE_	chr18	59224136	59235626
GLEAN_15145	_NONE_	NM_174643	_NONE_	_NONE_	chrUn.003.699	28078	36999
GLEAN_21744	_NONE_	NM_001076874	_NONE_	_NONE_	chr4	31949698	32056941
GLEAN_13006	AOF2	BC151756	ENSG00000004487	ENSMUSG00000036940	chr2	117696275	117762173
GLEAN_09462	FAM55C	NM_001081529	ENSG00000144815	ENSMUSG00000075033	chr1	46071433	46115673
GLEAN_14480	CARD9	NM_001077111	ENSG00000187796	ENSMUSG00000026928	chr11	101289360	101295034
GLEAN_06952	MTIF3	NM_001038066	ENSG00000122033	ENSMUSG00000016510	chr12	28652979	28655895
GLEAN_19537	_NONE_	DV819979	_NONE_	_NONE_	chr23	7422558	7423386
GLEAN_24777	C11orf79	NM_001077045	ENSG00000167985	ENSMUSG00000024668	chr29	35141328	35150170
GLEAN_23630	VCAN	NM_181035	ENSG00000038427	ENSMUSG00000021614	chr7	76199100	76275695
GLEAN_14211	_NONE_	NM_001105417	ENSG00000113282	ENSMUSG00000006169	chr7	63981190	64037711
GLEAN_24735	ALKBH1	NM_001102220	ENSG00000100601	ENSMUSG00000079036	chr10	83426389	83448225
GLEAN_24593	C19orf39	BC149714	ENSG00000173928	ENSMUSG00000051238	chr7	12688167	12689456
GLEAN_15781	CHST10	NM_001098011	ENSG00000115526	ENSMUSG00000026080	chr11	5830474	5841474
GLEAN_15535	LIPE	NM_001080220	ENSG00000079435	ENSMUSG00000003123	chr18	48251674	48271594
GLEAN_21935	BTG1	NM_173999	ENSG00000133639	ENSMUSG00000036478	chr5	22560878	22562339
GLEAN_22540	_NONE_	NM_001083708	ENSG00000087087	ENSMUSG00000037364	chr25	36097084	36110376
GLEAN_06280	C9orf80	NM_001078064	ENSG00000148153	ENSMUSG00000038544	chr8	83407485	83430483
GLEAN_03242	COPZ1	NM_174282	ENSG00000111481	ENSMUSG00000060992	chr5	26294402	26312343
GLEAN_02570	POLE3	NM_001034390	ENSG00000148229	ENSMUSG00000028394	chr8	84830516	84831681
GLEAN_07330	CLDN1	NM_001001854	ENSG00000163347	ENSMUSG00000022512	chr1	73836677	73851666
GLEAN_20841	CD34	NM_174009	ENSG00000174059	ENSMUSG00000016494	chr16	68630337	68652134
GLEAN_11521	ABHD14B	NM_001105441	ENSG00000114779	ENSMUSG00000042073	chr22	47205705	47207916
GLEAN_08348	ZC3H15	NM_001046394	ENSG00000065548	ENSMUSG00000027091	chr2	8615073	8635369
GLEAN_08424	EXOC7	NM_001034250	ENSG00000182473	ENSMUSG00000020792	chr19	54963486	54980885
GLEAN_16014	_NONE_	DN284235	_NONE_	_NONE_	chr19	8658944	8662661
GLEAN_17840	MATR3	NM_001102486	ENSG00000015479	ENSMUSG00000037236	chr7	47778048	47793365
GLEAN_14472	_NONE_	AV596824	_NONE_	_NONE_	chr11	100959893	100961523
GLEAN_16276	GGTLA1	DT816074	ENSG00000099998	ENSMUSG00000006344	chr17	68927887	68936785
GLEAN_02452	CCT7	NM_001046171	ENSG00000135624	ENSMUSG00000030007	chr11	11608031	11625182
GLEAN_05945	ENO1	NM_174049	ENSG00000074800	ENSMUSG00000059040	chr16	42903615	42914593
GLEAN_09206	MAPKAP1	NM_001081603	ENSG00000119487	ENSMUSG00000038696	chr11	91939700	92143408
GLEAN_19846	CCND3	NM_001034709	ENSG00000112576	ENSMUSG00000034165	chr23	13902143	13907856
GLEAN_18665	GLOD4	NM_001101953	ENSG00000167699	ENSMUSG00000017286	chr19	20590668	20609697
GLEAN_22126	CSN1S2	NM_174528	_NONE_	_NONE_	chr6	79637997	79649945
GLEAN_22972	CSTF1	NM_001077865	ENSG00000101138	ENSMUSG00000027498	chr13	60041955	60048220
GLEAN_01400	TSG101	NM_001097995	ENSG00000074319	ENSMUSG00000014402	chr29	21719806	21761140
GLEAN_02620	NRIP2	DV914673	ENSG00000053702	ENSMUSG00000001520	chr5	105585939	105592424
GLEAN_25575	PRPF39	NM_001109789	ENSG00000185246	ENSMUSG00000035597	chr21	49568071	49588681
GLEAN_00129	_NONE_	_NONE_	_NONE_	_NONE_	chrUn.003.7787	4957	5778
GLEAN_21212	_NONE_	NM_174077	_NONE_	_NONE_	chr7	58406823	58411570
GLEAN_16443	_NONE_	NM_001098005	_NONE_	_NONE_	chr5	59519381	59528551
GLEAN_02499	TAF13	NM_001075597	ENSG00000197780	ENSMUSG00000048100	chr3	31689120	31696007
GLEAN_13390	_NONE_	DV813923	_NONE_	_NONE_	chrUn.003.143	126735	155316
GLEAN_00397	GMFG	NM_001024537	ENSG00000130755	ENSMUSG00000060791	chr18	46879481	46884249
GLEAN_10233	_NONE_	NM_001099165	_NONE_	_NONE_	chr13	57665315	57674269
GLEAN_18994	_NONE_	NM_001037606	ENSG00000149781	ENSMUSG00000024965	chr29	36617965	36631992
GLEAN_25144	SEC23B	NM_001034626	ENSG00000101310	ENSMUSG00000027429	chr13	39334347	39362311
GLEAN_20038	_NONE_	NM_175814	_NONE_	_NONE_	chrUn.003.851	97574	127193
GLEAN_08164	RHBDD2	NM_001046478	ENSG00000005486	ENSMUSG00000039917	chr25	35459478	35466999
GLEAN_15519	SNRPA	NM_001046039	ENSG00000077312	ENSMUSG00000061479	chr18	47284799	47294869
GLEAN_15071	TARDBP	NM_001046485	ENSG00000120948	ENSMUSG00000041459	chr16	40421433	40426020
GLEAN_07171	_NONE_	EE390190	_NONE_	_NONE_	chr20	3070484	3071222
GLEAN_23357	PRELP	NM_174434	ENSG00000188783	ENSMUSG00000041577	chr16	3918873	3922957
GLEAN_19201	AK3	NM_174237	ENSG00000147853	ENSMUSG00000024782	chr8	39632418	39651453
GLEAN_03016	_NONE_	BC149057	_NONE_	_NONE_	chr7	14556915	14561257
GLEAN_07935	_NONE_	CK847060	ENSG00000112787	ENSMUSG00000043323	chr17	41778466	42190058
GLEAN_03119	ATP5A1	NM_174684	ENSG00000152234	ENSMUSG00000025428	chr24	44140549	44149207
GLEAN_09038	SERPINB8	NM_001035287	ENSG00000166401	ENSMUSG00000026315	chr24	8778555	8791434
GLEAN_13422	CD3Z	NM_174012	ENSG00000198821	ENSMUSG00000005763	chr3	986651	1069398
GLEAN_10112	RAP1B	NM_175824	ENSG00000127314	ENSMUSG00000052681	chr5	44824088	44830347
GLEAN_08157	TBL2	NM_001075535	ENSG00000106638	ENSMUSG00000005374	chr25	35949695	35954335
GLEAN_24364	MND1	NM_001038223	ENSG00000121211	ENSMUSG00000033752	chr17	4026663	4055398
GLEAN_03636	C1orf156	NM_001080356	ENSG00000171806	ENSMUSG00000041396	chr16	33576233	33577355
GLEAN_22070	SCAP	NM_001101889	ENSG00000114650	ENSMUSG00000032485	chr22	50472646	50511375
GLEAN_02588	UNC5B	NM_001099029	ENSG00000107731	ENSMUSG00000020099	chr28	24647970	24735644
GLEAN_15433	_NONE_	NM_001075393	_NONE_	_NONE_	chr2	96002045	96090559
GLEAN_20719	LAMB2	BC105436	ENSG00000172037	ENSMUSG00000052911	chr22	48929371	48943271
GLEAN_24699	IFIH1	DV787075	ENSG00000115267	ENSMUSG00000026896	chr2	31180743	31235772
GLEAN_24565	ACP5	DV915160	ENSG00000102575	ENSMUSG00000001348	chr7	12826921	12830293
GLEAN_07310	ABTB1	NM_001083384	ENSG00000114626	ENSMUSG00000030083	chr22	59798823	59803126
GLEAN_12805	LAMB1	S77716	ENSG00000091136	ENSMUSG00000002900	chr4	40696796	40831619
GLEAN_20840	PLXNA2	AY581201	ENSG00000076356	ENSMUSG00000026640	chr16	68307548	68513022
GLEAN_07763	ABHD6	NM_001075196	ENSG00000163686	ENSMUSG00000025277	chr22	39946168	39986965
GLEAN_01778	ROGDI	NM_001075452	ENSG00000067836	ENSMUSG00000022540	chr25	4315693	4320923
GLEAN_13528	UNC50	NM_001014921	ENSG00000115446	ENSMUSG00000026111	chr11	4282375	4289908
GLEAN_22867	PAICS	NM_205813	ENSG00000128050	ENSMUSG00000029247	chr6	66430268	66449058
GLEAN_09062	_NONE_	NM_001046070	_NONE_	_NONE_	chr14	3352871	3353623
GLEAN_04183	PTPN18	NM_001078069	ENSG00000072135	ENSMUSG00000026126	chr2	748826	767324
GLEAN_22509	MAL2	NM_001081719	ENSG00000147676	ENSMUSG00000024479	chr14	44579366	44610316
GLEAN_16874	XBP1	NM_001034727	ENSG00000100219	ENSMUSG00000020484	chrUn.003.1015	49540	53543
GLEAN_20447	_NONE_	NM_001099215	_NONE_	_NONE_	chr5	5815391	5836060
GLEAN_05451	PLEKHA4	CR850919	ENSG00000105559	ENSMUSG00000040428	chr18	53991810	54015070
GLEAN_25740	EEFSEC	NM_001083464	ENSG00000132394	ENSMUSG00000033216	chr22	57664604	57775438
GLEAN_17372	PLEKHH3	DT807686	ENSG00000068137	ENSMUSG00000035172	chr19	44123810	44131996
GLEAN_18606	ANKFY1	EE910940	ENSG00000185722	ENSMUSG00000020790	chr19	23330854	23395884
GLEAN_02546	DNAJC3	NM_174756	ENSG00000102580	ENSMUSG00000022136	chr12	67084560	67149562
GLEAN_16513	RNASEH2A	NM_001038534	ENSG00000104889	ENSMUSG00000052926	chr7	11957777	11961731
GLEAN_16992	RBM35A	EE356176	ENSG00000104413	ENSMUSG00000040728	chr14	69410021	69457551
GLEAN_26590	ALCAM	NM_174238	ENSG00000170017	ENSMUSG00000022636	chr1	42075851	42302453
GLEAN_01444	DDX41	NM_001082602	ENSG00000183258	ENSMUSG00000021494	chr7	35971310	35976616
GLEAN_21690	C13orf1	NM_001038206	ENSG00000123178	ENSMUSG00000021930	chr12	17020148	17037616
GLEAN_25910	PDPN	NM_001033120	ENSG00000162493	ENSMUSG00000028583	chr16	50376629	50409670
GLEAN_10398	TPP2	NM_001099034	ENSG00000134900	ENSMUSG00000041763	chr12	61775117	61832947
GLEAN_07157	MON2	EE376559	ENSG00000061987	ENSMUSG00000034602	chr5	50482950	50593249
GLEAN_07948	GUCY1B3	NM_174641	ENSG00000061918	ENSMUSG00000028005	chr17	40506693	40523598
GLEAN_25439	AKAP9	DV879952	ENSG00000127914	ENSMUSG00000040407	chr4	10350621	10510341
GLEAN_13834	CCDC131	EH165804	ENSG00000133858	ENSMUSG00000034163	chr5	1392235	1441723
GLEAN_22928	_NONE_	NM_001075595	_NONE_	_NONE_	chr27	32746914	32774741
GLEAN_09530	FAM18B	NM_001046152	ENSG00000171928	ENSMUSG00000014177	chr19	32247597	32255913
GLEAN_05599	PTPN2	NM_001035431	ENSG00000175354	ENSMUSG00000024539	chr24	41588123	41655726
GLEAN_16435	FNTA	NM_177498	ENSG00000168522	ENSMUSG00000015994	chr27	36165810	36189185
GLEAN_16680	CALCOCO2	NM_174400	ENSG00000136436	ENSMUSG00000006056	chr19	36428033	36443335
GLEAN_26436	BAT4	NM_001076468	ENSG00000204438	ENSMUSG00000024389	chr23	24118769	24120407
GLEAN_26622	_NONE_	NM_001075782	_NONE_	_NONE_	chr1	37671914	37676841
GLEAN_19463	ST14	NM_001076538	ENSG00000149418	ENSMUSG00000031995	chr29	29256624	29294377
GLEAN_10943	PPP1CA	NM_001035316	ENSG00000172531	ENSMUSG00000040385	chr29	39744424	39748217
GLEAN_23965	_NONE_	DY185048	_NONE_	_NONE_	chr20	65828167	66598745
GLEAN_06891	UPF2	BC126821	ENSG00000151461	ENSMUSG00000043241	chr13	10635666	11192200
GLEAN_25630	MFNG	NM_001101051	ENSG00000100060	ENSMUSG00000018169	chr5	75049904	75064565
GLEAN_19015	MRPL49	NM_001014871	ENSG00000149792	ENSMUSG00000007338	chr29	37448187	37450869
GLEAN_11607	PTGDS	NM_174791	ENSG00000107317	ENSMUSG00000015090	chr11	100568707	100571255
GLEAN_10636	SYMPK	BC133539	ENSG00000125755	ENSMUSG00000023118	chr18	50617195	50646325
GLEAN_20764	MANSC1	NM_001075592	ENSG00000111261	ENSMUSG00000032718	chr5	96775962	96792966
GLEAN_00972	TFB2M	NM_001038127	ENSG00000162851	ENSMUSG00000026492	chr16	27770300	27787966
GLEAN_03673	ZNF185	EV689018	ENSG00000147394	ENSMUSG00000031351	chrX	27520804	27559329
GLEAN_24334	_NONE_	AW656211	_NONE_	_NONE_	chr18	52168608	52176757
GLEAN_22882	_NONE_	BC103300	ENSG00000161010	ENSMUSG00000020381	chr7	363351	380593
GLEAN_01766	_NONE_	BC146219	_NONE_	_NONE_	chr7	97563910	97721726
GLEAN_00691	JMJD4	BC153835	ENSG00000081692	ENSMUSG00000036819	chr7	2558738	2563563
GLEAN_13155	_NONE_	NM_001034034	_NONE_	_NONE_	chr5	10698360	10702105
GLEAN_25999	_NONE_	EE959807	_NONE_	_NONE_	chr19	52896990	52967977
GLEAN_22930	PPAPDC1B	BC104581	ENSG00000147535	ENSMUSG00000031570	chr27	32702816	32706765
GLEAN_20669	distroglycan	NM_174162	ENSG00000173402	ENSMUSG00000039952	chr22	48635254	48648427
GLEAN_17675	USF2	NM_001001162	ENSG00000105698	ENSMUSG00000058239	chr18	45747253	45756369
GLEAN_20011	RPS15	NM_001024541	ENSG00000115268	ENSMUSG00000063457	chr7	35547559	35549194
GLEAN_02299	RPS20	NM_001034438	ENSG00000008988	ENSMUSG00000028234	chr14	22893061	22894193
GLEAN_18040	HOMEZ	BT026324	ENSG00000215271	ENSMUSG00000057156	chr10	23058685	23069584
GLEAN_10463	_NONE_	NM_001083683	ENSG00000213676	ENSMUSG00000015461	chr23	24416448	24425867
GLEAN_10857	TMEM180	NM_001014925	ENSG00000138111	ENSMUSG00000025227	chr26	20895508	20900883
GLEAN_20686	CISH	NM_001046586	ENSG00000114737	ENSMUSG00000032578	chr22	47769966	47774224
GLEAN_13217	MAPKAPK5	DT834330	ENSG00000089022	ENSMUSG00000029454	chr17	61440749	61470649
GLEAN_03577	_NONE_	DT898259	ENSG00000181396	ENSMUSG00000025169	chr19	49768036	49782438
GLEAN_22689	KHDRBS1	NM_001046442	ENSG00000121774	ENSMUSG00000028790	chr2	110337285	110360033
GLEAN_07518	FAM131A	NM_001076118	ENSG00000175182	ENSMUSG00000050821	chr1	76724285	76729145
GLEAN_24910	CLDN8	NM_001098096	ENSG00000156284	ENSMUSG00000050520	chr1	6654015	6654693
GLEAN_26181	CCBL2	NM_001075370	ENSG00000137944	ENSMUSG00000040213	chr3	52531618	52607812
GLEAN_04373	CHCHD2	NM_001034746	ENSG00000106153	ENSMUSG00000070493	chr25	27715360	27720720
GLEAN_05171	MYL9	NM_001075234	ENSG00000101335	ENSMUSG00000067818	chr13	67143953	67148268
GLEAN_07930	SFRS15	CR852637	ENSG00000156304	ENSMUSG00000022983	chr1	2863261	2924372
GLEAN_12158	FOXP1	NM_001083689	ENSG00000114861	ENSMUSG00000030067	chr22	28025848	28261159
GLEAN_17000	KIAA1429	BC148879	ENSG00000164944	ENSMUSG00000040720	chr14	69554874	69617990
GLEAN_13469	ARHGAP25	NM_001046392	ENSG00000163219	ENSMUSG00000030047	chr11	62262574	62353924
GLEAN_21880	_NONE_	NM_001105625	_NONE_	_NONE_	chr10	60280048	60300825
GLEAN_22102	MAP4	NM_174105	ENSG00000047849	ENSMUSG00000032479	chr22	49997079	50089148
GLEAN_24384	UBE2D1	NM_001038167	ENSG00000072401	ENSMUSG00000019927	chr26	1614441	1649925
GLEAN_17241	SIAE	NM_001045968	ENSG00000110013	ENSMUSG00000001942	chr29	23474064	23511370
GLEAN_21126	C1orf164	NM_001076941	ENSG00000187147	ENSMUSG00000028677	chr3	99134620	99175461
GLEAN_04391	SUMF2	NM_001014881	ENSG00000129103	ENSMUSG00000025538	chr25	27693248	27703046
GLEAN_12716	HSPA9	NM_001034524	ENSG00000113013	ENSMUSG00000024359	chr7	47052472	47067506
GLEAN_26751	_NONE_	NM_174532	_NONE_	_NONE_	chr4	108793340	108796352
GLEAN_14945	HNRNPA0	BC150027	ENSG00000177733	ENSMUSG00000007836	chr7	43706768	43707686
GLEAN_25990	_NONE_	NM_001046188	_NONE_	_NONE_	chr19	51623931	51635417
GLEAN_03855	CHMP2A	NM_001034550	ENSG00000130724	ENSMUSG00000033916	chr18	59804530	59806274
GLEAN_23330	FMNL3	DV924310	ENSG00000161791	ENSMUSG00000023008	chr5	30863740	30913171
GLEAN_12873	IFI35	NM_001075462	ENSG00000068079	ENSMUSG00000010358	chr19	44548399	44561882
GLEAN_19483	_NONE_	NM_001097990	_NONE_	_NONE_	chr15	68180122	68205142
GLEAN_23531	MLLT11	NM_001076169	ENSG00000213190	ENSMUSG00000053192	chr3	17445274	17445547
GLEAN_14441	_NONE_	DV932190	_NONE_	_NONE_	chr17	61052259	61220447
GLEAN_13815	_NONE_	NM_001035296	_NONE_	_NONE_	chr5	108535047	108535441
GLEAN_20807	RIC8B	DV891127	ENSG00000111785	ENSMUSG00000035620	chr5	65541206	65640795
GLEAN_14954	XPNPEP1	NM_001075602	ENSG00000108039	ENSMUSG00000025027	chr26	29461838	29501376
GLEAN_00706	DHRS13	NM_001075687	ENSG00000167536	ENSMUSG00000020834	chr19	20038909	20043376
GLEAN_02013	TEAD2	NM_001103347	ENSG00000074219	ENSMUSG00000030796	chr18	53726905	53738767
GLEAN_10399	_NONE_	DT896331	_NONE_	_NONE_	chr12	61650372	61650834
GLEAN_17783	CDH1	NM_001002763	ENSG00000039068	ENSMUSG00000000303	chr18	33230594	33301531
GLEAN_13191	PHB2	NM_001046198	ENSG00000215021	ENSMUSG00000004264	chr5	10321951	10326118
GLEAN_07757	EXT1	NM_001098095	ENSG00000182197	ENSMUSG00000061731	chr14	46333619	46646902
GLEAN_19739	YWHAQ	NM_001078127	ENSG00000134308	ENSMUSG00000076432	chr11	72363201	72392715
GLEAN_05647	FAM62A	NM_001077943	ENSG00000139641	ENSMUSG00000025366	chr5	56243405	56256426
GLEAN_13317	PECI	NM_001034242	ENSG00000198721	ENSMUSG00000021417	chr23	48507109	48524344
GLEAN_19030	HTATIP	DV894434	ENSG00000172977	ENSMUSG00000024926	chr29	38045103	38052218
GLEAN_11973	SLBP	NM_001045880	ENSG00000163950	ENSMUSG00000004642	chr6	105983179	105994095
GLEAN_18909	MLYCD	NM_001098946	ENSG00000103150	ENSMUSG00000074064	chr18	7570003	7582760
GLEAN_13478	PCYOX1	NM_001105474	ENSG00000116005	ENSMUSG00000029998	chr11	63767795	63779219
GLEAN_08844	FIP1L1	BC102790	ENSG00000145216	ENSMUSG00000029227	chr6	63312024	63376456
GLEAN_22493	ADIPOQ	BC149007	ENSG00000145390	ENSMUSG00000039701	chr6	12373178	12411510
GLEAN_13940	_NONE_	NM_001102127	_NONE_	_NONE_	chr25	17092104	17133988
GLEAN_24007	ANGPTL2	NM_001109814	ENSG00000136859	ENSMUSG00000004105	chr11	93520172	93541292
GLEAN_04048	MRPS35	NM_001075619	ENSG00000061794	ENSMUSG00000040112	chr5	76161300	76204740
GLEAN_12586	VEZF1	NM_001102227	ENSG00000136451	ENSMUSG00000018377	chr19	6076981	6085778
GLEAN_15012	FBXO32	NM_001046155	ENSG00000156804	ENSMUSG00000022358	chr14	14398637	14430325
GLEAN_26689	_NONE_	NM_001077807	_NONE_	_NONE_	chr29	32970552	32973233
GLEAN_11979	SLC26A1	AV603690	ENSG00000145217	ENSMUSG00000046959	chr6	105406552	105409097
GLEAN_11082	GIT1	DT815463	ENSG00000108262	ENSMUSG00000011877	chr19	19067147	19075848
GLEAN_23086	TXNL4B	NM_001014897	ENSG00000140830	ENSMUSG00000031723	chr18	35674824	35677527
GLEAN_01860	ATP13A2	DT822818	ENSG00000159363	ENSMUSG00000036622	chr2	123721466	123740887
GLEAN_26681	EEF1G	NM_001040487	ENSG00000186676	ENSMUSG00000071644	chr29	33204285	33213784
GLEAN_19799	NCKIPSD	DV872735	ENSG00000213672	ENSMUSG00000032598	chr22	51214467	51226152
GLEAN_06041	PDE7A	EE345073	ENSG00000205268	ENSMUSG00000069094	chr14	30243863	30279719
GLEAN_09628	KRT23	NM_001101935	ENSG00000108244	ENSMUSG00000006777	chr19	40133186	40150414
GLEAN_10829	ARL3	NM_001038567	ENSG00000138175	ENSMUSG00000025035	chr26	18691337	18723812
GLEAN_00766	_NONE_	NM_001076291	_NONE_	_NONE_	chr8	68792352	68802559
GLEAN_10382	ZNF259	NM_001038504	ENSG00000109917	ENSMUSG00000032078	chr15	18849567	18858048
GLEAN_16943	_NONE_	CR553787	_NONE_	_NONE_	chr7	50992993	50995426
GLEAN_14709	MGST1	NM_001007815	ENSG00000008394	ENSMUSG00000008540	chr5	92705680	92720711
GLEAN_21122	UFM1	NM_001046314	ENSG00000120686	ENSMUSG00000027746	chr12	17815115	17827331
GLEAN_11510	ACY1	NM_001077115	ENSG00000114786	ENSMUSG00000023262	chr22	47191367	47195681
GLEAN_09583	THRA	NM_001046329	ENSG00000126351	ENSMUSG00000058756	chr19	40875642	40888660
GLEAN_02597	DDIT4	NM_001075922	ENSG00000168209	ENSMUSG00000020108	chr28	25599516	25618329
GLEAN_08461	CAV1	NM_174004	ENSG00000105974	ENSMUSG00000007655	chr4	50664460	50698126
GLEAN_00026	DBNDD1	NM_001099005	ENSG00000003249	ENSMUSG00000031970	chr18	12474091	12482864
GLEAN_01415	_NONE_	AW429453	_NONE_	_NONE_	chr11	70334618	70369657
GLEAN_24855	AMOTL2	BT026225	ENSG00000114019	ENSMUSG00000032531	chr1	125047828	125061052
GLEAN_11430	_NONE_	NM_001046624	ENSG00000171724	ENSMUSG00000046844	chr18	2932430	3095842
GLEAN_04431	_NONE_	NM_001037476	_NONE_	_NONE_	chr15	59167774	59335635
GLEAN_02082	_NONE_	NM_001078139	_NONE_	_NONE_	chr7	17273290	17274309
GLEAN_05426	SLC44A1	EE349292	ENSG00000070214	ENSMUSG00000028412	chr8	90547051	90741049
GLEAN_15002	ZHX2	EE344563	ENSG00000178764	ENSMUSG00000071757	chr14	14923501	14926018
GLEAN_14567	EXOC6	NM_001101885	ENSG00000138190	ENSMUSG00000053799	chr26	11333821	11508682
GLEAN_03389	NFE2L2	NM_001011678	ENSG00000116044	ENSMUSG00000015839	chr2	20223707	20255687
GLEAN_22121	VRK1	NM_001038224	ENSG00000100749	ENSMUSG00000021115	chrUn.003.1234	44405	85557
GLEAN_16256	ZDHHC4	NM_001035292	ENSG00000136247	ENSMUSG00000001844	chr25	38562674	38569937
GLEAN_24680	BSG	NM_001075371	ENSG00000172270	ENSMUSG00000023175	chr7	39995328	40001543
GLEAN_10314	_NONE_	EE982070	_NONE_	_NONE_	chrUn.003.1907	48663	49273
GLEAN_21889	GATM	NM_001045878	ENSG00000171766	ENSMUSG00000027199	chr10	60342639	60357611
GLEAN_03312	GSN	NM_001113284	ENSG00000148180	ENSMUSG00000026879	chr8	103169685	103198861
GLEAN_19839	TBCC	NM_001075709	ENSG00000124659	ENSMUSG00000036430	chr23	14599852	14600890
GLEAN_15617	UBE2G2	NM_001076328	ENSG00000184787	ENSMUSG00000009293	chr1	131763258	131787887
GLEAN_26430	_NONE_	NM_001015608	ENSG00000213719	ENSMUSG00000007041	chr23	24058989	24064179
GLEAN_00835	RABEP2	NM_001083408	ENSG00000177548	ENSMUSG00000030727	chr25	21311893	21323557
GLEAN_25210	_NONE_	DV821874	_NONE_	_NONE_	chr26	22475034	22475265
GLEAN_23325	LASS5	NM_001102132	ENSG00000139624	ENSMUSG00000023021	chr5	30427924	30456868
GLEAN_02111	DLG4	DV893034	ENSG00000132535	ENSMUSG00000020886	chr19	25829452	25851511
GLEAN_20191	C11orf58	NM_001035474	ENSG00000110696	ENSMUSG00000030663	chr15	29663599	29687793
GLEAN_12151	_NONE_	NM_205794	_NONE_	_NONE_	chr14	5256414	5257525
GLEAN_17086	DPT	NM_001045903	ENSG00000143196	ENSMUSG00000026574	chr16	34625636	34660990
GLEAN_03774	UBTF	AY225853	ENSG00000108312	ENSMUSG00000020923	chr19	42578577	42588510
GLEAN_26519	GIT2	DT836759	ENSG00000139436	ENSMUSG00000041890	chr17	57863996	57903524
GLEAN_02726	ARRDC2	NM_001081592	ENSG00000105643	ENSMUSG00000002910	chr7	5145955	5149273
GLEAN_01369	ZKSCAN5	BC149240	ENSG00000196652	ENSMUSG00000055991	chr25	36842052	36855148
GLEAN_14084	RPS24	NM_001025339	ENSG00000138326	ENSMUSG00000025290	chr28	28731478	28734063
GLEAN_08436	GALK1	NM_001099381	ENSG00000108479	ENSMUSG00000020766	chr19	54698455	54705343
GLEAN_26481	DOLPP1	BC105269	ENSG00000167130	ENSMUSG00000026856	chr11	95028817	95036721
GLEAN_04856	_NONE_	EE963665	_NONE_	_NONE_	chr17	19583077	19585237
GLEAN_18977	MACROD1	NM_001046509	ENSG00000133315	ENSMUSG00000036278	chr29	36419575	36580630
GLEAN_08927	_NONE_	BE477191	_NONE_	_NONE_	chrUn.003.2071	33373	35347
GLEAN_12735	_NONE_	NM_001034495	_NONE_	_NONE_	chr11	91013951	91018014
GLEAN_15485	_NONE_	EE970548	_NONE_	_NONE_	chr18	47942208	48136607
GLEAN_05087	CMAH	DV778824	ENSG00000168405	ENSMUSG00000016756	chr23	29459587	29503308
GLEAN_12947	_NONE_	AV605563	ENSG00000215183	ENSMUSG00000078719	chr8	58701329	58701753
GLEAN_02227	SLC33A1	NM_001075758	ENSG00000169359	ENSMUSG00000027822	chr1	106399730	106419196
GLEAN_13800	_NONE_	EV631130	_NONE_	_NONE_	chr5	107733201	107797012
GLEAN_13644	C19orf10	NM_001001164	ENSG00000074842	ENSMUSG00000019579	chr7	16052811	16064243
GLEAN_00952	_NONE_	NM_001102103	_NONE_	_NONE_	chr26	21551213	21580978
GLEAN_13013	_NONE_	NM_001076957	ENSG00000189266	ENSMUSG00000028675	chr2	116869346	116869766
GLEAN_24561	IDH1	NM_181012	ENSG00000138413	ENSMUSG00000025950	chr2	88791989	88808089
GLEAN_22697	EIF3I	NM_001015628	ENSG00000084623	ENSMUSG00000028798	chr2	110186706	110194248
GLEAN_23406	SF4	NM_001103278	ENSG00000105705	ENSMUSG00000011306	chr7	1784188	1816078
GLEAN_21655	_NONE_	NM_001033629	ENSG00000198563	ENSMUSG00000019432	chr23	24718283	24727492
GLEAN_24138	GTDC1	NM_001076035	ENSG00000121964	ENSMUSG00000036890	chr2	47433484	47746057
GLEAN_19494	_NONE_	_NONE_	_NONE_	_NONE_	chr11	95983474	95983945
GLEAN_21665	MMRN1	NM_001102500	ENSG00000138722	ENSMUSG00000054641	chr6	32537661	32610835
GLEAN_15026	_NONE_	NM_001098922	_NONE_	_NONE_	chr19	50073716	50076622
GLEAN_00057	NEDD4	DT807622	ENSG00000069869	ENSMUSG00000032216	chr10	49619441	49761168
GLEAN_23523	ECM1	NM_001099706	ENSG00000143369	ENSMUSG00000028108	chr3	17932774	17937984
GLEAN_17198	MCCC1	DV786392	ENSG00000078070	ENSMUSG00000027709	chr1	78230912	78289219
GLEAN_12743	MAP7	NM_001101874	ENSG00000135525	ENSMUSG00000019996	chr9	70660078	70829883
GLEAN_24583	CARM1	DV927635	ENSG00000142453	ENSMUSG00000032185	chr7	12222309	12276210
GLEAN_04978	SLMAP	BC149216	ENSG00000163681	ENSMUSG00000021870	chr22	41137129	41196632
GLEAN_01531	_NONE_	_NONE_	_NONE_	_NONE_	chr16	34901745	34901877
GLEAN_00948	EIF2AK3	NM_001098086	ENSG00000172071	ENSMUSG00000031668	chr11	45593015	45676671
GLEAN_24017	GARNL3	NM_001077872	ENSG00000136895	ENSMUSG00000038860	chr11	93813813	93876370
GLEAN_14521	INOC1	EE383070	ENSG00000128908	ENSMUSG00000034154	chr10	31889350	31984060
GLEAN_19651	ZNF143	NM_001102154	ENSG00000166478	ENSMUSG00000061079	chr15	37101500	37149129
GLEAN_08816	_NONE_	NM_001015554	_NONE_	_NONE_	chr3	89875317	89899410
GLEAN_18829	_NONE_	NM_001083432	ENSG00000119777	ENSMUSG00000038828	chr11	67737643	67745177
GLEAN_24325	_NONE_	DT721787	_NONE_	_NONE_	chr18	52639417	52639952
GLEAN_26458	SH3GLB2	NM_001076802	ENSG00000148341	ENSMUSG00000026860	chr11	94972621	94988836
GLEAN_02671	ALDH2	NM_001075367	ENSG00000111275	ENSMUSG00000029455	chr17	62112439	62137494
GLEAN_10873	_NONE_	DV806213	_NONE_	_NONE_	chr4	104938674	104939451
GLEAN_10998	_NONE_	DN520344	_NONE_	_NONE_	chr18	56059630	56060698
GLEAN_00816	CORO1A	NM_174521	ENSG00000102879	ENSMUSG00000030707	chr25	21529214	21532909
GLEAN_00497	_NONE_	DY082996	_NONE_	_NONE_	chr3	14080965	14081511
GLEAN_00823	ATXN2L	DV879905	ENSG00000168488	ENSMUSG00000032637	chr25	21369054	21380145
GLEAN_24837	DYNC1I2	NM_001075883	ENSG00000077380	ENSMUSG00000027012	chr2	23426438	23496672
GLEAN_15718	CHD8	DV927497	ENSG00000100888	ENSMUSG00000053754	chr10	21265046	21314923
GLEAN_11437	_NONE_	NM_001077866	_NONE_	_NONE_	chr27	39869849	39871804
GLEAN_03956	_NONE_	DT820972	_NONE_	_NONE_	chr23	25472485	25492950
GLEAN_15115	SDAD1	NM_001102489	ENSG00000198301	ENSMUSG00000029415	chr6	82733792	82769476
GLEAN_25076	LOXL1	NM_174383	ENSG00000129038	ENSMUSG00000032334	chr21	33382897	33406689
GLEAN_07452	_NONE_	EE334369	_NONE_	_NONE_	chr22	58934360	58984604
GLEAN_10652	ERCC2	NM_001103317	ENSG00000104884	ENSMUSG00000030400	chr18	50245395	50261802
GLEAN_12896	ZFP64	NM_001103287	ENSG00000020256	ENSMUSG00000027551	chr13	79511900	79549050
GLEAN_20391	SSR4	NM_001038503	ENSG00000180879	ENSMUSG00000002014	chrX	28740858	28744536
GLEAN_22145	USP13	DN532703	ENSG00000058056	ENSMUSG00000056900	chr1	84201169	84369523
GLEAN_19843	MRPS10	NM_001035314	ENSG00000048544	ENSMUSG00000034729	chr23	14125024	14136264
GLEAN_25425	GOLPH3	NM_001075948	ENSG00000113384	ENSMUSG00000022200	chr20	40498539	40548693
GLEAN_12108	_NONE_	NM_001099365	_NONE_	_NONE_	chr11	100611483	100611891
GLEAN_15715	SALL2	NM_001102112	ENSG00000165821	ENSMUSG00000049532	chr10	21185915	21198091
GLEAN_02327	CNOT2	NM_001103277	ENSG00000111596	ENSMUSG00000020166	chr5	42571389	42654203
GLEAN_15225	_NONE_	NM_001046390	_NONE_	_NONE_	chrUn.003.542	122331	177757
GLEAN_14355	MAT2A	NM_001101131	ENSG00000168906	ENSMUSG00000053907	chr11	47601165	47606124
GLEAN_26273	_NONE_	NM_001076237	ENSG00000112473	ENSMUSG00000024327	chr23	5375941	5379211
GLEAN_23826	PRSS8	NM_001076931	ENSG00000052344	ENSMUSG00000030800	chr25	28042639	28046111
GLEAN_04521	_NONE_	D90414	_NONE_	_NONE_	chr4	80538633	80556139
GLEAN_16968	_NONE_	_NONE_	_NONE_	_NONE_	chr7	50329858	50330563
GLEAN_22704	RBBP4	NM_001077013	ENSG00000162521	ENSMUSG00000057236	chr2	109825280	109840836
GLEAN_18122	ABCD4	BT020935	ENSG00000119688	ENSMUSG00000021240	chr10	80040697	80055585
GLEAN_07018	_NONE_	DY149821	_NONE_	_NONE_	chr10	77298702	77299444
GLEAN_10824	MOXD1	DV783335	ENSG00000079931	ENSMUSG00000020000	chr9	63628556	63725358
GLEAN_14570	IDE	NM_001075849	ENSG00000119912	ENSMUSG00000056999	chr26	11775358	11867760
GLEAN_21200	PCMT1	NM_001079617	ENSG00000120265	ENSMUSG00000019795	chr9	79241347	79273650
GLEAN_06927	BIRC3	NM_001035293	ENSG00000023445	ENSMUSG00000032000	chr15	4910475	4940508
GLEAN_08415	_NONE_	EH377303	_NONE_	_NONE_	chrUn.003.982	4260	72876
GLEAN_25253	_NONE_	BC102833	_NONE_	_NONE_	chr9	36577714	36577948
GLEAN_02166	TNK1	EV622318	ENSG00000174292	ENSMUSG00000001583	chr19	25986767	25992062
GLEAN_13001	_NONE_	NM_001014945	_NONE_	_NONE_	chr2	118157706	118159466
GLEAN_18931	COG6	NM_001035069	ENSG00000133103	ENSMUSG00000027742	chr12	20553749	20606992
GLEAN_18374	Sep_10	NM_001046176	ENSG00000186522	ENSMUSG00000019917	chr11	43021088	43076694
GLEAN_14475	NOTCH1	AB235416	ENSG00000148400	ENSMUSG00000026923	chr11	101097400	101163476
GLEAN_15977	MKRN2	NM_001045989	ENSG00000075975	ENSMUSG00000000439	chr22	54575830	54614670
GLEAN_16683	UBE2Z	BC142221	ENSG00000159202	ENSMUSG00000014349	chr19	36346384	36359663
GLEAN_24285	ETS2	NM_001080214	ENSG00000157557	ENSMUSG00000022895	chr1	138435558	138451618
GLEAN_14885	ALDH9A1	NM_001046423	ENSG00000143149	ENSMUSG00000026687	chr3	3531191	3559988
GLEAN_26460	_NONE_	BT030510	_NONE_	_NONE_	chr11	94837510	94847665
GLEAN_14230	_NONE_	BC102833	_NONE_	_NONE_	chr2	112496393	112496627
GLEAN_14547	CHST14	NM_001098012	ENSG00000169105	ENSMUSG00000074916	chr10	31460201	31461332
GLEAN_06920	ATPBD1B	NM_001098973	ENSG00000142751	ENSMUSG00000028848	chr2	115451372	115459992
GLEAN_05711	ATP5B	NM_175796	ENSG00000110955	ENSMUSG00000025393	chr5	55853205	55858395
GLEAN_08637	_NONE_	EH147550	_NONE_	_NONE_	chr13	54367874	54373312
GLEAN_09713	_NONE_	NM_001109807	_NONE_	_NONE_	chr2	22861113	22883610
GLEAN_18493	ATXN10	NM_001077051	ENSG00000130638	ENSMUSG00000016541	chr5	115018918	115158864
GLEAN_08679	_NONE_	AY786141	_NONE_	_NONE_	chr4	91860350	91860965
GLEAN_03060	DERL3	NM_001076323	ENSG00000099958	ENSMUSG00000009092	chr17	67771791	67773708
GLEAN_14003	TTC35	NM_001080327	ENSG00000104412	ENSMUSG00000022337	chr14	56837333	56887005
GLEAN_13963	CD9	NM_173900	ENSG00000010278	ENSMUSG00000030342	chr5	102768359	102802585
GLEAN_11469	ABHD11	NM_001034372	ENSG00000106077	ENSMUSG00000040532	chr25	34813842	34816079
GLEAN_19993	C19orf6	DT830433	ENSG00000182087	ENSMUSG00000013858	chr7	35226278	35234260
GLEAN_18190	_NONE_	BM446339	_NONE_	_NONE_	chr21	62992488	62993859
GLEAN_08724	SEC24C	DV889229	ENSG00000176986	ENSMUSG00000039367	chr28	26766431	26786136
GLEAN_11417	_NONE_	BC119997	_NONE_	_NONE_	chr3	66705792	66715924
GLEAN_19286	C11orf24	NM_001075388	ENSG00000171067	ENSMUSG00000035372	chrUn.003.133	106607	108438
GLEAN_24371	FGG	NM_173911	ENSG00000171557	ENSMUSG00000033860	chr17	2553023	2560714
GLEAN_20161	EIF3K	NM_001034489	ENSG00000178982	ENSMUSG00000053565	chr18	43474243	43487027
GLEAN_20577	C1orf123	NM_001038130	ENSG00000162384	ENSMUSG00000028608	chr3	91508236	91515131
GLEAN_03067	_NONE_	NM_001083800	_NONE_	_NONE_	chr17	67456260	67472525
GLEAN_14334	_NONE_	_NONE_	_NONE_	_NONE_	chr28	33994509	34027871
GLEAN_12413	_NONE_	NM_001078089	_NONE_	_NONE_	chr5	92240426	92240816
GLEAN_19009	PPP2R5B	NM_001075232	ENSG00000068971	ENSMUSG00000024777	chr29	37271181	37278580
GLEAN_02522	TMEM63B	BC119857	ENSG00000137216	ENSMUSG00000036026	chr23	20407961	20427187
GLEAN_21008	MAPK7	NM_001099080	ENSG00000166484	ENSMUSG00000001034	chr19	33583304	33587664
GLEAN_04021	POLR3E	EH176606	ENSG00000058600	ENSMUSG00000030880	chr25	18802927	18827396
GLEAN_22534	GNB2	NM_001097561	ENSG00000172354	ENSMUSG00000029713	chr25	36236761	36239081
GLEAN_26671	_NONE_	BC104601	ENSG00000177363	ENSMUSG00000071656	chr29	33301110	33302819
GLEAN_05723	RNF41	NM_001046525	ENSG00000181852	ENSMUSG00000025373	chr5	56185752	56192277
GLEAN_09280	MEX3D	EV693805	ENSG00000181588	ENSMUSG00000048696	chr7	40237375	40240128
GLEAN_00304	_NONE_	DV835513	_NONE_	_NONE_	chr3	4266256	4266544
GLEAN_10519	THNSL2	EE979670	ENSG00000144115	ENSMUSG00000054474	chr11	49352461	49367652
GLEAN_18126	_NONE_	_NONE_	_NONE_	_NONE_	chr10	79685182	79685665
GLEAN_13138	occludin	NM_001082433	ENSG00000197822	ENSMUSG00000021638	chr20	10504359	10543379
GLEAN_12767	RDH11	DV887139	ENSG00000072042	ENSMUSG00000066441	chr10	73879972	73888297
GLEAN_21996	RPS12	NM_001014387	ENSG00000112306	ENSMUSG00000061983	chr9	64015115	64018392
GLEAN_19397	RPL37	NM_001078132	ENSG00000145592	ENSMUSG00000041841	chr20	33273118	33275644
GLEAN_18139	RBM25	BC102106	ENSG00000119707	ENSMUSG00000010608	chr10	78967875	79006892
GLEAN_24684	KTN1	NM_001102205	ENSG00000126777	ENSMUSG00000021843	chr10	64099729	64165015
GLEAN_09356	COX5A	NM_001002891	ENSG00000178741	ENSMUSG00000000088	chr21	32488849	32497621
GLEAN_22735	ARMC9	NM_001046418	ENSG00000135931	ENSMUSG00000062590	chr2	107813716	107965702
GLEAN_24860	E2F6	NM_001076848	ENSG00000169016	ENSMUSG00000057469	chr11	82591742	82611853
GLEAN_06722	PALB2	DN287071	ENSG00000083093	ENSMUSG00000044702	chrUn.003.2130	7185	31500
GLEAN_02689	ARID4A	EE359754	ENSG00000032219	ENSMUSG00000048118	chr10	65916171	65975655
GLEAN_06406	USP9X	DV889051	ENSG00000124486	ENSMUSG00000031010	chrUn.003.178	174120	252932
GLEAN_04351	EEF1A1	NM_174535	_NONE_	_NONE_	chr9	9446410	9448533
GLEAN_25680	LGALS3	NM_001102341	ENSG00000131981	ENSMUSG00000050335	chr10	61869939	61887392
GLEAN_20713	GPX1	NM_174076	ENSG00000197582	ENSMUSG00000063856	chr22	48798391	48799087
GLEAN_21656	_NONE_	NM_001076983	_NONE_	_NONE_	chr23	24751046	24754541
GLEAN_17574	CPXM1	NM_001015642	ENSG00000088882	ENSMUSG00000027408	chr13	52742210	52748401
GLEAN_02210	OCIAD1	NM_001015648	ENSG00000109180	ENSMUSG00000029152	chr6	64147736	64168341
GLEAN_02147	_NONE_	NM_001046095	_NONE_	_NONE_	chr19	25524712	25527973
GLEAN_20524	PDCD7	EE342073	ENSG00000090470	ENSMUSG00000041837	chr10	10570891	10579322
GLEAN_18923	_NONE_	CB452595	_NONE_	_NONE_	chr6	27149441	27299898
GLEAN_24738	C14orf133	NM_001098000	ENSG00000151445	ENSMUSG00000021038	chr10	83224558	83247316
GLEAN_02623	B4GALNT3	EE982340	ENSG00000139044	ENSMUSG00000041372	chr5	106040403	106135977
GLEAN_10475	PPAP2B	NM_001076473	ENSG00000162407	ENSMUSG00000028517	chr3	86954014	87019765
GLEAN_25658	FAIM3	BE757176	ENSG00000162894	ENSMUSG00000042474	chr16	198665	216184
GLEAN_00708	C17orf63	EH374146	ENSG00000173065	ENSMUSG00000037750	chr19	20128857	20137297
GLEAN_01315	TTF1	NM_001102083	ENSG00000125482	ENSMUSG00000026803	chr11	97498349	97522290
GLEAN_16817	_NONE_	EH166573	ENSG00000213995	ENSMUSG00000031505	chr12	75741113	75753151
GLEAN_02108	GABARAPL1	NM_001034048	ENSG00000170296	ENSMUSG00000018567	chr19	25873726	25875190
GLEAN_19886	KLHDC3	NM_001014966	ENSG00000124702	ENSMUSG00000063576	chr23	14821011	14824434
[truncated: 1,892 more rows]

## Sheet: Pregnancy_Mammary_Set
Pregnancy Mammary Gene Set
From Lemay DG, Lynn DJ, Martin WF, Casey TM, Kriventseva EV, Rincon G, Barris WC, Hinrichs AS, Molenaar AJ, Pollard KS, Neville MC, Maqbool NJ, Zdobnov EM, Tellam RL, Medrano JF, German JB, and Rijnkels M. (2008) The bovine lactation genome: insights into the evolution of mammalian milk
GLEAN_ID	Gene Symbol	NCBI accession	Human Ortholog	Mouse Ortholog	Chromosome	Start	End
GLEAN_02453	ALMS1	DT818106	ENSG00000116127	ENSMUSG00000063810	chr11	11799565	11989282
GLEAN_23557	POGZ	NM_001038213	ENSG00000143442	ENSMUSG00000038902	chr3	17060597	17089431
GLEAN_11616	SESTD1	DV777707	ENSG00000187231	ENSMUSG00000042272	chrUn.003.358	95961	236140
GLEAN_01827	_NONE_	NM_001101949	_NONE_	_NONE_	chr2	121488337	121495371
GLEAN_00305	WDR42A	NM_001101923	ENSG00000132716	ENSMUSG00000026554	chr3	4279969	4305291
GLEAN_23350	C12orf41	NM_001024571	ENSG00000139620	ENSMUSG00000022992	chr5	31811178	31836453
GLEAN_26678	EML3	NM_001101846	ENSG00000149499	ENSMUSG00000071647	chr29	33235438	33244169
GLEAN_18815	UBE2B	NM_001037459	ENSG00000119048	ENSMUSG00000020390	chr7	42488431	42500835
GLEAN_24717	APOD	NM_001076301	ENSG00000189058	ENSMUSG00000022548	chr1	65327140	65336792
GLEAN_14878	C10orf59	EH183178	ENSG00000184719	ENSMUSG00000071573	chr26	5982745	6261990
GLEAN_18491	FBLN1	NM_001098029	ENSG00000077942	ENSMUSG00000006369	chr5	114878177	114927741
GLEAN_14673	MAP2K6	NM_001034045	ENSG00000108984	ENSMUSG00000020623	chr19	61375903	61482857
GLEAN_14452	MRPL17	NM_001034274	ENSG00000158042	ENSMUSG00000030879	chr15	43792727	43793889
GLEAN_23471	ETFB	NM_001038582	ENSG00000105379	ENSMUSG00000004610	chr18	54618509	54630931
GLEAN_16994	INTS8	NM_001102556	ENSG00000164941	ENSMUSG00000040738	chr14	69257931	69302734
GLEAN_03302	MAF1	NM_001034424	ENSG00000179632	ENSMUSG00000022553	chr14	521726	523191
GLEAN_00723	_NONE_	EE372445	ENSG00000204371	ENSMUSG00000013787	chr23	24336768	24349550
GLEAN_21140	IPP	DY170131	ENSG00000197429	ENSMUSG00000028696	chr3	98141506	98173585
GLEAN_12675	_NONE_	NM_001105370	_NONE_	_NONE_	chr2	124559498	124559930
GLEAN_06453	NOLA1	NM_001035303	ENSG00000109534	ENSMUSG00000028010	chr6	15181066	15187847
GLEAN_13860	_NONE_	NM_001109806	_NONE_	_NONE_	chr3	9942760	9949368
GLEAN_08844	FIP1L1	BC102790	ENSG00000145216	ENSMUSG00000029227	chr6	63312024	63376456
GLEAN_25186	_NONE_	BC105452	_NONE_	_NONE_	chrX	44035038	44040318
GLEAN_00367	VPS4B	NM_001076156	ENSG00000119541	ENSMUSG00000009907	chr24	58508638	58525622
GLEAN_11862	CCDC80	NM_001098982	ENSG00000091986	ENSMUSG00000022665	chr1	52256495	52463675
GLEAN_09638	SMARCE1	NM_001099116	ENSG00000073584	ENSMUSG00000037935	chr19	40413973	40432992
GLEAN_20779	TRDMT1	NM_181812	ENSG00000107614	ENSMUSG00000026723	chr13	31812467	31865654
GLEAN_12780	EIF2S1	NM_175813	ENSG00000134001	ENSMUSG00000021116	chr10	73562719	73578017
GLEAN_11017	_NONE_	AV618470	_NONE_	_NONE_	chrUn.003.73	289852	290245
GLEAN_19558	SNRPC	NM_001076334	ENSG00000124562	ENSMUSG00000024217	chr23	5892032	5902472
GLEAN_15430	ABCB6	NM_001098156	ENSG00000115657	ENSMUSG00000026198	chr2	96143387	96150684
GLEAN_12264	FAM76A	NM_001015660	ENSG00000009780	ENSMUSG00000028878	chr2	114922030	114952314
GLEAN_14826	RDH10	NM_174734	ENSG00000121039	ENSMUSG00000025921	chr14	35027697	35053608
GLEAN_17010	STMN1	NM_001034790	ENSG00000117632	ENSMUSG00000028832	chr2	119527207	119530492
GLEAN_02630	CHODL	NM_001101228	ENSG00000154645	ENSMUSG00000022860	chr1	21413616	21436230
GLEAN_11018	TMBIM4	NM_001014914	ENSG00000155957	ENSMUSG00000020225	chrUn.003.73	134863	149646
GLEAN_17721	TPPP3	NM_001034774	ENSG00000159713	ENSMUSG00000014846	chr18	32184400	32185164
GLEAN_26682	AHNAK	BT025455	ENSG00000124942	ENSMUSG00000069833	chr29	33168819	33196152
GLEAN_26472	SPTAN1	NM_001114156	ENSG00000197694	ENSMUSG00000057738	chr11	94562394	94609971
GLEAN_13654	MAP2K2	NM_001038071	ENSG00000126934	ENSMUSG00000035027	chr7	16526680	16547524
GLEAN_22534	GNB2	NM_001097561	ENSG00000172354	ENSMUSG00000029713	chr25	36236761	36239081
GLEAN_07556	ADCY5	DV891042	ENSG00000173175	ENSMUSG00000022840	chr1	61993051	62159451
GLEAN_18127	C14orf43	DT807950	ENSG00000156030	ENSMUSG00000042507	chr10	79535641	79553678
GLEAN_21626	_NONE_	NM_001102197	ENSG00000168538	ENSMUSG00000038102	chr27	12331150	12364291
GLEAN_24913	LRRC28	NM_001038156	ENSG00000168904	ENSMUSG00000030556	chr21	8587490	8773969
GLEAN_03134	LAPTM4B	NM_205802	ENSG00000104341	ENSMUSG00000022257	chr14	65171807	65232993
GLEAN_18954	FAU	NM_174731	ENSG00000149806	ENSMUSG00000038274	chr29	37446403	37447645
GLEAN_00803	KIF22	NM_001101868	ENSG00000079616	ENSMUSG00000030677	chr25	21832061	21846833
GLEAN_03312	GSN	NM_001113284	ENSG00000148180	ENSMUSG00000026879	chr8	103169685	103198861
GLEAN_01499	_NONE_	NM_001038558	_NONE_	_NONE_	chr15	21213432	21221913
GLEAN_06172	OCEL1	BC120466	ENSG00000099330	ENSMUSG00000002396	chr7	5778551	5780156
GLEAN_15527	HNRPUL1	NM_001083466	ENSG00000105323	ENSMUSG00000040725	chr18	47737179	47769582
GLEAN_23008	B4GALT1	NM_177512	ENSG00000086062	ENSMUSG00000028413	chr8	66551158	66603923
GLEAN_15178	TXNIP	NM_001101875	ENSG00000117289	ENSMUSG00000038393	chr3	21202366	21204840
GLEAN_10799	TMSB4X	NM_001113231	ENSG00000205542	ENSMUSG00000049775	chrUn.003.3547	2721	3276
GLEAN_13503	_NONE_	NM_001101163	_NONE_	_NONE_	chr20	31839064	31857465
GLEAN_15779	RNF149	DV803213	ENSG00000163162	ENSMUSG00000048234	chr11	6532080	6556821
GLEAN_23627	_NONE_	BI975650	_NONE_	_NONE_	chrUn.003.2446	29799	37952
GLEAN_10536	RRAGC	NM_001076456	ENSG00000116954	ENSMUSG00000028646	chr3	103855809	103869303
GLEAN_23572	CTSS	NM_001033615	ENSG00000163131	ENSMUSG00000038642	chr3	17730276	17751574
GLEAN_12439	G0S2	CB460587	ENSG00000123689	ENSMUSG00000009633	chrUn.003.457	17657	17954
GLEAN_18993	STIP1	NM_001035492	ENSG00000168439	ENSMUSG00000024966	chr29	36599235	36611318
GLEAN_06171	USE1	NM_001075584	ENSG00000053501	ENSMUSG00000002395	chr7	5784316	5787209
GLEAN_13818	POLR2F	BC108153	ENSG00000100142	ENSMUSG00000033020	chr5	108620047	108628120
GLEAN_21509	ACO2	NM_173977	ENSG00000100412	ENSMUSG00000022477	chr5	111181076	111229722
GLEAN_03466	ZNRD1	NM_001046400	ENSG00000066379	ENSMUSG00000036315	chr23	22548774	22551710
GLEAN_01860	ATP13A2	DT822818	ENSG00000159363	ENSMUSG00000036622	chr2	123721466	123740887
GLEAN_16203	CCDC104	NM_001034453	ENSG00000163001	ENSMUSG00000020462	chr11	37355073	37384701
GLEAN_01607	_NONE_	DV794356	_NONE_	_NONE_	chr6	4201100	4201646
GLEAN_06215	ATP5O	NM_174244	ENSG00000159186	ENSMUSG00000022956	chr1	725728	732989
GLEAN_02027	_NONE_	AF015809	_NONE_	_NONE_	chr17	68660984	68664851
GLEAN_17381	RAB5C	NM_001034743	_NONE_	_NONE_	chr19	43654733	43658919
GLEAN_05171	MYL9	NM_001075234	ENSG00000101335	ENSMUSG00000067818	chr13	67143953	67148268
GLEAN_08023	CDK5RAP1	NM_001075646	ENSG00000101391	ENSMUSG00000027487	chr13	61716910	61755809
GLEAN_03206	CRIM1	DV921360	ENSG00000150938	ENSMUSG00000024074	chr11	18975259	19159479
GLEAN_08983	PNN	NM_174718	ENSG00000100941	ENSMUSG00000020994	chr21	45683274	45689112
GLEAN_13656	EEF2	NM_001075121	ENSG00000167658	ENSMUSG00000034994	chr7	16644247	16652533
GLEAN_21753	RBM10	DV919163	ENSG00000182872	ENSMUSG00000031060	chrX	58455052	58464665
GLEAN_18018	_NONE_	NM_001034668	_NONE_	_NONE_	chr23	21318841	21326358
GLEAN_18300	DNAH11	U63924	ENSG00000105877	ENSMUSG00000018581	chr4	29975175	30243232
GLEAN_21570	DNMT1	NM_182651	ENSG00000130816	ENSMUSG00000004099	chr7	10885714	10928362
GLEAN_09523	TTC19	BC149026	ENSG00000011295	ENSMUSG00000042298	chr19	32707281	32735460
GLEAN_16076	_NONE_	NM_173935	_NONE_	_NONE_	chr17	23442047	23442773
GLEAN_23337	LMBR1L	DV913514	ENSG00000139636	ENSMUSG00000022999	chr5	31438092	31446088
GLEAN_13170	PTPN6	NM_001098017	ENSG00000111679	ENSMUSG00000004266	chr5	10331410	10340624
GLEAN_03849	TRIM28	BC148899	ENSG00000130726	ENSMUSG00000005566	chr18	59806885	59812630
GLEAN_20471	SFRS5	NM_001098929	ENSG00000100650	ENSMUSG00000021134	chr10	76093069	76096687
GLEAN_22518	ZSCAN21	NM_001035368	ENSG00000166529	ENSMUSG00000037017	chr25	36703698	36706430
GLEAN_18003	_NONE_	NM_001012675	_NONE_	_NONE_	chr23	21283451	21289917
GLEAN_01235	HSPB1	NM_001025569	ENSG00000106211	ENSMUSG00000004951	chr25	33182465	33183748
GLEAN_14289	_NONE_	NM_001037446	_NONE_	_NONE_	chr15	56264942	56275516
GLEAN_03275	RPL4	NM_001014894	ENSG00000174444	ENSMUSG00000032399	chr10	11927148	11931680
GLEAN_09912	RSRC2	NM_001102146	ENSG00000111011	ENSMUSG00000029422	chr17	51351807	51367765
GLEAN_07248	_NONE_	NM_001034038	_NONE_	_NONE_	chr17	5267442	5272059
GLEAN_17876	ZNF691	NM_001075962	ENSG00000164011	ENSMUSG00000045268	chr3	101335462	101336311
GLEAN_05822	GLIPR1	NM_001076984	ENSG00000139278	ENSMUSG00000056888	chr5	811477	857739
GLEAN_18648	RILP	EH375763	ENSG00000167705	ENSMUSG00000038195	chr19	21345123	21348081
GLEAN_18094	_NONE_	CR938844	_NONE_	_NONE_	chr11	21686599	21687118
GLEAN_13545	_NONE_	NM_001034685	ENSG00000132017	ENSMUSG00000037103	chr7	10666884	10675632
GLEAN_24539	ATPBD1C	NM_001075272	ENSG00000111231	ENSMUSG00000029464	chr17	51807484	51826364
GLEAN_17484	CDK2AP1	NM_001076369	ENSG00000111328	ENSMUSG00000078154	chr17	49406167	49415864
GLEAN_11799	SBDS	NM_001034439	ENSG00000126524	ENSMUSG00000025337	chr25	28602368	28606142
GLEAN_02711	ZNF608	DT813846	ENSG00000168916	ENSMUSG00000052713	chr7	27855496	27959279
GLEAN_15460	CYP27A1	NM_001083413	ENSG00000135929	ENSMUSG00000026170	chr2	95721986	95764074
GLEAN_02009	PIH1D1	NM_001075395	ENSG00000104872	ENSMUSG00000003423	chr18	53657772	53663298
GLEAN_06013	NXT1	NM_001075805	ENSG00000132661	ENSMUSG00000036992	chr13	42348602	42349025
GLEAN_10945	PC	NM_177946	ENSG00000173599	ENSMUSG00000024892	chr29	39265174	39492317
GLEAN_20911	_NONE_	DY197244	_NONE_	_NONE_	chr8	9734756	9735422
GLEAN_07998	ABHD12	NM_001078116	ENSG00000100997	ENSMUSG00000032046	chr13	43311723	43345408
GLEAN_03065	_NONE_	_NONE_	_NONE_	_NONE_	chr17	67551340	67553035
GLEAN_01293	TFF3	NM_001114509	ENSG00000160180	ENSMUSG00000024029	chr1	132908934	132912138
GLEAN_10090	_NONE_	DN280734	_NONE_	_NONE_	chrUn.003.6953	3700	7502
GLEAN_22489	HDAC4	DV844828	ENSG00000068024	ENSMUSG00000026313	chr3	113663587	113737871
GLEAN_05642	_NONE_	NM_001015561	_NONE_	_NONE_	chr5	56343254	56345391
GLEAN_12403	MGP	NM_174707	ENSG00000111341	ENSMUSG00000030218	chr5	92348856	92352107
GLEAN_00516	MTX1	NM_001040608	ENSG00000173171	ENSMUSG00000064068	chr3	13083992	13088391
GLEAN_01092	CLTC	NM_174023	ENSG00000141367	ENSMUSG00000047126	chr19	10285599	10326019
GLEAN_06586	CHS1_ISO3	NM_180996	ENSG00000189162	ENSMUSG00000020713	chr19	47529603	47531037
GLEAN_21953	CAST	NM_001030318	ENSG00000153113	ENSMUSG00000021585	chr7	85322765	85456269
GLEAN_23529	BNIPL	NM_001079621	ENSG00000163141	ENSMUSG00000028115	chr3	17461389	17468963
GLEAN_19757	_NONE_	NM_001046114	ENSG00000131871	ENSMUSG00000075701	chr21	6062458	6070926
GLEAN_04416	_NONE_	NM_001045955	_NONE_	_NONE_	chr17	60082281	60116993
GLEAN_26291	MGEA5	EH169596	ENSG00000198408	ENSMUSG00000025220	chr26	19344760	19370746
GLEAN_09646	_NONE_	BC149305	_NONE_	_NONE_	chr19	41012094	41022858
GLEAN_14696	SNURF	NM_001079797	ENSG00000214265	ENSMUSG00000074085	chrUn.003.75	14712	24031
GLEAN_22073	DHX30	NM_001076535	ENSG00000132153	ENSMUSG00000032480	chr22	50091927	50106772
GLEAN_12735	_NONE_	NM_001034495	_NONE_	_NONE_	chr11	91013951	91018014
GLEAN_19039	BANF1	NM_182988	ENSG00000175334	ENSMUSG00000024844	chr29	38296533	38297273
GLEAN_06431	XDH	NM_173972	ENSG00000158125	ENSMUSG00000024066	chr11	14860421	14919891
GLEAN_02971	_NONE_	NM_001034377	_NONE_	_NONE_	chr12	12626484	12628490
GLEAN_01237	DTX2	NM_001017945	ENSG00000091073	ENSMUSG00000004947	chr25	33297660	33320098
GLEAN_08432	TRIM47	DN526284	ENSG00000132481	ENSMUSG00000020773	chr19	54795732	54799865
GLEAN_03240	_NONE_	NM_001045911	_NONE_	_NONE_	chr5	26358957	26362441
GLEAN_11177	MRPL12	NM_201606	ENSG00000183093	ENSMUSG00000039640	chr19	50752646	50756478
GLEAN_22793	CCDC53	NM_001080313	ENSG00000120860	ENSMUSG00000020056	chr5	63841181	63899704
GLEAN_12586	VEZF1	NM_001102227	ENSG00000136451	ENSMUSG00000018377	chr19	6076981	6085778
GLEAN_13100	FAIM	NM_001079626	ENSG00000158234	ENSMUSG00000032463	chr1	116813776	116825605
GLEAN_04268	_NONE_	BM107070	_NONE_	_NONE_	chr7	42785318	42790434
GLEAN_09423	SNW1	NM_001077834	ENSG00000100603	ENSMUSG00000021039	chr10	83474694	83509976
GLEAN_03548	PPM1L	NM_001099118	ENSG00000163590	ENSMUSG00000027784	chr1	97915495	98006175
GLEAN_26265	_NONE_	NM_001040480	ENSG00000204264	ENSMUSG00000024338	chr23	5093655	5096778
GLEAN_03050	ANGPTL4	NM_001046043	ENSG00000167772	ENSMUSG00000002289	chr7	14610024	14616418
GLEAN_04191	_NONE_	DV797280	_NONE_	_NONE_	chr23	34931046	35072202
GLEAN_10608	SPG11	BC134750	ENSG00000104133	ENSMUSG00000033396	chr10	91356062	91432726
GLEAN_07485	FHOD3	EH208733	ENSG00000134775	ENSMUSG00000034295	chr24	19465883	19651515
GLEAN_06690	EI24	NM_001075965	ENSG00000149547	ENSMUSG00000062762	chr29	24433053	24443664
GLEAN_03473	_NONE_	NM_001040498	_NONE_	_NONE_	chr23	22422393	22425709
GLEAN_21754	UBE1	NM_001102477	ENSG00000130985	ENSMUSG00000001924	chrX	58480126	58494076
GLEAN_19004	PRDX5	NM_174749	ENSG00000126432	ENSMUSG00000024953	chr29	36716045	36718945
GLEAN_11276	MAP1LC3B	NM_001001169	ENSG00000140941	ENSMUSG00000031812	chr18	11146301	11158140
GLEAN_15537	PAFAH1B3	NM_174665	ENSG00000079462	ENSMUSG00000005447	chr18	48344492	48346821
GLEAN_17669	HPN	NM_001080241	ENSG00000105707	ENSMUSG00000001249	chr18	45548127	45567042
GLEAN_09190	MRPS6	NM_001040584	ENSG00000214955	ENSMUSG00000039680	chrUn.003.418	65702	81762
GLEAN_18535	RAC2	NM_175792	ENSG00000128340	ENSMUSG00000033220	chr5	75905210	75920542
GLEAN_06876	TXNDC12	NM_001015536	ENSG00000117862	ENSMUSG00000028567	chr3	92158890	92191508
GLEAN_26202	AGA	NM_001075511	ENSG00000038002	ENSMUSG00000031521	chr27	5885002	5896202
GLEAN_20414	NAT13	NM_001075750	ENSG00000121579	ENSMUSG00000022698	chrUn.003.59	2837	4592
GLEAN_11237	GPR116	DT811668	ENSG00000069122	ENSMUSG00000056492	chr23	18064058	18120731
GLEAN_16802	ITM2B	NM_001035093	ENSG00000136156	ENSMUSG00000022108	chr12	14564041	14588721
GLEAN_16976	_NONE_	DY066833	_NONE_	_NONE_	chr7	50864456	50871932
GLEAN_01500	CADM1	NM_001038558	ENSG00000182985	ENSMUSG00000032076	chr15	20871500	21089188
GLEAN_08795	GCNT1	NM_177510	ENSG00000187210	ENSMUSG00000038843	chr8	49130108	49131395
GLEAN_18945	CFL1	NM_001015655	_NONE_	_NONE_	chr29	38175846	38178409
GLEAN_07205	CHID1	NM_001015515	ENSG00000177830	ENSMUSG00000025512	chr29	44769648	44785101
GLEAN_12361	_NONE_	EE334926	ENSG00000146842	ENSMUSG00000029782	chr4	87071503	87134406
GLEAN_01940	PLTP	NM_001035027	ENSG00000100979	ENSMUSG00000017754	chr13	75961363	75971041
GLEAN_05044	_NONE_	CR938844	_NONE_	_NONE_	chrX	35048308	35049055
GLEAN_17156	CCNDBP1	NM_001046604	ENSG00000166946	ENSMUSG00000023572	chr10	33936432	33945499
GLEAN_04267	_NONE_	EV632921	_NONE_	_NONE_	chr7	42793226	42897326
GLEAN_09490	_NONE_	DY075632	_NONE_	_NONE_	chrUn.003.3866	12075	13077
GLEAN_18927	PPA2	NM_001076396	ENSG00000138777	ENSMUSG00000028013	chr6	27372983	27471417
GLEAN_25734	RPN1	NM_001082605	ENSG00000163902	ENSMUSG00000030062	chr22	57913090	57926692
GLEAN_12364	TNPO3	NM_001098090	ENSG00000064419	ENSMUSG00000012535	chr4	86029350	86106116
GLEAN_06671	SKP1A	NM_001034781	ENSG00000113558	ENSMUSG00000036309	chr7	42343228	42351943
GLEAN_20200	HSPA8	NM_174345	ENSG00000109971	ENSMUSG00000015656	chr15	27568299	27571706
GLEAN_08697	SERINC5	DN538583	ENSG00000164300	ENSMUSG00000021703	chr10	9862200	9966549
GLEAN_21280	STXBP3	NM_001083415	ENSG00000116266	ENSMUSG00000027882	chr3	33467206	33494829
GLEAN_14845	_NONE_	EE230784	_NONE_	_NONE_	chrUn.003.701	71407	71983
GLEAN_04699	MAX	NM_001105633	ENSG00000125952	ENSMUSG00000059436	chr10	71909264	71910771
GLEAN_25711	HPRT1	NM_001034035	ENSG00000165704	ENSMUSG00000025630	chrUn.003.104	382061	412157
GLEAN_19883	TNRC5	NM_001075439	ENSG00000137161	ENSMUSG00000023973	chr23	14758132	14762394
GLEAN_00576	S100A1	NM_001099042	ENSG00000160678	ENSMUSG00000044080	chr3	14353517	14354977
GLEAN_00754	_NONE_	CR553201	_NONE_	_NONE_	chr8	69730430	69731324
GLEAN_03084	GSTT1	NM_001046232	ENSG00000184674	ENSMUSG00000001663	chr17	67830015	67837361
GLEAN_03229	_NONE_	DY203092	_NONE_	_NONE_	chr5	26712463	27059860
GLEAN_25124	PTS	NM_001113537	ENSG00000150787	ENSMUSG00000032067	chr15	16219954	16227599
GLEAN_07808	_NONE_	BE684716	_NONE_	_NONE_	chr7	99901505	99910748
GLEAN_24529	TMEM183A	NM_001034616	ENSG00000163444	ENSMUSG00000042305	chrUn.003.259	84451	99093
GLEAN_25884	WSB1	BC103209	ENSG00000109046	ENSMUSG00000017677	chr19	17107149	17120716
GLEAN_09253	UTP14A	NM_001034241	ENSG00000156697	ENSMUSG00000063785	chrX	13351601	13367964
GLEAN_17983	FRK	BE750179	ENSG00000111816	ENSMUSG00000019779	chr9	28625823	28723589
GLEAN_21850	PSMA2	NM_001034662	ENSG00000106588	ENSMUSG00000015671	chr4	75829790	75839708
GLEAN_23294	_NONE_	NM_001034204	_NONE_	_NONE_	chr5	31280869	31292532
GLEAN_19723	_NONE_	NM_001034761	_NONE_	_NONE_	chr10	23702279	23724622
GLEAN_06202	TMEM126A	NM_001037608	ENSG00000171202	ENSMUSG00000030615	chr29	8194623	8200437
GLEAN_22945	SLITRK2	DV885015	ENSG00000185985	ENSMUSG00000036790	chrX	18651177	18653712
GLEAN_14334	_NONE_	_NONE_	_NONE_	_NONE_	chr28	33994509	34027871
GLEAN_01781	ANKS3	DV877996	ENSG00000168096	ENSMUSG00000022515	chr25	4244751	4257857
GLEAN_22448	UBXD7	NM_001076289	ENSG00000163960	ENSMUSG00000053774	chr1	66486155	66585767
GLEAN_01405	SAA3.2	AY943216	_NONE_	_NONE_	chr29	22023187	22026346
GLEAN_04430	ZBTB16	NM_001037476	ENSG00000109906	ENSMUSG00000066687	chr15	59360358	59361780
GLEAN_10911	_NONE_	NM_001025315	_NONE_	_NONE_	chr15	23006743	23008552
GLEAN_17820	_NONE_	BC103173	_NONE_	_NONE_	chr11	88816200	88869092
GLEAN_03164	_NONE_	EB726327	_NONE_	_NONE_	chrUn.003.6158	6332	9620
GLEAN_20131	CAPNS1	NM_174261	ENSG00000126247	ENSMUSG00000001794	chr18	41805927	41811480
GLEAN_20268	DHX37	EH169230	ENSG00000150990	ENSMUSG00000029480	chr17	47249091	47279317
GLEAN_20242	RPL37A	NM_001035008	ENSG00000197756	ENSMUSG00000046330	chr2	94102954	94105194
GLEAN_06942	_NONE_	NM_001076144	_NONE_	_NONE_	chr12	28483892	28484294
GLEAN_16595	PCBD1	BC103434	ENSG00000166228	ENSMUSG00000020098	chr28	23055959	23060415
GLEAN_23912	_NONE_	DY171572	_NONE_	_NONE_	chr2	3869325	3892401
GLEAN_25360	_NONE_	NM_001046230	_NONE_	_NONE_	chr18	767610	788970
GLEAN_25550	RABGGTA	NM_001015614	ENSG00000100949	ENSMUSG00000040472	chr10	19922876	19928795
GLEAN_06059	RPL10	CK960115	ENSG00000147403	ENSMUSG00000008682	chr1	49039391	49040036
GLEAN_04157	_NONE_	NM_001034459	_NONE_	_NONE_	chr24	45856756	45860385
GLEAN_12773	ATP6V1D	NM_001075141	ENSG00000100554	ENSMUSG00000021114	chr10	73542576	73557677
GLEAN_10207	_NONE_	NM_001034555	_NONE_	_NONE_	chr1	135604982	135783761
GLEAN_23206	TRAF7	NM_001024521	ENSG00000131653	ENSMUSG00000052752	chr25	134987	143585
GLEAN_04832	ARHGAP17	BC116016	ENSG00000140750	ENSMUSG00000030766	chr25	24110639	24278444
GLEAN_17475	ATP6V0A2	NM_176637	ENSG00000185344	ENSMUSG00000038023	chr17	49054478	49092223
GLEAN_16970	PCDH1	NM_001083655	ENSG00000156453	ENSMUSG00000051375	chr7	50452278	50474902
GLEAN_23955	EPSTI1	BC103158	ENSG00000133106	ENSMUSG00000022014	chr12	10611841	10711211
GLEAN_10023	_NONE_	NM_001080923	_NONE_	_NONE_	chrUn.003.12693	38	977
GLEAN_06833	TCN2	NM_174195	ENSG00000185339	ENSMUSG00000020432	chr17	65561833	65576880
GLEAN_23635	_NONE_	DT816493	_NONE_	_NONE_	chrUn.003.2737	2090	28426
GLEAN_11981	GAK	NM_001046084	ENSG00000178950	ENSMUSG00000062234	chr6	105314184	105361921
GLEAN_25447	_NONE_	CF767871	_NONE_	_NONE_	chrX	82130912	82131707
GLEAN_17537	_NONE_	DY162524	_NONE_	_NONE_	chr13	53337178	53351834
GLEAN_14172	DEGS1	NM_001034289	ENSG00000143753	ENSMUSG00000038633	chr16	24285041	24294797
GLEAN_22126	CSN1S2	NM_174528	_NONE_	_NONE_	chr6	79637997	79649945
GLEAN_24144	TBC1D15	DV932413	ENSG00000121749	ENSMUSG00000020130	chr5	4653366	4699084
GLEAN_01716	LTF	NM_180998	ENSG00000012223	ENSMUSG00000032496	chr22	51376146	51409222
GLEAN_15046	_NONE_	NM_001102082	ENSG00000158545	ENSMUSG00000017478	chr18	11746849	11783094
GLEAN_19334	GADD45B	NM_001040604	ENSG00000099860	ENSMUSG00000015312	chr7	18962405	18963670
GLEAN_13001	_NONE_	NM_001014945	_NONE_	_NONE_	chr2	118157706	118159466
GLEAN_12676	CDC42	NM_001046332	ENSG00000070831	ENSMUSG00000006699	chr2	124492332	124509108
GLEAN_02570	POLE3	NM_001034390	ENSG00000148229	ENSMUSG00000028394	chr8	84830516	84831681
GLEAN_19534	_NONE_	NM_001034700	_NONE_	_NONE_	chr23	7643242	7658674
GLEAN_17695	TERF2	AB434936	ENSG00000132604	ENSMUSG00000031921	chr18	33676927	33698015
GLEAN_17561	C20orf27	NM_001046205	ENSG00000101220	ENSMUSG00000027327	chr13	51808621	51813816
GLEAN_11521	ABHD14B	NM_001105441	ENSG00000114779	ENSMUSG00000042073	chr22	47205705	47207916
GLEAN_26471	GLE1L	NM_001034718	ENSG00000119392	ENSMUSG00000019715	chr11	94517223	94542503
GLEAN_02210	OCIAD1	NM_001015648	ENSG00000109180	ENSMUSG00000029152	chr6	64147736	64168341
GLEAN_13863	_NONE_	NM_174539	_NONE_	_NONE_	chr3	10038883	10054810
GLEAN_02875	ARMCX1	NM_001075167	ENSG00000126947	ENSMUSG00000033460	chrUn.003.294	94026	95388
GLEAN_09859	_NONE_	NM_001025321	_NONE_	_NONE_	chr1	64318979	64321678
GLEAN_03069	_NONE_	BC146272	_NONE_	_NONE_	chr17	67494055	67498958
GLEAN_23989	TEC	CB418890	ENSG00000135605	ENSMUSG00000029217	chr6	60426736	60492161
GLEAN_06410	_NONE_	NM_001110446	_NONE_	_NONE_	chr15	65022770	65022995
GLEAN_22124	CSN1S1	NM_181029	_NONE_	_NONE_	chr6	79753501	79767759
GLEAN_03153	_NONE_	NM_001034434	_NONE_	_NONE_	chr14	64968516	64971613
GLEAN_07835	PTPRD	DV891542	ENSG00000153707	ENSMUSG00000028399	chr8	35565548	36020166
GLEAN_20005	CIRBP	NM_001034278	ENSG00000099622	ENSMUSG00000045193	chr7	35410960	35411940
GLEAN_00389	FLI1	NM_001046298	ENSG00000151702	ENSMUSG00000016087	chr29	27593122	27653837
GLEAN_11022	HELB	DV814250	ENSG00000127311	ENSMUSG00000020228	chrUn.003.73	275567	313020
GLEAN_11766	SYAP1	NM_001034348	ENSG00000169895	ENSMUSG00000031357	chrX	91209410	91224310
GLEAN_14394	ANKRD46	NM_001034619	ENSG00000186106	ENSMUSG00000048307	chr14	65997519	66005804
GLEAN_17910	CLASP2	DV930237	ENSG00000163539	ENSMUSG00000033392	chr22	5893169	6010659
GLEAN_05338	PSMA7	NM_001034233	ENSG00000101182	ENSMUSG00000027566	chr13	59984287	59989639
GLEAN_17415	ACAD9	NM_001078076	ENSG00000177646	ENSMUSG00000027710	chrUn.003.1818	10132	24682
GLEAN_14285	ELF5	NM_001024569	ENSG00000135374	ENSMUSG00000027186	chr15	56943824	57063111
GLEAN_06515	RPAP3	BC149285	ENSG00000005175	ENSMUSG00000022466	chr5	32700834	32771163
GLEAN_22697	EIF3I	NM_001015628	ENSG00000084623	ENSMUSG00000028798	chr2	110186706	110194248
GLEAN_24212	PPFIBP2	EE366468	ENSG00000166387	ENSMUSG00000036528	chr15	42647768	42764751
GLEAN_02721	RPL18A	NM_001033619	ENSG00000105640	ENSMUSG00000045128	chr7	5249224	5252524
GLEAN_13532	EIF5B	NM_001038153	ENSG00000158417	ENSMUSG00000026083	chr11	4824677	4899556
GLEAN_26461	_NONE_	NM_001077978	_NONE_	_NONE_	chr11	94806796	94818042
GLEAN_10578	_NONE_	NM_001076279	_NONE_	_NONE_	chrUn.003.1093	6906	37106
GLEAN_08581	S100A13	NM_205800	ENSG00000189171	ENSMUSG00000042312	chr3	14511042	14516624
GLEAN_15130	M6PR	NM_175779	ENSG00000003056	ENSMUSG00000007458	chr5	100156864	100167815
GLEAN_23534	SCNM1	NM_001034254	ENSG00000163156	ENSMUSG00000005629	chr3	17365818	17368253
GLEAN_05745	QDPR	NM_001076492	ENSG00000151552	ENSMUSG00000015806	chr6	110222716	110232690
GLEAN_20003	ATP5D	NM_176670	ENSG00000099624	ENSMUSG00000003072	chr7	35385644	35387351
GLEAN_11236	GPR110	EE942319	ENSG00000153292	ENSMUSG00000041293	chr23	18215636	18245547
GLEAN_05243	TPT1	NM_001014388	ENSG00000133112	ENSMUSG00000060126	chr12	14325676	14328201
GLEAN_15478	STK11IP	CO894987	ENSG00000144589	ENSMUSG00000026213	chr2	96502677	96517002
GLEAN_15386	AFAP1	DV887608	ENSG00000196526	ENSMUSG00000029094	chr6	108833714	108950441
GLEAN_05530	C19orf53	NM_001076345	ENSG00000104979	ENSMUSG00000019362	chr7	9860540	9865324
GLEAN_04909	NDUFB11	NM_001033620	ENSG00000147123	ENSMUSG00000031059	chr25	1827432	1827579
GLEAN_03076	_NONE_	NM_001083800	_NONE_	_NONE_	chr17	67675918	67681137
GLEAN_23911	COL3A1	NM_001076831	ENSG00000168542	ENSMUSG00000026043	chr2	3924687	3963306
GLEAN_00587	SPTLC1	NM_001034749	ENSG00000090054	ENSMUSG00000021468	chr8	79216108	79280356
GLEAN_21178	FBXL5	NM_001082440	ENSG00000118564	ENSMUSG00000039753	chr6	103033959	103117322
GLEAN_10176	SMPD2	NM_001075383	ENSG00000135587	ENSMUSG00000019822	chr9	34690983	34693776
GLEAN_00491	_NONE_	CB438941	_NONE_	_NONE_	chr3	14349051	14349282
GLEAN_11949	INCENP	BI847627	ENSG00000149503	ENSMUSG00000024660	chr29	38549215	38577720
GLEAN_10743	ADAM9	AF069647	ENSG00000168615	ENSMUSG00000031555	chr27	31004298	31095481
GLEAN_06540	VPS25	NM_001015657	ENSG00000131475	ENSMUSG00000078656	chr19	44222964	44227170
GLEAN_20340	_NONE_	NM_001083435	_NONE_	_NONE_	chr5	28050066	28073177
GLEAN_22885	SQSTM1	NM_176641	ENSG00000161011	ENSMUSG00000015837	chr7	351710	362451
GLEAN_04299	_NONE_	CN439077	_NONE_	_NONE_	chr3	15383427	15384400
GLEAN_06373	C9orf119	CB457445	ENSG00000175854	ENSMUSG00000044627	chr11	91603739	91609809
GLEAN_24988	_NONE_	AV596098	_NONE_	_NONE_	chr9	71603752	71603923
GLEAN_05866	STT3B	NM_001097570	ENSG00000163527	ENSMUSG00000032437	chr22	4400378	4501503
GLEAN_20639	RCC1	NM_001105408	ENSG00000180198	ENSMUSG00000028896	chr2	114377516	114384950
GLEAN_26123	HABP4	NM_001081523	ENSG00000130956	ENSMUSG00000021476	chr8	78406696	78441367
GLEAN_21454	GYG1	NM_001045867	ENSG00000163754	ENSMUSG00000019528	chr1	109021015	109061036
GLEAN_19673	LYVE1	NM_205815	ENSG00000133800	ENSMUSG00000030787	chr15	36091836	36105394
GLEAN_22881	TBC1D9B	NM_001101999	ENSG00000197226	ENSMUSG00000036644	chr7	384425	424053
GLEAN_12907	MOCS3	NM_001081734	ENSG00000124217	ENSMUSG00000074576	chr13	78514578	78515946
GLEAN_01972	PRMT1	NM_001015624	ENSG00000126457	ENSMUSG00000052429	chr18	53476851	53486687
GLEAN_22038	POMP	NM_001034376	ENSG00000132963	ENSMUSG00000029649	chr12	26955393	26965711
GLEAN_03151	NPAL2	BC149098	ENSG00000104361	ENSMUSG00000038879	chr14	64752593	64843086
GLEAN_06347	_NONE_	NM_001035293	_NONE_	_NONE_	chr12	59391396	59483379
GLEAN_01433	_NONE_	NM_001040578	_NONE_	_NONE_	chr10	41872916	41876101
GLEAN_07790	ANXA2	NM_174716	ENSG00000182718	ENSMUSG00000032231	chr10	44806749	44839932
GLEAN_05762	KDELR3	EH182964	ENSG00000100196	ENSMUSG00000010830	chr5	109316122	109328487
GLEAN_02417	SLC44A3	NM_001098900	ENSG00000143036	ENSMUSG00000039865	chr3	45863091	45949407
GLEAN_26320	HD	DV884587	ENSG00000197386	ENSMUSG00000029104	chr6	107309408	107432492
GLEAN_13006	AOF2	BC151756	ENSG00000004487	ENSMUSG00000036940	chr2	117696275	117762173
GLEAN_17872	YBX1	NM_174815	ENSG00000065978	ENSMUSG00000028639	chr3	101142988	101177182
GLEAN_24689	TRIO	DV928271	ENSG00000038382	ENSMUSG00000022263	chr20	56229298	56385943
GLEAN_01054	HDAC6	NM_001098960	ENSG00000094631	ENSMUSG00000031161	chrX	60008788	60034362
GLEAN_16190	CCDC88A	BC149722	ENSG00000115355	ENSMUSG00000032740	chr11	37156884	37270828
GLEAN_01528	ATIC	NM_001075254	ENSG00000138363	ENSMUSG00000026192	chr16	35684128	35705441
GLEAN_10469	SCPEP1	NM_001045909	ENSG00000121064	ENSMUSG00000000278	chr19	7249942	7280293
GLEAN_00945	_NONE_	BC122795	_NONE_	_NONE_	chr11	45371626	45372421
GLEAN_00164	_NONE_	BC146181	_NONE_	_NONE_	chr19	12071169	12072897
GLEAN_24005	_NONE_	NM_205797	_NONE_	_NONE_	chr11	93924771	93938861
GLEAN_16151	_NONE_	BC111619	ENSG00000196141	ENSMUSG00000038305	chr2	81888442	82133146
GLEAN_16417	UCHL5	NM_174481	ENSG00000116750	ENSMUSG00000018189	chr16	8535776	8576755
GLEAN_15105	MYO6	EE364182	ENSG00000196586	ENSMUSG00000033577	chr9	12278665	12369529
GLEAN_03119	ATP5A1	NM_174684	ENSG00000152234	ENSMUSG00000025428	chr24	44140549	44149207
GLEAN_24540	ARPC3	NM_001034271	ENSG00000111229	ENSMUSG00000029465	chr17	51792925	51803449
GLEAN_02360	RASGRP1	DN283896	ENSG00000172575	ENSMUSG00000027347	chr10	28389760	28467945
GLEAN_01564	CTBP2	NM_175712	ENSG00000175029	ENSMUSG00000030970	chr26	40397412	40431743
GLEAN_19671	EIF4G2	NM_001099859	ENSG00000110321	ENSMUSG00000005610	chr15	35801176	35866474
GLEAN_06896	_NONE_	NM_001034690	_NONE_	_NONE_	chrUn.003.48	363728	365402
GLEAN_02601	JARID1A	DN525150	ENSG00000073614	ENSMUSG00000030180	chr5	105932497	105992993
GLEAN_00354	FOLR1	DN512948	ENSG00000110195	ENSMUSG00000001827	chr15	44644394	44648310
GLEAN_01525	WTAP	NM_001113254	ENSG00000146457	ENSMUSG00000060475	chrUn.003.2483	6425	24556
GLEAN_02213	NDUFB7	NM_176660	ENSG00000099795	ENSMUSG00000033938	chr7	9785385	9789692
GLEAN_01778	ROGDI	NM_001075452	ENSG00000067836	ENSMUSG00000022540	chr25	4315693	4320923
GLEAN_13809	LGALS1	NM_175782	ENSG00000100097	ENSMUSG00000068220	chr5	108335807	108336468
GLEAN_10026	CD36	NM_174010	ENSG00000135218	ENSMUSG00000002944	chrUn.003.2015	11610	40612
GLEAN_23848	SAPS3	NM_001105372	ENSG00000110075	ENSMUSG00000024908	chrUn.003.393	165928	233455
GLEAN_20783	VIM	NM_173969	ENSG00000026025	ENSMUSG00000026728	chr13	31905252	31912734
GLEAN_03070	_NONE_	BC142355	_NONE_	_NONE_	chr17	67500621	67501306
GLEAN_13484	_NONE_	NM_001098377	_NONE_	_NONE_	chr10	58050372	58050948
GLEAN_16694	SLC35B1	NM_181338	ENSG00000121073	ENSMUSG00000020873	chr19	35648802	35655436
GLEAN_11763	RBBP7	NM_001034638	ENSG00000102054	ENSMUSG00000031353	chrX	91309668	91330564
GLEAN_19887	C6orf153	NM_001105479	ENSG00000124541	ENSMUSG00000023971	chr23	14825328	14828905
GLEAN_02119	TM4SF5	NM_001046102	ENSG00000142484	ENSMUSG00000018919	chr19	25486039	25492122
GLEAN_19320	CCRK	NM_001098933	ENSG00000156345	ENSMUSG00000021483	chr8	93334748	93342695
GLEAN_16252	USP42	DT809856	ENSG00000106346	ENSMUSG00000051306	chr25	38198375	38235440
GLEAN_20120	PSENEN	NM_001008669	ENSG00000205155	ENSMUSG00000036835	chr18	41465486	41466395
GLEAN_11756	AP2M1	NM_001034523	ENSG00000161203	ENSMUSG00000022841	chr1	79981591	79988005
GLEAN_03441	_NONE_	DY146712	_NONE_	_NONE_	chrUn.003.2253	21569	23807
GLEAN_18854	PPM1G	NM_174801	ENSG00000115241	ENSMUSG00000029147	chr11	67405423	67425339
GLEAN_04158	C18orf32	BC102856	ENSG00000177576	ENSMUSG00000036299	chr24	45864412	45865612
GLEAN_03563	HEXDC	BC148958	ENSG00000169660	ENSMUSG00000039307	chr19	49752372	49765940
GLEAN_26449	FNBP1	DN525669	ENSG00000187239	ENSMUSG00000075415	chr11	95780475	95832570
GLEAN_04093	TMED4	BC123580	ENSG00000158604	ENSMUSG00000004394	chr4	68536742	68538555
GLEAN_02143	PFN1	NM_001015592	ENSG00000108518	ENSMUSG00000018293	chr19	25362965	25365537
GLEAN_13169	C12orf57	NM_001075525	ENSG00000111678	ENSMUSG00000072772	chr5	10347419	10348860
GLEAN_15664	_NONE_	NM_001078144	_NONE_	_NONE_	chr10	21950833	21951280
GLEAN_25175	SHOC2	NM_001101943	ENSG00000108061	ENSMUSG00000024976	chr26	28711240	28774590
GLEAN_18089	MAP4K3	EE375482	ENSG00000011566	ENSMUSG00000024242	chr11	22232024	22413584
GLEAN_01462	B4GALT7	NM_001075321	ENSG00000027847	ENSMUSG00000021504	chr7	36084339	36092498
GLEAN_14658	_NONE_	EH171365	_NONE_	_NONE_	chr18	62739651	62743563
GLEAN_20109	_NONE_	EH153753	ENSG00000167604	ENSMUSG00000036931	chr18	41586835	41594027
GLEAN_12734	GOLGA1	EE360017	ENSG00000136935	ENSMUSG00000026754	chr11	90958688	90998559
GLEAN_02280	GORASP2	NM_001038535	ENSG00000115806	ENSMUSG00000014959	chr2	26058846	26090857
GLEAN_01097	TUBD1	NM_001075470	ENSG00000108423	ENSMUSG00000020513	chr19	10105331	10127710
GLEAN_23042	GPT2	BC149538	ENSG00000166123	ENSMUSG00000031700	chr18	13379468	13411466
GLEAN_11191	SIRT7	NM_001075217	ENSG00000187531	ENSMUSG00000025138	chr19	50606162	50611861
GLEAN_20006	_NONE_	BM107307	_NONE_	_NONE_	chr7	35415518	35417210
GLEAN_11520	RPL29	NM_001014862	ENSG00000162244	ENSMUSG00000078312	chr22	47188556	47190184
GLEAN_19372	Sep_08	NM_001076230	ENSG00000164402	ENSMUSG00000018398	chr7	19454320	19472868
GLEAN_20155	_NONE_	NM_001035111	_NONE_	_NONE_	chr18	43232491	43238166
GLEAN_03313	_NONE_	CK950354	_NONE_	_NONE_	chrUn.003.218	347501	349880
GLEAN_14564	_NONE_	CN436630	_NONE_	_NONE_	chr26	11688860	11689163
GLEAN_20266	_NONE_	EV791877	_NONE_	_NONE_	chr17	46111906	46112482
GLEAN_13866	DUSP12	BC103262	ENSG00000081721	ENSMUSG00000026659	chr3	10154497	10162291
GLEAN_06691	STT3A	NM_001045980	ENSG00000134910	ENSMUSG00000032116	chr29	24455284	24474086
GLEAN_09889	SPP1	NM_174187	ENSG00000118785	ENSMUSG00000029304	chr6	33710728	33716106
GLEAN_06609	PSMC5	NM_174441	ENSG00000087191	ENSMUSG00000020708	chr19	47489206	47493702
GLEAN_14250	_NONE_	NM_001099201	_NONE_	_NONE_	chr21	60170345	60595973
GLEAN_18642	TSR1	NM_001101933	ENSG00000167721	ENSMUSG00000038335	chr19	21892688	21901487
GLEAN_05346	_NONE_	NM_001103256	_NONE_	_NONE_	chr16	53150876	53612407
GLEAN_09739	GM2A	CK944734	ENSG00000196743	ENSMUSG00000000594	chr7	60788677	60800858
GLEAN_24755	DDB1	NM_001080262	ENSG00000167986	ENSMUSG00000024740	chr29	35034562	35061684
GLEAN_07005	BRD7	NM_001103260	ENSG00000166164	ENSMUSG00000031660	chr18	17380213	17425399
GLEAN_14150	PARP1	NM_174751	ENSG00000143799	ENSMUSG00000026496	chr16	26287608	26328423
GLEAN_01297	RIPK4	NM_001100327	ENSG00000183421	ENSMUSG00000005251	chr1	132267204	132292038
GLEAN_02730	_NONE_	NM_001098145	ENSG00000127226	ENSMUSG00000035559	chr7	4993919	4996639
GLEAN_05774	DDX17	BC151648	ENSG00000100201	ENSMUSG00000055065	chr5	109297477	109312888
GLEAN_25315	TCP1	NM_001038086	ENSG00000120438	ENSMUSG00000068039	chr9	91324062	91334811
GLEAN_14179	EPHX1	NM_001034629	ENSG00000143819	ENSMUSG00000038776	chr16	25775454	25793295
GLEAN_12689	DDOST	NM_001101073	ENSG00000117242	ENSMUSG00000028757	chr2	125724159	125737837
GLEAN_20100	ZNF382	BC109570	ENSG00000161298	ENSMUSG00000074220	chr18	41970435	42001143
GLEAN_18208	GNG2	NM_174072	ENSG00000186469	ENSMUSG00000043004	chr10	38504533	38525827
GLEAN_13035	HNRNPR	NM_001082608	ENSG00000125944	ENSMUSG00000066037	chr2	117429112	117457502
GLEAN_04188	_NONE_	NM_001083529	_NONE_	_NONE_	chr2	1311776	1371525
GLEAN_22128	CSN3	NM_174294	_NONE_	_NONE_	chr6	79528410	79536910
GLEAN_18858	_NONE_	NM_001045929	_NONE_	_NONE_	chr11	67468421	67476985
GLEAN_01704	CLEC3B	NM_001046212	ENSG00000163815	ENSMUSG00000025784	chr22	52613109	52618893
GLEAN_15029	DUS1L	NM_001078084	ENSG00000169718	ENSMUSG00000025155	chr19	50430377	50434597
GLEAN_17151	HNRPD	NM_001098064	ENSG00000138668	ENSMUSG00000000568	chr6	89639314	89654664
GLEAN_09210	_NONE_	EV641848	_NONE_	_NONE_	chr24	11657266	11658130
GLEAN_23546	S100A11	NM_001098856	ENSG00000163191	ENSMUSG00000027907	chr3	16443167	16453291
GLEAN_10995	MED27	NM_001040546	ENSG00000160563	ENSMUSG00000026799	chrUn.003.85	272114	487838
GLEAN_07326	ARSK	NM_001035400	ENSG00000164291	ENSMUSG00000021592	chr7	87117557	87173549
GLEAN_07198	TALDO1	NM_001035283	ENSG00000177156	ENSMUSG00000025503	chr29	44864650	44871791
GLEAN_09658	_NONE_	EH175647	_NONE_	_NONE_	chr28	696700	697468
GLEAN_25859	_NONE_	EV610180	_NONE_	_NONE_	chr19	16652938	16774821
GLEAN_09538	ZNF286A	NM_001110443	ENSG00000187607	ENSMUSG00000047342	chr19	32334098	32345871
GLEAN_02736	UBA52	NM_001076363	ENSG00000196084	ENSMUSG00000068240	chr7	4568259	4569589
GLEAN_23302	TEGT	NM_001076414	ENSG00000139644	ENSMUSG00000023010	chr5	30826568	30833965
GLEAN_19715	OXA1L	NM_001035335	ENSG00000155463	ENSMUSG00000000959	chr10	23482543	23497354
GLEAN_16817	_NONE_	EH166573	ENSG00000213995	ENSMUSG00000031505	chr12	75741113	75753151
GLEAN_09566	_NONE_	NM_001083726	_NONE_	_NONE_	chr1	126868398	126877841
GLEAN_09479	BXDC5	NM_001083417	ENSG00000117133	ENSMUSG00000028187	chr3	58530402	58546610
GLEAN_07372	EBNA1BP2	NM_001034417	ENSG00000117395	ENSMUSG00000028729	chr3	102653220	102659851
GLEAN_02671	ALDH2	NM_001075367	ENSG00000111275	ENSMUSG00000029455	chr17	62112439	62137494
GLEAN_03900	_NONE_	U32251	_NONE_	_NONE_	chrUn.003.1470	23535	24112
GLEAN_16755	EIF3D	NM_001034484	ENSG00000100353	ENSMUSG00000016554	chr5	73944852	73956455
GLEAN_22691	_NONE_	EV683520	_NONE_	_NONE_	chr2	110272225	110272879
GLEAN_14005	ENY2	NM_001034747	ENSG00000120533	ENSMUSG00000022338	chr14	57766084	57775211
GLEAN_01895	PLCE1	EE376157	ENSG00000138193	ENSMUSG00000024998	chr26	12877562	13239785
GLEAN_03841	_NONE_	DT851757	_NONE_	_NONE_	chr18	60140896	60141253
GLEAN_14180	H3F3A	NM_001014389	_NONE_	_NONE_	chr16	26003161	26009189
GLEAN_10937	CDK2AP2	NM_001035320	ENSG00000167797	ENSMUSG00000024856	chr29	39839384	39840673
GLEAN_16243	KDELR2	NM_001079779	ENSG00000136240	ENSMUSG00000079111	chr25	38478895	38494083
GLEAN_09208	_NONE_	NM_001099067	_NONE_	_NONE_	chr24	12812686	12881136
GLEAN_09453	RPL24	NM_174455	ENSG00000114391	ENSMUSG00000022601	chr1	46012187	46017613
GLEAN_25553	NEDD8	NM_174764	ENSG00000129559	ENSMUSG00000010376	chr10	19965839	19974458
GLEAN_23283	DERA	NM_001076028	ENSG00000023697	ENSMUSG00000030225	chr5	93577313	93695338
GLEAN_21660	_NONE_	NM_001040554	_NONE_	_NONE_	chr23	24902263	24903399
GLEAN_21170	_NONE_	NM_174130	_NONE_	_NONE_	chr11	83593612	83597569
GLEAN_14272	_NONE_	DN548178	_NONE_	_NONE_	chr2	84732743	84733358
GLEAN_19294	PPP2R5A	NM_001081728	ENSG00000066027	ENSMUSG00000026626	chr16	64845869	64916867
GLEAN_03844	_NONE_	NM_001098470	_NONE_	_NONE_	chr18	59970554	59976565
GLEAN_03068	_NONE_	BC102189	_NONE_	_NONE_	chr17	67480849	67481427
GLEAN_26684	FTH1	NM_174062	ENSG00000167996	ENSMUSG00000024661	chr29	32689659	32691945
GLEAN_15030	RFNG	DV932117	ENSG00000169733	ENSMUSG00000025158	chr19	50441185	50443598
GLEAN_25508	_NONE_	NM_001035445	_NONE_	_NONE_	chrUn.003.1208	23239	26668
GLEAN_04431	_NONE_	NM_001037476	_NONE_	_NONE_	chr15	59167774	59335635
GLEAN_00528	SEMA4A	NM_001075440	ENSG00000196189	ENSMUSG00000028064	chr3	12217827	12236219
GLEAN_14473	_NONE_	AV610781	_NONE_	_NONE_	chr11	100962743	100963045
GLEAN_13611	_NONE_	BC102192	_NONE_	_NONE_	chr5	58651814	58659023
GLEAN_26173	_NONE_	BC149628	_NONE_	_NONE_	chrUn.003.1365	13689	35560
GLEAN_17044	_NONE_	AV663586	ENSG00000180822	ENSMUSG00000071451	chr23	47377575	47381726
GLEAN_03267	_NONE_	NM_001033610	_NONE_	_NONE_	chr5	27724511	27731979
GLEAN_10944	POLD4	NM_001076481	ENSG00000175482	ENSMUSG00000024854	chr29	39660654	39661782
GLEAN_05608	TWSG1	NM_001076089	ENSG00000128791	ENSMUSG00000024098	chr24	40034632	40051958
GLEAN_11204	ACTG	NM_001033618	_NONE_	_NONE_	chr19	50894222	50895825
GLEAN_19215	RPS14	NM_001077830	ENSG00000164587	ENSMUSG00000024608	chr7	57815056	57842772
GLEAN_07843	_NONE_	DY197244	_NONE_	_NONE_	chrUn.003.12077	654	1320
GLEAN_21525	TSPO	NM_175776	ENSG00000100300	ENSMUSG00000041736	chr5	112569785	112573511
GLEAN_22779	PUM1	EH183146	ENSG00000134644	ENSMUSG00000028580	chr2	111174334	111294445
GLEAN_19789	GNL2	NM_001045967	ENSG00000134697	ENSMUSG00000028869	chr3	105191024	105215152
GLEAN_14230	_NONE_	BC102833	_NONE_	_NONE_	chr2	112496393	112496627
GLEAN_09949	_NONE_	NM_001075985	_NONE_	_NONE_	chr5	98626869	98642182
GLEAN_10416	DHX29	BC110134	ENSG00000067248	ENSMUSG00000042426	chr20	24769475	24816197
GLEAN_13903	MRPL16	NM_001034641	ENSG00000166902	ENSMUSG00000024683	chrUn.003.86	422883	426893
GLEAN_05137	RBM12	DQ341265	ENSG00000125976	ENSMUSG00000038171	chr13	66364782	66367644
GLEAN_05145	EIF6	NM_174830	ENSG00000126005	ENSMUSG00000027613	chr13	66037700	66043038
GLEAN_01431	HERC1	AB098939	ENSG00000103657	ENSMUSG00000038664	chr10	41258614	41381168
GLEAN_11609	C9orf142	NM_001100300	ENSG00000148362	ENSMUSG00000047617	chr11	100586118	100587441
GLEAN_25523	WDR23	NM_001014954	ENSG00000100897	ENSMUSG00000022214	chr10	20051548	20057751
GLEAN_13149	_NONE_	EH136439	_NONE_	_NONE_	chr1	20469725	20514881
GLEAN_25033	HERC4	NM_001076894	ENSG00000148634	ENSMUSG00000020064	chr28	21706577	21868635
GLEAN_03786	DHX8	BC149385	ENSG00000067596	ENSMUSG00000034931	chr19	41962847	41992744
GLEAN_15882	ZNF672	DY110807	ENSG00000171161	ENSMUSG00000049755	chr7	39333007	39334405
GLEAN_16186	KIAA1712	NM_001076833	ENSG00000164118	ENSMUSG00000038215	chr8	5543072	5558707
GLEAN_01820	ARHGEF10L	NM_001046297	ENSG00000074964	ENSMUSG00000040964	chr2	123116322	123231286
GLEAN_07190	_NONE_	NM_001098087	_NONE_	_NONE_	chrUn.003.946	1391	4253
GLEAN_26512	_NONE_	EE367012	ENSG00000157837	ENSMUSG00000029550	chr17	57587985	57680476
GLEAN_19739	YWHAQ	NM_001078127	ENSG00000134308	ENSMUSG00000076432	chr11	72363201	72392715
GLEAN_23551	RORC	NM_001083451	ENSG00000143365	ENSMUSG00000028150	chr3	16672945	16698061
GLEAN_04177	CYFIP1	BC148867	ENSG00000068793	ENSMUSG00000030447	chr2	481728	558116
GLEAN_04390	CCT6A	NM_001034542	ENSG00000146731	ENSMUSG00000029447	chr25	27682871	27691792
GLEAN_23558	_NONE_	NM_001046048	_NONE_	_NONE_	chr3	17165734	17174179
GLEAN_02927	C3	NM_001040469	ENSG00000125730	ENSMUSG00000024164	chr7	14881581	14917450
GLEAN_01775	PPL	EE355568	ENSG00000118898	ENSMUSG00000039457	chr25	4387673	4435087
GLEAN_19980	_NONE_	NM_001046547	_NONE_	_NONE_	chr23	27621049	27621322
GLEAN_10789	PKM2	BC102826	ENSG00000067225	ENSMUSG00000032294	chr10	18987634	19001966
GLEAN_21718	HNRNPU	NM_001076920	ENSG00000153187	ENSMUSG00000039630	chr16	29023477	29032371
GLEAN_22597	UFC1	NM_001015663	ENSG00000143222	ENSMUSG00000062963	chr3	8240356	8243689
GLEAN_25319	SLC9A3R1	NM_001077852	ENSG00000109062	ENSMUSG00000020733	chr19	56771232	56787499
GLEAN_21846	SDF4	NM_001035375	ENSG00000078808	ENSMUSG00000029076	chr16	48240780	48248059
GLEAN_17102	MS4A1	NM_001077854	ENSG00000156738	ENSMUSG00000024673	chr15	74168205	74182839
GLEAN_05043	SVIL	NM_174190	ENSG00000197321	ENSMUSG00000024236	chr13	36056476	36138729
GLEAN_06698	FAM118B	NM_001015677	ENSG00000197798	ENSMUSG00000050471	chr29	25076003	25094099
GLEAN_24862	PDIA6	BC148886	ENSG00000143870	ENSMUSG00000020571	chr11	82081216	82103503
GLEAN_19375	ISCU	NM_001075683	ENSG00000136003	ENSMUSG00000025825	chr17	68428493	68434120
GLEAN_14247	_NONE_	NM_001099125	ENSG00000100865	ENSMUSG00000021276	chr21	60809581	60823651
GLEAN_14928	LRRC61	NM_001076431	ENSG00000127399	ENSMUSG00000073096	chr4	102524792	102525662
GLEAN_21328	EIF1	NM_001014884	ENSG00000173812	ENSMUSG00000035530	chr19	41616041	41617662
GLEAN_05803	HIF1A	NM_174339	ENSG00000100644	ENSMUSG00000021109	chr10	69283113	69326519
GLEAN_00710	C2	NM_001034492	ENSG00000204364	ENSMUSG00000024372	chr23	24292575	24303862
GLEAN_03901	_NONE_	AF015803	_NONE_	_NONE_	chrUn.003.1470	28705	29233
GLEAN_05472	_NONE_	NM_174792	_NONE_	_NONE_	chr18	54269144	54270635
GLEAN_04510	_NONE_	DY153220	_NONE_	_NONE_	chrUn.003.4284	4494	5382
GLEAN_09220	INADL	EE335165	ENSG00000132849	ENSMUSG00000061859	chr3	79026745	79413853
GLEAN_16147	CLK1	NM_001102271	ENSG00000013441	ENSMUSG00000026034	chr2	82616739	82622746
GLEAN_10246	CTSZ	NM_001077835	ENSG00000101160	ENSMUSG00000016256	chr13	56948449	56957448
GLEAN_17238	C11orf61	BC148888	ENSG00000120458	ENSMUSG00000042138	chr29	23603968	23633467
GLEAN_18120	NPC2	NM_173918	ENSG00000119655	ENSMUSG00000021242	chr10	80188913	80196696
GLEAN_14022	MRPS7	NM_001034343	ENSG00000125445	ENSMUSG00000046756	chr19	56353699	56356519
GLEAN_00004	RPL13	NM_001015543	ENSG00000167526	ENSMUSG00000000740	chr18	12792098	12794023
GLEAN_11388	FGD4	BC126665	ENSG00000139132	ENSMUSG00000022788	chr5	77350870	77575170
GLEAN_20719	LAMB2	BC105436	ENSG00000172037	ENSMUSG00000052911	chr22	48929371	48943271
GLEAN_11810	_NONE_	NM_001045958	_NONE_	_NONE_	chrUn.003.1734	23108	23579
GLEAN_23827	VKORC1	NM_001003903	ENSG00000167397	ENSMUSG00000030804	chr25	28072539	28074504
GLEAN_13266	STRN3	NM_001098042	ENSG00000196792	ENSMUSG00000020954	chr21	35778542	35837827
GLEAN_21317	KRT15	BC118284	ENSG00000171346	ENSMUSG00000054146	chr19	41429367	41433810
GLEAN_25692	C7orf36	BC118387	ENSG00000106540	ENSMUSG00000075054	chr4	73517797	73521776
GLEAN_01848	_NONE_	NM_001101949	_NONE_	_NONE_	chr2	121461444	121464831
GLEAN_05314	ZMYM6	BC149127	ENSG00000163867	ENSMUSG00000042408	chr3	107540223	107583823
GLEAN_06275	RPL14	NM_001034674	ENSG00000188846	ENSMUSG00000025794	chr22	14504976	14508317
GLEAN_05001	CYB5R1	NM_001034518	ENSG00000159348	ENSMUSG00000026456	chr16	70655302	70659748
GLEAN_26541	FLNA	AF260122	ENSG00000196924	ENSMUSG00000031328	chrX	31923262	31944786
GLEAN_25525	PSME1	NM_001024509	ENSG00000092010	ENSMUSG00000022216	chr10	20042266	20044676
GLEAN_01760	SAT1	NM_001034333	ENSG00000130066	ENSMUSG00000025283	chrX	81375321	81377835
GLEAN_23536	PSMD4	NM_001013598	ENSG00000159352	ENSMUSG00000005625	chr3	17279928	17288879
GLEAN_17929	CRTAP	BC109994	ENSG00000170275	ENSMUSG00000032431	chr22	5611285	5643561
GLEAN_20395	IDH3G	NM_001076313	ENSG00000067829	ENSMUSG00000002010	chrX	28744892	28753284
GLEAN_26827	RPL19	NM_001040516	ENSG00000108298	ENSMUSG00000017404	chr19	39289631	39292911
GLEAN_04872	_NONE_	NM_001033613	_NONE_	_NONE_	chr25	3109577	3111534
GLEAN_24226	_NONE_	NM_001045958	_NONE_	_NONE_	chrX	50607166	50607637
GLEAN_02623	B4GALNT3	EE982340	ENSG00000139044	ENSMUSG00000041372	chr5	106040403	106135977
GLEAN_25258	_NONE_	CF762197	_NONE_	_NONE_	chr9	35578326	35578764
GLEAN_04668	_NONE_	NM_001033614	ENSG00000182498	ENSMUSG00000008668	chr23	7851931	7856510
GLEAN_21204	LGR4	EE362037	ENSG00000205213	ENSMUSG00000050199	chr15	51454250	51507391
GLEAN_00382	RPLP1	NM_001025340	ENSG00000137818	ENSMUSG00000007892	chr10	15728387	15730368
GLEAN_07298	_NONE_	NM_001046400	_NONE_	_NONE_	chr23	27013017	27015953
GLEAN_13447	TIA1	NM_001076109	ENSG00000116001	ENSMUSG00000071337	chr11	63703392	63734197
GLEAN_22221	_NONE_	NM_001078142	_NONE_	_NONE_	chr29	44415445	44416402
GLEAN_15221	ETV6	NM_001015514	ENSG00000139083	ENSMUSG00000030199	chr5	96196226	96357081
GLEAN_00698	GUK1	NM_174078	ENSG00000143774	ENSMUSG00000020444	chr7	3062637	3072232
GLEAN_19228	GRPEL2	NM_001075674	ENSG00000164284	ENSMUSG00000024580	chr7	56772624	56778744
GLEAN_20035	CCT5	BC102163	ENSG00000150753	ENSMUSG00000022234	chr20	64436662	64450452
GLEAN_23192	_NONE_	DN536121	_NONE_	_NONE_	chr25	693136	695167
GLEAN_12219	SSFA2	DV821370	ENSG00000138434	ENSMUSG00000027007	chr2	12979534	13015193
GLEAN_22600	NDUFS2	NM_001075137	ENSG00000158864	ENSMUSG00000013593	chr3	8281924	8291266
GLEAN_26359	CCNG1	NM_001013364	ENSG00000113328	ENSMUSG00000020326	chr7	67130820	67134452
GLEAN_21151	HECTD3	NM_001098961	ENSG00000126107	ENSMUSG00000046861	chr3	98801671	98809040
GLEAN_19189	PYGL	NM_001075203	ENSG00000100504	ENSMUSG00000021069	chr10	37740986	37782227
GLEAN_10451	_NONE_	M26110	_NONE_	_NONE_	chr16	4395626	4397289
GLEAN_18572	VPS29	NM_001034455	ENSG00000111237	ENSMUSG00000029462	chr17	51845856	51852621
GLEAN_02588	UNC5B	NM_001099029	ENSG00000107731	ENSMUSG00000020099	chr28	24647970	24735644
GLEAN_22616	_NONE_	NM_001099210	ENSG00000184779	ENSMUSG00000061787	chr21	23022044	23025408
GLEAN_03469	_NONE_	NM_001038518	_NONE_	_NONE_	chr23	22479286	22482752
GLEAN_00750	DCTN3	NM_001075660	ENSG00000137100	ENSMUSG00000028447	chr8	69852058	69860236
GLEAN_09118	ANXA11	NM_174502	ENSG00000122359	ENSMUSG00000021866	chr28	28196854	28211981
GLEAN_01217	ZNHIT1	NM_001046185	ENSG00000106400	ENSMUSG00000059518	chr25	34294003	34300138
GLEAN_16845	RPL36A	NM_001034316	ENSG00000102391	ENSMUSG00000079435	chrX	33019079	33022381
GLEAN_05945	ENO1	NM_174049	ENSG00000074800	ENSMUSG00000059040	chr16	42903615	42914593
GLEAN_01623	_NONE_	DY202279	_NONE_	_NONE_	chrUn.003.1927	41472	50676
GLEAN_03912	_NONE_	NM_173935	_NONE_	_NONE_	chrUn.003.798	145001	146316
GLEAN_13957	SORL1	EE384558	ENSG00000137642	ENSMUSG00000049313	chr15	24413234	24578869
GLEAN_17384	STAT5A	NM_001012673	ENSG00000126561	ENSMUSG00000004043	chr19	43790690	43809957
GLEAN_00766	_NONE_	NM_001076291	_NONE_	_NONE_	chr8	68792352	68802559
GLEAN_25796	_NONE_	NM_001035456	_NONE_	_NONE_	chr13	62453745	62477892
GLEAN_23119	MRPL24	NM_001034576	ENSG00000143314	ENSMUSG00000019710	chr3	15645396	15646688
GLEAN_21839	AURKAIP1	NM_001075255	ENSG00000175756	ENSMUSG00000065990	chr16	48114921	48118883
GLEAN_05728	DNAJC14	NM_174274	ENSG00000135392	ENSMUSG00000025354	chr5	56502260	56507721
GLEAN_17041	NQO2	NM_001034323	ENSG00000124588	ENSMUSG00000046949	chr23	47213209	47222698
GLEAN_08679	_NONE_	AY786141	_NONE_	_NONE_	chr4	91860350	91860965
GLEAN_12304	KRT7	NM_001046411	ENSG00000135480	ENSMUSG00000023039	chr5	28761916	28775742
GLEAN_11052	CHRDL2	NM_001046356	ENSG00000054938	ENSMUSG00000030732	chr15	47945481	47978806
GLEAN_11527	_NONE_	DN542878	_NONE_	_NONE_	chr22	47349197	47349773
GLEAN_23127	APOA1BP	NM_205796	ENSG00000163382	ENSMUSG00000028070	chr3	15468594	15470907
GLEAN_00814	ALDOA	NM_001101915	ENSG00000149925	ENSMUSG00000030695	chr25	21607565	21610435
GLEAN_24359	ARFIP1	NM_001083650	ENSG00000164144	ENSMUSG00000074513	chr17	4564240	4617587
GLEAN_15457	BCS1L	NM_001015671	ENSG00000074582	ENSMUSG00000026172	chr2	95602705	95605093
GLEAN_06861	FUNDC2	NM_174338	ENSG00000165775	ENSMUSG00000031198	chrX	29776854	29799139
GLEAN_15373	TLE4	NM_001081583	ENSG00000106829	ENSMUSG00000024642	chr8	53048884	53201323
GLEAN_01826	MRTO4	NM_001083399	ENSG00000053372	ENSMUSG00000028741	chr2	121505023	121509836
GLEAN_15449	_NONE_	NM_001046583	_NONE_	_NONE_	chr2	95279592	95281888
GLEAN_00617	CXCL12	NM_001113174	ENSG00000107562	ENSMUSG00000061353	chr28	37813278	37842175
GLEAN_15419	OBSL1	BC120362	ENSG00000124006	ENSMUSG00000026211	chr2	96473176	96482286
GLEAN_05163	ERGIC3	NM_001034353	ENSG00000125991	ENSMUSG00000005881	chr13	66267625	66281353
GLEAN_20976	LUM	NM_173934	ENSG00000139329	ENSMUSG00000036446	chr5	18980378	18984407
GLEAN_00497	_NONE_	DY082996	_NONE_	_NONE_	chr3	14080965	14081511
GLEAN_23295	_NONE_	DV788902	_NONE_	_NONE_	chr5	31268557	31272025
GLEAN_20912	NDUFB6	NM_175787	ENSG00000165264	ENSMUSG00000071014	chr8	9413364	9429455
GLEAN_20576	MAGOH	NM_001034245	ENSG00000162385	ENSMUSG00000028609	chr3	91496551	91505578
GLEAN_01874	TM9SF3	BC151456	ENSG00000077147	ENSMUSG00000025016	chr26	15336109	15393737
GLEAN_20276	NOB1	NM_183083	ENSG00000141101	ENSMUSG00000003848	chr18	33999946	34009201
GLEAN_01377	LDH1	NM_174099	ENSG00000134333	ENSMUSG00000063229	chr29	21813690	21820243
GLEAN_17593	DPH5	NM_001076821	ENSG00000117543	ENSMUSG00000033554	chr3	40935938	40974785
GLEAN_22723	_NONE_	BC102833	_NONE_	_NONE_	chr2	106604944	106605178
GLEAN_22956	HMG2L1	NM_001101856	ENSG00000100281	ENSMUSG00000034518	chr5	71138620	71167196
GLEAN_02443	C2orf7	NM_001100338	ENSG00000135617	ENSMUSG00000030008	chr11	11603186	11606825
GLEAN_22908	LGALS4	NM_001034768	ENSG00000171747	ENSMUSG00000053964	chr18	46169383	46176173
GLEAN_23071	MOSC1	EE947417	ENSG00000186205	ENSMUSG00000026621	chr16	21313699	21334574
GLEAN_14440	_NONE_	NM_001031756	_NONE_	_NONE_	chr17	61036155	61040048
GLEAN_11038	SPCS2	BC109655	ENSG00000118363	ENSMUSG00000035227	chr15	47743218	47766452
GLEAN_01984	NR1H2	NM_001014883	ENSG00000131408	ENSMUSG00000060601	chr18	53016487	53021756
GLEAN_25138	SNX5	NM_001034464	ENSG00000089006	ENSMUSG00000027423	chr13	38984331	39008338
GLEAN_19721	DAD1	NM_001034761	ENSG00000129562	ENSMUSG00000022174	chr10	23688589	23696576
GLEAN_22361	PPIL2	NM_001038081	ENSG00000100023	ENSMUSG00000022771	chr17	69437187	69453079
GLEAN_18655	YWHAE	NM_174491	ENSG00000108953	ENSMUSG00000020849	chr19	21110837	21144652
GLEAN_06712	WDR33	BC123678	ENSG00000136709	ENSMUSG00000024400	chrUn.003.954	1998	52651
GLEAN_21401	_NONE_	NM_174804	_NONE_	_NONE_	chr10	39954093	39955822
GLEAN_06647	_NONE_	BC102205	_NONE_	_NONE_	chrUn.003.1672	25500	64115
GLEAN_19567	RPL10A	NM_001015647	ENSG00000198755	ENSMUSG00000037805	chr23	6529965	6532397
GLEAN_25752	PWP1	NM_001046166	ENSG00000136045	ENSMUSG00000001785	chr5	68680842	68699686
GLEAN_03282	ZWILCH	NM_001102179	ENSG00000174442	ENSMUSG00000032400	chr10	11932218	11972658
GLEAN_24566	_NONE_	NM_001105508	_NONE_	_NONE_	chr7	12812360	12817749
GLEAN_15291	CPSF6	NM_001078106	ENSG00000111605	ENSMUSG00000055531	chrUn.003.130	143720	164603
GLEAN_19155	NCOA4	NM_001075868	ENSG00000138293	ENSMUSG00000056234	chr28	39365598	39371953
GLEAN_24361	TRIM2	NM_001083735	ENSG00000109654	ENSMUSG00000027993	chr17	4136302	4260079
GLEAN_23099	IGJ	NM_175773	ENSG00000132465	ENSMUSG00000067149	chr6	80296414	80305081
GLEAN_19796	_NONE_	BF043010	_NONE_	_NONE_	chr22	51130452	51130851
GLEAN_11986	MAEA	NM_001034415	ENSG00000090316	ENSMUSG00000079562	chr6	105672474	105685789
GLEAN_07627	_NONE_	BC148976	_NONE_	_NONE_	chrUn.003.717	119731	132742
GLEAN_07015	RPL12	CR553206	ENSG00000197958	ENSMUSG00000069682	chr10	77711023	77711521
GLEAN_11386	C12orf35	NM_001101072	ENSG00000174718	ENSMUSG00000032712	chr5	78037311	78080538
GLEAN_00598	RPS9	NM_001101152	ENSG00000170889	ENSMUSG00000006333	chr18	60697075	60704010
GLEAN_16156	_NONE_	BC102135	_NONE_	_NONE_	chr2	82583415	82593091
GLEAN_21980	LAPTM4A	NM_205799	ENSG00000068697	ENSMUSG00000020585	chr11	69178384	69195681
GLEAN_05726	_NONE_	NM_001102344	_NONE_	_NONE_	chr5	56441492	56461610
GLEAN_21219	SH3YL1	NM_001034607	ENSG00000035115	ENSMUSG00000020669	chrUn.003.125	178473	238877
GLEAN_08566	_NONE_	EE349915	_NONE_	_NONE_	chr29	488328	536622
GLEAN_11324	_NONE_	NM_176612	_NONE_	_NONE_	chr12	26134007	26136401
GLEAN_02605	FKBP4	NM_001034322	ENSG00000004478	ENSMUSG00000030357	chr5	105612873	105619973
GLEAN_08574	S100A9	NM_001046328	ENSG00000163220	ENSMUSG00000056071	chr3	14866336	14868542
GLEAN_25743	H1FX	EH158092	ENSG00000184897	ENSMUSG00000044927	chr22	58034499	58035144
GLEAN_03081	MIF	NM_001033608	ENSG00000099964	ENSMUSG00000033307	chr17	67803814	67804383
GLEAN_13970	MRPL51	NM_001101088	ENSG00000111639	ENSMUSG00000030335	chr5	102473028	102473915
GLEAN_22642	FANCI	DT895109	ENSG00000140525	ENSMUSG00000039187	chr21	20932281	20992382
GLEAN_01465	HNRPAB	NM_001040522	ENSG00000197451	ENSMUSG00000020358	chr7	36243849	36250811
GLEAN_12126	_NONE_	BC114905	_NONE_	_NONE_	chr16	26565446	26565848
GLEAN_24240	BET1	NM_001099157	ENSG00000105829	ENSMUSG00000032757	chr4	12994272	13007659
GLEAN_06754	_NONE_	BC122729	_NONE_	_NONE_	chr4	99067365	99074178
GLEAN_04216	ELP2	DV796307	ENSG00000134759	ENSMUSG00000024271	chr24	20093586	20140808
GLEAN_24006	_NONE_	NM_205797	_NONE_	_NONE_	chr11	93910264	93915114
GLEAN_04971	NDUFB10	NM_175818	ENSG00000140990	ENSMUSG00000040048	chr25	3106820	3109286
GLEAN_16497	PRDX2	NM_174763	ENSG00000167815	ENSMUSG00000005161	chr7	11951832	11954056
GLEAN_14585	TIMD4	NM_001075320	ENSG00000145850	ENSMUSG00000055546	chr7	65545776	65573324
GLEAN_25101	CRYAB	NM_174290	ENSG00000109846	ENSMUSG00000032060	chr15	15881267	15884412
GLEAN_10876	_NONE_	NM_001079769	_NONE_	_NONE_	chr4	105250339	105256160
GLEAN_15423	DNPEP	NM_001045952	ENSG00000123992	ENSMUSG00000026209	chr2	96289141	96301908
GLEAN_18091	SOS1	DT895312	ENSG00000115904	ENSMUSG00000024241	chr11	21984465	22111339
GLEAN_26244	RPL5	NM_001035306	ENSG00000122406	ENSMUSG00000058558	chr3	47143474	47151948
GLEAN_12961	FANCG	NM_001034294	ENSG00000165280	ENSMUSG00000028452	chr8	59287696	59301607
GLEAN_18153	ZNF410	NM_001034609	ENSG00000119725	ENSMUSG00000042472	chr10	79701314	79726709
GLEAN_20391	SSR4	NM_001038503	ENSG00000180879	ENSMUSG00000002014	chrX	28740858	28744536
GLEAN_14570	IDE	NM_001075849	ENSG00000119912	ENSMUSG00000056999	chr26	11775358	11867760
GLEAN_04278	NDUFA2	NM_175815	ENSG00000131495	ENSMUSG00000014294	chr7	42728301	42730372
GLEAN_06009	CST3	NM_174029	ENSG00000101439	ENSMUSG00000027447	chr13	42513729	42517375
GLEAN_26281	LZTS2	NM_001098862	ENSG00000107816	ENSMUSG00000035342	chr26	20050675	20054609
GLEAN_17587	_NONE_	DN288808	_NONE_	_NONE_	chrUn.003.3323	9684	12685
GLEAN_14018	NT5C	NM_001046322	ENSG00000125458	ENSMUSG00000020736	chr19	56259456	56261014
GLEAN_12712	EGR1	NM_001045875	ENSG00000120738	ENSMUSG00000038418	chr7	47132726	47135046
GLEAN_21129	_NONE_	NM_001025317	_NONE_	_NONE_	chr3	98992875	98995351
GLEAN_16634	_NONE_	NM_001024471	_NONE_	_NONE_	chr15	41907739	41910472
GLEAN_08489	GTF3C1	BC149022	ENSG00000077235	ENSMUSG00000032777	chr25	25038655	25117983
GLEAN_09530	FAM18B	NM_001046152	ENSG00000171928	ENSMUSG00000014177	chr19	32247597	32255913
GLEAN_10976	RHOD	CK976081	ENSG00000173156	ENSMUSG00000041845	chr29	39443012	39452671
GLEAN_13969	GAPDH	NM_001034034	_NONE_	_NONE_	chr5	102440636	102444381
GLEAN_03300	GPAA1	NM_001024529	ENSG00000197858	ENSMUSG00000022561	chr14	499535	502695
GLEAN_11434	_NONE_	CK950983	_NONE_	_NONE_	chr27	40140293	40814388
GLEAN_19596	TXNRD2	NM_174626	ENSG00000184470	ENSMUSG00000075704	chr17	69661878	69687724
GLEAN_17777	NFATC3	AB375795	ENSG00000072736	ENSMUSG00000031902	chr18	32702716	32793821
GLEAN_06818	_NONE_	NM_001081514	ENSG00000182482	ENSMUSG00000020424	chr17	65297031	65300986
GLEAN_16965	KIAA0141	NM_001024535	ENSG00000081791	ENSMUSG00000024442	chr7	50363286	50376560
GLEAN_11607	PTGDS	NM_174791	ENSG00000107317	ENSMUSG00000015090	chr11	100568707	100571255
GLEAN_10737	_NONE_	DN542878	_NONE_	_NONE_	chrUn.003.3806	9742	10318
GLEAN_05994	TJP1	AJ313183	ENSG00000104067	ENSMUSG00000030516	chr21	2444733	2470555
GLEAN_12224	DNAJC10	NM_001099121	ENSG00000077232	ENSMUSG00000027006	chr2	12056848	12102785
GLEAN_25252	_NONE_	BC102833	_NONE_	_NONE_	chr9	36582285	36585291
GLEAN_23603	CMPK	NM_001046044	ENSG00000162368	ENSMUSG00000028719	chr3	96785914	96820975
GLEAN_21314	KRT14	X01461	ENSG00000186847	ENSMUSG00000045545	chr19	41501205	41505233
GLEAN_19429	SLC4A2	AY324395	ENSG00000164889	ENSMUSG00000028962	chr4	104672822	104683620
GLEAN_02217	DDX39	NM_001034752	ENSG00000123136	ENSMUSG00000005481	chr7	9663632	9668005
GLEAN_01464	RMND5B	NM_001075706	ENSG00000145916	ENSMUSG00000001054	chr7	36190275	36202462
GLEAN_26218	PPP2R2A	DV928003	ENSG00000214122	ENSMUSG00000022052	chr8	72777640	72854718
GLEAN_18015	TMEM14A	NM_001034379	ENSG00000096092	ENSMUSG00000025933	chr23	20632142	20637695
GLEAN_14749	BTF3	NM_001025314	ENSG00000145741	ENSMUSG00000021660	chr20	6545367	6551443
GLEAN_23915	_NONE_	DY090175	_NONE_	_NONE_	chr28	27543555	27543822
GLEAN_23191	_NONE_	DY124504	_NONE_	_NONE_	chr25	708934	710684
GLEAN_08158	BCL7B	NM_001034775	ENSG00000106635	ENSMUSG00000029681	chr25	35925605	35942316
GLEAN_10072	RAB17	EH125419	ENSG00000124839	ENSMUSG00000026304	chr3	115113505	115125280
GLEAN_24680	BSG	NM_001075371	ENSG00000172270	ENSMUSG00000023175	chr7	39995328	40001543
GLEAN_20917	Clu	NM_173902	ENSG00000120885	ENSMUSG00000022037	chr8	9718724	9731703
GLEAN_00269	POLR1E	NM_001034408	ENSG00000137054	ENSMUSG00000028318	chr8	57167721	57183331
GLEAN_25161	ACTR3	NM_174226	ENSG00000115091	ENSMUSG00000026341	chr2	62254766	62300477
GLEAN_17430	NCAPH2	NM_001077043	ENSG00000025770	ENSMUSG00000008690	chr5	118745058	118754946
GLEAN_00526	RAB25	NM_001017936	ENSG00000132698	ENSMUSG00000008601	chr3	12311649	12318286
GLEAN_10391	TAGLN	NM_001046149	ENSG00000149591	ENSMUSG00000032085	chr15	19311783	19313121
GLEAN_03820	SURF1	CO882066	ENSG00000148290	ENSMUSG00000015790	chr11	98306126	98307698
GLEAN_03301	CYC1	NM_001038090	ENSG00000179091	ENSMUSG00000022551	chr14	512896	515058
GLEAN_19826	XPO5	BC111321	ENSG00000124571	ENSMUSG00000067150	chr23	15263828	15303825
GLEAN_17955	RPL18	NM_001015556	ENSG00000063177	ENSMUSG00000059070	chr18	54445945	54449646
GLEAN_14123	CTTN	NM_001075287	ENSG00000085733	ENSMUSG00000031078	chr29	41721668	41741796
GLEAN_02151	_NONE_	NM_001075737	_NONE_	_NONE_	chr19	25663269	25664067
GLEAN_13155	_NONE_	NM_001034034	_NONE_	_NONE_	chr5	10698360	10702105
GLEAN_14707	SOD2	NM_201527	ENSG00000112096	ENSMUSG00000006818	chr9	86627372	86636568
GLEAN_13044	_NONE_	BC149628	_NONE_	_NONE_	chrUn.003.1675	14101	46282
GLEAN_18717	RALB	NM_001097985	ENSG00000144118	ENSMUSG00000004451	chr2	65700723	65717838
GLEAN_04670	PFDN6	NM_001075421	ENSG00000204220	ENSMUSG00000024309	chr23	7869129	7870077
GLEAN_17710	PSMB10	NM_001034040	ENSG00000205220	ENSMUSG00000031897	chr18	32603247	32605644
GLEAN_05462	NUCB1	NM_001075199	ENSG00000104805	ENSMUSG00000030824	chr18	54031369	54046223
GLEAN_10720	SFRS16	NM_001077887	ENSG00000104859	ENSMUSG00000061028	chr18	49988764	50012442
GLEAN_02024	_NONE_	U32264	_NONE_	_NONE_	chr17	68634626	68635140
GLEAN_20969	USP8	NM_001076126	ENSG00000138592	ENSMUSG00000027363	chr10	56600563	56638129
GLEAN_15003	WDR67	NM_001046073	ENSG00000156787	ENSMUSG00000022364	chr14	14763686	14830322
GLEAN_21857	MED4	NM_001034486	ENSG00000136146	ENSMUSG00000022109	chr12	15437344	15451311
GLEAN_00496	_NONE_	NM_001098135	_NONE_	_NONE_	chr3	14125552	14126951
GLEAN_17771	THAP11	NM_001104994	ENSG00000168286	ENSMUSG00000036442	chr18	32535703	32536615
GLEAN_20650	MECR	NM_181669	ENSG00000116353	ENSMUSG00000028910	chr2	113826961	113863046
GLEAN_20694	HYAL2	NM_174347	ENSG00000068001	ENSMUSG00000010047	chr22	48043702	48046243
GLEAN_03727	OR51D1	DY064686	ENSG00000197428	ENSMUSG00000073967	chr15	45208807	45209752
GLEAN_10475	PPAP2B	NM_001076473	ENSG00000162407	ENSMUSG00000028517	chr3	86954014	87019765
GLEAN_22520	AP4M1	NM_001077099	ENSG00000206580	ENSMUSG00000019518	chr25	36661222	36664820
GLEAN_22726	_NONE_	DY067061	_NONE_	_NONE_	chr2	106999315	106999981
GLEAN_20986	UTP18	NM_001098879	ENSG00000011260	ENSMUSG00000054079	chr19	34954414	35011314
GLEAN_23041	DNAJA2	NM_001040491	ENSG00000069345	ENSMUSG00000031701	chr18	13438340	13449411
GLEAN_18060	WDR19	DV916396	ENSG00000157796	ENSMUSG00000037890	chr6	54282195	54354843
GLEAN_16846	HNRPH2	NM_001076008	ENSG00000126945	ENSMUSG00000045427	chrX	33042197	33043547
GLEAN_04080	AEBP1	NM_174839	ENSG00000106624	ENSMUSG00000020473	chr4	68878465	68882388
GLEAN_12339	CSDA	NM_001098074	ENSG00000060138	ENSMUSG00000030189	chr5	97967051	97989610
GLEAN_25745	CNBP	NM_001034224	ENSG00000169714	ENSMUSG00000030057	chr22	58135743	58137114
GLEAN_11042	RPS3	NM_001034047	ENSG00000149273	ENSMUSG00000030744	chr15	47406346	47410843
GLEAN_04794	CSDE1	NM_001098025	ENSG00000009307	ENSMUSG00000068823	chr3	28000815	28020615
GLEAN_03075	_NONE_	CK831360	_NONE_	_NONE_	chr17	67668731	67674828
GLEAN_23189	SRRM2	BC151743	ENSG00000167978	ENSMUSG00000039218	chr25	764747	779128
GLEAN_10682	RPS19	NM_001037467	ENSG00000105372	ENSMUSG00000072528	chr18	48567280	48574265
GLEAN_16083	_NONE_	DY163097	_NONE_	_NONE_	chr6	72158195	72158480
GLEAN_16727	MAGED2	NM_001075665	ENSG00000102316	ENSMUSG00000025268	chrX	62273727	62280023
GLEAN_21333	CNP	NM_180993	ENSG00000173786	ENSMUSG00000006782	chr19	41838781	41844878
GLEAN_25642	NEFM	BC151624	ENSG00000104722	ENSMUSG00000022054	chrUn.003.518	158266	163223
GLEAN_22771	PTP4A2	NM_001104998	ENSG00000184007	ENSMUSG00000028788	chr2	110453660	110462536
GLEAN_17954	DBP	NM_001037445	ENSG00000105516	ENSMUSG00000059824	chr18	54431225	54437136
GLEAN_11826	IGF1R	X54980	ENSG00000140443	ENSMUSG00000005533	chr21	9300361	9359779
GLEAN_16776	NCF4	NM_001045983	ENSG00000100365	ENSMUSG00000071715	chr5	74313208	74331486
GLEAN_18845	SLC4A1AP	NM_001113308	ENSG00000163798	ENSMUSG00000029141	chr11	67074434	67172611
GLEAN_05650	OBFC2B	NM_001101151	ENSG00000139579	ENSMUSG00000025374	chr5	56160154	56163759
GLEAN_23745	PI	NM_173882	_NONE_	_NONE_	chr21	52595993	52599908
GLEAN_03306	_NONE_	NM_001102018	ENSG00000179832	ENSMUSG00000022558	chr14	565535	600596
GLEAN_15128	A2M	NM_001109795	ENSG00000175899	ENSMUSG00000030111	chr5	100261464	100309597
GLEAN_03443	_NONE_	DY145115	_NONE_	_NONE_	chrUn.003.2253	41582	42162
GLEAN_20675	RBM5	NM_001046374	ENSG00000003756	ENSMUSG00000032580	chr22	48238884	48261029
GLEAN_04354	_NONE_	NM_001077869	_NONE_	_NONE_	chr9	9699601	9700510
GLEAN_18131	NUMB	NM_001101951	ENSG00000133961	ENSMUSG00000021224	chr10	79140425	79193686
GLEAN_02408	THUMPD3	NM_001038062	ENSG00000134077	ENSMUSG00000030264	chr22	15822735	15840514
GLEAN_14494	EWSR1	NM_001109800	ENSG00000182944	ENSMUSG00000009079	chr17	66569516	66594831
GLEAN_20712	RHOA	NM_176645	ENSG00000067560	ENSMUSG00000007815	chr22	48786627	48795963
GLEAN_20787	_NONE_	NM_001002886	_NONE_	_NONE_	chr2	72682669	72731176
GLEAN_13172	_NONE_	NM_001076550	_NONE_	_NONE_	chr5	10230460	10240035
GLEAN_25038	HNRPH3	BC153289	ENSG00000096746	ENSMUSG00000020069	chr28	22059838	22064618
GLEAN_05637	DGKA	NM_001077860	ENSG00000065357	ENSMUSG00000025357	chr5	56416286	56478751
GLEAN_04782	PTCD1	DT816357	ENSG00000106246	ENSMUSG00000029624	chr25	37137758	37147392
GLEAN_12058	RPL8	NM_001034625	ENSG00000161016	ENSMUSG00000003970	chr14	92481	94786
GLEAN_12481	UGDH	NM_174211	ENSG00000109814	ENSMUSG00000029201	chr6	54533858	54558561
GLEAN_10872	GIMAP4	NM_001046060	ENSG00000133574	ENSMUSG00000054435	chr4	104963349	104966965
GLEAN_05226	_NONE_	DV784604	_NONE_	_NONE_	chrUn.003.9282	1213	2602
GLEAN_21255	ZBTB20	EH199793	ENSG00000181722	ENSMUSG00000022708	chr1	52962002	53007765
GLEAN_01964	RPL13A	NM_001076998	ENSG00000142541	ENSMUSG00000003426	chr18	53622485	53625960
GLEAN_23570	ARNT	NM_173993	ENSG00000143437	ENSMUSG00000015522	chr3	17608705	17697665
GLEAN_05711	ATP5B	NM_175796	ENSG00000110955	ENSMUSG00000025393	chr5	55853205	55858395
GLEAN_23214	_NONE_	NM_001017954	_NONE_	_NONE_	chr25	444665	449370
GLEAN_04906	MRPL28	NM_001045996	ENSG00000086504	ENSMUSG00000024181	chr25	1922204	1924495
GLEAN_20893	_NONE_	NM_001015558	_NONE_	_NONE_	chr15	72823625	72831767
GLEAN_06403	_NONE_	BM365148	_NONE_	_NONE_	chr21	15074932	15075304
GLEAN_16585	HK1	NM_001012668	ENSG00000156515	ENSMUSG00000037012	chr28	24397551	24448818
GLEAN_08111	_NONE_	NM_174800	_NONE_	_NONE_	chr18	1771565	1790663
GLEAN_04959	GNPTG	NM_001017428	ENSG00000090581	ENSMUSG00000035521	chr25	2629338	2639259
GLEAN_13834	CCDC131	EH165804	ENSG00000133858	ENSMUSG00000034163	chr5	1392235	1441723
GLEAN_19403	RASGEF1A	NM_001015601	ENSG00000198915	ENSMUSG00000030134	chr28	12251903	12288364
GLEAN_18189	IgM	BC114809	_NONE_	_NONE_	chr21	62994624	62999197
GLEAN_04351	EEF1A1	NM_174535	_NONE_	_NONE_	chr9	9446410	9448533
GLEAN_22704	RBBP4	NM_001077013	ENSG00000162521	ENSMUSG00000057236	chr2	109825280	109840836
GLEAN_08104	TERF2IP	NM_001075412	ENSG00000166848	ENSMUSG00000033430	chr18	1580480	1586040
GLEAN_08234	COIL	NM_001038512	ENSG00000121058	ENSMUSG00000033983	chr19	5300915	5321499
GLEAN_05418	MICALL2	NM_001098932	ENSG00000164877	ENSMUSG00000036718	chr25	40284638	40303200
GLEAN_23130	C1orf66	NM_001015641	ENSG00000143303	ENSMUSG00000004896	chr3	15638272	15644772
GLEAN_24715	_NONE_	DV778514	_NONE_	_NONE_	chr1	65129794	65130370
GLEAN_22008	EHD4	EE372037	ENSG00000103966	ENSMUSG00000027293	chr10	32684107	32773154
GLEAN_14084	RPS24	NM_001025339	ENSG00000138326	ENSMUSG00000025290	chr28	28731478	28734063
GLEAN_01467	PCF11	DV925609	ENSG00000165494	ENSMUSG00000041328	chrUn.003.834	120339	140191
GLEAN_16973	HDAC3	BC111247	ENSG00000171720	ENSMUSG00000024454	chr7	50682730	50695792
GLEAN_16135	PHF10	NM_001038052	ENSG00000130024	ENSMUSG00000023883	chr9	94208225	94222908
GLEAN_07885	NXT2	NM_001100353	ENSG00000101888	ENSMUSG00000042271	chrX	40548478	40552881
GLEAN_16194	_NONE_	NM_001075138	_NONE_	_NONE_	chr11	36865489	36900778
GLEAN_01418	POMC	NM_174151	ENSG00000115138	ENSMUSG00000020660	chr11	70518646	70521823
GLEAN_10618	PSMC1	NM_001014855	ENSG00000100764	ENSMUSG00000021178	chr10	90272502	90284891
GLEAN_25955	_NONE_	NM_001082606	_NONE_	_NONE_	chrUn.003.268	21860	83475
GLEAN_08145	LSG1	NM_001045910	ENSG00000041802	ENSMUSG00000022538	chr1	67117479	67139716
GLEAN_06189	PLVAP	NM_001035353	ENSG00000130300	ENSMUSG00000034845	chr7	5668066	5686253
GLEAN_23070	_NONE_	NM_001076380	_NONE_	_NONE_	chr16	21268668	21302356
GLEAN_09951	SP3	DV932196	ENSG00000172845	ENSMUSG00000027109	chr2	25525857	25581013
GLEAN_07917	GART	NM_001040473	ENSG00000159131	ENSMUSG00000022962	chr1	1091998	1114917
GLEAN_05465	_NONE_	NM_174792	_NONE_	_NONE_	chr18	54082247	54083738
GLEAN_05616	GNAL	NM_001102554	ENSG00000141404	ENSMUSG00000024524	chr24	41161035	41210716
GLEAN_00947	_NONE_	BC151500	ENSG00000211592	ENSMUSG00000076609	chr11	45444120	45454199
GLEAN_13644	C19orf10	NM_001001164	ENSG00000074842	ENSMUSG00000019579	chr7	16052811	16064243
GLEAN_00663	FAM49B	NM_001046047	ENSG00000153310	ENSMUSG00000022378	chr14	10428889	10460158
GLEAN_14634	BCAS1	NM_001077850	ENSG00000064787	ENSMUSG00000013523	chr13	81660603	81746253
GLEAN_02486	_NONE_	BC142536	_NONE_	_NONE_	chr3	31075601	31085602
GLEAN_03215	EIF4B	NM_001035028	ENSG00000063046	ENSMUSG00000058655	chr5	27609507	27633246
GLEAN_25892	C17orf32	NM_001075512	ENSG00000160629	ENSMUSG00000051232	chr19	17997733	18001312
GLEAN_02687	ACTR10	NM_001034400	ENSG00000131966	ENSMUSG00000021076	chr10	65837743	65863844
GLEAN_23887	C2orf30	DV776598	ENSG00000068912	ENSMUSG00000020311	chr11	35508524	35532344
GLEAN_20287	MAP3K15	DV878115	ENSG00000180815	ENSMUSG00000031303	chrX	84476536	84621653
GLEAN_08435	_NONE_	BT025472	_NONE_	_NONE_	chr19	54716008	54716634
GLEAN_20271	SCARB1	NM_174597	ENSG00000073060	ENSMUSG00000037936	chr17	47350593	47436211
GLEAN_01375	SAA3.1	NM_181016	_NONE_	_NONE_	chr29	21937000	21940028
GLEAN_26561	KATNB1	NM_001101909	ENSG00000140854	ENSMUSG00000031787	chr18	23198689	23214859
GLEAN_03776	HDAC5	BC111337	ENSG00000108840	ENSMUSG00000008855	chr19	42468086	42499194
GLEAN_21939	RFTN2	NM_001097986	ENSG00000162944	ENSMUSG00000025978	chr2	79509105	79586155
GLEAN_04903	_NONE_	CO888721	_NONE_	_NONE_	chr25	2141061	2141711
GLEAN_18002	_NONE_	Y07898	_NONE_	_NONE_	chr23	21337925	21341448
GLEAN_12950	_NONE_	NM_001010995	_NONE_	_NONE_	chr8	58759606	58765709
GLEAN_08816	_NONE_	NM_001015554	_NONE_	_NONE_	chr3	89875317	89899410
GLEAN_03876	_NONE_	DQ347593	_NONE_	_NONE_	chr15	31756074	31756620
GLEAN_15791	C2orf29	BC153290	ENSG00000158435	ENSMUSG00000003135	chr11	6513087	6526311
GLEAN_03185	_NONE_	DQ425110	_NONE_	_NONE_	chrUn.003.10998	2	2062
GLEAN_06179	SLC27A1	NM_001033625	ENSG00000130304	ENSMUSG00000031808	chr7	5507843	5544070
GLEAN_23093	ZNF23	DV920828	ENSG00000167377	ENSMUSG00000044676	chr18	36261204	36269743
GLEAN_10781	PNRC1	NM_001034308	ENSG00000146278	ENSMUSG00000040128	chrUn.003.2994	14761	18068
GLEAN_09559	MRPL3	NM_001080317	ENSG00000114686	ENSMUSG00000032563	chr1	127941748	127998525
GLEAN_02155	C17orf49	NM_001038092	ENSG00000161939	ENSMUSG00000020831	chr19	25717858	25720315
GLEAN_23933	OFD1	DV872467	ENSG00000046651	ENSMUSG00000040586	chrX	91609883	91670780
GLEAN_13769	NT5DC2	DT811017	ENSG00000168268	ENSMUSG00000071547	chr22	42014323	42019949
GLEAN_21790	_NONE_	DT818104	_NONE_	_NONE_	chrX	95209056	95267541
GLEAN_06370	LCN2	DY146374	ENSG00000148346	ENSMUSG00000026822	chr11	91707905	91711617
GLEAN_22414	_NONE_	DV790918	_NONE_	_NONE_	chrUn.003.355	205335	205683
GLEAN_04336	PCAF	AY486454	ENSG00000114166	ENSMUSG00000000708	chr1	145332931	145403904
GLEAN_20874	TNKS1BP1	EH174742	ENSG00000149115	ENSMUSG00000033955	chr15	72357986	72378113
GLEAN_24971	_NONE_	DT722360	_NONE_	_NONE_	chr10	57536419	57536593
GLEAN_26298	MRPL43	NM_174563	ENSG00000055950	ENSMUSG00000025208	chr26	20067803	20068487
GLEAN_06621	NFIB	NM_001076104	ENSG00000147862	ENSMUSG00000008575	chr8	28831617	29083897
GLEAN_06372	DNM1	NM_001076820	ENSG00000106976	ENSMUSG00000026825	chr11	91627903	91670828
GLEAN_07738	CLDN5	NM_001076460	ENSG00000184113	ENSMUSG00000041378	chr17	69026653	69027310
GLEAN_20038	_NONE_	NM_175814	_NONE_	_NONE_	chrUn.003.851	97574	127193
GLEAN_24774	TMEM138	NM_001098967	ENSG00000149483	ENSMUSG00000024666	chr29	35089330	35092585
GLEAN_12536	PPM1A	NM_174429	ENSG00000100614	ENSMUSG00000021096	chr10	67678920	67689233
GLEAN_08584	_NONE_	NM_001034367	_NONE_	_NONE_	chr3	14562999	14564806
GLEAN_03389	NFE2L2	NM_001011678	ENSG00000116044	ENSMUSG00000015839	chr2	20223707	20255687
GLEAN_10966	CCS	NM_001046187	ENSG00000173992	ENSMUSG00000034108	chr29	39031683	39045053
GLEAN_11456	OAT	NM_001034240	ENSG00000065154	ENSMUSG00000030934	chr26	41665568	41677051
GLEAN_13751	NISCH	DV883660	ENSG00000010322	ENSMUSG00000021910	chr22	42048157	42063468
GLEAN_06321	MORF4	NM_001035448	ENSG00000185787	ENSMUSG00000062270	chr21	26122639	26139747
GLEAN_06038	MYBL1	NM_176635	ENSG00000185697	ENSMUSG00000025912	chr14	30907303	30940801
GLEAN_02082	_NONE_	NM_001078139	_NONE_	_NONE_	chr7	17273290	17274309
GLEAN_00829	LAT	BC149498	ENSG00000213658	ENSMUSG00000030742	chr25	21257235	21261170
GLEAN_20585	HSD17B12	NM_001101307	ENSG00000149084	ENSMUSG00000027195	chr15	66673023	66739182
GLEAN_18095	HNRPLL	NM_001076900	ENSG00000143889	ENSMUSG00000024095	chr11	21586450	21622841
GLEAN_11185	_NONE_	NM_001075891	_NONE_	_NONE_	chr19	50503769	50505537
GLEAN_06939	RPL21	AB099075	ENSG00000122026	ENSMUSG00000041453	chr12	28786453	28788279
GLEAN_20151	SPINT2	NM_001045971	ENSG00000167642	ENSMUSG00000074227	chr18	43121591	43151032
GLEAN_13980	_NONE_	DY043924	_NONE_	_NONE_	chrUn.003.11281	259	1753
GLEAN_04489	TOMM70A	NM_001075328	ENSG00000154174	ENSMUSG00000022752	chrUn.003.488	139796	176708
GLEAN_00541	SSR2	NM_001015533	ENSG00000163479	ENSMUSG00000041355	chr3	12364658	12370934
GLEAN_00197	PPP2R3C	NM_001015645	ENSG00000092020	ENSMUSG00000021022	chr21	42067200	42092775
GLEAN_04762	EIF3F	DT832383	ENSG00000175390	ENSMUSG00000031029	chrUn.003.449	180028	188172
GLEAN_02487	GSTM1	NM_175825	_NONE_	_NONE_	chr3	31056854	31067137
GLEAN_23924	_NONE_	NM_001113231	_NONE_	_NONE_	chrX	95397170	95397725
GLEAN_07926	SYNJ1	NM_174468	ENSG00000159082	ENSMUSG00000022973	chr1	1931493	2019119
GLEAN_16210	_NONE_	CO872220	_NONE_	_NONE_	chrUn.003.4898	2335	3588
GLEAN_11098	SLC13A2	NM_001034234	ENSG00000007216	ENSMUSG00000001095	chr19	18181052	18204575
GLEAN_16985	SYF2	CR456299	ENSG00000117614	ENSMUSG00000028821	chr2	118695239	118700786
GLEAN_02108	GABARAPL1	NM_001034048	ENSG00000170296	ENSMUSG00000018567	chr19	25873726	25875190
GLEAN_08937	_NONE_	NM_001040516	_NONE_	_NONE_	chr6	6596098	6596380
GLEAN_01515	RPL22	BC102871	ENSG00000116251	ENSMUSG00000028936	chr16	45584317	45591961
GLEAN_07860	_NONE_	NM_174006	_NONE_	_NONE_	chr19	15184167	15185565
GLEAN_05691	DCTN2	NM_001034558	ENSG00000175203	ENSMUSG00000025410	chr5	54889864	54902967
GLEAN_25326	ICT1	NM_001034493	ENSG00000167862	ENSMUSG00000018858	chr19	56498846	56505902
GLEAN_12072	VPS28	NM_001035504	ENSG00000160948	ENSMUSG00000062381	chr14	279982	282593
GLEAN_26702	SLC3A2	NM_001024488	ENSG00000168003	ENSMUSG00000010095	chr29	33445744	33486300
GLEAN_04013	_NONE_	NM_174630	_NONE_	_NONE_	chr25	19199265	19225949
GLEAN_23568	FAM63A	NM_001045924	ENSG00000143409	ENSMUSG00000038712	chr3	17492684	17498684
GLEAN_08136	EPB41L4B	AW660811	ENSG00000095203	ENSMUSG00000028434	chr8	87263607	87306750
GLEAN_07913	_NONE_	AY488119	_NONE_	_NONE_	chr1	1202095	1232568
GLEAN_25544	C14orf124	NM_001075812	ENSG00000100445	ENSMUSG00000022223	chr10	19761748	19764728
GLEAN_20721	QARS	NM_001034468	ENSG00000172053	ENSMUSG00000032604	chr22	48957210	48964502
GLEAN_23140	BCKDHB	NM_174507	ENSG00000083123	ENSMUSG00000032263	chr9	16201996	16535180
GLEAN_16977	TAF7	NM_001046028	ENSG00000178913	ENSMUSG00000051316	chr7	51013559	51014609
GLEAN_10624	B2M	NM_173893	_NONE_	_NONE_	chr10	91476994	91483062
GLEAN_22289	ARL4D	NM_001076135	ENSG00000175906	ENSMUSG00000034936	chr19	44346096	44346699
GLEAN_19904	_NONE_	AW463315	_NONE_	_NONE_	chr29	1087663	1087843
GLEAN_25505	_NONE_	DV916222	_NONE_	_NONE_	chr2	83626340	83626781
GLEAN_09733	FNDC3B	EE372847	ENSG00000075420	ENSMUSG00000039286	chr1	88430587	88711743
GLEAN_02101	C17orf61	NM_001045957	ENSG00000205544	ENSMUSG00000070394	chr19	26038858	26039864
GLEAN_22918	MUT	NM_173939	ENSG00000146085	ENSMUSG00000023921	chr23	18933529	18967265
GLEAN_00525	_NONE_	NM_001034791	ENSG00000116586	ENSMUSG00000028062	chr3	12319804	12322683
GLEAN_10463	_NONE_	NM_001083683	ENSG00000213676	ENSMUSG00000015461	chr23	24416448	24425867
GLEAN_25227	FNBP4	DV925720	ENSG00000109920	ENSMUSG00000008200	chr15	70233334	70263053
GLEAN_01965	RPS11	NM_001024568	ENSG00000142534	ENSMUSG00000003429	chr18	53613886	53616218
GLEAN_23123	GPATCH4	NM_001078129	ENSG00000160818	ENSMUSG00000028069	chr3	15471791	15476096
GLEAN_03349	LRPPRC	DV888404	ENSG00000138095	ENSMUSG00000024120	chr11	29382503	29480910
GLEAN_01104	JUN	NM_001077827	ENSG00000177606	ENSMUSG00000052684	chr3	85433784	85434792
GLEAN_07832	MTMR2	NM_001102194	ENSG00000087053	ENSMUSG00000031918	chr15	9620392	9689488
GLEAN_10607	_NONE_	EH175495	_NONE_	_NONE_	chr10	91441693	91520493
GLEAN_22844	_NONE_	NM_001034256	_NONE_	_NONE_	chrUn.003.1160	38369	43447
GLEAN_19833	C6orf108	EV670379	ENSG00000112667	ENSMUSG00000040658	chr23	14985566	14987865
GLEAN_05923	DUSP6	NM_001046195	ENSG00000139318	ENSMUSG00000019960	chr5	19561679	19564451
GLEAN_17685	TMEM147	NM_001034624	ENSG00000105677	ENSMUSG00000006315	chr18	45969150	45970856
GLEAN_02561	BSPRY	EE915071	ENSG00000119411	ENSMUSG00000028392	chr8	84860147	84871391
GLEAN_23943	GAB1	NM_001101201	ENSG00000109458	ENSMUSG00000031714	chr17	14722227	14848231
GLEAN_18902	_NONE_	NM_001080292	ENSG00000184860	ENSMUSG00000034308	chr18	5750002	5752208
GLEAN_18715	EPB41L5	NM_001035384	ENSG00000115109	ENSMUSG00000026383	chr2	65435692	65536199
GLEAN_10365	AMICA1	NM_001080250	ENSG00000160593	ENSMUSG00000048534	chr15	20299194	20325379
GLEAN_26806	RPL23	NM_001035014	ENSG00000125691	ENSMUSG00000071415	chr19	39017075	39021366
GLEAN_21480	ARFGAP3	NM_001075974	ENSG00000100262	ENSMUSG00000054277	chr5	112246340	112281542
GLEAN_02989	EVL	BC107554	ENSG00000196405	ENSMUSG00000021262	chr21	58733921	58796099
GLEAN_15770	_NONE_	AV613584	_NONE_	_NONE_	chr3	45110373	45110874
GLEAN_10056	HINT1	NM_175812	ENSG00000169567	ENSMUSG00000020267	chr7	20773418	20779869
GLEAN_03073	_NONE_	CK943477	_NONE_	_NONE_	chr17	67593665	67620161
GLEAN_05836	TXNDC11	NM_001083420	ENSG00000153066	ENSMUSG00000022498	chr25	10903773	10966099
GLEAN_02025	_NONE_	CX737971	_NONE_	_NONE_	chr17	68642422	68644661
GLEAN_05649	_NONE_	NM_175780	_NONE_	_NONE_	chr5	56224549	56227476
GLEAN_25383	SSR1	NM_001102122	ENSG00000124783	ENSMUSG00000021427	chr23	38465655	38481520
GLEAN_16435	FNTA	NM_177498	ENSG00000168522	ENSMUSG00000015994	chr27	36165810	36189185
GLEAN_26758	_NONE_	NM_001035487	ENSG00000173517	ENSMUSG00000074305	chr21	30580634	30710109
GLEAN_03067	_NONE_	NM_001083800	_NONE_	_NONE_	chr17	67456260	67472525
GLEAN_22523	_NONE_	BC111612	ENSG00000188186	ENSMUSG00000050552	chr25	36568157	36571167
GLEAN_03493	_NONE_	DQ140373	_NONE_	_NONE_	chr23	21594430	21597493
GLEAN_14472	_NONE_	AV596824	_NONE_	_NONE_	chr11	100959893	100961523
GLEAN_17517	_NONE_	DQ347593	_NONE_	_NONE_	chrX	45031568	45031814
GLEAN_04084	PPIA	NM_178320	_NONE_	_NONE_	chr4	68406004	68409691
GLEAN_00554	DPM3	NM_001034360	ENSG00000179085	ENSMUSG00000042737	chr3	13136964	13137243
GLEAN_14298	CAT	NM_001035386	ENSG00000121691	ENSMUSG00000027187	chr15	56898328	56933591
GLEAN_03902	_NONE_	U32257	_NONE_	_NONE_	chrUn.003.1470	40582	48554
GLEAN_23517	C1orf54	NM_001076346	ENSG00000118292	ENSMUSG00000038543	chr3	18111686	18117838
GLEAN_00822	EIF3C	NM_001034618	ENSG00000184110	ENSMUSG00000030738	chr25	21403176	21423047
GLEAN_14836	OSBPL1A	DT860409	ENSG00000141447	ENSMUSG00000044252	chr24	33016932	33035804
GLEAN_21306	KLHL11	CK772276	ENSG00000178502	ENSMUSG00000048732	chr19	41748969	41755678
GLEAN_15602	_NONE_	EE385836	_NONE_	_NONE_	chrUn.003.4475	3076	6424
GLEAN_03456	PRPF18	NM_001075323	ENSG00000165630	ENSMUSG00000039449	chr13	28460533	28514276
GLEAN_04335	RAB5A	NM_001076186	ENSG00000144566	ENSMUSG00000017831	chr1	145231818	145260623
GLEAN_09969	MED13L	DN521160	ENSG00000123066	ENSMUSG00000018076	chr17	56319991	56596582
GLEAN_03617	TUBB2C	NM_001034663	ENSG00000188229	ENSMUSG00000036752	chr11	101629312	101631525
GLEAN_02006	IRF3	NM_001029845	ENSG00000126456	ENSMUSG00000003184	chr18	53499258	53503760
GLEAN_19824	MRPS18A	NM_001101229	ENSG00000096080	ENSMUSG00000023967	chr23	15371413	15387448
GLEAN_20794	HSP90B1	NM_174700	ENSG00000166598	ENSMUSG00000020048	chr5	68206108	68224478
GLEAN_23642	RPL28	NM_001035503	ENSG00000108107	ENSMUSG00000030432	chr18	59461361	59463668
GLEAN_24241	TFPI2	NM_182788	ENSG00000105825	ENSMUSG00000029664	chr4	12866989	12870679
GLEAN_26476	ENDOG	NM_175823	ENSG00000167136	ENSMUSG00000015337	chr11	94745395	94748841
GLEAN_02781	C3orf10	NM_001114510	ENSG00000134075	ENSMUSG00000033940	chr22	13308596	13315256
GLEAN_10220	CTSB	NM_174031	ENSG00000164733	ENSMUSG00000021939	chr8	6030504	6038019
GLEAN_20375	AVEN	EE250685	ENSG00000169857	ENSMUSG00000003604	chr10	25606334	25798483
GLEAN_17289	_NONE_	AV617740	_NONE_	_NONE_	chr16	41725387	41725832
GLEAN_10869	_NONE_	EV664290	_NONE_	_NONE_	chr4	105267261	105269466
GLEAN_19234	_NONE_	DV889901	ENSG00000113716	ENSMUSG00000024622	chr7	57360454	57420264
GLEAN_26553	POLR2C	NM_001034212	ENSG00000102978	ENSMUSG00000031783	chr18	23685458	23692877
GLEAN_22290	CDC2	NM_174016	ENSG00000170312	ENSMUSG00000019942	chr28	15545232	15556104
GLEAN_23009	SMU1	NM_001038573	ENSG00000122692	ENSMUSG00000028409	chr8	66631279	66660501
GLEAN_17221	LALBA	NM_174378	_NONE_	_NONE_	chr5	39002854	39004581
GLEAN_23335	TUBA1B	NM_001114856	ENSG00000123416	ENSMUSG00000023004	chr5	31419823	31423038
GLEAN_09648	C17orf37	NM_001075221	ENSG00000141741	ENSMUSG00000002580	chr19	41166611	41167585
GLEAN_20737	AHCY	NM_001034315	ENSG00000101444	ENSMUSG00000027597	chrUn.003.684	44702	59592
GLEAN_25133	_NONE_	CR553201	_NONE_	_NONE_	chr13	39449004	39449898
GLEAN_23970	CDCA4	EV797347	ENSG00000170779	ENSMUSG00000047832	chr21	62851359	62852028
GLEAN_22794	GNPTAB	EE376369	ENSG00000111670	ENSMUSG00000035311	chr5	63576405	63671501
GLEAN_19549	RPS10	NM_001034716	ENSG00000124614	ENSMUSG00000052146	chr23	5594858	5600631
GLEAN_18731	_NONE_	NM_001101055	_NONE_	_NONE_	chr7	74798892	74805357
GLEAN_24379	_NONE_	DY161110	_NONE_	_NONE_	chr17	3955430	4564387
GLEAN_03636	C1orf156	NM_001080356	ENSG00000171806	ENSMUSG00000041396	chr16	33576233	33577355
GLEAN_06673	C5orf15	NM_001035299	ENSG00000113583	ENSMUSG00000036275	chr7	42186654	42198276
GLEAN_20945	GDI2	NM_001033762	ENSG00000057608	ENSMUSG00000021218	chr13	43532887	43560509
GLEAN_01543	FMO1	DV790367	ENSG00000010932	ENSMUSG00000040181	chr16	36812264	36841803
GLEAN_14259	DYNC1H1	DV914422	ENSG00000197102	ENSMUSG00000018707	chr21	60529563	60590212
GLEAN_26741	ZBTB33	NM_001098157	ENSG00000177485	ENSMUSG00000048047	chrX	3697213	3699211
GLEAN_18681	PAFAH1B1	NM_174663	ENSG00000007168	ENSMUSG00000020745	chr19	22113964	22145003
GLEAN_14330	GHITM	NM_001034052	ENSG00000165678	ENSMUSG00000041028	chr28	33982231	33993200
GLEAN_18741	TIMM50	NM_001035024	ENSG00000105197	ENSMUSG00000003438	chr18	46780726	46787715
GLEAN_19191	SAV1	BC123794	ENSG00000151748	ENSMUSG00000021067	chr10	37983747	38015438
GLEAN_25076	LOXL1	NM_174383	ENSG00000129038	ENSMUSG00000032334	chr21	33382897	33406689
GLEAN_14651	AGPS	DV913082	ENSG00000018510	ENSMUSG00000042410	chr2	16164015	16256140
GLEAN_24993	_NONE_	EV702231	_NONE_	_NONE_	chr9	71558459	71603950
GLEAN_07199	RPLP2	NM_174788	ENSG00000177600	ENSMUSG00000025508	chr29	44829875	44831720
GLEAN_14574	ATF4	NM_001034342	ENSG00000128272	ENSMUSG00000042406	chr5	2483057	2484200
GLEAN_01474	NUP153	CK951057	ENSG00000124789	ENSMUSG00000021374	chr23	35323815	35393426
GLEAN_07349	PTPRF	NM_001101079	ENSG00000142949	ENSMUSG00000033295	chr3	102222610	102291037
GLEAN_04934	NME4	NM_001077906	ENSG00000103200	ENSMUSG00000024177	chr25	1939644	1946462
GLEAN_10605	_NONE_	CO894206	_NONE_	_NONE_	chr25	42273693	42274071
GLEAN_18808	SPCS3	NM_001076993	ENSG00000129128	ENSMUSG00000054408	chr27	5121760	5126310
GLEAN_15416	KIAA0415	BC123866	ENSG00000164917	ENSMUSG00000039623	chr25	41741951	41757288
GLEAN_19607	_NONE_	NM_001078050	_NONE_	_NONE_	chr8	624421	624604
GLEAN_25555	_NONE_	NM_001128504	_NONE_	_NONE_	chr10	19977517	19981082
GLEAN_14682	_NONE_	NM_001101837	_NONE_	_NONE_	chr19	61734923	61783796
GLEAN_19836	_NONE_	NM_174648	_NONE_	_NONE_	chr23	14816881	14817801
GLEAN_15824	GNB2L1	BC102286	ENSG00000204628	ENSMUSG00000020372	chr7	37054834	37059484
GLEAN_23497	UCP3	NM_001033611	ENSG00000175567	ENSMUSG00000033685	chr15	46910736	46913403
GLEAN_16750	_NONE_	CR938844	_NONE_	_NONE_	chr5	74453904	74454555
GLEAN_24785	_NONE_	EH170425	_NONE_	_NONE_	chr12	69421729	69428140
GLEAN_04935	DECR2	NM_001078122	ENSG00000103202	ENSMUSG00000036775	chr25	1948143	1954120
GLEAN_10874	_NONE_	NM_001105034	_NONE_	_NONE_	chr4	105203387	105204281
GLEAN_12986	PARK7	NM_001015572	ENSG00000116288	ENSMUSG00000028964	chr16	41160234	41175779
GLEAN_11233	ABCD3	NM_001105396	ENSG00000117528	ENSMUSG00000028127	chr3	48640598	48727417
GLEAN_18184	_NONE_	EY437087	_NONE_	_NONE_	chr9	8327208	8353417
GLEAN_06612	CCDC45	BC151805	ENSG00000141325	ENSMUSG00000018372	chr19	48093813	48130314
GLEAN_15440	ZNF142	EH182795	ENSG00000115568	ENSMUSG00000026135	chr2	95581836	95597501
GLEAN_06295	TUBGCP6	DT838853	ENSG00000128159	ENSMUSG00000051786	chr5	118254362	118276090
GLEAN_24725	_NONE_	BC151624	_NONE_	_NONE_	chrUn.003.148	24424	29381
GLEAN_04951	CHTF18	EE907392	ENSG00000127586	ENSMUSG00000019214	chr25	2227264	2235092
GLEAN_14892	CLTA	NM_174022	ENSG00000122705	ENSMUSG00000028478	chr8	58063926	58081287
GLEAN_03823	_NONE_	NM_001040520	_NONE_	_NONE_	chr11	98302502	98305740
GLEAN_09390	_NONE_	NM_001114513	_NONE_	_NONE_	chr28	35636329	35638422
GLEAN_08446	SAP30BP	NM_001075627	ENSG00000161526	ENSMUSG00000020755	chr19	54622619	54656238
GLEAN_19041	SF3B2	NM_001103271	ENSG00000087365	ENSMUSG00000024853	chr29	38339846	38353273
GLEAN_12506	C8orf4	NM_001035490	ENSG00000176907	ENSMUSG00000056313	chr27	34975986	34976307
GLEAN_17296	PEX14	NM_001080237	ENSG00000142655	ENSMUSG00000028975	chr16	41952865	42093182
GLEAN_17150	HNRPDL	NM_001083725	ENSG00000152795	ENSMUSG00000029328	chr6	89583264	89586907
GLEAN_23672	MYADM	NM_001075252	ENSG00000179820	ENSMUSG00000068566	chr18	58903410	58925670
GLEAN_04584	USP14	NM_001075189	ENSG00000101557	ENSMUSG00000047879	chr24	34488915	34523168
GLEAN_03628	UGP2	NM_174212	ENSG00000169764	ENSMUSG00000001891	chr11	56770370	56825120
GLEAN_18923	_NONE_	CB452595	_NONE_	_NONE_	chr6	27149441	27299898
GLEAN_11820	SFRS11	NM_001075621	ENSG00000116754	ENSMUSG00000055436	chr3	75899744	75949598
GLEAN_08733	NDST2	NM_174777	ENSG00000166507	ENSMUSG00000039308	chr28	26725023	26730184
GLEAN_17005	_NONE_	EH198214	_NONE_	_NONE_	chr14	70118079	70121351
GLEAN_26545	GDI1	NM_174064	ENSG00000203879	ENSMUSG00000015291	chrX	32008780	32013657
GLEAN_25201	ARL8B	NM_001046071	ENSG00000134108	ENSMUSG00000030105	chr22	19067902	19113726
GLEAN_25836	ZNF317	BC119995	ENSG00000130803	ENSMUSG00000057551	chrUn.003.35	236552	242510
GLEAN_12482	_NONE_	NM_001024469	_NONE_	_NONE_	chr6	54507744	54512463
GLEAN_10484	DBNL	NM_001098970	ENSG00000136279	ENSMUSG00000020476	chrUn.003.4	2536	14693
GLEAN_06878	NRD1	DV915673	ENSG00000078618	ENSMUSG00000053510	chr3	92316752	92425576
GLEAN_19658	CTR9	BC123597	ENSG00000198730	ENSMUSG00000005609	chr15	35888922	35913108
GLEAN_08352	ADAMTS7	EE384812	ENSG00000136378	ENSMUSG00000032363	chr21	30202300	30264069
GLEAN_05752	SNX16	BC149299	ENSG00000104497	ENSMUSG00000027534	chr14	81676538	81709638
GLEAN_18432	TRAP1	NM_001038675	ENSG00000126602	ENSMUSG00000005981	chr25	3377262	3426250
GLEAN_24276	EIF4A1	NM_001034228	ENSG00000161960	ENSMUSG00000059796	chr19	24198110	24203590
GLEAN_23538	PSMB4	NM_001034266	ENSG00000159377	ENSMUSG00000005779	chr3	17092999	17095222
GLEAN_00089	KIAA0196	EE344580	ENSG00000164961	ENSMUSG00000022350	chr14	18226229	18273551
GLEAN_11469	ABHD11	NM_001034372	ENSG00000106077	ENSMUSG00000040532	chr25	34813842	34816079
GLEAN_20159	_NONE_	NM_001035111	_NONE_	_NONE_	chr18	43368242	43373919
GLEAN_06589	CCDC47	NM_001035428	ENSG00000108588	ENSMUSG00000078622	chr19	47424859	47437033
GLEAN_20672	RNF123	EW684478	ENSG00000164068	ENSMUSG00000041528	chr22	48504109	48527161
GLEAN_18516	_NONE_	EV641848	_NONE_	_NONE_	chr15	3572693	3573557
GLEAN_03607	_NONE_	NM_001034546	ENSG00000164346	ENSMUSG00000060739	chr20	8788938	8795792
GLEAN_26542	_NONE_	NM_174760	_NONE_	_NONE_	chrX	31962697	31964987
GLEAN_16046	IPO8	CX738042	ENSG00000133704	ENSMUSG00000040029	chr5	80886158	80950009
GLEAN_16412	_NONE_	DY165571	_NONE_	_NONE_	chr16	8269144	8269790
GLEAN_19090	ADAM10	NM_174496	ENSG00000137845	ENSMUSG00000054693	chr10	46687720	46830153
GLEAN_03872	PSMA1	NM_001035310	ENSG00000129084	ENSMUSG00000030751	chr15	31873868	31886391
GLEAN_15790	RPL31	NM_001025341	ENSG00000071082	ENSMUSG00000073702	chr11	6299696	6304583
GLEAN_00196	NFKBIA	NM_001045868	ENSG00000100906	ENSMUSG00000021025	chr21	42337688	42340456
GLEAN_06005	_NONE_	DY454959	_NONE_	_NONE_	chr21	1782474	1805361
GLEAN_26067	ATP6V1G1	NM_174245	ENSG00000136888	ENSMUSG00000039105	chr8	85704609	85712914
GLEAN_21316	KRT19	NM_001015600	ENSG00000171345	ENSMUSG00000020911	chr19	41439298	41442943
GLEAN_22962	NARS	NM_001046572	ENSG00000134440	ENSMUSG00000024587	chr24	55621018	55636658
GLEAN_26097	IL17RB	NM_001083467	ENSG00000056736	ENSMUSG00000015966	chr22	46135685	46150609
GLEAN_11100	SUPT6H	DV933332	ENSG00000109111	ENSMUSG00000002052	chr19	18346198	18368142
GLEAN_13538	_NONE_	DY058802	_NONE_	_NONE_	chr12	68402292	68402871
GLEAN_14356	VAMP8	NM_001034290	ENSG00000118640	ENSMUSG00000050732	chr11	47562270	47565089
GLEAN_00807	MVP	NM_001035317	ENSG00000013364	ENSMUSG00000030681	chr25	21798686	21810341
GLEAN_02525	SLC29A1	NM_001034398	ENSG00000112759	ENSMUSG00000023942	chr23	20349896	20355395
GLEAN_23713	_NONE_	NM_001046449	_NONE_	_NONE_	chr3	77718490	77722538
GLEAN_22734	PSMD1	NM_001101077	ENSG00000173692	ENSMUSG00000026229	chr2	107709991	107789096
GLEAN_09751	FGFR2	BC151652	ENSG00000066468	ENSMUSG00000030849	chr26	38386032	38487496
GLEAN_02022	_NONE_	AW462441	_NONE_	_NONE_	chr17	68623030	68623568
GLEAN_00091	TATDN1	NM_001075402	ENSG00000147687	ENSMUSG00000050891	chr14	18692361	18723731
GLEAN_22867	PAICS	NM_205813	ENSG00000128050	ENSMUSG00000029247	chr6	66430268	66449058
GLEAN_05663	LRP1	DV935204	ENSG00000123384	ENSMUSG00000040249	chr5	55238531	55318118
GLEAN_19331	OAZ1	NM_001127243	ENSG00000104904	ENSMUSG00000035242	chr7	19127706	19130743
GLEAN_15728	_NONE_	NM_173891	_NONE_	_NONE_	chr10	21810996	21811500
GLEAN_07694	COL1A2	NM_174520	ENSG00000164692	ENSMUSG00000029661	chr4	11852242	11888383
GLEAN_11586	EDF1	NM_001035307	ENSG00000107223	ENSMUSG00000015092	chr11	100495406	100498857
GLEAN_05694	R3HDM2	NM_001078034	ENSG00000179912	ENSMUSG00000025404	chr5	55154906	55199355
GLEAN_03049	RPS28	NM_001025316	ENSG00000197303	ENSMUSG00000067288	chr7	14572339	14573154
GLEAN_19397	RPL37	NM_001078132	ENSG00000145592	ENSMUSG00000041841	chr20	33273118	33275644
GLEAN_03679	_NONE_	EH153293	_NONE_	_NONE_	chrUn.003.1115	97414	100322
GLEAN_13554	C18orf1	BC149485	ENSG00000168675	ENSMUSG00000024544	chr24	41818981	41872972
GLEAN_02657	RNF10	NM_001076869	ENSG00000022840	ENSMUSG00000041740	chr17	61588192	61620514
GLEAN_02118	ZMYND15	CR849712	ENSG00000141497	ENSMUSG00000040829	chr19	25518622	25523554
GLEAN_11467	WBSCR27	DN536279	ENSG00000165171	ENSMUSG00000040557	chr25	34755951	34759816
GLEAN_11617	_NONE_	DV882545	_NONE_	_NONE_	chrUn.003.358	12971	60005
GLEAN_22628	MAN2A2	EE332833	ENSG00000196547	ENSMUSG00000038886	chr21	21930410	21946608
GLEAN_10015	SCAMP3	NM_001035426	ENSG00000116521	ENSMUSG00000028049	chr3	14369126	14371943
GLEAN_19560	ANKS1A	DV878754	ENSG00000064999	ENSMUSG00000024219	chr23	5999064	6166124
GLEAN_02551	_NONE_	BC102205	_NONE_	_NONE_	chr12	67650660	67857854
GLEAN_15388	GRPEL1	NM_001034501	ENSG00000109519	ENSMUSG00000029198	chr6	109617022	109630307
GLEAN_14016	_NONE_	NM_174769	_NONE_	_NONE_	chr19	56286197	56293611
GLEAN_09793	TACSTD1	NM_001035290	ENSG00000119888	ENSMUSG00000045394	chr11	31145882	31155683
GLEAN_07043	PUF60	NM_001046133	ENSG00000179950	ENSMUSG00000002524	chr14	828139	840228
GLEAN_08831	TMEM59	NM_001035076	ENSG00000116209	ENSMUSG00000028618	chr3	90586764	90611867
GLEAN_05993	ARRDC3	NM_001076257	ENSG00000113369	ENSMUSG00000074794	chrUn.003.248	2309	9564
GLEAN_02452	CCT7	NM_001046171	ENSG00000135624	ENSMUSG00000030007	chr11	11608031	11625182
GLEAN_16962	_NONE_	NM_001114080	_NONE_	_NONE_	chr7	50836861	50847042
GLEAN_21872	CITED4	NM_001080726	ENSG00000179862	ENSMUSG00000070803	chrUn.003.2152	1284	1842
GLEAN_04736	_NONE_	EE369139	_NONE_	_NONE_	chrUn.003.547	54750	55497
GLEAN_13194	MLF2	NM_001034456	ENSG00000089693	ENSMUSG00000030120	chr5	10521962	10525003
GLEAN_07650	COL18A1	NM_001083388	ENSG00000182871	ENSMUSG00000001435	chr1	135243445	135337326
GLEAN_13310	SAP18	NM_001035467	ENSG00000150459	ENSMUSG00000061104	chr12	33038186	33044385
GLEAN_19462	APLP2	DV889169	ENSG00000084234	ENSMUSG00000031996	chr29	29167436	29228766
GLEAN_14815	RPL7	NM_001014928	_NONE_	_NONE_	chr14	35023650	35026251
GLEAN_15522	EGLN2	NM_001102193	ENSG00000171570	ENSMUSG00000058709	chr18	47311236	47318356
GLEAN_24821	ZFP36L2	BT025489	ENSG00000152518	ENSMUSG00000045817	chr11	28225944	28227894
GLEAN_26667	_NONE_	NM_001099721	ENSG00000168569	ENSMUSG00000075043	chr29	33385364	33386373
GLEAN_05368	SDHC	CK953029	ENSG00000143252	ENSMUSG00000058076	chr2	101047834	101048344
GLEAN_04724	XPOT	EH209222	ENSG00000184575	ENSMUSG00000034667	chr5	49025255	49062694
GLEAN_03222	PFDN5	NM_174732	ENSG00000123349	ENSMUSG00000001289	chr5	27397979	27401607
GLEAN_03053	HNRPM	BC103344	ENSG00000099783	ENSMUSG00000059208	chr7	14662786	14702608
GLEAN_10706	_NONE_	NM_001080261	_NONE_	_NONE_	chr18	49687212	49730803
GLEAN_12658	_NONE_	NM_001080225	_NONE_	_NONE_	chr6	107606033	107619520
GLEAN_00364	_NONE_	NM_001105039	_NONE_	_NONE_	chrUn.003.793	66315	138761
GLEAN_17298	SLC25A28	EH174981	ENSG00000155287	ENSMUSG00000040414	chr26	17932230	17942484
GLEAN_18492	_NONE_	NM_001098029	_NONE_	_NONE_	chr5	114929143	114958143
GLEAN_26819	MRPL45	NM_001035100	ENSG00000174100	ENSMUSG00000018882	chr19	38546794	38565655
GLEAN_21277	WDR47	DV883798	ENSG00000085433	ENSMUSG00000040389	chr3	33670265	33708715
GLEAN_18676	_NONE_	NM_001034601	ENSG00000214014	ENSMUSG00000038268	chr19	21659526	21660573
GLEAN_13940	_NONE_	NM_001102127	_NONE_	_NONE_	chr25	17092104	17133988
GLEAN_18493	ATXN10	NM_001077051	ENSG00000130638	ENSMUSG00000016541	chr5	115018918	115158864
GLEAN_11473	_NONE_	NM_001045958	_NONE_	_NONE_	chr6	86309377	86309848
GLEAN_18004	_NONE_	D50047	_NONE_	_NONE_	chr23	21229634	21235250
GLEAN_09349	IMP3	NM_001079588	ENSG00000177971	ENSMUSG00000032288	chr21	31899914	31900469
GLEAN_14563	KIF11	DY165274	ENSG00000138160	ENSMUSG00000012443	chr26	11695186	11745206
GLEAN_01320	GR	AY238475	ENSG00000113580	ENSMUSG00000024431	chr7	49413763	49525479
GLEAN_13319	_NONE_	NM_001035366	_NONE_	_NONE_	chrUn.003.1501	10704	24891
GLEAN_03496	_NONE_	DQ140374	_NONE_	_NONE_	chr23	21666904	21694395
GLEAN_19376	APC	BC114849	ENSG00000134982	ENSMUSG00000005871	chr10	2145430	2218543
GLEAN_06924	UBXD5	BC105504	ENSG00000158062	ENSMUSG00000012126	chr2	115984321	116001761
GLEAN_12094	ANXA1	NM_175784	ENSG00000135046	ENSMUSG00000024659	chr8	45339364	45356355
GLEAN_09802	FBXO11	NM_001101894	ENSG00000138081	ENSMUSG00000005371	chr11	30684555	30795821
GLEAN_02581	CBARA1	NM_001075338	ENSG00000107745	ENSMUSG00000020111	chr28	25696936	25875856
GLEAN_24522	_NONE_	BC149192	_NONE_	_NONE_	chr2	9482450	9628703
GLEAN_23581	SF3B4	BC105266	ENSG00000143368	ENSMUSG00000068856	chr3	18430957	18434405
GLEAN_06464	CFI	NM_001038096	ENSG00000205403	ENSMUSG00000058952	chr6	15198138	15248216
GLEAN_05730	CD63	NM_205803	ENSG00000135404	ENSMUSG00000025351	chr5	56592470	56594947
GLEAN_02299	RPS20	NM_001034438	ENSG00000008988	ENSMUSG00000028234	chr14	22893061	22894193
GLEAN_15422	_NONE_	BC148920	ENSG00000123989	ENSMUSG00000032997	chr2	96448804	96453498
GLEAN_16278	_NONE_	EE333782	_NONE_	_NONE_	chrUn.003.310	37024	101323
GLEAN_07449	GPR175	NM_001102314	ENSG00000163870	ENSMUSG00000002871	chr22	59524398	59532221
GLEAN_03090	_NONE_	AV591430	_NONE_	_NONE_	chr14	66345996	66346467
GLEAN_24338	GLTSCR2	NM_001038507	ENSG00000105373	ENSMUSG00000041560	chr18	52313796	52322398
GLEAN_05645	_NONE_	NM_001097993	_NONE_	_NONE_	chr5	56264794	56268079
GLEAN_03508	FLOT1	NM_001076887	ENSG00000137312	ENSMUSG00000059714	chr23	22032975	22042097
GLEAN_20011	RPS15	NM_001024541	ENSG00000115268	ENSMUSG00000063457	chr7	35547559	35549194
GLEAN_11319	_NONE_	BC120192	_NONE_	_NONE_	chr12	24317308	24332078
GLEAN_25991	TBC1D16	DT808865	ENSG00000167291	ENSMUSG00000039976	chr19	51719456	51783592
GLEAN_02026	_NONE_	U31106	_NONE_	_NONE_	chr17	68645715	68652928
GLEAN_18998	FKBP2	NM_001113256	ENSG00000173486	ENSMUSG00000056629	chr29	36647732	36650535
GLEAN_19407	_NONE_	AW484432	_NONE_	_NONE_	chr28	12260425	12453567
GLEAN_10963	DPP3	NM_001024513	ENSG00000174483	ENSMUSG00000063904	chr29	38897121	38955564
GLEAN_11598	_NONE_	NM_001034462	_NONE_	_NONE_	chr11	100442538	100443868
GLEAN_22433	NDUFAB1	NM_001040488	ENSG00000004779	ENSMUSG00000030869	chr25	24734003	24743930
GLEAN_02398	_NONE_	NM_174698	_NONE_	_NONE_	chr2	33408989	33438103
GLEAN_21309	JUP	NM_001004024	ENSG00000173801	ENSMUSG00000001552	chr19	41671083	41684099
GLEAN_11215	_NONE_	NM_174379	_NONE_	_NONE_	chr22	10921033	10932873
GLEAN_18745	_NONE_	NM_001033624	ENSG00000187928	ENSMUSG00000037563	chr18	46822984	46825330
GLEAN_22389	EZH2	EH177119	ENSG00000106462	ENSMUSG00000029687	chr4	103525017	103557841
GLEAN_23547	S100A10	NM_174650	ENSG00000197747	ENSMUSG00000041959	chr3	16489606	16493257
GLEAN_15032	_NONE_	NM_001075891	_NONE_	_NONE_	chr19	50481151	50482938
GLEAN_12927	TESK1	DV885443	ENSG00000107140	ENSMUSG00000028458	chr8	58822257	58826495
GLEAN_13277	SDCBP	NM_001075483	ENSG00000137575	ENSMUSG00000028249	chr14	24089863	24107526
GLEAN_22937	LETM2	BC110217	ENSG00000165046	ENSMUSG00000037363	chr27	32815533	32832266
GLEAN_05494	C2orf33	NM_001034267	ENSG00000168958	ENSMUSG00000026150	chr2	105977084	106000004
GLEAN_16127	DNAJB4	NM_001046503	ENSG00000162616	ENSMUSG00000028035	chr3	60276099	60284537
GLEAN_15447	ARPC2	NM_001034713	ENSG00000163466	ENSMUSG00000006304	chr2	95237706	95264643
GLEAN_07350	JMJD2A	EE360933	ENSG00000066135	ENSMUSG00000033326	chr3	102150714	102187594
GLEAN_02019	_NONE_	AF023842	_NONE_	_NONE_	chr17	68613795	68615052
GLEAN_14377	SUCLG1	NM_001035082	ENSG00000163541	ENSMUSG00000052738	chr11	48679464	48714087
GLEAN_16330	SEMA3E	DY143266	ENSG00000170381	ENSMUSG00000063531	chr4	17630117	17898452
GLEAN_20056	C3orf1	NM_001080235	ENSG00000113845	ENSMUSG00000002846	chr1	58471205	58490285
GLEAN_12422	UBXD2	NM_001035414	ENSG00000144224	ENSMUSG00000026353	chr2	57868357	57897744
GLEAN_18871	HADHA	NM_174335	ENSG00000084754	ENSMUSG00000025745	chr11	68404062	68446331
GLEAN_23636	_NONE_	DV919251	_NONE_	_NONE_	chr3	116289699	116337587
GLEAN_12585	SFRS1	NM_001076394	ENSG00000136450	ENSMUSG00000018379	chr19	6107242	6108965
GLEAN_11047	ARRB1	NM_174243	ENSG00000137486	ENSMUSG00000018909	chr15	47451888	47524675
GLEAN_10625	_NONE_	AY911322	_NONE_	_NONE_	chr10	91497940	91502606
GLEAN_16516	CALR	NM_174000	ENSG00000179218	ENSMUSG00000003814	chr7	12066932	12070103
GLEAN_13465	PNO1	NM_183085	ENSG00000115946	ENSMUSG00000020116	chr11	61736979	61745859
GLEAN_03919	ZSCAN12	NM_001077138	ENSG00000158691	ENSMUSG00000036721	chr23	25825571	25844243
GLEAN_14767	IRF2BP2	DV784543	ENSG00000168264	ENSMUSG00000051495	chr28	5832476	5834276
GLEAN_16000	_NONE_	AV611430	_NONE_	_NONE_	chr11	84569533	84570856
GLEAN_00419	PARN	NM_001101118	ENSG00000140694	ENSMUSG00000022685	chr25	13520385	13698635
GLEAN_15672	_NONE_	NM_001105511	_NONE_	_NONE_	chr10	21739082	21749103
GLEAN_09925	CAMKK2	NM_001075390	ENSG00000110931	ENSMUSG00000029471	chr17	50305219	50336790
GLEAN_07846	CHI3L1	NM_001080219	ENSG00000133048	ENSMUSG00000064246	chr16	4034266	4043801
GLEAN_21266	CLMN	CK833687	ENSG00000165959	ENSMUSG00000021097	chr21	54937362	54977600
GLEAN_08635	RTEL1	NM_001097575	ENSG00000026036	ENSMUSG00000038685	chr13	54391786	54413116
GLEAN_13189	_NONE_	NM_001034407	_NONE_	_NONE_	chr5	10199221	10209857
GLEAN_03475	_NONE_	NM_001105616	_NONE_	_NONE_	chr23	22307320	22310649
GLEAN_22227	SIRT3	BC149729	ENSG00000142082	ENSMUSG00000025486	chr29	44559822	44581936
GLEAN_14537	THBS1	NM_174196	ENSG00000137801	ENSMUSG00000040152	chr10	30585270	30598226
GLEAN_08881	KDELC2	CB443238	ENSG00000178202	ENSMUSG00000034487	chr15	13892652	13907545
GLEAN_05313	SFPQ	BC151630	ENSG00000116560	ENSMUSG00000028820	chr3	107448028	107455372
GLEAN_16144	FAM126B	BG690120	ENSG00000155744	ENSMUSG00000038174	chr2	82716736	82750025
GLEAN_15363	_NONE_	NM_001075225	_NONE_	_NONE_	chr8	74501025	74742198
GLEAN_08061	RALY	NM_001014847	ENSG00000125970	ENSMUSG00000027593	chr13	62332693	62339151
GLEAN_20534	_NONE_	DY216959	_NONE_	_NONE_	chr10	10546848	10547339
GLEAN_14312	HSD17B10	NM_174334	ENSG00000072506	ENSMUSG00000025260	chrUn.003.94	23246	25405
GLEAN_08577	_NONE_	NM_001099042	_NONE_	_NONE_	chr3	14505346	14506806
GLEAN_21312	KRT17	NM_001105322	ENSG00000186831	ENSMUSG00000035557	chr19	41543421	41548725
GLEAN_04682	_NONE_	DV925494	_NONE_	_NONE_	chrUn.003.608	56024	57359
GLEAN_07369	ELOVL1	NM_001034703	ENSG00000066322	ENSMUSG00000006390	chr3	102457840	102459492
GLEAN_14759	ERO1LB	EV693844	ENSG00000086619	ENSMUSG00000057069	chr28	7337194	7403273
GLEAN_01453	RAB24	NM_001034802	ENSG00000169228	ENSMUSG00000034789	chr7	35733588	35734618
GLEAN_19881	RPL7L1	BC104541	ENSG00000146223	ENSMUSG00000063888	chr23	14712196	14716693
GLEAN_18066	WIPF3	CB531233	ENSG00000122574	ENSMUSG00000068499	chr4	61189099	61245635
GLEAN_26724	_NONE_	CB467069	_NONE_	_NONE_	chrUn.003.9631	2135	2750
GLEAN_18768	FCHO1	EE347871	ENSG00000130475	ENSMUSG00000070000	chrUn.003.1590	32086	56317
GLEAN_17035	SERPINB1	BT025443	ENSG00000021355	ENSMUSG00000044734	chr23	47057965	47079104
GLEAN_17043	BPHL	NM_001045918	ENSG00000137274	ENSMUSG00000038286	chr23	47293175	47314259
GLEAN_09428	RPL3	NM_174715	ENSG00000100316	ENSMUSG00000060036	chr5	110569152	110575345
GLEAN_12036	PGLYRP1	NM_174573	_NONE_	_NONE_	chr18	52070036	52071985
GLEAN_09293	IFRD1	NM_001034729	ENSG00000006652	ENSMUSG00000001627	chr4	45681470	45704266
GLEAN_21623	WWC2	DV928477	ENSG00000151718	ENSMUSG00000031563	chr27	12055469	12125420
GLEAN_13966	CD27	NM_001082434	ENSG00000139193	ENSMUSG00000030336	chr5	102502723	102507291
GLEAN_03094	periostin	NM_001040479	ENSG00000133110	ENSMUSG00000027750	chrUn.003.661	31533	65579
GLEAN_21874	PLEKHC1	BC151292	ENSG00000073712	ENSMUSG00000037712	chr10	60784830	60892293
GLEAN_01456	PRELID1	NM_001038138	ENSG00000169230	ENSMUSG00000021486	chr7	35735318	35738308
GLEAN_04642	ATR	DT820236	ENSG00000175054	ENSMUSG00000032409	chr1	117978248	118098822
GLEAN_00311	TAGLN2	NM_001013599	ENSG00000158710	ENSMUSG00000026547	chr3	4613802	4615417
GLEAN_12073	CPSF1	NM_174720	ENSG00000071894	ENSMUSG00000034022	chr14	396497	404619
GLEAN_14771	KIAA1383	NM_001098148	ENSG00000212916	ENSMUSG00000050930	chr28	3758431	3761170
GLEAN_02662	SFRS9	NM_001083398	ENSG00000111786	ENSMUSG00000029538	chr17	61674358	61680294
GLEAN_12747	OGT	NM_001098070	ENSG00000147162	ENSMUSG00000034160	chrX	53859986	53885463
GLEAN_16265	ACTB	NM_173979	_NONE_	_NONE_	chr25	38947212	38949782
GLEAN_14679	ABCA5	DV882997	ENSG00000154265	ENSMUSG00000018800	chr19	61541409	61588056
GLEAN_21996	RPS12	NM_001014387	ENSG00000112306	ENSMUSG00000061983	chr9	64015115	64018392
GLEAN_08859	ADFP	NM_173980	ENSG00000147872	ENSMUSG00000028494	chr8	33156841	33164106
GLEAN_12974	BRD4	BC148883	ENSG00000141867	ENSMUSG00000024002	chr7	8015759	8131728
GLEAN_02284	TLK1	DV786123	ENSG00000198586	ENSMUSG00000041997	chr2	25805500	25983865
GLEAN_10370	FXYD6	NM_001034399	ENSG00000137726	ENSMUSG00000066705	chr15	19919650	19922485
GLEAN_17471	_NONE_	CK834276	_NONE_	_NONE_	chr17	49182646	49190559
GLEAN_00350	IL18BP	CB439922	ENSG00000137496	ENSMUSG00000070427	chr15	44498653	44500467
GLEAN_17764	FAM65A	DV907953	ENSG00000039523	ENSMUSG00000038604	chr18	32306767	32314878
GLEAN_23204	TSC2	DT813391	ENSG00000103197	ENSMUSG00000002496	chr25	29592	59612
GLEAN_10772	_NONE_	AW446886	_NONE_	_NONE_	chr3	71038378	71038906
GLEAN_20689	TMEM115	NM_001083461	ENSG00000126062	ENSMUSG00000010045	chr22	48009196	48012927
GLEAN_00615	TFAM	NM_001034016	ENSG00000108064	ENSMUSG00000003923	chr28	38477641	38502570
GLEAN_12016	_NONE_	BC108154	_NONE_	_NONE_	chrUn.003.681	94474	94654
GLEAN_18001	HLA_DRA	NM_001012677	ENSG00000204287	ENSMUSG00000036322	chr23	21480577	21484082
GLEAN_19013	C11orf2	NM_001102093	ENSG00000149823	ENSMUSG00000024797	chr29	37425349	37437308
GLEAN_04111	_NONE_	AU232788	_NONE_	_NONE_	chr3	20934979	20935327
GLEAN_16798	RCBTB2	DV908508	ENSG00000136161	ENSMUSG00000022106	chr12	14769086	14797925
GLEAN_04967	EME2	EV661674	ENSG00000197774	ENSMUSG00000073436	chr25	2913493	2916293
GLEAN_26834	PNMT	M14318	ENSG00000141744	ENSMUSG00000038216	chr19	39638944	39640439
GLEAN_16002	NGLY1	DV796847	ENSG00000151092	ENSMUSG00000021785	chr27	38232018	38289399
GLEAN_01573	BCCIP	NM_001046122	ENSG00000107949	ENSMUSG00000030983	chr26	41199768	41216135
GLEAN_16257	C7orf26	NM_001075754	ENSG00000146576	ENSMUSG00000039244	chr25	38571419	38581988
GLEAN_08727	KIAA0913	NM_001102149	ENSG00000214655	ENSMUSG00000021819	chr28	26731056	26744488
GLEAN_23033	ABI3BP	NM_001080307	ENSG00000154175	ENSMUSG00000035258	chr1	40309893	40544783
GLEAN_02746	COPE	NM_176673	ENSG00000105669	ENSMUSG00000055681	chr7	4256756	4274717
GLEAN_23489	_NONE_	NM_001046227	_NONE_	_NONE_	chr18	55123612	55124359
GLEAN_21655	_NONE_	NM_001033629	ENSG00000198563	ENSMUSG00000019432	chr23	24718283	24727492
GLEAN_18294	MBOAT1	EV641106	ENSG00000172197	ENSMUSG00000038732	chr23	32929345	33038702
GLEAN_12287	KRT5	NM_001008663	ENSG00000186081	ENSMUSG00000061527	chr5	29062801	29068612
GLEAN_03314	_NONE_	NM_174252	_NONE_	_NONE_	chrUn.003.218	301307	346170
GLEAN_25024	VPS26A	NM_001075455	ENSG00000122958	ENSMUSG00000020078	chr28	22941981	22965516
GLEAN_24456	MYC	NM_001046074	ENSG00000136997	ENSMUSG00000022346	chr14	11326381	11328958
GLEAN_02853	ARFIP2	NM_001034477	ENSG00000132254	ENSMUSG00000030881	chr15	38171201	38174779
GLEAN_03011	MYO1F	CN786453	ENSG00000142347	ENSMUSG00000024300	chr7	14724677	14767013
GLEAN_24467	TAX1BP1	NM_001046409	ENSG00000106052	ENSMUSG00000004535	chr4	63118414	63225093
GLEAN_09066	_NONE_	CR455495	_NONE_	_NONE_	chr14	3253161	3257803
GLEAN_04973	TBL3	NM_001046619	ENSG00000183751	ENSMUSG00000040688	chr25	3118874	3124824
GLEAN_10747	GRIN3A	EH141009	ENSG00000198785	ENSMUSG00000039579	chr8	96593639	96708845
GLEAN_25575	PRPF39	NM_001109789	ENSG00000185246	ENSMUSG00000035597	chr21	49568071	49588681
GLEAN_13165	TPI1	NM_001013589	ENSG00000111669	ENSMUSG00000023456	chr5	10409329	10412181
GLEAN_24644	PLLP	NM_001099123	ENSG00000102934	ENSMUSG00000031775	chr18	28107796	28111661
GLEAN_06740	_NONE_	NM_001080904	_NONE_	_NONE_	chr4	99336201	99340245
GLEAN_26574	CNOT1	BC133582	ENSG00000125107	ENSMUSG00000036550	chr18	22558839	22616087
GLEAN_16826	COL4A1	BC149344	ENSG00000187498	ENSMUSG00000031502	chr12	75984725	76115790
GLEAN_20171	CAP1	NM_001035010	ENSG00000131236	ENSMUSG00000028656	chrUn.003.11	804010	816372
GLEAN_15083	SRM	DV888746	ENSG00000116649	ENSMUSG00000006442	chr16	40386111	40389797
GLEAN_10227	RAE1	NM_001015585	ENSG00000101146	ENSMUSG00000027509	chr13	58405709	58420071
GLEAN_00047	SEC31A	DV794371	ENSG00000138674	ENSMUSG00000035325	chr6	91387175	91438129
GLEAN_21267	DICER1	NM_203359	ENSG00000100697	ENSMUSG00000041415	chr21	54831783	54874461
GLEAN_00613	COG2	NM_001076839	ENSG00000135775	ENSMUSG00000031979	chr28	38586504	38628121
GLEAN_22438	EIF4A2	NM_001034044	ENSG00000156976	ENSMUSG00000022884	chr1	76774296	76779940
GLEAN_05020	_NONE_	NM_174689	_NONE_	_NONE_	chr19	44910323	44923996
GLEAN_14880	MGST3	NM_001035046	ENSG00000143198	ENSMUSG00000026688	chr3	3576056	3581599
GLEAN_25746	ISY1	BC142461	ENSG00000172780	ENSMUSG00000030056	chr22	58144463	58159520
GLEAN_11649	C6orf211	NM_001083499	ENSG00000146476	ENSMUSG00000061759	chrUn.003.174	229254	241839
GLEAN_07623	_NONE_	DV885846	_NONE_	_NONE_	chrUn.003.717	153738	162178
GLEAN_20722	QRICH1	NM_001098015	ENSG00000198218	ENSMUSG00000006673	chr22	48975296	49007234
GLEAN_22770	_NONE_	CR550415	_NONE_	_NONE_	chr2	110446475	110447825
GLEAN_16377	FAM44A	BC151731	ENSG00000038219	ENSMUSG00000061755	chr6	110803031	110855112
GLEAN_20239	PSMB1	NM_001038539	ENSG00000008018	ENSMUSG00000014769	chrUn.003.1476	23606	41133
GLEAN_10899	_NONE_	NM_001025315	_NONE_	_NONE_	chr15	22863378	22864884
GLEAN_21804	_NONE_	DV824313	_NONE_	_NONE_	chr16	47958679	47959024
GLEAN_23222	TCEB2	NM_001034800	ENSG00000103363	ENSMUSG00000055839	chr25	759997	763920
GLEAN_26240	DYNLT1	NM_174620	ENSG00000146425	ENSMUSG00000000579	chr9	86085852	86092986
GLEAN_18016	FBXO9	NM_001034412	ENSG00000112146	ENSMUSG00000001366	chr23	20848206	20868806
GLEAN_20727	_NONE_	BF043010	_NONE_	_NONE_	chr22	49162738	49163137
GLEAN_16201	RPS27A	NM_174778	ENSG00000143947	ENSMUSG00000020460	chr11	37113678	37115834
GLEAN_09144	HNRPH1	BC149129	ENSG00000169045	ENSMUSG00000007850	chr7	560028	567125
GLEAN_19402	HNRPF	NM_001014860	ENSG00000169813	ENSMUSG00000042079	chr28	12462832	12464077
GLEAN_23256	LGB	NM_173929	_NONE_	_NONE_	chr11	99785685	99789772
GLEAN_19216	CD74	NM_001034735	ENSG00000019582	ENSMUSG00000024610	chr7	57789453	57796185
GLEAN_02885	LBP	NM_001038674	ENSG00000129988	ENSMUSG00000016024	chr13	64793797	64825793
GLEAN_00077	NDUFB9	NM_175783	ENSG00000147684	ENSMUSG00000022354	chr14	18685174	18692241
GLEAN_03041	TRAPPC5	NM_001077849	ENSG00000181029	ENSMUSG00000040236	chr7	14123201	14123768
GLEAN_14428	TTLL5	EH174494	ENSG00000119685	ENSMUSG00000012609	chr10	81465831	81780872
GLEAN_24601	_NONE_	AJ012802	_NONE_	_NONE_	chrUn.003.3961	9374	9954
GLEAN_07830	_NONE_	NM_001046094	_NONE_	_NONE_	chr15	9104996	9130853
GLEAN_08633	_NONE_	NM_001075294	_NONE_	_NONE_	chr13	54473703	54474920
GLEAN_20269	UBC	M62428	ENSG00000150991	ENSMUSG00000008348	chr17	47299383	47301456
GLEAN_01691	_NONE_	DV787486	_NONE_	_NONE_	chr19	27907807	27908206
GLEAN_10240	GNAS2	NM_181021	ENSG00000087460	ENSMUSG00000027523	chr13	57032867	57045990
GLEAN_01310	CCT2	NM_001034239	ENSG00000166226	ENSMUSG00000034024	chr5	40417936	40433423
GLEAN_19295	NENF	NM_001076419	ENSG00000117691	ENSMUSG00000037499	chr16	64791733	64797911
GLEAN_03074	_NONE_	DT832000	_NONE_	_NONE_	chr17	67647095	67668570
GLEAN_23190	PRSS21	EV607871	ENSG00000007038	ENSMUSG00000024116	chr25	720560	725198
GLEAN_06913	ARID1A	DV891845	ENSG00000117713	ENSMUSG00000007880	chr2	115574571	115641719
GLEAN_11479	C14orf129	NM_001078056	ENSG00000100744	ENSMUSG00000044715	chr21	53810643	53815751
GLEAN_24561	IDH1	NM_181012	ENSG00000138413	ENSMUSG00000025950	chr2	88791989	88808089
GLEAN_12108	_NONE_	NM_001099365	_NONE_	_NONE_	chr11	100611483	100611891
GLEAN_20114	_NONE_	NM_001034778	_NONE_	_NONE_	chr18	41462957	41464966
GLEAN_23101	RUFY3	DV910422	ENSG00000018189	ENSMUSG00000029291	chr6	80375207	80453219
GLEAN_05134	SCAND1	NM_001079591	ENSG00000171222	ENSMUSG00000046229	chr13	66576899	66577436
GLEAN_10715	APOE	NM_173991	ENSG00000130203	ENSMUSG00000002985	chr18	49904624	49906352
GLEAN_26269	PSMB9	NM_001034388	ENSG00000204261	ENSMUSG00000024337	chr23	5107236	5113681
GLEAN_17790	VPS4A	NM_001046615	ENSG00000132612	ENSMUSG00000031913	chr18	33642452	33652293
GLEAN_22902	SARS2	NM_174457	ENSG00000104835	ENSMUSG00000070699	chr18	46357722	46366419
GLEAN_00172	CCL5	NM_175827	ENSG00000161570	ENSMUSG00000035042	chr19	12267631	12273926
GLEAN_07681	C1orf21	NM_001081547	ENSG00000116667	ENSMUSG00000032666	chr16	58545389	58699398
GLEAN_02999	IQGAP2	DV788960	ENSG00000145703	ENSMUSG00000021676	chr10	7638050	7736905
GLEAN_22875	POLR2B	NM_001099082	ENSG00000047315	ENSMUSG00000029250	chr6	67048663	67092330
GLEAN_04281	APBB3	NM_001075867	ENSG00000113108	ENSMUSG00000001379	chr7	42771390	42777022
GLEAN_15394	_NONE_	DT811594	_NONE_	_NONE_	chrUn.003.1552	48253	66846
GLEAN_26681	EEF1G	NM_001040487	ENSG00000186676	ENSMUSG00000071644	chr29	33204285	33213784
GLEAN_02702	ERBB2IP	EV634214	ENSG00000112851	ENSMUSG00000021709	chr20	14099877	14174134
GLEAN_03845	RPS5	NM_001015531	ENSG00000083845	ENSMUSG00000012848	chr18	59915574	59964099
GLEAN_22133	CSN2	NM_181008	ENSG00000135222	ENSMUSG00000063157	chr6	79724417	79730688
GLEAN_06114	_NONE_	BC118477	ENSG00000163714	ENSMUSG00000032407	chr1	120666204	120715518
GLEAN_08485	IL4R	NM_001075142	ENSG00000077238	ENSMUSG00000030748	chr25	25206998	25229864
GLEAN_26444	TTN	DV794486	ENSG00000155657	ENSMUSG00000051747	chr2	20470560	20961907
GLEAN_13857	UQCRFS1	NM_174813	ENSG00000169021	ENSMUSG00000038462	chrUn.003.237	51148	51757
GLEAN_05173	C20orf24	NM_001034421	ENSG00000101084	ENSMUSG00000027637	chr13	67198032	67204771
GLEAN_04818	_NONE_	NM_001111069	_NONE_	_NONE_	chrUn.003.1145	36009	38913
GLEAN_25583	_NONE_	BC102682	_NONE_	_NONE_	chr21	48996822	48998237
GLEAN_15027	CSNK1D	NM_001102080	ENSG00000141551	ENSMUSG00000025162	chr19	50134311	50166028
GLEAN_20890	SERPING1	NM_174821	ENSG00000149131	ENSMUSG00000023224	chr15	72736799	72749266
GLEAN_01440	NOLA2	NM_001015626	ENSG00000145912	ENSMUSG00000001056	chr7	36204069	36207720
GLEAN_25417	ALDH7A1	NM_001045969	ENSG00000164904	ENSMUSG00000053644	chr7	25016427	25051510
GLEAN_25253	_NONE_	BC102833	_NONE_	_NONE_	chr9	36577714	36577948
GLEAN_21498	PHF5A	NM_001083382	ENSG00000100410	ENSMUSG00000061360	chr5	111172101	111180538
GLEAN_07023	INPP1	NM_174364	ENSG00000151689	ENSMUSG00000026102	chr2	2516152	2518132
GLEAN_15442	RECS1	NM_205798	ENSG00000135926	ENSMUSG00000006301	chr2	95283966	95291328
GLEAN_15616	_NONE_	NM_001076449	_NONE_	_NONE_	chr1	131791961	131800206
GLEAN_23916	MYST4	BC151761	ENSG00000156650	ENSMUSG00000021767	chr28	27323249	27488220
GLEAN_26419	LY6G5B	NM_001046454	ENSG00000204435	ENSMUSG00000024387	chr23	24113125	24116227
GLEAN_01512	ACOT7	NM_001075682	ENSG00000097021	ENSMUSG00000028937	chr16	45450836	45526294
GLEAN_14090	RPS7	NM_001098874	ENSG00000171863	ENSMUSG00000061477	chr8	102608399	102613308
GLEAN_00714	_NONE_	U16749	_NONE_	_NONE_	chr23	24242831	24257328
GLEAN_00716	_NONE_	BC151618	_NONE_	_NONE_	chr23	24203732	24218037
GLEAN_12079	_NONE_	NM_001025329	_NONE_	_NONE_	chrX	85176385	85185957
GLEAN_22715	PDE6D	NM_174420	ENSG00000156973	ENSMUSG00000026239	chr2	108278614	108330490
GLEAN_24850	_NONE_	NM_001046279	_NONE_	_NONE_	chr1	125675790	125737836
GLEAN_03034	MCOLN1	NM_001075222	ENSG00000090674	ENSMUSG00000004567	chr7	13985743	13994279
GLEAN_08241	C1orf131	BC151745	ENSG00000143633	ENSMUSG00000031984	chrUn.003.1338	39111	75043
GLEAN_00513	EFNA1	NM_001034292	ENSG00000169242	ENSMUSG00000027954	chr3	13141897	13147580
GLEAN_08749	_NONE_	BC114200	_NONE_	_NONE_	chr9	32858561	32859032
GLEAN_20962	_NONE_	AY911320	_NONE_	_NONE_	chrUn.003.283	129211	130240
GLEAN_03442	_NONE_	AJ012799	_NONE_	_NONE_	chrUn.003.2253	25166	25764
GLEAN_26436	BAT4	NM_001076468	ENSG00000204438	ENSMUSG00000024389	chr23	24118769	24120407
GLEAN_20924	LDHB	NM_174100	ENSG00000111716	ENSMUSG00000030246	chr5	89314931	89330122
GLEAN_11437	_NONE_	NM_001077866	_NONE_	_NONE_	chr27	39869849	39871804
GLEAN_02668	RPLP0	NM_001012682	ENSG00000089157	ENSMUSG00000067274	chr17	61876082	61879731
GLEAN_07422	NONO	NM_001046554	ENSG00000147140	ENSMUSG00000031311	chrX	51851577	51858542
GLEAN_22996	NDUFS6	NM_175810	ENSG00000145494	ENSMUSG00000021606	chrUn.003.1361	23495	28400
GLEAN_09557	MSN	NM_001046477	ENSG00000147065	ENSMUSG00000031207	chrX	63883752	63954386
GLEAN_26699	POLR2G	NM_001015633	ENSG00000168002	ENSMUSG00000071662	chr29	33366860	33369858
GLEAN_07433	NDUFS1	NM_174820	ENSG00000023228	ENSMUSG00000025968	chr2	93167642	93193402
GLEAN_13128	RHOC	NM_001046138	_NONE_	_NONE_	chr3	30112268	30114718
GLEAN_13441	_NONE_	EH155443	_NONE_	_NONE_	chr16	43354954	43368034
GLEAN_20137	ZNF566	NM_001077017	ENSG00000186017	ENSMUSG00000078768	chr18	42069245	42087369
GLEAN_19888	KLC4	BC105320	ENSG00000137171	ENSMUSG00000003546	chr23	14852904	14865337
GLEAN_15662	_NONE_	NM_001007818	_NONE_	_NONE_	chr10	22186804	22192596
GLEAN_04423	_NONE_	DY083562	_NONE_	_NONE_	chrUn.003.6040	9992	10118
GLEAN_05320	_NONE_	NM_001046189	_NONE_	_NONE_	chrUn.003.322	4452	25774
GLEAN_18973	_NONE_	NM_001045981	ENSG00000173113	ENSMUSG00000038812	chr29	36714623	36715345
GLEAN_06821	ASCC2	NM_001015524	ENSG00000100325	ENSMUSG00000020412	chr17	64902950	64933811
GLEAN_15989	RPL32	NM_001034783	ENSG00000144713	ENSMUSG00000057841	chr22	54282234	54284983
GLEAN_07479	_NONE_	DY186844	_NONE_	_NONE_	chr9	89691048	89691657
GLEAN_05837	LITAF	NM_001046252	ENSG00000189067	ENSMUSG00000022500	chr25	10766378	10774216
GLEAN_10861	CUEDC2	NM_001075737	ENSG00000107874	ENSMUSG00000036748	chr26	20934136	20935731
GLEAN_06875	CC2D1B	DV869248	ENSG00000154222	ENSMUSG00000028582	chr3	91878930	91891998
GLEAN_14381	RNASEH2B	BC103280	ENSG00000136104	ENSMUSG00000021932	chr10	92434479	92497284
GLEAN_21758	ARAF	NM_001014964	ENSG00000078061	ENSMUSG00000001127	chrX	58822791	58831533
GLEAN_02490	GSTM3	NM_001046560	ENSG00000134202	ENSMUSG00000004032	chr3	31018274	31021193
GLEAN_14329	_NONE_	NM_001034052	_NONE_	_NONE_	chr28	34096932	34107904
GLEAN_05523	HUWE1	NM_001110004	ENSG00000086758	ENSMUSG00000025261	chrX	61448826	61567716
GLEAN_12926	RUSC2	NM_001082427	ENSG00000198853	ENSMUSG00000035969	chr8	58838368	58850851
GLEAN_03484	_NONE_	NM_001046549	_NONE_	_NONE_	chr23	22044204	22047455
GLEAN_05897	_NONE_	AY386968	_NONE_	_NONE_	chrUn.003.1287	26579	69223
GLEAN_02094	TCF7L2	DV820542	ENSG00000148737	ENSMUSG00000024985	chr26	31144513	31185381
GLEAN_00688	C1orf35	NM_001034272	ENSG00000143793	ENSMUSG00000020441	chr7	3055791	3057735
GLEAN_22968	_NONE_	BP111628	_NONE_	_NONE_	chr13	60172474	60173053
GLEAN_20733	TOM1L1	NM_001075611	ENSG00000141198	ENSMUSG00000020541	chr19	3047487	3108089
GLEAN_11678	_NONE_	NM_182988	_NONE_	_NONE_	chrUn.003.313	153248	153988
GLEAN_00697	ARF1	NM_176653	ENSG00000143761	ENSMUSG00000048076	chr7	3052283	3053147
GLEAN_13878	_NONE_	AW463508	_NONE_	_NONE_	chrUn.003.5936	1850	5624
GLEAN_03899	_NONE_	U31106	_NONE_	_NONE_	chrUn.003.1470	11321	11857
GLEAN_20674	RBM6	BC148985	ENSG00000004534	ENSMUSG00000032582	chr22	48266585	48341122

## Sheet: Lactation_Mammary_Set
Lactation Mammary Gene Set
From Lemay DG, Lynn DJ, Martin WF, Casey TM, Kriventseva EV, Rincon G, Barris WC, Hinrichs AS, Molenaar AJ, Pollard KS, Neville MC, Maqbool NJ, Zdobnov EM, Tellam RL, Medrano JF, German JB, and Rijnkels M. (2008) The bovine lactation genome: insights into the evolution of mammalian milk
GLEAN_ID	Gene Symbol	NCBI accession	Human Ortholog	Mouse Ortholog	Chromosome	Start	End
GLEAN_16430	POLB	NM_001034764	ENSG00000070501	ENSMUSG00000031536	chr27	35655621	35680217
GLEAN_25466	_NONE_	BC119948	ENSG00000115275	ENSMUSG00000030036	chr11	10514435	10518307
GLEAN_20276	NOB1	NM_183083	ENSG00000141101	ENSMUSG00000003848	chr18	33999946	34009201
GLEAN_24971	_NONE_	DT722360	_NONE_	_NONE_	chr10	57536419	57536593
GLEAN_07542	EHHADH	BC102238	ENSG00000113790	ENSMUSG00000022853	chr1	75752721	75805409
GLEAN_23569	LASS2	NM_001034667	ENSG00000143418	ENSMUSG00000015714	chr3	17520959	17523956
GLEAN_01743	SLC39A8	DV921787	ENSG00000138821	ENSMUSG00000053897	chr6	19503102	19584153
GLEAN_06780	HIRA	EE361262	ENSG00000100084	ENSMUSG00000022702	chrUn.003.910	10272	44379
GLEAN_07772	PDHB	NM_001035435	ENSG00000168291	ENSMUSG00000021748	chr22	39837158	39842152
GLEAN_22438	EIF4A2	NM_001034044	ENSG00000156976	ENSMUSG00000022884	chr1	76774296	76779940
GLEAN_18227	CACYBP	NM_001034809	ENSG00000116161	ENSMUSG00000014226	chr16	52593468	52603717
GLEAN_04669	_NONE_	NM_001077097	ENSG00000204222	ENSMUSG00000067370	chr23	7857607	7858611
GLEAN_18856	EIF2B4	NM_001034544	ENSG00000115211	ENSMUSG00000029145	chr11	67435913	67440372
GLEAN_00985	PIP5K1B	EE936103	ENSG00000107242	ENSMUSG00000024867	chr8	42955633	43084375
GLEAN_07634	GTPBP10	NM_001080314	ENSG00000105793	ENSMUSG00000040464	chr4	70698624	70725045
GLEAN_11400	RWDD2B	EE979231	ENSG00000156253	ENSMUSG00000041079	chr1	5270295	5273285
GLEAN_09569	DSCR2	NM_001076347	ENSG00000183527	ENSMUSG00000022913	chr1	127062169	127074618
GLEAN_02426	SYT17	EE335335	ENSG00000103528	ENSMUSG00000058420	chr25	16925369	17012329
GLEAN_00305	WDR42A	NM_001101923	ENSG00000132716	ENSMUSG00000026554	chr3	4279969	4305291
GLEAN_16187	EFEMP1	NM_001081717	ENSG00000115380	ENSMUSG00000020467	chr11	37629528	37697259
GLEAN_10667	_NONE_	NM_001046559	_NONE_	_NONE_	chr18	49154715	49197896
GLEAN_10783	IRX5	EE932025	ENSG00000176842	ENSMUSG00000031737	chr18	26977430	26980093
GLEAN_17213	ARL5A	NM_001046245	ENSG00000162980	ENSMUSG00000036093	chr2	38057710	38079409
GLEAN_04664	_NONE_	NM_001015564	ENSG00000204221	ENSMUSG00000024312	chr23	7859336	7868473
GLEAN_06633	LSM14A	NM_001034654	ENSG00000105216	ENSMUSG00000066568	chr18	44766329	44818758
GLEAN_14777	GGPS1	NM_001079801	ENSG00000152904	ENSMUSG00000021302	chr28	6500074	6510718
GLEAN_05803	HIF1A	NM_174339	ENSG00000100644	ENSMUSG00000021109	chr10	69283113	69326519
GLEAN_23568	FAM63A	NM_001045924	ENSG00000143409	ENSMUSG00000038712	chr3	17492684	17498684
GLEAN_03633	SYPL1	NM_001110088	ENSG00000008282	ENSMUSG00000020570	chr4	44110087	44144645
GLEAN_21397	SDCCAG1	BC122664	ENSG00000165525	ENSMUSG00000020982	chr10	40093511	40147105
GLEAN_09733	FNDC3B	EE372847	ENSG00000075420	ENSMUSG00000039286	chr1	88430587	88711743
GLEAN_22776	FABP3	NM_174313	ENSG00000121769	ENSMUSG00000028773	chr2	110929579	110936906
GLEAN_04100	POLD2	NM_174428	ENSG00000106628	ENSMUSG00000020471	chr4	68871546	68878003
GLEAN_16409	_NONE_	NM_001075596	_NONE_	_NONE_	chr16	8771508	8774119
GLEAN_18526	DHX9	NM_174036	ENSG00000135829	ENSMUSG00000042699	chr16	57733184	57770068
GLEAN_01716	LTF	NM_180998	ENSG00000012223	ENSMUSG00000032496	chr22	51376146	51409222
GLEAN_20986	UTP18	NM_001098879	ENSG00000011260	ENSMUSG00000054079	chr19	34954414	35011314
GLEAN_05340	_NONE_	FE011968	_NONE_	_NONE_	chrUn.003.757	6178	8223
GLEAN_03474	_NONE_	U01187	_NONE_	_NONE_	chr23	22329120	22399246
GLEAN_05507	_NONE_	AY628649	_NONE_	_NONE_	chr10	463728	699010
GLEAN_18875	_NONE_	NM_001035068	ENSG00000176715	ENSMUSG00000015016	chr18	13002414	13040159
GLEAN_23564	TMOD4	NM_001075215	ENSG00000163157	ENSMUSG00000005628	chr3	17361826	17365150
GLEAN_14696	SNURF	NM_001079797	ENSG00000214265	ENSMUSG00000074085	chrUn.003.75	14712	24031
GLEAN_11112	CPD	DV869999	ENSG00000108582	ENSMUSG00000020841	chr19	19724973	19793715
GLEAN_19770	_NONE_	NM_001076492	_NONE_	_NONE_	chr6	109883847	109888239
GLEAN_26827	RPL19	NM_001040516	ENSG00000108298	ENSMUSG00000017404	chr19	39289631	39292911
GLEAN_20369	_NONE_	DT811956	_NONE_	_NONE_	chr10	25799883	25901546
GLEAN_14836	OSBPL1A	DT860409	ENSG00000141447	ENSMUSG00000044252	chr24	33016932	33035804
GLEAN_17697	COG8	NM_001077067	ENSG00000213380	ENSMUSG00000031916	chr18	33658357	33665056
GLEAN_03133	MTDH	NM_001046038	ENSG00000147649	ENSMUSG00000022255	chr14	65303740	65356243
GLEAN_10941	CORO1B	NM_001024510	ENSG00000172725	ENSMUSG00000024835	chr29	39781011	39785259
GLEAN_21215	TNIP1	NM_001024554	ENSG00000145901	ENSMUSG00000020400	chr7	58374358	58402453
GLEAN_26758	_NONE_	NM_001035487	ENSG00000173517	ENSMUSG00000074305	chr21	30580634	30710109
GLEAN_03845	RPS5	NM_001015531	ENSG00000083845	ENSMUSG00000012848	chr18	59915574	59964099
GLEAN_26390	CSTF2	NM_174685	ENSG00000101811	ENSMUSG00000031256	chrX	36879017	36907661
GLEAN_06440	FAM136A	NM_001046588	ENSG00000035141	ENSMUSG00000057497	chr11	14845639	14848739
GLEAN_23810	WARS2	NM_001034582	ENSG00000116874	ENSMUSG00000004233	chr3	23525361	23621353
GLEAN_15764	SCP2	NM_001033990	ENSG00000116171	ENSMUSG00000028603	chrUn.003.45	78950	199833
GLEAN_23070	_NONE_	NM_001076380	_NONE_	_NONE_	chr16	21268668	21302356
GLEAN_00568	_NONE_	NM_001011674	_NONE_	_NONE_	chr3	14002803	14014920
GLEAN_23082	DHODH	NM_001015650	ENSG00000102967	ENSMUSG00000031730	chr18	35711933	35724402
GLEAN_08652	ARFRP1	NM_001037607	ENSG00000101246	ENSMUSG00000038671	chr13	54385341	54390045
GLEAN_00904	INSIG1	NM_001077909	ENSG00000186480	ENSMUSG00000045294	chr4	110039945	110050096
GLEAN_26471	GLE1L	NM_001034718	ENSG00000119392	ENSMUSG00000019715	chr11	94517223	94542503
GLEAN_01721	LZTFL1	NM_001034425	ENSG00000163818	ENSMUSG00000025245	chr22	51895813	51913328
GLEAN_21462	RAB18	NM_001075499	ENSG00000099246	ENSMUSG00000073639	chr13	37228485	37255464
GLEAN_14367	IMMT	NM_001046015	ENSG00000132305	ENSMUSG00000052337	chr11	46817119	46859300
GLEAN_05655	RBMS2	NM_001034365	ENSG00000076067	ENSMUSG00000040043	chr5	55900851	55953011
GLEAN_05691	DCTN2	NM_001034558	ENSG00000175203	ENSMUSG00000025410	chr5	54889864	54902967
GLEAN_10876	_NONE_	NM_001079769	_NONE_	_NONE_	chr4	105250339	105256160
GLEAN_15471	DES	NM_001081575	ENSG00000175084	ENSMUSG00000026208	chr2	96333133	96339385
GLEAN_04963	C16orf30	NM_001076377	ENSG00000131634	ENSMUSG00000024168	chr25	2758844	2770500
GLEAN_22367	MGST2	NM_001076382	ENSG00000085871	ENSMUSG00000074604	chr17	18133008	18170129
GLEAN_17541	NOL5A	NM_001033622	ENSG00000101361	ENSMUSG00000027405	chr13	52877316	52882445
GLEAN_13446	_NONE_	NM_001040543	_NONE_	_NONE_	chr11	63782469	63790920
GLEAN_10509	KRCC1	NM_001075303	ENSG00000172086	ENSMUSG00000053012	chr11	49226993	49227767
GLEAN_17835	DNAJC18	NM_001015649	ENSG00000170464	ENSMUSG00000024350	chr7	47857886	47887732
GLEAN_07043	PUF60	NM_001046133	ENSG00000179950	ENSMUSG00000002524	chr14	828139	840228
GLEAN_12056	LRRC14	NM_001102379	ENSG00000160959	ENSMUSG00000033728	chr14	195745	197512
GLEAN_17366	_NONE_	CK944836	_NONE_	_NONE_	chr4	99846954	99852769
GLEAN_16727	MAGED2	NM_001075665	ENSG00000102316	ENSMUSG00000025268	chrX	62273727	62280023
GLEAN_25040	CCAR1	NM_001076532	ENSG00000060339	ENSMUSG00000020074	chr28	22348950	22393729
GLEAN_26786	NANS	NM_001046482	ENSG00000095380	ENSMUSG00000028334	chr8	63406924	63508256
GLEAN_15185	PIAS3	NM_001102185	ENSG00000131788	ENSMUSG00000028101	chr3	21324900	21333315
GLEAN_22985	PSCDBP	NM_001102243	ENSG00000115165	ENSMUSG00000026832	chr2	36267218	36295297
GLEAN_04654	LEMD2	DV789905	ENSG00000161904	ENSMUSG00000044857	chr23	8331313	8346459
GLEAN_15630	TRPM2	EH199742	ENSG00000142185	ENSMUSG00000009292	chr1	131477841	131518729
GLEAN_02661	COQ5	NM_001075984	ENSG00000110871	ENSMUSG00000041733	chr17	61624265	61640836
GLEAN_18995	NUDT22	NM_001038680	ENSG00000149761	ENSMUSG00000037349	chr29	36635320	36637531
GLEAN_19431	ABCF2	NM_001046136	ENSG00000033050	ENSMUSG00000028953	chr4	104522746	104536181
GLEAN_00434	TRAF6	NM_001034661	ENSG00000175104	ENSMUSG00000027164	chrUn.003.1690	38780	52050
GLEAN_04057	RNF130	NM_001099708	ENSG00000113269	ENSMUSG00000020376	chr7	2285147	2351671
GLEAN_03400	_NONE_	NM_001046045	_NONE_	_NONE_	chr2	17199452	17253788
GLEAN_25627	TMCC3	NM_001038063	ENSG00000057704	ENSMUSG00000020023	chr5	25652709	25722308
GLEAN_20240	TBP	NM_001075742	ENSG00000112592	ENSMUSG00000014767	chrUn.003.1476	49773	58708
GLEAN_18692	CTNS	NM_001102264	ENSG00000040531	ENSMUSG00000005949	chr19	22947584	22962463
GLEAN_08937	_NONE_	NM_001040516	_NONE_	_NONE_	chr6	6596098	6596380
GLEAN_13531	MRPL30	NM_001035443	ENSG00000185414	ENSMUSG00000026087	chr11	4712258	4720553
GLEAN_04177	CYFIP1	BC148867	ENSG00000068793	ENSMUSG00000030447	chr2	481728	558116
GLEAN_22862	EXOC1	NM_001102484	ENSG00000090989	ENSMUSG00000036435	chr6	65883365	65929961
GLEAN_10739	TM2D2	NM_001038056	ENSG00000169490	ENSMUSG00000031556	chr27	30998093	31003697
GLEAN_22647	SEMA4B	CR849489	ENSG00000185033	ENSMUSG00000030539	chr21	21778215	21804823
GLEAN_23795	ANKRD15	DV909716	ENSG00000107104	ENSMUSG00000032702	chr8	40404303	40464088
GLEAN_24388	_NONE_	_NONE_	_NONE_	_NONE_	chr11	17822087	17823053
GLEAN_01051	WDR13	NM_001075850	ENSG00000101940	ENSMUSG00000031166	chrX	59863058	59869436
GLEAN_09581	PSMD3	NM_001045900	ENSG00000108344	ENSMUSG00000017221	chr19	40942926	40955613
GLEAN_00396	VTI1A	NM_001079792	ENSG00000151532	ENSMUSG00000024983	chr26	30449636	30558374
GLEAN_23253	_NONE_	NM_001076509	_NONE_	_NONE_	chr11	99927342	99935866
GLEAN_21754	UBE1	NM_001102477	ENSG00000130985	ENSMUSG00000001924	chrX	58480126	58494076
GLEAN_13928	TUSC3	NM_001080914	ENSG00000104723	ENSMUSG00000039530	chr27	19087690	19318483
GLEAN_12864	AARSD1	NM_001038073	ENSG00000108825	ENSMUSG00000075528	chr19	44511542	44520583
GLEAN_04182	IMP4	NM_001075617	ENSG00000136718	ENSMUSG00000026127	chr2	733793	737765
GLEAN_22434	MASP1	NM_001076968	ENSG00000127241	ENSMUSG00000022887	chr1	77199364	77250195
GLEAN_11390	PKP2	NM_001083729	ENSG00000057294	ENSMUSG00000041957	chr5	77116551	77196298
GLEAN_04535	DBNDD2	BC103172	ENSG00000204070	ENSMUSG00000017734	chr13	76283439	76287735
GLEAN_16901	_NONE_	EE233651	_NONE_	_NONE_	chr14	21810008	21811704
GLEAN_01965	RPS11	NM_001024568	ENSG00000142534	ENSMUSG00000003429	chr18	53613886	53616218
GLEAN_17904	MLH1	BC114810	ENSG00000076242	ENSMUSG00000032498	chr22	8636222	8729570
GLEAN_07462	D2HGDH	NM_001075978	ENSG00000180902	ENSMUSG00000073609	chr22	58398540	58421817
GLEAN_09793	TACSTD1	NM_001035290	ENSG00000119888	ENSMUSG00000045394	chr11	31145882	31155683
GLEAN_23346	RND1	NM_001046016	ENSG00000172602	ENSMUSG00000054855	chr5	31643792	31649801
GLEAN_09194	FABP5	NM_174315	ENSG00000164687	ENSMUSG00000027533	chr14	45609442	45614805
GLEAN_21565	_NONE_	NM_174349	_NONE_	_NONE_	chr7	10749093	10756174
GLEAN_02734	_NONE_	NM_001035273	_NONE_	_NONE_	chr7	4705112	4720475
GLEAN_02490	GSTM3	NM_001046560	ENSG00000134202	ENSMUSG00000004032	chr3	31018274	31021193
GLEAN_14326	_NONE_	NM_001015518	_NONE_	_NONE_	chr25	19766760	19769252
GLEAN_25134	RBBP9	NM_001083424	ENSG00000089050	ENSMUSG00000027428	chr13	39320576	39325452
GLEAN_00091	TATDN1	NM_001075402	ENSG00000147687	ENSMUSG00000050891	chr14	18692361	18723731
GLEAN_00556	SHC1	NM_001075305	ENSG00000160691	ENSMUSG00000042626	chr3	13297021	13302729
GLEAN_07615	ALG6	NM_001075432	ENSG00000088035	ENSMUSG00000073792	chr3	81504628	81559227
GLEAN_00367	VPS4B	NM_001076156	ENSG00000119541	ENSMUSG00000009907	chr24	58508638	58525622
GLEAN_18231	C19orf2	NM_001035305	ENSG00000105176	ENSMUSG00000030421	chr18	37546361	37607653
GLEAN_16497	PRDX2	NM_174763	ENSG00000167815	ENSMUSG00000005161	chr7	11951832	11954056
GLEAN_20650	MECR	NM_181669	ENSG00000116353	ENSMUSG00000028910	chr2	113826961	113863046
GLEAN_01929	ZMYND8	DT814939	ENSG00000101040	ENSMUSG00000039671	chr13	74662368	74775970
GLEAN_16117	MYOC	NM_174118	ENSG00000034971	ENSMUSG00000026697	chr16	37176572	37190030
GLEAN_18757	PROM1	NM_174337	ENSG00000007062	ENSMUSG00000029086	chr6	104791002	104945880
GLEAN_00773	GALT	NM_001035041	ENSG00000213930	ENSMUSG00000036073	chr8	69882639	69885891
GLEAN_10116	_NONE_	NM_001099107	_NONE_	_NONE_	chr5	44435820	44445980
GLEAN_20171	CAP1	NM_001035010	ENSG00000131236	ENSMUSG00000028656	chrUn.003.11	804010	816372
GLEAN_23932	RAB9A	NM_001075538	ENSG00000123595	ENSMUSG00000079316	chrX	91591784	91592396
GLEAN_00535	C1orf85	NM_001105476	ENSG00000198715	ENSMUSG00000001418	chr3	12116380	12118905
GLEAN_06035	COPS5	DV791405	ENSG00000121022	ENSMUSG00000025917	chr14	31272368	31291098
GLEAN_22890	RAI16	CK777323	ENSG00000158863	ENSMUSG00000022095	chr8	60122165	60131364
GLEAN_17191	YEATS2	NM_001105367	ENSG00000163872	ENSMUSG00000041215	chr1	77539115	77619529
GLEAN_16153	AOX1	NM_176668	ENSG00000138356	ENSMUSG00000063558	chr2	82212416	82283804
GLEAN_13136	RAD17	NM_001103244	ENSG00000152942	ENSMUSG00000021635	chr20	10636262	10668295
GLEAN_05472	_NONE_	NM_174792	_NONE_	_NONE_	chr18	54269144	54270635
GLEAN_09874	MUC20	CN788576	ENSG00000176945	ENSMUSG00000035638	chr1	64606153	64612653
GLEAN_17772	NUTF2	NM_001037624	ENSG00000102898	ENSMUSG00000008450	chr18	32550293	32554096
GLEAN_14532	SRP14	NM_001100350	ENSG00000140319	ENSMUSG00000009549	chr10	31062912	31065654
GLEAN_14155	PYCR2	NM_001075181	ENSG00000143811	ENSMUSG00000026520	chr16	25868444	25871796
GLEAN_06786	SMAP1	DT815944	ENSG00000112305	ENSMUSG00000026155	chr9	8390076	8430102
GLEAN_04795	NRAS	NM_001097989	ENSG00000213281	ENSMUSG00000027852	chr3	28022788	28028116
GLEAN_07489	C18orf10	NM_001102244	ENSG00000134779	ENSMUSG00000024269	chr24	19391209	19453728
GLEAN_03805	HEXIM1	NM_001076181	ENSG00000186834	ENSMUSG00000048878	chr19	43388687	43389650
GLEAN_19549	RPS10	NM_001034716	ENSG00000124614	ENSMUSG00000052146	chr23	5594858	5600631
GLEAN_17916	DYNC1LI1	NM_001046052	ENSG00000144635	ENSMUSG00000032435	chr22	5125053	5177153
GLEAN_14228	_NONE_	NM_174789	_NONE_	_NONE_	chrUn.003.2701	19607	26261
GLEAN_13813	GCAT	NM_001075134	ENSG00000100116	ENSMUSG00000006378	chr5	108490377	108496854
GLEAN_22935	BAG4	NM_001110532	ENSG00000156735	ENSMUSG00000037316	chr27	32634434	32658678
GLEAN_10104	_NONE_	BC118112	_NONE_	_NONE_	chr16	34298555	34318816
GLEAN_25855	IFT20	NM_001013603	ENSG00000109083	ENSMUSG00000001105	chr19	17971736	17974908
GLEAN_06958	NEBL	BC150007	ENSG00000078114	ENSMUSG00000053702	chr13	21987903	22101523
GLEAN_18334	PDXK	NM_001075651	ENSG00000160209	ENSMUSG00000032788	chr1	134941075	134966458
GLEAN_00411	BFAR	NM_001098869	ENSG00000103429	ENSMUSG00000022684	chr25	13483544	13499249
GLEAN_13866	DUSP12	BC103262	ENSG00000081721	ENSMUSG00000026659	chr3	10154497	10162291
GLEAN_03803	NMT1	NM_177504	ENSG00000136448	ENSMUSG00000020936	chr19	43319514	43349757
GLEAN_24368	LRAT	NM_177503	ENSG00000121207	ENSMUSG00000028003	chr17	2385877	2386701
GLEAN_04040	TRAM1	NM_001040476	ENSG00000067167	ENSMUSG00000025935	chr14	38554146	38586239
GLEAN_21442	PFN2	NM_001128197	ENSG00000070087	ENSMUSG00000027805	chr1	110126894	110131977
GLEAN_18392	CLEC1A	NM_001076081	ENSG00000150048	ENSMUSG00000033082	chr5	99163298	99181464
GLEAN_07818	MRPS27	NM_001038108	ENSG00000113048	ENSMUSG00000041632	chr20	9778278	9880990
GLEAN_05669	MARS	NM_001038091	ENSG00000166986	ENSMUSG00000040354	chr5	54917105	54935753
GLEAN_26682	AHNAK	BT025455	ENSG00000124942	ENSMUSG00000069833	chr29	33168819	33196152
GLEAN_08006	HMGN3	NM_001034504	ENSG00000118418	ENSMUSG00000066456	chr9	15221894	15256834
GLEAN_00797	Sep_01	NM_001098947	ENSG00000180096	ENSMUSG00000000486	chr25	21969061	21972355
GLEAN_05372	DUSP4	BF040271	ENSG00000120875	ENSMUSG00000031530	chr27	24145758	24149872
GLEAN_21226	GAS6	DT811094	ENSG00000183087	ENSMUSG00000031451	chr12	77289224	77325632
GLEAN_04034	MAP3K4	DV789056	ENSG00000085511	ENSMUSG00000014426	chr9	87510759	87580028
GLEAN_00548	GON4L	BC148969	ENSG00000116580	ENSMUSG00000054199	chr3	12568959	12652283
GLEAN_21894	TSN	NM_001075422	ENSG00000211460	ENSMUSG00000026374	chr2	67079551	67085663
GLEAN_23540	CGN	EH178632	ENSG00000143375	ENSMUSG00000068876	chr3	16975712	16992995
GLEAN_16778	_NONE_	NM_001034291	_NONE_	_NONE_	chr5	74495148	74499015
GLEAN_23214	_NONE_	NM_001017954	_NONE_	_NONE_	chr25	444665	449370
GLEAN_12948	GBA2	BC102797	ENSG00000070610	ENSMUSG00000028467	chr8	58706688	58717286
GLEAN_09859	_NONE_	NM_001025321	_NONE_	_NONE_	chr1	64318979	64321678
GLEAN_19747	ID2	NM_001034231	ENSG00000115738	ENSMUSG00000020644	chr11	71652810	71653536
GLEAN_25549	DHRS1	NM_001046294	ENSG00000157379	ENSMUSG00000002332	chr10	19901127	19909247
GLEAN_01097	TUBD1	NM_001075470	ENSG00000108423	ENSMUSG00000020513	chr19	10105331	10127710
GLEAN_01412	NCOA1	DV886634	ENSG00000084676	ENSMUSG00000020647	chr11	70848866	70978224
GLEAN_10660	_NONE_	NM_001075644	_NONE_	_NONE_	chr18	49558747	49577774
GLEAN_11235	_NONE_	NM_001076911	_NONE_	_NONE_	chr23	18422777	18466286
GLEAN_20961	PLK2	DV895606	ENSG00000145632	ENSMUSG00000021701	chr20	17378884	17384163
GLEAN_00048	SCD5	NM_001076945	_NONE_	_NONE_	chr6	91455223	91632803
GLEAN_15470	DNAJB2	NM_001034592	ENSG00000135924	ENSMUSG00000026203	chr2	96209198	96215174
GLEAN_22788	PAH	NM_001046058	ENSG00000171759	ENSMUSG00000020051	chr5	64626701	64716297
GLEAN_07344	_NONE_	EH183078	_NONE_	_NONE_	chr3	102540806	102541463
GLEAN_00590	SNX9	DT811126	ENSG00000130340	ENSMUSG00000002365	chr9	86840211	86890210
GLEAN_16571	_NONE_	NM_001083422	_NONE_	_NONE_	chrUn.003.4163	4208	15200
GLEAN_22757	AK2	NM_173889	ENSG00000004455	ENSMUSG00000028792	chr2	109508458	109531157
GLEAN_08731	AP3M1	NM_001075680	ENSG00000185009	ENSMUSG00000021824	chr28	26422919	26433671
GLEAN_18492	_NONE_	NM_001098029	_NONE_	_NONE_	chr5	114929143	114958143
GLEAN_08293	_NONE_	NM_001099144	_NONE_	_NONE_	chr15	37848519	37896881
GLEAN_16130	FUBP1	NM_001076846	ENSG00000162613	ENSMUSG00000028034	chr3	60063028	60383331
GLEAN_05573	_NONE_	DT829837	_NONE_	_NONE_	chr11	395948	455543
GLEAN_12950	_NONE_	NM_001010995	_NONE_	_NONE_	chr8	58759606	58765709
GLEAN_14997	UBE2I	BC146107	ENSG00000103275	ENSMUSG00000015120	chr6	92111567	92111999
GLEAN_21939	RFTN2	NM_001097986	ENSG00000162944	ENSMUSG00000025978	chr2	79509105	79586155
GLEAN_17183	_NONE_	BC102168	_NONE_	_NONE_	chrUn.003.4370	11609	11813
GLEAN_23140	BCKDHB	NM_174507	ENSG00000083123	ENSMUSG00000032263	chr9	16201996	16535180
GLEAN_25591	SERINC4	DN518939	ENSG00000184716	ENSMUSG00000046110	chr21	48990921	48995587
GLEAN_12126	_NONE_	BC114905	_NONE_	_NONE_	chr16	26565446	26565848
GLEAN_19155	NCOA4	NM_001075868	ENSG00000138293	ENSMUSG00000056234	chr28	39365598	39371953
GLEAN_07388	_NONE_	DV882516	ENSG00000111490	ENSMUSG00000052302	chr5	47876610	47959703
GLEAN_24014	_NONE_	EV786494	_NONE_	_NONE_	chr11	93391375	93411090
GLEAN_26520	GLTP	NM_175799	ENSG00000139433	ENSMUSG00000011884	chr17	57936366	57957724
GLEAN_21895	MKI67IP	NM_001034354	ENSG00000155438	ENSMUSG00000026377	chr2	67096273	67106012
GLEAN_13670	SNTB1	DV816006	ENSG00000172164	ENSMUSG00000060429	chr14	80744385	80993776
GLEAN_07537	SFRS10	NM_001034776	ENSG00000136527	ENSMUSG00000022858	chr1	75163279	75182434
GLEAN_23352	FMOD	NM_174058	ENSG00000122176	ENSMUSG00000041559	chr16	3796300	3802117
GLEAN_16194	_NONE_	NM_001075138	_NONE_	_NONE_	chr11	36865489	36900778
GLEAN_13783	ATP6V1E1	NM_174810	ENSG00000131100	ENSMUSG00000019210	chr5	107884051	107903879
GLEAN_10958	YIF1A	NM_001034269	ENSG00000174851	ENSMUSG00000024875	chr29	38713874	38717704
GLEAN_10167	HNRPK	NM_001034562	ENSG00000165119	ENSMUSG00000021546	chr8	71984460	71992966
GLEAN_18016	FBXO9	NM_001034412	ENSG00000112146	ENSMUSG00000001366	chr23	20848206	20868806
GLEAN_17576	SNRPB	NM_001034731	ENSG00000125835	ENSMUSG00000027404	chr13	53024969	53033798
GLEAN_10625	_NONE_	AY911322	_NONE_	_NONE_	chr10	91497940	91502606
GLEAN_23059	RAB3GAP2	EH172325	ENSG00000118873	ENSMUSG00000039318	chr16	20606309	20707637
GLEAN_21328	EIF1	NM_001014884	ENSG00000173812	ENSMUSG00000035530	chr19	41616041	41617662
GLEAN_15023	GPS1	NM_001102094	ENSG00000169727	ENSMUSG00000025156	chr19	50435451	50439316
GLEAN_00302	COPA	NM_001105645	ENSG00000122218	ENSMUSG00000026553	chr3	4197501	4240895
GLEAN_09698	CCNH	NM_001079788	ENSG00000134480	ENSMUSG00000021548	chr7	78793954	78824201
GLEAN_00849	CDIPT	NM_001034482	ENSG00000103502	ENSMUSG00000030682	chr25	21783261	21785791
GLEAN_05147	EDEM2	NM_001101085	ENSG00000088298	ENSMUSG00000038312	chr13	65883341	65910472
GLEAN_06681	RPUSD4	NM_001015616	ENSG00000165526	ENSMUSG00000032044	chr29	24999631	25008541
GLEAN_09265	_NONE_	NM_001076339	_NONE_	_NONE_	chr4	54346020	54351070
GLEAN_14892	CLTA	NM_174022	ENSG00000122705	ENSMUSG00000028478	chr8	58063926	58081287
GLEAN_04580	THOC1	BC148986	ENSG00000079134	ENSMUSG00000024287	chr24	34525981	34562830
GLEAN_21406	ARF6	CK771198	ENSG00000165527	ENSMUSG00000044147	chr10	40186563	40187091
GLEAN_07343	TMEM125	NM_001046023	ENSG00000179178	ENSMUSG00000050854	chr3	102560099	102560759
GLEAN_18715	EPB41L5	NM_001035384	ENSG00000115109	ENSMUSG00000026383	chr2	65435692	65536199
GLEAN_04783	PDAP1	CN786560	ENSG00000106244	ENSMUSG00000029623	chr25	37156141	37170947
GLEAN_23335	TUBA1B	NM_001114856	ENSG00000123416	ENSMUSG00000023004	chr5	31419823	31423038
GLEAN_06669	OPTN	NM_001034602	ENSG00000123240	ENSMUSG00000026672	chr13	26828811	26861041
GLEAN_14473	_NONE_	AV610781	_NONE_	_NONE_	chr11	100962743	100963045
GLEAN_19616	POP4	NM_001113282	ENSG00000105171	ENSMUSG00000030423	chr18	39748450	39757309
GLEAN_20678	SLC38A3	NM_001040486	ENSG00000188338	ENSMUSG00000010064	chr22	48153055	48158749
GLEAN_04419	DTX1	BC116003	ENSG00000135144	ENSMUSG00000029603	chr17	60488813	60525303
GLEAN_23263	UBAC1	NM_001076281	ENSG00000130560	ENSMUSG00000036352	chr11	99565683	99584197
GLEAN_10146	ATP13A3	CR851771	ENSG00000133657	ENSMUSG00000022533	chr1	67336730	67391245
GLEAN_14554	SPINT1	NM_001046367	ENSG00000166145	ENSMUSG00000027315	chr10	31760398	31773139
GLEAN_11276	MAP1LC3B	NM_001001169	ENSG00000140941	ENSMUSG00000031812	chr18	11146301	11158140
GLEAN_12088	ZFAND5	NM_001101045	ENSG00000107372	ENSMUSG00000024750	chr8	44608626	44613422
GLEAN_22124	CSN1S1	NM_181029	_NONE_	_NONE_	chr6	79753501	79767759
GLEAN_12094	ANXA1	NM_175784	ENSG00000135046	ENSMUSG00000024659	chr8	45339364	45356355
GLEAN_03874	RRAS2	NM_001099010	ENSG00000133818	ENSMUSG00000055723	chr15	31656090	31732198
GLEAN_22210	SC4MOL	NM_001098863	ENSG00000052802	ENSMUSG00000031604	chr17	5194517	5206086
GLEAN_08674	UBE2E3	NM_001079783	ENSG00000170035	ENSMUSG00000027011	chr2	13867360	13955523
GLEAN_19904	_NONE_	AW463315	_NONE_	_NONE_	chr29	1087663	1087843
GLEAN_23081	KIAA0174	NM_001034335	ENSG00000182149	ENSMUSG00000031729	chr18	35807777	35821779
GLEAN_15663	_NONE_	NM_001099396	_NONE_	_NONE_	chr10	21955617	21960019
GLEAN_20665	C3orf60	NM_001046105	ENSG00000178057	ENSMUSG00000070283	chr22	49014059	49015023
GLEAN_22000	_NONE_	NM_001031754	_NONE_	_NONE_	chr10	33280736	33284883
GLEAN_05551	VPS36	NM_001098939	ENSG00000136100	ENSMUSG00000031479	chrUn.003.12	124806	153322
GLEAN_09173	GBGT1	NM_001076509	ENSG00000148288	ENSMUSG00000026829	chr11	98193860	98202385
GLEAN_03070	_NONE_	BC142355	_NONE_	_NONE_	chr17	67500621	67501306
GLEAN_19716	MRPL52	NM_001110180	ENSG00000172590	ENSMUSG00000010406	chr10	23434613	23439113
GLEAN_17527	EXOC2	DV881645	ENSG00000112685	ENSMUSG00000021357	chr23	45860185	45966386
GLEAN_00697	ARF1	NM_176653	ENSG00000143761	ENSMUSG00000048076	chr7	3052283	3053147
GLEAN_09547	ULK2	NM_001102321	ENSG00000083290	ENSMUSG00000004798	chr19	33091111	33147666
GLEAN_18605	UBE2G1	NM_001082458	ENSG00000132388	ENSMUSG00000020794	chr19	23413541	23489178
GLEAN_01515	RPL22	BC102871	ENSG00000116251	ENSMUSG00000028936	chr16	45584317	45591961
GLEAN_02017	YWHAH	NM_174492	ENSG00000128245	ENSMUSG00000018965	chr17	68446424	68447078
GLEAN_18001	HLA_DRA	NM_001012677	ENSG00000204287	ENSMUSG00000036322	chr23	21480577	21484082
GLEAN_16910	_NONE_	NM_174267	_NONE_	_NONE_	chr14	21009207	21009801
GLEAN_09670	PCGF3	NM_001046567	ENSG00000185619	ENSMUSG00000033623	chr6	103409162	103432593
GLEAN_26832	STARD3	CR453537	ENSG00000131748	ENSMUSG00000018167	chr19	39622510	39633685
GLEAN_11781	C20orf30	NM_001014930	ENSG00000089063	ENSMUSG00000027341	chr13	46311779	46316797
GLEAN_08619	_NONE_	DV916833	_NONE_	_NONE_	chr8	76590287	76758669
GLEAN_11403	PSMC4	NM_001035083	ENSG00000013275	ENSMUSG00000030603	chr18	50712187	50722763
GLEAN_21049	_NONE_	NM_001079796	_NONE_	_NONE_	chrUn.003.398	233397	240610
GLEAN_12675	_NONE_	NM_001105370	_NONE_	_NONE_	chr2	124559498	124559930
GLEAN_17469	SETD8	NM_001046330	ENSG00000183955	ENSMUSG00000049327	chr17	49310631	49320849
GLEAN_12721	BRD8	BC102792	ENSG00000112983	ENSMUSG00000003778	chr7	47349266	47369344
GLEAN_10990	GSTP1	NM_177516	ENSG00000084207	ENSMUSG00000060803	chr29	39892465	39895181
GLEAN_08420	_NONE_	NM_001076857	_NONE_	_NONE_	chr19	55129418	55154413
GLEAN_26545	GDI1	NM_174064	ENSG00000203879	ENSMUSG00000015291	chrX	32008780	32013657
GLEAN_15440	ZNF142	EH182795	ENSG00000115568	ENSMUSG00000026135	chr2	95581836	95597501
GLEAN_05034	PPP4R2	BC103076	ENSG00000163605	ENSMUSG00000052144	chr22	26380623	26406385
GLEAN_26546	FAM50A	NM_001034496	ENSG00000071859	ENSMUSG00000001962	chrX	32015415	32020687
GLEAN_09241	SSBP1	NM_001037466	ENSG00000106028	ENSMUSG00000029911	chrUn.003.116	128440	138313
GLEAN_00712	_NONE_	EE359617	ENSG00000204351	ENSMUSG00000040356	chr23	24269777	24279729
GLEAN_04023	CDR2	NM_001046383	ENSG00000140743	ENSMUSG00000030878	chr25	18769628	18796722
GLEAN_19258	_NONE_	NM_181027	_NONE_	_NONE_	chr13	44618285	44627737
GLEAN_19199	_NONE_	NM_001077075	_NONE_	_NONE_	chr19	35191844	35192753
GLEAN_01528	ATIC	NM_001075254	ENSG00000138363	ENSMUSG00000026192	chr16	35684128	35705441
GLEAN_00822	EIF3C	NM_001034618	ENSG00000184110	ENSMUSG00000030738	chr25	21403176	21423047
GLEAN_21244	LAMP1	NM_001075124	ENSG00000185896	ENSMUSG00000031447	chr12	77062163	77073315
GLEAN_25808	TBC1D20	NM_001038029	ENSG00000125875	ENSMUSG00000027465	chr13	63295505	63312353
GLEAN_16694	SLC35B1	NM_181338	ENSG00000121073	ENSMUSG00000020873	chr19	35648802	35655436
GLEAN_19626	L3MBTL3	NM_001076871	ENSG00000198945	ENSMUSG00000039089	chr9	59638512	59719219
GLEAN_10244	SLMO2	NM_001035476	ENSG00000101166	ENSMUSG00000016257	chr13	56914689	56922563
GLEAN_03069	_NONE_	BC146272	_NONE_	_NONE_	chr17	67494055	67498958
GLEAN_13242	TIMP3	NM_174473	ENSG00000100234	ENSMUSG00000020044	chr5	69631197	69687342
GLEAN_00256	_NONE_	NM_001037604	_NONE_	_NONE_	chrUn.003.2775	2605	10386
GLEAN_26808	CCDC49	NM_001105359	ENSG00000108296	ENSMUSG00000018541	chr19	38961779	38981345
GLEAN_21129	_NONE_	NM_001025317	_NONE_	_NONE_	chr3	98992875	98995351
GLEAN_01189	ISCA1	NM_001034470	ENSG00000135070	ENSMUSG00000044792	chr8	74114257	74125873
GLEAN_11822	ANKRD13C	NM_001098719	ENSG00000118454	ENSMUSG00000039988	chr3	75799166	75892691
GLEAN_21784	KLF6	NM_001035271	ENSG00000067082	ENSMUSG00000000078	chr13	45345081	45348731
GLEAN_04201	PJA2	NM_001100340	ENSG00000198961	ENSMUSG00000024083	chr7	98385200	98434523
GLEAN_00703	ERAL1	NM_001099022	ENSG00000132591	ENSMUSG00000020832	chr19	20075463	20079483
GLEAN_26394	SAE1	NM_001081711	ENSG00000142230	ENSMUSG00000052833	chr18	51341407	51402692
GLEAN_16137	C6orf120	NM_001103331	ENSG00000185127	ENSMUSG00000050088	chr9	94206750	94207305
GLEAN_09208	_NONE_	NM_001099067	_NONE_	_NONE_	chr24	12812686	12881136
GLEAN_01041	OTUD5	DN534348	ENSG00000068308	ENSMUSG00000031154	chrX	60138796	60164545
GLEAN_06577	DDX5	BC103318	ENSG00000108654	ENSMUSG00000020719	chr19	48086802	48092756
GLEAN_19835	CUL7	BC109830	ENSG00000044090	ENSMUSG00000038545	chr23	14832271	14846003
GLEAN_02557	SLC31A2	NM_001034556	ENSG00000136867	ENSMUSG00000066152	chr8	85076392	85083801
GLEAN_26183	_NONE_	CK971986	_NONE_	_NONE_	chr3	52665704	52687007
GLEAN_00601	LENG4	NM_001075152	ENSG00000125505	ENSMUSG00000035596	chr18	60714528	60727124
GLEAN_23891	ATP6V1B2	NM_176671	ENSG00000147416	ENSMUSG00000006273	chr8	62232200	62256855
GLEAN_16507	_NONE_	NM_001079650	ENSG00000123154	ENSMUSG00000005150	chr7	11861005	11864959
GLEAN_13200	CHD4	NM_001034304	ENSG00000111642	ENSMUSG00000063870	chr5	10634371	10674492
GLEAN_02267	LHX6	EH168808	ENSG00000106852	ENSMUSG00000026890	chr11	88226118	88249710
GLEAN_23309	GPD1	NM_001035354	ENSG00000167588	ENSMUSG00000023019	chr5	30481347	30486356
GLEAN_12654	CHMP7	NM_001099119	ENSG00000147457	ENSMUSG00000034190	chrUn.003.97	456530	468376
GLEAN_16431	VDAC3	NM_174729	ENSG00000078668	ENSMUSG00000008892	chr27	35699736	35708827
GLEAN_11324	_NONE_	NM_176612	_NONE_	_NONE_	chr12	26134007	26136401
GLEAN_11018	TMBIM4	NM_001014914	ENSG00000155957	ENSMUSG00000020225	chrUn.003.73	134863	149646
GLEAN_20471	SFRS5	NM_001098929	ENSG00000100650	ENSMUSG00000021134	chr10	76093069	76096687
GLEAN_17307	_NONE_	NM_001034760	_NONE_	_NONE_	chr26	16171072	16172456
GLEAN_14111	DHCR7	NM_001014927	ENSG00000172893	ENSMUSG00000058454	chr29	42509472	42519437
GLEAN_11764	CTPS2	NM_001076966	ENSG00000047230	ENSMUSG00000031360	chrX	91097953	91198783
GLEAN_09959	_NONE_	AV602064	_NONE_	_NONE_	chr18	1003706	1010069
GLEAN_09787	_NONE_	BC114780	_NONE_	_NONE_	chrX	99389493	99405232
GLEAN_16719	_NONE_	DN536370	_NONE_	_NONE_	chr19	37319172	37362802
GLEAN_21500	RANGAP1	NM_001110089	ENSG00000100401	ENSMUSG00000022391	chr5	111009703	111034465
GLEAN_11146	C7orf55	NM_001076997	ENSG00000164898	ENSMUSG00000019689	chr4	95932932	95937133
GLEAN_01405	SAA3.2	AY943216	_NONE_	_NONE_	chr29	22023187	22026346
GLEAN_17797	STRBP	NM_001075739	ENSG00000165209	ENSMUSG00000026915	chr11	88975494	89034391
GLEAN_15296	PHF20L1	NM_001082432	ENSG00000129292	ENSMUSG00000072501	chr14	8130639	8206170
GLEAN_21381	CRBN	NM_001075527	ENSG00000113851	ENSMUSG00000005362	chr22	21489764	21510926
GLEAN_19466	MS4A8B	NM_001034056	ENSG00000166959	ENSMUSG00000024730	chr29	29998848	30014221
GLEAN_12910	JAM2	NM_001083736	ENSG00000154721	ENSMUSG00000053062	chr1	9484369	9566053
GLEAN_07809	_NONE_	CN787308	_NONE_	_NONE_	chrUn.003.1022	16875	21682
GLEAN_20727	_NONE_	BF043010	_NONE_	_NONE_	chr22	49162738	49163137
GLEAN_00181	RAD51L3	NM_001046304	ENSG00000185379	ENSMUSG00000018841	chr19	12735895	12746604
GLEAN_25847	C12orf29	NM_001077047	ENSG00000133641	ENSMUSG00000046567	chr5	20285071	20294778
GLEAN_04446	_NONE_	_NONE_	_NONE_	_NONE_	chrUn.003.5028	214	451
GLEAN_02774	_NONE_	NM_001076163	_NONE_	_NONE_	chr22	13497226	13506001
GLEAN_16665	_NONE_	BC140566	_NONE_	_NONE_	chrUn.003.1351	46890	80298
GLEAN_25522	PCK2	BC102244	ENSG00000100889	ENSMUSG00000040618	chr10	20065849	20073831
GLEAN_03046	SNAPC2	NM_001034516	ENSG00000104976	ENSMUSG00000011837	chr7	14271843	14274322
GLEAN_12423	CXCR4	NM_174301	ENSG00000121966	ENSMUSG00000045382	chr2	57531864	57534967
GLEAN_01573	BCCIP	NM_001046122	ENSG00000107949	ENSMUSG00000030983	chr26	41199768	41216135
GLEAN_21621	DCTD	NM_001101292	ENSG00000129187	ENSMUSG00000031562	chr27	11841050	11862663
GLEAN_10206	PRMT2	NM_001024495	ENSG00000160310	ENSMUSG00000020230	chr1	135707248	135730215
GLEAN_02731	_NONE_	CB221008	_NONE_	_NONE_	chr7	4843616	4843667
GLEAN_20427	HPSE	NM_174082	ENSG00000173083	ENSMUSG00000035273	chr6	93489589	93535969
GLEAN_07938	PGAM5	BC149319	ENSG00000176894	ENSMUSG00000029500	chr17	41658868	41665559
GLEAN_09274	SNRPA1	NM_001098948	ENSG00000131876	ENSMUSG00000030512	chr21	4284757	4297417
GLEAN_00839	BOLA2	BC149362	ENSG00000183336	ENSMUSG00000047721	chr25	21526133	21526783
GLEAN_15537	PAFAH1B3	NM_174665	ENSG00000079462	ENSMUSG00000005447	chr18	48344492	48346821
GLEAN_05382	TNKS	EE350323	ENSG00000173273	ENSMUSG00000031529	chr27	23963348	24119460
GLEAN_00988	TJP2	NM_001102482	ENSG00000119139	ENSMUSG00000024812	chr8	43354873	43433964
GLEAN_20499	ADSSL1	NM_001099192	ENSG00000185100	ENSMUSG00000011148	chr21	62440124	62456020
GLEAN_20216	PLEKHA7	EE364175	ENSG00000166689	ENSMUSG00000045659	chr15	29418456	29647122
GLEAN_23616	ATPAF1	EH173330	ENSG00000123472	ENSMUSG00000028710	chr3	97352962	97377508
GLEAN_17784	TMCO7	DV789892	ENSG00000103047	ENSMUSG00000041949	chr18	33305332	33413623
GLEAN_25115	HSPB2	NM_001098380	ENSG00000170276	ENSMUSG00000038086	chr15	15885515	15886450
GLEAN_25234	PSMC3	BC103063	ENSG00000165916	ENSMUSG00000002102	chr15	70486687	70492565
GLEAN_11395	USP16	NM_001076867	ENSG00000156256	ENSMUSG00000025616	chr1	5232148	5254549
GLEAN_19942	_NONE_	NM_001098155	_NONE_	_NONE_	chr23	27729615	27730824
GLEAN_14081	SUMF1	NM_001076076	ENSG00000144455	ENSMUSG00000030101	chr22	22249497	22297356
GLEAN_01887	RBP4	NM_001040475	ENSG00000138207	ENSMUSG00000024990	chr26	12418814	12424441
GLEAN_18179	DCUN1D3	DY070323	ENSG00000188215	ENSMUSG00000048787	chr25	18636803	18639295
GLEAN_13651	STAP2	NM_001034246	ENSG00000178078	ENSMUSG00000038781	chr7	16364309	16375596
GLEAN_14065	JAK1	BC133420	ENSG00000162434	ENSMUSG00000028530	chr3	82185116	82253084
GLEAN_20856	_NONE_	NM_001083509	_NONE_	_NONE_	chr8	16463849	16480987
GLEAN_18522	GLUL	NM_001040474	ENSG00000135821	ENSMUSG00000026473	chr16	57298063	57304371
GLEAN_18051	RFC1	BC149466	ENSG00000035928	ENSMUSG00000029191	chr6	54364040	54426543
GLEAN_10682	RPS19	NM_001037467	ENSG00000105372	ENSMUSG00000072528	chr18	48567280	48574265
GLEAN_26787	COL15A1	EH174873	ENSG00000204291	ENSMUSG00000028339	chr8	63658194	64281607
GLEAN_20817	NFYB	NM_001079786	ENSG00000120837	ENSMUSG00000020248	chr5	67561846	68054158
GLEAN_16504	MAN2B1	NM_174561	ENSG00000104774	ENSMUSG00000005142	chr7	11831400	11846606
GLEAN_07517	EIF4G1	AJ746219	ENSG00000114867	ENSMUSG00000045983	chr1	76731930	76743187
GLEAN_23373	_NONE_	NM_001105436	_NONE_	_NONE_	chr8	81336668	81352604
GLEAN_10839	ITIH2	NM_001098016	ENSG00000151655	ENSMUSG00000037254	chr13	15085515	15118027
GLEAN_06042	ARMC1	NM_001015594	ENSG00000104442	ENSMUSG00000027599	chr14	30138501	30156069
GLEAN_23553	TDRKH	NM_001105375	ENSG00000182134	ENSMUSG00000041912	chr3	16727591	16733965
GLEAN_16755	EIF3D	NM_001034484	ENSG00000100353	ENSMUSG00000016554	chr5	73944852	73956455
GLEAN_23241	PRKCA	NM_174435	ENSG00000154229	ENSMUSG00000050965	chr19	62566249	62875990
GLEAN_00678	TGFBR3	CB452004	ENSG00000069702	ENSMUSG00000029287	chr3	49887381	49971512
GLEAN_15032	_NONE_	NM_001075891	_NONE_	_NONE_	chr19	50481151	50482938
GLEAN_13427	MPZL1	NM_001076158	ENSG00000197965	ENSMUSG00000026566	chr3	1254568	1333872
GLEAN_01708	CCR9	NM_001098068	ENSG00000173585	ENSMUSG00000029530	chr22	51840844	51848922
GLEAN_04088	TBRG4	NM_001076967	ENSG00000136270	ENSMUSG00000000384	chr4	68221288	68228478
GLEAN_12974	BRD4	BC148883	ENSG00000141867	ENSMUSG00000024002	chr7	8015759	8131728
GLEAN_17724	FHOD1	EE332707	ENSG00000135723	ENSMUSG00000014778	chr18	32037260	32053248
GLEAN_26257	PPME1	NM_001076056	ENSG00000214517	ENSMUSG00000030718	chrUn.003.1439	24358	72753
GLEAN_04968	NUBP2	NM_001034505	ENSG00000095906	ENSMUSG00000039183	chr25	2922832	2927615
GLEAN_18093	SFRS7	NM_001034277	ENSG00000115875	ENSMUSG00000024097	chr11	21760978	21766091
GLEAN_21960	_NONE_	NM_001102003	ENSG00000164307	ENSMUSG00000021583	chr7	85287937	85317897
GLEAN_09879	RRBP1	BC126828	ENSG00000125844	ENSMUSG00000027422	chr13	37872612	37897877
GLEAN_17841	PAIP2	NM_001034636	ENSG00000120727	ENSMUSG00000037058	chr7	47815078	47819000
GLEAN_01530	XRCC5	NM_001102141	ENSG00000079246	ENSMUSG00000026187	chr16	34877921	34901747
GLEAN_07426	EEF1B2	NM_001014936	ENSG00000114942	ENSMUSG00000025967	chr2	93161573	93164447
GLEAN_21552	PIN1	NM_001034632	ENSG00000127445	ENSMUSG00000032171	chr7	11182830	11194553
GLEAN_09912	RSRC2	NM_001102146	ENSG00000111011	ENSMUSG00000029422	chr17	51351807	51367765
GLEAN_06236	LYPLA1	NM_001034688	ENSG00000120992	ENSMUSG00000025903	chr14	20501762	20518026
GLEAN_12495	ASPH	NM_174757	ENSG00000198363	ENSMUSG00000028207	chr14	26039614	26179033
GLEAN_16444	SLC25A3	NM_174657	ENSG00000075415	ENSMUSG00000061904	chr5	59563583	59569301
GLEAN_12949	TLN1	BC122766	ENSG00000137076	ENSMUSG00000028465	chr8	58728299	58753083
GLEAN_09562	WRB	NM_001034359	ENSG00000182093	ENSMUSG00000023147	chr1	126843222	126857338
GLEAN_14179	EPHX1	NM_001034629	ENSG00000143819	ENSMUSG00000038776	chr16	25775454	25793295
GLEAN_12918	APP	NM_001076796	ENSG00000142192	ENSMUSG00000022892	chr1	9010172	9309599
GLEAN_06107	_NONE_	CO884764	_NONE_	_NONE_	chrUn.003.6682	2478	7840
GLEAN_01656	MYH10	NM_174834	ENSG00000133026	ENSMUSG00000020900	chr19	27239936	27406425
GLEAN_10886	MED14	CX954237	ENSG00000180182	ENSMUSG00000064127	chrX	66909784	66969190
GLEAN_14986	_NONE_	DY090106	_NONE_	_NONE_	chrUn.003.2809	14851	16027
GLEAN_23887	C2orf30	DV776598	ENSG00000068912	ENSMUSG00000020311	chr11	35508524	35532344
GLEAN_15181	RBM8A	NM_001035324	ENSG00000131795	ENSMUSG00000038374	chr3	21265583	21267362
GLEAN_11539	TTC1	NM_001034217	ENSG00000113312	ENSMUSG00000041278	chr7	68210018	68257300
GLEAN_20862	TUSC1	DT811008	ENSG00000198680	ENSMUSG00000054000	chr8	17138490	17139120
GLEAN_14550	RAD51	NM_001046179	ENSG00000051180	ENSMUSG00000027323	chr10	31641344	31672202
GLEAN_20039	C1orf192	NM_001034380	ENSG00000188931	ENSMUSG00000026649	chrUn.003.851	90955	94110
GLEAN_11168	CHMP6	NM_001075457	ENSG00000176108	ENSMUSG00000025371	chr19	51303486	51309899
GLEAN_04762	EIF3F	DT832383	ENSG00000175390	ENSMUSG00000031029	chrUn.003.449	180028	188172
GLEAN_05280	UPRT	NM_001076245	ENSG00000094841	ENSMUSG00000073016	chrX	53050475	53079463
GLEAN_07984	ACAT2	NM_001034502	ENSG00000107796	ENSMUSG00000035783	chr26	9358778	9372553
GLEAN_20597	C20orf23	EE366375	ENSG00000089177	ENSMUSG00000038844	chr13	13304362	13611689
GLEAN_12961	FANCG	NM_001034294	ENSG00000165280	ENSMUSG00000028452	chr8	59287696	59301607
GLEAN_04298	USF1	NM_001001161	ENSG00000158773	ENSMUSG00000026641	chr3	15377681	15382599
GLEAN_02605	FKBP4	NM_001034322	ENSG00000004478	ENSMUSG00000030357	chr5	105612873	105619973
GLEAN_08115	_NONE_	NM_001034513	_NONE_	_NONE_	chr1	138123373	138129987
GLEAN_05584	ASCC3L1	DV789630	ENSG00000144028	ENSMUSG00000003660	chr11	678784	703686
GLEAN_19610	AADAT	NM_001015551	ENSG00000109576	ENSMUSG00000057228	chr8	363469	387114
GLEAN_06832	_NONE_	NM_001075863	ENSG00000100010	ENSMUSG00000004748	chr17	65418864	65421825
GLEAN_13636	MGC137753	NM_001046226	ENSG00000141965	ENSMUSG00000043683	chr7	15937720	15939682
GLEAN_06075	_NONE_	NM_001035366	_NONE_	_NONE_	chrUn.003.794	122384	132286
GLEAN_09887	HSD17B7	NM_001083375	ENSG00000132196	ENSMUSG00000026675	chr3	8418381	8445960
GLEAN_05619	_NONE_	NM_001046373	_NONE_	_NONE_	chr24	41289631	41295900
GLEAN_13956	SC5DL	NM_001035356	ENSG00000109929	ENSMUSG00000032018	chr15	24221393	24232566
GLEAN_03503	_NONE_	AB009360	_NONE_	_NONE_	chr23	21801316	21804344
GLEAN_10584	DCTN1	NM_001098934	ENSG00000204843	ENSMUSG00000031865	chr11	10607949	10626433
GLEAN_19148	RASSF4	NM_001075454	ENSG00000107551	ENSMUSG00000042129	chr28	38738554	38760535
GLEAN_21259	_NONE_	NM_174504	_NONE_	_NONE_	chr1	52475701	52479316
GLEAN_20590	SNRPB2	BC102328	ENSG00000125870	ENSMUSG00000008333	chr13	13105939	13117245
GLEAN_08334	WBP4	NM_001075251	ENSG00000120688	ENSMUSG00000022023	chr12	8639050	8661108
GLEAN_25538	NPTN	NM_001076199	ENSG00000156642	ENSMUSG00000032336	chr10	19405383	19467957
GLEAN_23820	BCKDK	NM_001045906	ENSG00000103507	ENSMUSG00000030802	chr25	28059515	28062588
GLEAN_20005	CIRBP	NM_001034278	ENSG00000099622	ENSMUSG00000045193	chr7	35410960	35411940
GLEAN_13970	MRPL51	NM_001101088	ENSG00000111639	ENSMUSG00000030335	chr5	102473028	102473915
GLEAN_10063	C1orf26	NM_001101873	ENSG00000116668	ENSMUSG00000052748	chr16	59347954	59437730
GLEAN_09950	_NONE_	BF073061	_NONE_	_NONE_	chr2	25685756	25689238
GLEAN_02004	_NONE_	NM_001046609	ENSG00000126467	ENSMUSG00000059891	chr18	53434259	53450016
GLEAN_13535	_NONE_	NM_001034299	_NONE_	_NONE_	chrX	57640372	57662206
GLEAN_22650	NGRN	NM_001045992	ENSG00000182768	ENSMUSG00000047084	chr21	21823694	21829257
GLEAN_17667	GRAMD1A	BT025427	ENSG00000089351	ENSMUSG00000001248	chr18	45505459	45532170
GLEAN_13265	_NONE_	EE348695	_NONE_	_NONE_	chr21	35932860	35957272
GLEAN_01169	RRAGD	FE017193	ENSG00000025039	ENSMUSG00000028278	chr9	62754967	62789715
GLEAN_25074	_NONE_	CR852127	_NONE_	_NONE_	chr21	33562626	33563355
GLEAN_02781	C3orf10	NM_001114510	ENSG00000134075	ENSMUSG00000033940	chr22	13308596	13315256
GLEAN_22618	SEC11A	NM_174465	ENSG00000140612	ENSMUSG00000025724	chr21	22512956	22545460
GLEAN_26462	C9orf114	EH175019	ENSG00000198917	ENSMUSG00000039660	chr11	94748994	94756296
GLEAN_04776	BUD31	NM_001046364	ENSG00000106245	ENSMUSG00000038722	chr25	37147993	37156888
GLEAN_20893	_NONE_	NM_001015558	_NONE_	_NONE_	chr15	72823625	72831767
GLEAN_17070	WDR91	NM_001046483	ENSG00000105875	ENSMUSG00000058486	chr4	90918644	90943613
GLEAN_07969	CLEC14A	NM_001077890	ENSG00000176435	ENSMUSG00000045930	chr21	44993720	44995193
GLEAN_14558	CHP	NM_001075576	ENSG00000187446	ENSMUSG00000014077	chr10	32100712	32130102
GLEAN_16250	_NONE_	NM_001075813	ENSG00000106305	ENSMUSG00000029610	chr25	38137142	38145051
GLEAN_09928	P2RX4	NM_001034049	ENSG00000135124	ENSMUSG00000029470	chr17	50283913	50299490
GLEAN_01274	MAB21L2	DV834716	ENSG00000181541	ENSMUSG00000057777	chr17	7931111	7932191
GLEAN_08101	_NONE_	_NONE_	_NONE_	_NONE_	chr18	1766520	1766673
GLEAN_07680	C1orf19	NM_001076312	ENSG00000198860	ENSMUSG00000014980	chr16	59099247	59127817
GLEAN_02926	GPR108	NM_001075333	ENSG00000125734	ENSMUSG00000005823	chr7	14866654	14873482
GLEAN_12219	SSFA2	DV821370	ENSG00000138434	ENSMUSG00000027007	chr2	12979534	13015193
GLEAN_14249	HSPCA	NM_001012670	ENSG00000080824	ENSMUSG00000021270	chr21	60618994	60623064
GLEAN_02137	C1QBP	NM_001034527	ENSG00000108561	ENSMUSG00000018446	chr19	24964595	24969668
GLEAN_25044	KIAA1279	NM_001034559	ENSG00000198954	ENSMUSG00000036955	chr28	22549532	22603587
GLEAN_18838	SNX17	NM_001015638	ENSG00000115234	ENSMUSG00000029146	chr11	67430255	67435538
GLEAN_05002	AdipoR1	NM_001034055	ENSG00000159346	ENSMUSG00000026457	chr16	70636980	70642278
GLEAN_18412	C9orf152	EE936361	ENSG00000188959	ENSMUSG00000052117	chr8	82460297	82465237
GLEAN_02530	NFKBIE	BC120269	ENSG00000146232	ENSMUSG00000023947	chr23	20318731	20325290
GLEAN_11263	FBXO31	DN289082	ENSG00000103264	ENSMUSG00000031811	chr18	11102924	11137935
GLEAN_13162	GPR162	CO878437	ENSG00000110811	ENSMUSG00000023191	chr5	10439273	10452162
GLEAN_08250	TNRC15	NM_001101877	ENSG00000204120	ENSMUSG00000048000	chr3	109435853	109498354
GLEAN_11463	CLDN4	NM_001014391	ENSG00000189143	ENSMUSG00000047501	chr25	34761662	34762292
GLEAN_03308	HSF1	NM_001076809	ENSG00000185122	ENSMUSG00000022556	chr14	634453	639101
GLEAN_17547	PTPRA	BC105405	ENSG00000132670	ENSMUSG00000027303	chr13	52499510	52587274
GLEAN_20001	GPX4	NM_174770	ENSG00000167468	ENSMUSG00000075706	chr7	35290708	35292828
GLEAN_05269	_NONE_	NM_001034406	_NONE_	_NONE_	chr10	88711090	88749264
GLEAN_10547	MCM5	NM_001075290	ENSG00000100297	ENSMUSG00000005410	chr5	71995804	72013805
GLEAN_24604	TIAL1	BC126842	ENSG00000151923	ENSMUSG00000030846	chr26	36516770	36535754
GLEAN_10994	_NONE_	NM_001078161	_NONE_	_NONE_	chr5	3302550	3302844
GLEAN_02825	UAP1	NM_001046404	ENSG00000117143	ENSMUSG00000026670	chr3	10541363	10567864
GLEAN_10306	ARID1B	DV924919	ENSG00000049618	ENSMUSG00000069729	chr9	84612826	85253871
GLEAN_13760	TKT	NM_001003906	ENSG00000163931	ENSMUSG00000021957	chr22	41301670	41324978
GLEAN_15944	_NONE_	DY202839	_NONE_	_NONE_	chrUn.003.2245	27064	42448
GLEAN_02106	CLDN7	NM_001040519	ENSG00000181885	ENSMUSG00000018569	chr19	25889306	25890951
GLEAN_21014	GRAP	NM_001102173	ENSG00000154016	ENSMUSG00000004837	chr19	33692461	33712316
GLEAN_01425	_NONE_	NM_001013590	_NONE_	_NONE_	chr10	41985654	42007128
GLEAN_21868	EFHD1	NM_001075832	ENSG00000115468	ENSMUSG00000026255	chr3	109280767	109323669
GLEAN_13996	EIF3E	NM_001034603	ENSG00000104408	ENSMUSG00000022336	chr14	56551239	56599032
GLEAN_24850	_NONE_	NM_001046279	_NONE_	_NONE_	chr1	125675790	125737836
GLEAN_26129	SLC35D2	CN793741	ENSG00000130958	ENSMUSG00000033114	chr8	78513263	78569912
GLEAN_03766	EFTUD2	NM_001083396	ENSG00000108883	ENSMUSG00000020929	chr19	43141221	43174339
GLEAN_18864	PREB	NM_001076875	ENSG00000138073	ENSMUSG00000045302	chr11	67647837	67651054
GLEAN_03515	_NONE_	NM_001076841	_NONE_	_NONE_	chr23	22251714	22259299
GLEAN_11115	CCNL1	BC148898	ENSG00000163660	ENSMUSG00000027829	chrUn.003.235	24867	36904
GLEAN_13667	ETFA	NM_001075822	ENSG00000140374	ENSMUSG00000032314	chrUn.003.477	34306	103712
GLEAN_03410	HOXD10	NM_001099105	ENSG00000128710	ENSMUSG00000050368	chr2	18994766	18997145
GLEAN_06518	SLC38A2	NM_001082424	ENSG00000134294	ENSMUSG00000022462	chr5	33985007	33995057
GLEAN_17381	RAB5C	NM_001034743	_NONE_	_NONE_	chr19	43654733	43658919
GLEAN_17373	_NONE_	DV885784	_NONE_	_NONE_	chr19	44056068	44073809
GLEAN_20159	_NONE_	NM_001035111	_NONE_	_NONE_	chr18	43368242	43373919
GLEAN_17025	BNIP3	NM_001076366	ENSG00000176171	ENSMUSG00000078566	chr26	47192659	47196345
GLEAN_19021	DPF2	NM_001100356	ENSG00000133884	ENSMUSG00000024826	chr29	37657486	37668875
GLEAN_21571	EIF3G	NM_001079623	ENSG00000130811	ENSMUSG00000070319	chr7	10940177	10944646
GLEAN_00450	NECAP1	NM_001034211	ENSG00000089818	ENSMUSG00000030327	chr5	100958182	100968257
GLEAN_14090	RPS7	NM_001098874	ENSG00000171863	ENSMUSG00000061477	chr8	102608399	102613308
GLEAN_05677	_NONE_	NM_001034225	ENSG00000135506	ENSMUSG00000040462	chr5	54676772	54710121
GLEAN_02654	_NONE_	NM_001077831	_NONE_	_NONE_	chr17	61691885	61693505
GLEAN_25024	VPS26A	NM_001075455	ENSG00000122958	ENSMUSG00000020078	chr28	22941981	22965516
GLEAN_02657	RNF10	NM_001076869	ENSG00000022840	ENSMUSG00000041740	chr17	61588192	61620514
GLEAN_09645	ORMDL3	NM_001076367	ENSG00000172057	ENSMUSG00000038150	chr19	41006995	41008565
GLEAN_13620	TJP3	NM_001045874	ENSG00000105289	ENSMUSG00000034917	chr7	16837755	16852409
GLEAN_06985	PARD3	AM039956	ENSG00000148498	ENSMUSG00000025812	chr13	18346353	18924016
GLEAN_13189	_NONE_	NM_001034407	_NONE_	_NONE_	chr5	10199221	10209857
GLEAN_26687	FADS2	NM_001083444	ENSG00000134824	ENSMUSG00000024665	chr29	32562325	32597723
GLEAN_18207	NID2	NM_001102065	ENSG00000087303	ENSMUSG00000021806	chr10	38579510	38677501
GLEAN_08090	_NONE_	BC149917	_NONE_	_NONE_	chrUn.003.719	133235	147481
GLEAN_02463	EDG2	NM_174047	ENSG00000198121	ENSMUSG00000038668	chr8	96876102	96938775
GLEAN_10718	CLPTM1	NM_001046613	ENSG00000104853	ENSMUSG00000002981	chr18	49929705	49955153
GLEAN_17151	HNRPD	NM_001098064	ENSG00000138668	ENSMUSG00000000568	chr6	89639314	89654664
GLEAN_05234	ESD	NM_001076065	ENSG00000139684	ENSMUSG00000021996	chr12	13027651	13041199
GLEAN_15993	TIMP4	NM_001045871	ENSG00000157150	ENSMUSG00000030317	chr22	54944732	54951065
GLEAN_20934	NCF2	NM_174120	ENSG00000116701	ENSMUSG00000026480	chr16	59194599	59227073
GLEAN_12261	SYTL1	DY122971	ENSG00000142765	ENSMUSG00000028860	chr2	114595911	114601615
GLEAN_16108	_NONE_	NM_001075378	_NONE_	_NONE_	chr11	73417012	73422772
GLEAN_05837	LITAF	NM_001046252	ENSG00000189067	ENSMUSG00000022500	chr25	10766378	10774216
GLEAN_04946	STUB1	NM_001075166	ENSG00000103266	ENSMUSG00000039615	chr25	2142561	2144350
GLEAN_23417	GATAD2A	NM_001103090	ENSG00000167491	ENSMUSG00000036180	chr7	1930808	1964326
GLEAN_15975	PPARG	NM_181024	ENSG00000132170	ENSMUSG00000000440	chr22	54742966	54815362
GLEAN_17597	RTCD1	NM_001046055	ENSG00000137996	ENSMUSG00000000339	chr3	40149672	40177307
GLEAN_11997	C4orf8	DV909832	ENSG00000125386	ENSMUSG00000037210	chr6	106928599	106981215
GLEAN_00891	TGFB2	NM_001113252	ENSG00000092969	ENSMUSG00000039239	chr16	17976463	18067915
GLEAN_11761	PSMD2	BT030686	ENSG00000175166	ENSMUSG00000006998	chr1	80070366	80079506
GLEAN_25865	RNF135	NM_001098936	ENSG00000181481	ENSMUSG00000020707	chr19	16059517	16071254
GLEAN_25431	PEX1	DV814447	ENSG00000127980	ENSMUSG00000005907	chr4	10848178	10929296
GLEAN_14014	MIF4GD	NM_001034732	ENSG00000125457	ENSMUSG00000020743	chr19	56357345	56359959
GLEAN_09571	NEK11	DY153395	ENSG00000114670	ENSMUSG00000035032	chr1	127469728	127746975
GLEAN_10291	_NONE_	AJ669799	_NONE_	_NONE_	chrUn.003.6060	989	5486
GLEAN_21921	GSTK1	NM_001079616	ENSG00000197448	ENSMUSG00000029864	chr4	97726023	97730861
GLEAN_18068	_NONE_	NM_001101246	_NONE_	_NONE_	chr4	60947038	60974609
GLEAN_11821	_NONE_	NM_001024567	_NONE_	_NONE_	chr3	75734411	75762390
GLEAN_18740	SUPT5H	NM_001083439	ENSG00000196235	ENSMUSG00000003435	chr18	46789846	46815319
GLEAN_02853	ARFIP2	NM_001034477	ENSG00000132254	ENSMUSG00000030881	chr15	38171201	38174779
GLEAN_22004	VPS39	EH182032	ENSG00000166887	ENSMUSG00000027291	chr10	32945137	32989994
GLEAN_17318	_NONE_	NM_001034054	_NONE_	_NONE_	chr26	15972972	15978542
GLEAN_19292	_NONE_	NM_001035034	ENSG00000198498	ENSMUSG00000025591	chr6	2670300	2700064
GLEAN_14460	_NONE_	BF042865	ENSG00000205631	ENSMUSG00000032134	chr7	13436884	13554397
GLEAN_01928	SULF2	DT816801	ENSG00000196562	ENSMUSG00000006800	chr13	74230602	74326535
GLEAN_16601	PPA1	NM_001075118	ENSG00000180817	ENSMUSG00000020089	chr28	23698781	23736700
GLEAN_26674	_NONE_	NM_001038581	_NONE_	_NONE_	chr29	33280577	33283360
GLEAN_26501	UNG	NM_001075513	ENSG00000076248	ENSMUSG00000029591	chr17	58523634	58533360
GLEAN_09155	_NONE_	CF764384	_NONE_	_NONE_	chr1	141948148	141950389
GLEAN_25138	SNX5	NM_001034464	ENSG00000089006	ENSMUSG00000027423	chr13	38984331	39008338
GLEAN_01704	CLEC3B	NM_001046212	ENSG00000163815	ENSMUSG00000025784	chr22	52613109	52618893
GLEAN_16984	C1orf63	NM_001103298	ENSG00000117616	ENSMUSG00000037266	chr2	118678755	118682045
GLEAN_02141	CAMTA2	EH207493	ENSG00000108509	ENSMUSG00000040712	chr19	25334461	25349102
GLEAN_02966	KIAA1704	NM_001034580	ENSG00000133114	ENSMUSG00000022008	chr12	12115160	12143363
GLEAN_01709	CXCR6	NM_001014859	ENSG00000172215	ENSMUSG00000048521	chr22	51797260	51801876
GLEAN_08612	_NONE_	NM_001083507	_NONE_	_NONE_	chr11	58973260	59115193
GLEAN_00507	FLAD1	BC103379	ENSG00000160688	ENSMUSG00000042642	chr3	13283200	13286494
GLEAN_15667	RNASE6	NM_174594	ENSG00000169413	ENSMUSG00000021880	chr10	21924501	21924966
GLEAN_24248	_NONE_	NM_001024523	_NONE_	_NONE_	chr4	12905492	12909989
GLEAN_19671	EIF4G2	NM_001099859	ENSG00000110321	ENSMUSG00000005610	chr15	35801176	35866474
GLEAN_22038	POMP	NM_001034376	ENSG00000132963	ENSMUSG00000029649	chr12	26955393	26965711
GLEAN_00865	NUBP1	NM_001075295	ENSG00000103274	ENSMUSG00000022503	chr25	9806487	9822490
GLEAN_25676	_NONE_	CF614208	_NONE_	_NONE_	chr10	61586604	61586904
GLEAN_09867	ITGB5	NM_174679	ENSG00000082781	ENSMUSG00000022817	chr1	63316091	63475846
GLEAN_11623	FZD3	AY624569	ENSG00000104290	ENSMUSG00000007989	chr8	8904985	8983338
GLEAN_21501	_NONE_	EE345885	_NONE_	_NONE_	chr5	110996501	111005106
GLEAN_21634	SLC25A4	NM_174658	ENSG00000151729	ENSMUSG00000031633	chr27	13451055	13454624
GLEAN_14907	_NONE_	NM_001103241	_NONE_	_NONE_	chr10	16493246	16498990
GLEAN_14217	HAVCR2	NM_001077105	ENSG00000135077	ENSMUSG00000020399	chr7	64618867	64634148
GLEAN_26511	C12orf43	NM_001031753	ENSG00000157895	ENSMUSG00000029559	chr17	57743611	57752806
GLEAN_05494	C2orf33	NM_001034267	ENSG00000168958	ENSMUSG00000026150	chr2	105977084	106000004
GLEAN_26651	CRISPLD2	NM_001100299	ENSG00000103196	ENSMUSG00000031825	chr18	9131236	9178248
GLEAN_19927	MORF4L2	NM_001099084	ENSG00000123562	ENSMUSG00000031422	chrUn.003.448	40771	41635
GLEAN_06281	ROD1	NM_001104988	ENSG00000119314	ENSMUSG00000028382	chr8	83077340	83141690
GLEAN_22838	ADH5	NM_001034249	ENSG00000197894	ENSMUSG00000028138	chr6	21276823	21291519
GLEAN_22875	POLR2B	NM_001099082	ENSG00000047315	ENSMUSG00000029250	chr6	67048663	67092330
GLEAN_08061	RALY	NM_001014847	ENSG00000125970	ENSMUSG00000027593	chr13	62332693	62339151
GLEAN_23108	LZIC	BC103024	ENSG00000162441	ENSMUSG00000028990	chr16	41602006	41606689
GLEAN_06809	PES1	BC118072	ENSG00000100029	ENSMUSG00000020430	chr17	65537215	65550319
GLEAN_25221	MADD	DV909684	ENSG00000110514	ENSMUSG00000040687	chr15	70563113	70599002
GLEAN_05623	TNFSF5IP1	NM_001046365	ENSG00000128789	ENSMUSG00000024537	chr24	41563730	41573496
GLEAN_10451	_NONE_	M26110	_NONE_	_NONE_	chr16	4395626	4397289
GLEAN_10651	PPP1R13L	NM_001075224	ENSG00000104881	ENSMUSG00000040734	chr18	50269378	50278825
GLEAN_19219	PDGFRB	BC120407	ENSG00000113721	ENSMUSG00000024620	chr7	57516680	57536258
GLEAN_09526	_NONE_	NM_174133	_NONE_	_NONE_	chr19	32513103	32514765
GLEAN_14768	_NONE_	DV892435	_NONE_	_NONE_	chr28	5635484	5700455
GLEAN_01873	PIK3AP1	AM026065	ENSG00000155629	ENSMUSG00000025017	chr26	15401612	15510318
GLEAN_18300	DNAH11	U63924	ENSG00000105877	ENSMUSG00000018581	chr4	29975175	30243232
GLEAN_16969	PCDH12	NM_001098111	ENSG00000113555	ENSMUSG00000024440	chr7	50344677	50356725
GLEAN_14910	ARIH1	NM_001081714	ENSG00000166233	ENSMUSG00000025234	chr10	16672635	16773631
GLEAN_25208	KIAA1754	NM_001101178	ENSG00000148841	ENSMUSG00000079254	chr26	22655400	22657071
GLEAN_25250	AIM1	DV895734	ENSG00000112297	ENSMUSG00000019866	chr9	37042321	37092990
GLEAN_04558	AFF1	BC151641	ENSG00000172493	ENSMUSG00000029313	chr6	94805806	94941673
GLEAN_01416	DTNB	BC150093	ENSG00000138101	ENSMUSG00000071454	chr11	70125513	70330639
GLEAN_21624	CDKN2AIP	NM_001046143	ENSG00000168564	ENSMUSG00000038069	chr27	12216452	12219068
GLEAN_18123	ALDH6A1	NM_175811	ENSG00000119711	ENSMUSG00000021238	chr10	79837114	79854756
GLEAN_24146	NDUFV3	NM_175830	ENSG00000160194	ENSMUSG00000024038	chr1	131143086	131153991
GLEAN_10769	_NONE_	DV894066	_NONE_	_NONE_	chr10	7009078	7225750
GLEAN_08754	MARCKS	NM_001076276	ENSG00000155130	ENSMUSG00000069662	chr9	30503359	30506160
GLEAN_05923	DUSP6	NM_001046195	ENSG00000139318	ENSMUSG00000019960	chr5	19561679	19564451
GLEAN_25882	EVI2B	NM_001099166	ENSG00000185862	ENSMUSG00000070354	chr19	16793030	16794401
GLEAN_26272	_NONE_	NM_001045866	ENSG00000204256	ENSMUSG00000024335	chr23	5275982	5283148
GLEAN_05298	THRAP3	DV890531	ENSG00000054118	ENSMUSG00000043962	chr3	106404500	106422412
GLEAN_22994	_NONE_	EE971469	_NONE_	_NONE_	chrUn.003.1361	78913	81452
GLEAN_21143	GPBP1L1	EH169662	ENSG00000159592	ENSMUSG00000034042	chr3	98236225	98268348
GLEAN_23745	PI	NM_173882	_NONE_	_NONE_	chr21	52595993	52599908
GLEAN_26010	_NONE_	DT840478	_NONE_	_NONE_	chr16	22977940	23004903
GLEAN_23552	LINGO4	NM_001083451	ENSG00000213171	ENSMUSG00000044505	chr3	16698169	16704420
GLEAN_24718	PPP1R2	NM_001035392	ENSG00000184203	ENSMUSG00000047714	chr1	65361817	65379341
GLEAN_06476	PCCB	NM_001038548	ENSG00000114054	ENSMUSG00000032527	chr1	122974860	123070848
GLEAN_01510	C1orf188	NM_001078057	ENSG00000158286	ENSMUSG00000058498	chr16	45560950	45576221
GLEAN_09350	SNUPN	NM_001038546	ENSG00000169371	ENSMUSG00000055334	chr21	31919978	31936518
GLEAN_06484	IRAK4	NM_001075998	ENSG00000198001	ENSMUSG00000059883	chr5	36825755	36847015
GLEAN_03378	_NONE_	Y17923	_NONE_	_NONE_	chr6	53061879	53269454
GLEAN_26541	FLNA	AF260122	ENSG00000196924	ENSMUSG00000031328	chrX	31923262	31944786
GLEAN_14187	ASNSD1	NM_001034680	ENSG00000138381	ENSMUSG00000026095	chrUn.003.410	95494	108273
GLEAN_13154	_NONE_	DV817553	_NONE_	_NONE_	chr5	10705271	10721030
GLEAN_12302	C12orf44	NM_001046134	ENSG00000123395	ENSMUSG00000037204	chr5	28639406	28641570
GLEAN_13287	_NONE_	EE946554	_NONE_	_NONE_	chr13	68922630	68939020
GLEAN_00010	SPIRE2	DV914571	ENSG00000204991	ENSMUSG00000010154	chr18	12569208	12594223
GLEAN_02751	FKBP8	BC122594	ENSG00000105701	ENSMUSG00000019428	chr7	4598674	4607015
GLEAN_15425	_NONE_	DV798588	_NONE_	_NONE_	chr2	96240349	96241383
GLEAN_08705	CBR1	NM_001034513	ENSG00000159228	ENSMUSG00000051483	chr1	137715459	137719877
GLEAN_15522	EGLN2	NM_001102193	ENSG00000171570	ENSMUSG00000058709	chr18	47311236	47318356
GLEAN_03469	_NONE_	NM_001038518	_NONE_	_NONE_	chr23	22479286	22482752
GLEAN_07010	AFTPH	BC149124	ENSG00000119844	ENSMUSG00000049659	chr11	59777183	59816208
GLEAN_10731	VASP	NM_001038110	ENSG00000125753	ENSMUSG00000030403	chr18	50375079	50379845
GLEAN_13170	PTPN6	NM_001098017	ENSG00000111679	ENSMUSG00000004266	chr5	10331410	10340624
GLEAN_25166	SMNDC1	NM_001035337	ENSG00000119953	ENSMUSG00000025024	chr26	28061813	28074995
GLEAN_17302	HPS1	NM_001075716	ENSG00000107521	ENSMUSG00000025188	chr26	16825857	16865463
GLEAN_05305	C1orf78	NM_001101271	ENSG00000142694	ENSMUSG00000050212	chr3	106386431	106387256
GLEAN_14025	_NONE_	BC102912	_NONE_	_NONE_	chr22	15019753	15020142
GLEAN_01560	_NONE_	NM_001034406	_NONE_	_NONE_	chr26	41318289	41319746
GLEAN_11456	OAT	NM_001034240	ENSG00000065154	ENSMUSG00000030934	chr26	41665568	41677051
GLEAN_22328	_NONE_	NM_001033623	_NONE_	_NONE_	chr17	55345193	55348885
GLEAN_24649	_NONE_	NM_001035475	_NONE_	_NONE_	chr4	88917067	89055330
GLEAN_16178	FBXO8	NM_001015667	ENSG00000164117	ENSMUSG00000038206	chr8	5494828	5567445
GLEAN_07210	PDDC1	NM_001046147	ENSG00000177225	ENSMUSG00000051007	chr29	44857861	44862015
GLEAN_06168	_NONE_	CR452853	_NONE_	_NONE_	chr2	119176893	119206748
GLEAN_15128	A2M	NM_001109795	ENSG00000175899	ENSMUSG00000030111	chr5	100261464	100309597
GLEAN_20867	UBE2L6	NM_001098917	ENSG00000156587	ENSMUSG00000027078	chr15	72702675	72715406
GLEAN_07141	_NONE_	DV879961	_NONE_	_NONE_	chr6	78447688	78448660
GLEAN_09514	PPID	NM_174153	ENSG00000171497	ENSMUSG00000027804	chr17	37038449	37051002
GLEAN_24566	_NONE_	NM_001105508	_NONE_	_NONE_	chr7	12812360	12817749
GLEAN_15383	_NONE_	EH203404	_NONE_	_NONE_	chr6	109635102	109636110
GLEAN_08973	MED21	NM_001038566	ENSG00000152944	ENSMUSG00000030291	chrUn.003.815	33223	42673
GLEAN_11155	MKRN1	NM_001104979	ENSG00000133606	ENSMUSG00000029922	chr4	94926689	94944723
GLEAN_24594	PRKCSH	NM_176662	ENSG00000130175	ENSMUSG00000003402	chr7	12727731	12739903
GLEAN_17487	ABCB9	EE943660	ENSG00000150967	ENSMUSG00000029408	chr17	49677852	49701449
GLEAN_07533	TBCCD1	NM_001083730	ENSG00000113838	ENSMUSG00000004462	chr1	74542944	74559554
GLEAN_16436	_NONE_	NM_001098027	ENSG00000185900	ENSMUSG00000037251	chr27	36200416	36209662
GLEAN_09292	ZNF277P	NM_001083395	ENSG00000198839	ENSMUSG00000055917	chr4	45448405	45583611
GLEAN_17568	C20orf116	NM_001075498	ENSG00000198171	ENSMUSG00000068290	chr13	52364339	52374765
GLEAN_12133	PEX16	NM_001075449	ENSG00000121680	ENSMUSG00000027222	chr15	67380407	67385943
GLEAN_26572	GOT2	NM_174806	ENSG00000125166	ENSMUSG00000031672	chr18	22449680	22472277
GLEAN_08778	_NONE_	_NONE_	_NONE_	_NONE_	chr28	17267069	17341711
GLEAN_22629	UNC45A	NM_001099072	ENSG00000140553	ENSMUSG00000030533	chr21	21902704	21916996
GLEAN_08763	_NONE_	NM_001076324	_NONE_	_NONE_	chr9	33691339	33751257
GLEAN_26663	WDR74	NM_001014854	ENSG00000133316	ENSMUSG00000042729	chr29	33428524	33434736
GLEAN_12574	C17orf47	BC126719	ENSG00000181013	ENSMUSG00000020486	chr19	6779739	6793061
GLEAN_11837	CAPN10	DV884583	ENSG00000142330	ENSMUSG00000026270	chr3	116214360	116224158
GLEAN_13820	MAFF	NM_001103300	ENSG00000185022	ENSMUSG00000042622	chr5	108845758	108850557
GLEAN_10391	TAGLN	NM_001046149	ENSG00000149591	ENSMUSG00000032085	chr15	19311783	19313121
GLEAN_26425	_NONE_	CB452779	_NONE_	_NONE_	chr23	24005204	24005696
GLEAN_25998	USP36	EH168995	ENSG00000055483	ENSMUSG00000033909	chr19	52718868	52742812
GLEAN_16319	SETD3	BT026180	ENSG00000183576	ENSMUSG00000056770	chr21	58234366	58295185
GLEAN_16818	ING1	NM_001077914	ENSG00000153487	ENSMUSG00000045969	chr12	75710121	75713256
GLEAN_20710	NICN1	NM_001034767	ENSG00000145029	ENSMUSG00000032606	chr22	48734987	48737936
GLEAN_20176	ZNF642	NM_001102063	ENSG00000187815	ENSMUSG00000064141	chrUn.003.11	391323	406242
GLEAN_10460	APGAT1	NM_177518	ENSG00000204310	ENSMUSG00000034254	chr23	24460061	24462182
GLEAN_07203	AP2A2	NM_001075702	ENSG00000183020	ENSMUSG00000002957	chr29	44690744	44758314
GLEAN_00975	TTC3	NM_001109767	ENSG00000182670	ENSMUSG00000040785	chrUn.003.159	114558	220145
GLEAN_12587	CUEDC1	NM_001099064	ENSG00000180891	ENSMUSG00000018378	chr19	5976859	5994364
GLEAN_17035	SERPINB1	BT025443	ENSG00000021355	ENSMUSG00000044734	chr23	47057965	47079104
GLEAN_19532	SUMO2	NM_174769	ENSG00000188612	ENSMUSG00000020738	chrUn.003.2758	24150	24438
GLEAN_24181	INTS4	NM_001110065	ENSG00000149262	ENSMUSG00000025133	chr29	16259984	16367030
GLEAN_12931	KIAA0258	NM_001038184	ENSG00000107185	ENSMUSG00000028468	chr8	58701817	58705638
GLEAN_09775	_NONE_	DY106178	_NONE_	_NONE_	chr2	59233368	59553065
GLEAN_20725	SLC25A20	NM_001077936	ENSG00000178537	ENSMUSG00000032602	chr22	49088667	49122833
GLEAN_22931	LSM1	NM_001017952	ENSG00000175324	ENSMUSG00000037296	chr27	32624159	32633874
GLEAN_03576	_NONE_	NM_001078087	_NONE_	_NONE_	chr19	49746233	49749944
GLEAN_25475	_NONE_	NM_001083427	_NONE_	_NONE_	chr17	29959905	29967967
GLEAN_00143	AP2B1	NM_001075125	ENSG00000006125	ENSMUSG00000035152	chr19	12407217	12509156
GLEAN_17479	EIF2B1	NM_001075743	ENSG00000111361	ENSMUSG00000029388	chr17	49149724	49159796
GLEAN_01586	_NONE_	NM_174759	_NONE_	_NONE_	chrUn.003.605	142878	147713
GLEAN_07311	_NONE_	CN436050	_NONE_	_NONE_	chr22	59628916	59665545
GLEAN_01750	_NONE_	EE340761	_NONE_	_NONE_	chr9	16669716	16677036
GLEAN_06873	ZCCHC11	EH173960	ENSG00000134744	ENSMUSG00000034610	chr3	91746667	91810783
GLEAN_24192	MFN1	BC123688	ENSG00000171109	ENSMUSG00000027668	chrUn.003.2014	1561	51646
GLEAN_02414	RAD18	NM_001035295	ENSG00000070950	ENSMUSG00000030254	chr22	16186253	16335502
GLEAN_03649	_NONE_	BC118112	_NONE_	_NONE_	chr16	33586188	33614335
GLEAN_17710	PSMB10	NM_001034040	ENSG00000205220	ENSMUSG00000031897	chr18	32603247	32605644
GLEAN_10275	_NONE_	BC122812	_NONE_	_NONE_	chr5	16472333	16490351
GLEAN_05176	RPN2	NM_001034604	ENSG00000118705	ENSMUSG00000027642	chr13	67636825	67730718
GLEAN_16418	INTS10	NM_001099061	ENSG00000104613	ENSMUSG00000031864	chr27	36260974	36294239
GLEAN_04372	_NONE_	NM_001040574	_NONE_	_NONE_	chr25	27726486	27726783
GLEAN_08453	FAM100B	CK972235	ENSG00000185262	ENSMUSG00000050628	chr19	55092670	55097804
GLEAN_12008	AP1M2	NM_001034511	ENSG00000129354	ENSMUSG00000003309	chr7	13136369	13146675
GLEAN_26824	PSMB3	NM_001034596	ENSG00000108294	ENSMUSG00000069744	chr19	38922389	38931730
GLEAN_23507	FCGR1A	NM_174538	ENSG00000150337	ENSMUSG00000015947	chr3	18613322	18621885
GLEAN_20993	_NONE_	NM_001105627	_NONE_	_NONE_	chr19	34449777	34457364
GLEAN_22600	NDUFS2	NM_001075137	ENSG00000158864	ENSMUSG00000013593	chr3	8281924	8291266
GLEAN_00760	WDR40A	BC150062	ENSG00000198876	ENSMUSG00000028436	chr8	69365489	69399968
GLEAN_09792	SUCLG2	NM_001034639	ENSG00000172340	ENSMUSG00000061838	chr22	32367857	32691333
GLEAN_15664	_NONE_	NM_001078144	_NONE_	_NONE_	chr10	21950833	21951280
GLEAN_21900	_NONE_	DV784907	_NONE_	_NONE_	chr7	34985539	34986928
GLEAN_11967	MXD4	NM_001076256	ENSG00000123933	ENSMUSG00000037235	chr6	106569227	106582020
GLEAN_13107	MOV10	NM_001075839	ENSG00000155363	ENSMUSG00000002227	chr3	30115635	30142475
GLEAN_18660	TIMM22	NM_001034498	ENSG00000177370	ENSMUSG00000020843	chr19	20394323	20399408
GLEAN_18057	FAM114A1	DV793303	ENSG00000197712	ENSMUSG00000029185	chr6	53965394	54020692
GLEAN_14122	_NONE_	EE383216	_NONE_	_NONE_	chr29	41656175	41700275
GLEAN_23345	FKBP11	NM_001045932	ENSG00000134285	ENSMUSG00000003355	chr5	31601734	31605091
GLEAN_00817	_NONE_	NM_001037456	ENSG00000181625	ENSMUSG00000059772	chr25	21522702	21525691
GLEAN_06804	PIK3IP1	NM_001075552	ENSG00000100100	ENSMUSG00000034614	chr17	66045704	66054932
GLEAN_20395	IDH3G	NM_001076313	ENSG00000067829	ENSMUSG00000002010	chrX	28744892	28753284
GLEAN_21401	_NONE_	NM_174804	_NONE_	_NONE_	chr10	39954093	39955822
GLEAN_07899	AGPAT6	NM_001083669	ENSG00000158669	ENSMUSG00000031545	chr27	33849878	33865706
GLEAN_04601	NUCKS1	NM_001045920	ENSG00000069275	ENSMUSG00000026434	chr16	2568288	2594563
GLEAN_00276	_NONE_	NM_001099040	_NONE_	_NONE_	chrUn.003.2999	1520	12650
GLEAN_10152	ATP13A4	AW655366	ENSG00000127249	ENSMUSG00000038094	chr1	68259771	68343496
GLEAN_14895	GNE	BE487143	ENSG00000159921	ENSMUSG00000028479	chr8	58027182	58057706
GLEAN_14329	_NONE_	NM_001034052	_NONE_	_NONE_	chr28	34096932	34107904
GLEAN_13770	_NONE_	DV879961	_NONE_	_NONE_	chrUn.003.2328	5665	6844
GLEAN_12862	VAT1	BC148900	ENSG00000108828	ENSMUSG00000034993	chr19	44563612	44568907
GLEAN_00836	_NONE_	NM_174207	_NONE_	_NONE_	chr25	21362384	21366083
GLEAN_26542	_NONE_	NM_174760	_NONE_	_NONE_	chrX	31962697	31964987
GLEAN_08714	ACTN1	NM_001035351	ENSG00000072110	ENSMUSG00000015143	chr10	75309544	75406787
GLEAN_24322	KDELR1	NM_001076495	ENSG00000105438	ENSMUSG00000002778	chr18	52736847	52744198
GLEAN_21679	MPST	NM_001034291	ENSG00000128309	ENSMUSG00000071711	chrUn.003.1616	26044	29912
GLEAN_26259	_NONE_	NM_001083640	ENSG00000204231	ENSMUSG00000039656	chr23	5369654	5375166
GLEAN_09539	_NONE_	CB445372	_NONE_	_NONE_	chr19	32354532	32363378
GLEAN_10554	RBM9	BC149447	ENSG00000100320	ENSMUSG00000033565	chr5	71572640	71666240
GLEAN_07199	RPLP2	NM_174788	ENSG00000177600	ENSMUSG00000025508	chr29	44829875	44831720
GLEAN_20155	_NONE_	NM_001035111	_NONE_	_NONE_	chr18	43232491	43238166
GLEAN_20568	CPT2	NM_001045889	ENSG00000157184	ENSMUSG00000028607	chr3	91526604	91550441
GLEAN_25227	FNBP4	DV925720	ENSG00000109920	ENSMUSG00000008200	chr15	70233334	70263053
GLEAN_08490	NSMCE1	NM_001035406	ENSG00000169189	ENSMUSG00000030750	chr25	25296008	25324149
GLEAN_11436	UBE2E1	EH178768	ENSG00000170142	ENSMUSG00000021774	chr27	39896389	39955349
GLEAN_22611	HOMER2	NM_001075467	ENSG00000103942	ENSMUSG00000025813	chr21	23297658	23387734
GLEAN_00774	IL11RA	NM_001034339	ENSG00000137070	ENSMUSG00000073889	chr8	69891229	69897335
GLEAN_04411	RASAL1	EH182759	ENSG00000111344	ENSMUSG00000029602	chr17	60527949	60559724
GLEAN_06972	RBM17	NM_001101083	ENSG00000134453	ENSMUSG00000037197	chr13	16827550	16840377
GLEAN_15152	STAU1	BC149061	ENSG00000124214	ENSMUSG00000039536	chr13	76804217	76845653
GLEAN_21224	RASA3	NM_174676	ENSG00000185989	ENSMUSG00000031453	chr12	77393551	77484128
GLEAN_08014	_NONE_	CB171881	_NONE_	_NONE_	chr13	62146926	62196239
GLEAN_23572	CTSS	NM_001033615	ENSG00000163131	ENSMUSG00000038642	chr3	17730276	17751574
GLEAN_25262	LACE1	EE365726	ENSG00000135537	ENSMUSG00000038302	chr9	35164112	35359019
GLEAN_26359	CCNG1	NM_001013364	ENSG00000113328	ENSMUSG00000020326	chr7	67130820	67134452
GLEAN_17790	VPS4A	NM_001046615	ENSG00000132612	ENSMUSG00000031913	chr18	33642452	33652293
GLEAN_25048	TFIP11	NM_001046030	ENSG00000100109	ENSMUSG00000029345	chr17	63891321	63906153
GLEAN_07097	ZNF330	NM_001038157	ENSG00000109445	ENSMUSG00000031711	chr17	17875922	17895152
GLEAN_26569	NDRG4	NM_001075695	ENSG00000103034	ENSMUSG00000036564	chr18	22624613	22635733
GLEAN_20662	ARIH2	BC149898	ENSG00000177479	ENSMUSG00000064145	chr22	49040863	49077195
GLEAN_14921	ZNF212	EH170377	ENSG00000170260	ENSMUSG00000052763	chr4	102085550	102118134
GLEAN_13125	SLC16A1	NM_001037319	ENSG00000155380	ENSMUSG00000032902	chr3	29824133	29834536
GLEAN_12790	HBP1	NM_001046196	ENSG00000105856	ENSMUSG00000002996	chr4	41519569	41540475
GLEAN_18004	_NONE_	D50047	_NONE_	_NONE_	chr23	21229634	21235250
GLEAN_26750	_NONE_	NM_174532	_NONE_	_NONE_	chr4	108782063	108788742
GLEAN_17162	PPIB	NM_174152	ENSG00000166794	ENSMUSG00000032383	chr10	41167065	41172748
GLEAN_05131	DSN1	NM_001100323	ENSG00000149636	ENSMUSG00000027635	chr13	67305041	67317638
GLEAN_19576	_NONE_	NM_001082422	_NONE_	_NONE_	chr23	7601234	7602026
GLEAN_03084	GSTT1	NM_001046232	ENSG00000184674	ENSMUSG00000001663	chr17	67830015	67837361
GLEAN_08749	_NONE_	BC114200	_NONE_	_NONE_	chr9	32858561	32859032
GLEAN_01964	RPL13A	NM_001076998	ENSG00000142541	ENSMUSG00000003426	chr18	53622485	53625960
GLEAN_03212	NUB1	NM_001080906	ENSG00000013374	ENSMUSG00000028954	chr4	105303848	105325966
GLEAN_05670	MBD6	CO259852	ENSG00000166987	ENSMUSG00000025409	chr5	54904370	54909225
GLEAN_17032	TUBB2A	NM_001003900	ENSG00000137267	ENSMUSG00000058672	chr23	47315355	47319032
GLEAN_13560	LTA4H	NM_001034280	ENSG00000111144	ENSMUSG00000015889	chr5	58742649	58772969
GLEAN_13751	NISCH	DV883660	ENSG00000010322	ENSMUSG00000021910	chr22	42048157	42063468
GLEAN_21846	SDF4	NM_001035375	ENSG00000078808	ENSMUSG00000029076	chr16	48240780	48248059
GLEAN_15616	_NONE_	NM_001076449	_NONE_	_NONE_	chr1	131791961	131800206
GLEAN_18335	RRP1	NM_001075589	ENSG00000160214	ENSMUSG00000061032	chr1	134874538	134888374
GLEAN_13985	ANAPC1	EE333447	ENSG00000153107	ENSMUSG00000014355	chr11	2719956	2817308
GLEAN_18446	HMOX2	NM_001035087	ENSG00000103415	ENSMUSG00000004070	chr25	4059706	4062977
GLEAN_24755	DDB1	NM_001080262	ENSG00000167986	ENSMUSG00000024740	chr29	35034562	35061684
GLEAN_18720	SMAD4	NM_001076209	ENSG00000141646	ENSMUSG00000024515	chrUn.003.487	168697	199489
GLEAN_18981	_NONE_	NM_001098978	ENSG00000184743	ENSMUSG00000024759	chr29	35988047	36029202
GLEAN_06178	FAM125A	NM_001034283	ENSG00000141971	ENSMUSG00000031813	chr7	5585764	5589404
GLEAN_23575	ENSA	NM_174050	ENSG00000143420	ENSMUSG00000038619	chr3	17846678	17849903
GLEAN_03355	PRPSAP1	NM_001076857	ENSG00000161542	ENSMUSG00000015869	chr19	56125254	56150690
GLEAN_18854	PPM1G	NM_174801	ENSG00000115241	ENSMUSG00000029147	chr11	67405423	67425339
GLEAN_04536	PIGT	BC149432	ENSG00000124155	ENSMUSG00000017721	chr13	76265484	76276759
GLEAN_14878	C10orf59	EH183178	ENSG00000184719	ENSMUSG00000071573	chr26	5982745	6261990
GLEAN_22878	YTHDF3	BC123629	ENSG00000185728	ENSMUSG00000047213	chr14	27782183	27812278
GLEAN_11090	SDF2	NM_001034321	ENSG00000132581	ENSMUSG00000002064	chr19	18330149	18337193
GLEAN_23538	PSMB4	NM_001034266	ENSG00000159377	ENSMUSG00000005779	chr3	17092999	17095222
GLEAN_01248	PLOD3	BT030556	ENSG00000106397	ENSMUSG00000004846	chr25	34301121	34308380
GLEAN_20472	SMOC1	NM_001079771	ENSG00000198732	ENSMUSG00000021136	chr10	76189710	76333686
GLEAN_12085	ALDH1A1	NM_174239	ENSG00000165092	ENSMUSG00000053279	chr8	45069733	45122274
GLEAN_03349	LRPPRC	DV888404	ENSG00000138095	ENSMUSG00000024120	chr11	29382503	29480910
GLEAN_04155	IDH2	NM_175790	ENSG00000182054	ENSMUSG00000030541	chrUn.003.1658	10494	26420
GLEAN_23471	ETFB	NM_001038582	ENSG00000105379	ENSMUSG00000004610	chr18	54618509	54630931
GLEAN_09118	ANXA11	NM_174502	ENSG00000122359	ENSMUSG00000021866	chr28	28196854	28211981
GLEAN_01598	TLOC1	BC108162	ENSG00000008952	ENSMUSG00000027706	chr1	95613421	95644275
GLEAN_03477	_NONE_	EH177365	ENSG00000204599	ENSMUSG00000045409	chr23	22214892	22234023
GLEAN_15998	_NONE_	BE753912	_NONE_	_NONE_	chr22	55296837	55300451
GLEAN_08430	MRPL38	NM_001035489	ENSG00000204316	ENSMUSG00000020775	chr19	54815246	54819560
GLEAN_07541	TMEM41A	NM_001075200	ENSG00000163900	ENSMUSG00000022856	chr1	75571198	75579109
GLEAN_03666	MTHFR	NM_001011685	ENSG00000177000	ENSMUSG00000029009	chr16	39679990	39691262
GLEAN_05609	RALBP1	BC118484	ENSG00000017797	ENSMUSG00000024096	chr24	40108446	40125671
GLEAN_26440	SMARCA2	NM_001099115	ENSG00000080503	ENSMUSG00000024921	chrUn.003.452	74661	233896
GLEAN_16156	_NONE_	BC102135	_NONE_	_NONE_	chr2	82583415	82593091
GLEAN_03884	KCNK5	EH157877	ENSG00000164626	ENSMUSG00000023243	chr23	11323741	11361885
GLEAN_15906	_NONE_	NM_001102141	_NONE_	_NONE_	chrUn.003.1909	7840	53506
GLEAN_03473	_NONE_	NM_001040498	_NONE_	_NONE_	chr23	22422393	22425709
GLEAN_01760	SAT1	NM_001034333	ENSG00000130066	ENSMUSG00000025283	chrX	81375321	81377835
GLEAN_03769	GPATCH8	DT816894	ENSG00000186566	ENSMUSG00000034621	chr19	42746618	42839397
GLEAN_22052	ARF4	NM_001034530	ENSG00000168374	ENSMUSG00000021877	chr22	40182654	40201102
GLEAN_24226	_NONE_	NM_001045958	_NONE_	_NONE_	chrX	50607166	50607637
GLEAN_03134	LAPTM4B	NM_205802	ENSG00000104341	ENSMUSG00000022257	chr14	65171807	65232993
GLEAN_22008	EHD4	EE372037	ENSG00000103966	ENSMUSG00000027293	chr10	32684107	32773154
GLEAN_09466	PCTK2	DV910212	ENSG00000059758	ENSMUSG00000020015	chr5	60846767	60886830
GLEAN_05799	_NONE_	NM_001033610	_NONE_	_NONE_	chr10	68789855	68791130
GLEAN_08539	_NONE_	NM_001077893	_NONE_	_NONE_	chr27	5753503	5753965
GLEAN_04663	RGL2	NM_001075154	ENSG00000204218	ENSMUSG00000041354	chr23	7871409	7877744
GLEAN_14253	DLK1	NM_174037	ENSG00000185559	ENSMUSG00000040856	chr21	59314069	59314603
GLEAN_10415	PPAP2A	NM_001080329	ENSG00000067113	ENSMUSG00000021759	chr20	24908707	25011206
GLEAN_23563	VPS72	NM_001015658	ENSG00000163159	ENSMUSG00000008958	chr3	17348258	17359846
GLEAN_10954	B3GNT1	NM_001034808	ENSG00000174684	ENSMUSG00000047379	chr29	38771934	38773414
GLEAN_24369	_NONE_	NM_177503	_NONE_	_NONE_	chr17	2381774	2382788
GLEAN_20917	Clu	NM_173902	ENSG00000120885	ENSMUSG00000022037	chr8	9718724	9731703
GLEAN_25966	_NONE_	DV790703	_NONE_	_NONE_	chrUn.003.2016	38427	40065
GLEAN_20736	_NONE_	CF767892	_NONE_	_NONE_	chrUn.003.684	157018	157483
GLEAN_06181	FAM129C	EE944233	ENSG00000167483	ENSMUSG00000043243	chr7	5473864	5488000
GLEAN_01268	LRBA	DT816980	ENSG00000198589	ENSMUSG00000028080	chr17	8181699	8360156
GLEAN_05891	_NONE_	DY042510	_NONE_	_NONE_	chr23	47835216	47835603
GLEAN_09157	METTL6	BC110204	ENSG00000206562	ENSMUSG00000021891	chr1	141963719	141978808
GLEAN_25507	ICA1L	DY189241	ENSG00000163596	ENSMUSG00000026018	chr2	83704027	83755970
GLEAN_06528	PRICKLE1	NM_001102534	ENSG00000139174	ENSMUSG00000036158	chr5	38343150	38353777
GLEAN_00770	UBAP1	NM_001100376	ENSG00000165006	ENSMUSG00000028437	chr8	69495088	69518878
GLEAN_13645	_NONE_	DV889088	_NONE_	_NONE_	chr7	16188146	16200253
GLEAN_08435	_NONE_	BT025472	_NONE_	_NONE_	chr19	54716008	54716634
GLEAN_24970	GALK2	NM_001038170	ENSG00000156958	ENSMUSG00000027207	chr10	57590927	57732018
GLEAN_23888	LPL	NM_001075120	ENSG00000175445	ENSMUSG00000015568	chr8	62598092	62620589
GLEAN_19287	SUV420H1	NM_001076551	ENSG00000110066	ENSMUSG00000045098	chrUn.003.133	14460	45306
GLEAN_19663	USP47	BC149781	ENSG00000170242	ENSMUSG00000059263	chr15	34647367	34751121
GLEAN_04909	NDUFB11	NM_001033620	ENSG00000147123	ENSMUSG00000031059	chr25	1827432	1827579
GLEAN_17152	BBX	BC118439	ENSG00000114439	ENSMUSG00000022641	chr1	47318854	47411115
GLEAN_16186	KIAA1712	NM_001076833	ENSG00000164118	ENSMUSG00000038215	chr8	5543072	5558707
GLEAN_18049	PRMT5	NM_001105374	ENSG00000100462	ENSMUSG00000023110	chr10	23358770	23366066
GLEAN_25175	SHOC2	NM_001101943	ENSG00000108061	ENSMUSG00000024976	chr26	28711240	28774590
GLEAN_03302	MAF1	NM_001034424	ENSG00000179632	ENSMUSG00000022553	chr14	521726	523191
GLEAN_06781	Slc25a1	NM_174656	ENSG00000100075	ENSMUSG00000003528	chrUn.003.910	71469	74042
GLEAN_04724	XPOT	EH209222	ENSG00000184575	ENSMUSG00000034667	chr5	49025255	49062694
GLEAN_12315	TSPAN13	NM_001035362	ENSG00000106537	ENSMUSG00000020577	chr4	26254219	26291129
GLEAN_09817	_NONE_	EE932370	_NONE_	_NONE_	chr7	31527533	31541368
GLEAN_20131	CAPNS1	NM_174261	ENSG00000126247	ENSMUSG00000001794	chr18	41805927	41811480
GLEAN_25161	ACTR3	NM_174226	ENSG00000115091	ENSMUSG00000026341	chr2	62254766	62300477
GLEAN_19206	PPAPDC2	NM_001024573	ENSG00000205808	ENSMUSG00000040105	chr8	39584221	39585091
GLEAN_14096	ADI1	NM_001035468	ENSG00000182551	ENSMUSG00000020629	chr8	102700720	102706549
GLEAN_20371	TMEM85	NM_001034547	ENSG00000128463	ENSMUSG00000027131	chr10	25459191	25462278
GLEAN_16271	SPECC1L	EE361930	ENSG00000100014	ENSMUSG00000033444	chr17	68697630	68763593
GLEAN_06496	TMEM106C	NM_001034461	ENSG00000134291	ENSMUSG00000052369	chr5	32424908	32429119
GLEAN_25737	RUVBL1	NM_001101076	ENSG00000175792	ENSMUSG00000030079	chr22	57626677	57657759
GLEAN_10788	_NONE_	NM_001103241	_NONE_	_NONE_	chr10	18968084	18969293
GLEAN_14545	IVD	NM_001034382	ENSG00000128928	ENSMUSG00000027332	chr10	31408356	31418541
GLEAN_10218	FDFT1	NM_001013004	ENSG00000079459	ENSMUSG00000021273	chr8	6043688	6069373
GLEAN_06293	MAPK12	NM_001098953	ENSG00000188130	ENSMUSG00000022610	chr5	118238725	118246075
GLEAN_05253	STK25	NM_183407	ENSG00000115694	ENSMUSG00000026277	chr3	116368738	116377398
GLEAN_03364	_NONE_	EE944861	_NONE_	_NONE_	chr19	55855583	55885911
GLEAN_23071	MOSC1	EE947417	ENSG00000186205	ENSMUSG00000026621	chr16	21313699	21334574
GLEAN_14555	VPS18	NM_001100380	ENSG00000104142	ENSMUSG00000034216	chr10	31816141	31823940
GLEAN_14605	MSL3L1	BC105219	ENSG00000005302	ENSMUSG00000031358	chrX	93876999	93891744
GLEAN_03574	WDR45L	NM_001075247	ENSG00000141580	ENSMUSG00000025173	chr19	49592927	49615684
GLEAN_20683	HEMK1	NM_001035308	ENSG00000114735	ENSMUSG00000032579	chr22	47798743	47806726
GLEAN_07584	CITED2	NM_001075819	ENSG00000164442	ENSMUSG00000039910	chr9	69698956	69699778
GLEAN_21463	WAC	DV796196	ENSG00000095787	ENSMUSG00000024283	chr13	36287515	36582024
GLEAN_09897	PPM1K	NM_001046474	ENSG00000163644	ENSMUSG00000037826	chr6	33473221	33486167
GLEAN_11473	_NONE_	NM_001045958	_NONE_	_NONE_	chr6	86309377	86309848
GLEAN_05654	SPRYD4	NM_001076173	ENSG00000176422	ENSMUSG00000051346	chr5	55987634	55988594
GLEAN_09362	UBL7	NM_001015573	ENSG00000138629	ENSMUSG00000055720	chr21	32930892	32942738
GLEAN_12958	STOML2	NM_001038068	ENSG00000165283	ENSMUSG00000028455	chr8	59262707	59265727
GLEAN_16861	_NONE_	NM_001046491	_NONE_	_NONE_	chr8	15465924	15514608
GLEAN_16509	ASNA1	NM_001098864	ENSG00000198356	ENSMUSG00000052456	chr7	11905853	11913721
GLEAN_03331	ASB11	NM_001034413	ENSG00000165192	ENSMUSG00000031382	chrX	86798003	86826496
GLEAN_07705	LIMS2	BC105544	ENSG00000072163	ENSMUSG00000024395	chr2	3341606	3379816
GLEAN_06698	FAM118B	NM_001015677	ENSG00000197798	ENSMUSG00000050471	chr29	25076003	25094099
GLEAN_16648	ATP6V1C1	NM_176676	ENSG00000155097	ENSMUSG00000022295	chr14	59689352	59713812
GLEAN_12432	MRE11A	DV779885	ENSG00000020922	ENSMUSG00000031928	chrUn.003.69	343806	413079
GLEAN_20679	GNAI2	BC151571	ENSG00000114353	ENSMUSG00000032562	chr22	48121464	48139901
GLEAN_19437	FASTK	NM_001035077	ENSG00000164896	ENSMUSG00000028959	chr4	104668125	104672465
GLEAN_16878	C6orf98	NM_001102479	ENSG00000131018	ENSMUSG00000019769	chr9	81855140	82152647
GLEAN_04697	ADRB2	NM_174231	ENSG00000169252	ENSMUSG00000045730	chr7	56142491	56143748
GLEAN_14209	THG1L	NM_001080233	ENSG00000113272	ENSMUSG00000011254	chr7	64093448	64099039
GLEAN_26265	_NONE_	NM_001040480	ENSG00000204264	ENSMUSG00000024338	chr23	5093655	5096778
GLEAN_01270	_NONE_	EE942437	_NONE_	_NONE_	chr17	7646827	7928193
GLEAN_11233	ABCD3	NM_001105396	ENSG00000117528	ENSMUSG00000028127	chr3	48640598	48727417
GLEAN_09401	TMEM171	NM_001014951	ENSG00000157111	ENSMUSG00000052485	chr20	12895420	12902800
GLEAN_06370	LCN2	DY146374	ENSG00000148346	ENSMUSG00000026822	chr11	91707905	91711617
GLEAN_04874	SEPX1	NM_001034810	ENSG00000198736	ENSMUSG00000075705	chr25	3094811	3097109
GLEAN_10516	JMJD1A	EE357590	ENSG00000115548	ENSMUSG00000053470	chr11	48804126	48859098
GLEAN_12986	PARK7	NM_001015572	ENSG00000116288	ENSMUSG00000028964	chr16	41160234	41175779
GLEAN_22560	MCM7	NM_001025345	ENSG00000166508	ENSMUSG00000029730	chr25	36665238	36672376
GLEAN_03254	CALCOCO1	NM_001046435	ENSG00000012822	ENSMUSG00000023055	chr5	26957134	26968260
GLEAN_19751	IAH1	NM_001034758	ENSG00000134330	ENSMUSG00000062054	chr11	72281777	72292758
GLEAN_01979	ATF5	BC114769	ENSG00000169136	ENSMUSG00000038539	chr18	53292821	53295203
GLEAN_09210	_NONE_	EV641848	_NONE_	_NONE_	chr24	11657266	11658130
GLEAN_05643	ERBB3	NM_001103105	ENSG00000065361	ENSMUSG00000018166	chr5	56279591	56299138
GLEAN_19970	_NONE_	AW487293	_NONE_	_NONE_	chr23	27427296	27442145
GLEAN_23340	MLL2	DN534777	ENSG00000167548	ENSMUSG00000048154	chr5	31484862	31517026
GLEAN_26037	_NONE_	EE946570	_NONE_	_NONE_	chr23	28022497	28023154
GLEAN_19402	HNRPF	NM_001014860	ENSG00000169813	ENSMUSG00000042079	chr28	12462832	12464077
GLEAN_12628	C12orf4	NM_001075704	ENSG00000047621	ENSMUSG00000030347	chr5	104251055	104288298
GLEAN_05146	_NONE_	CN793937	_NONE_	_NONE_	chr13	66036473	66036671
GLEAN_00073	CPEB4	NM_001105420	ENSG00000113742	ENSMUSG00000020300	chr20	6126716	6193369
GLEAN_13302	_NONE_	EE377064	_NONE_	_NONE_	chr9	81672086	81705697
GLEAN_11215	_NONE_	NM_174379	_NONE_	_NONE_	chr22	10921033	10932873
GLEAN_25360	_NONE_	NM_001046230	_NONE_	_NONE_	chr18	767610	788970
GLEAN_17393	ZNF574	NM_001076539	ENSG00000105732	ENSMUSG00000045252	chrUn.003.2142	45638	48146
GLEAN_22794	GNPTAB	EE376369	ENSG00000111670	ENSMUSG00000035311	chr5	63576405	63671501
GLEAN_07024	_NONE_	BC123779	ENSG00000151690	ENSMUSG00000041439	chr2	2401979	2463222
GLEAN_14178	SRP9	NM_001115083	ENSG00000180581	ENSMUSG00000026511	chr16	25722083	25731242
GLEAN_09969	MED13L	DN521160	ENSG00000123066	ENSMUSG00000018076	chr17	56319991	56596582
GLEAN_24542	ATP2A2	DV780552	ENSG00000174437	ENSMUSG00000029467	chr17	51678103	51731025
GLEAN_21864	ZSCAN20	EE943326	ENSG00000121903	ENSMUSG00000061894	chr3	109205686	109223460
GLEAN_21148	MUTYH	BC105490	ENSG00000132781	ENSMUSG00000028687	chr3	98505631	98513132
GLEAN_21753	RBM10	DV919163	ENSG00000182872	ENSMUSG00000031060	chrX	58455052	58464665
GLEAN_00857	_NONE_	BC120480	_NONE_	_NONE_	chr25	22279184	22280791
GLEAN_17718	ATP6V0D1	NM_174505	ENSG00000159720	ENSMUSG00000013160	chr18	32230509	32269346
GLEAN_22056	HESX1	DT841484	ENSG00000163666	ENSMUSG00000040726	chr22	40479792	40481247
GLEAN_26400	NAPA	NM_001098151	ENSG00000105402	ENSMUSG00000006024	chr18	51086750	51111886
GLEAN_16078	PEPD	NM_001080318	ENSG00000124299	ENSMUSG00000063931	chr18	40079148	40197528
GLEAN_03344	GK	NM_001075236	ENSG00000198814	ENSMUSG00000025059	chr9	57691776	57765737
GLEAN_16135	PHF10	NM_001038052	ENSG00000130024	ENSMUSG00000023883	chr9	94208225	94222908
GLEAN_05745	QDPR	NM_001076492	ENSG00000151552	ENSMUSG00000015806	chr6	110222716	110232690
GLEAN_08858	_NONE_	NM_001015548	_NONE_	_NONE_	chr8	32955747	32959837
GLEAN_20707	GMPPB	NM_001046168	ENSG00000173540	ENSMUSG00000070284	chr22	48501723	48503669
GLEAN_03859	ZNF329	BC149009	ENSG00000181894	ENSMUSG00000057894	chr18	60061881	60063507
GLEAN_20636	SEMA6B	DV889088	ENSG00000167680	ENSMUSG00000001227	chrUn.003.2570	12221	23701
GLEAN_18080	ANXA7	NM_001075991	ENSG00000138279	ENSMUSG00000021814	chrUn.003.271	48103	66349
GLEAN_08775	_NONE_	DY206245	_NONE_	_NONE_	chr28	17361421	17364457
GLEAN_13754	GNL3	BC105261	ENSG00000163938	ENSMUSG00000042354	chr22	41762753	41768973
GLEAN_18652	_NONE_	NM_001101986	ENSG00000132376	ENSMUSG00000006127	chr19	21218917	21236455
GLEAN_19490	UCK1	NM_001075792	ENSG00000130717	ENSMUSG00000002550	chr11	97183245	97187600
GLEAN_25523	WDR23	NM_001014954	ENSG00000100897	ENSMUSG00000022214	chr10	20051548	20057751
GLEAN_14121	_NONE_	EE916963	_NONE_	_NONE_	chr29	41626677	41654842
GLEAN_13504	_NONE_	BC102850	_NONE_	_NONE_	chr20	31775450	31793466
GLEAN_07017	_NONE_	EE915963	_NONE_	_NONE_	chr10	77067469	77112059
GLEAN_23916	MYST4	BC151761	ENSG00000156650	ENSMUSG00000021767	chr28	27323249	27488220
GLEAN_17156	CCNDBP1	NM_001046604	ENSG00000166946	ENSMUSG00000023572	chr10	33936432	33945499
GLEAN_21138	AKR1A1	NM_001076513	ENSG00000117448	ENSMUSG00000028692	chr3	98320814	98326897
GLEAN_16973	HDAC3	BC111247	ENSG00000171720	ENSMUSG00000024454	chr7	50682730	50695792
GLEAN_10246	CTSZ	NM_001077835	ENSG00000101160	ENSMUSG00000016256	chr13	56948449	56957448
GLEAN_00235	BMP6	CO892033	ENSG00000153162	ENSMUSG00000039004	chr23	45344340	45392238
GLEAN_18781	_NONE_	NM_001101198	_NONE_	_NONE_	chr4	78544290	78544656
GLEAN_12979	ERRFI1	NM_001077930	ENSG00000116285	ENSMUSG00000028967	chr16	41211150	41213501
GLEAN_04592	MFSD4	CK978298	ENSG00000174514	ENSMUSG00000059149	chr16	2703040	2729725
GLEAN_07913	_NONE_	AY488119	_NONE_	_NONE_	chr1	1202095	1232568
GLEAN_11513	_NONE_	NM_001045987	ENSG00000168237	ENSMUSG00000020258	chr22	46838643	46841309
GLEAN_21599	SASS6	BC148901	ENSG00000156876	ENSMUSG00000027959	chrUn.003.990	44606	83854
GLEAN_25836	ZNF317	BC119995	ENSG00000130803	ENSMUSG00000057551	chrUn.003.35	236552	242510
GLEAN_20238	PDCD2	NM_001046109	ENSG00000071994	ENSMUSG00000014771	chrUn.003.1476	63993	69759
GLEAN_22457	LRRC33	NM_001034391	ENSG00000174004	ENSMUSG00000052384	chr1	66768482	66775017
GLEAN_14734	NEDD9	NM_001101847	ENSG00000111859	ENSMUSG00000021365	chr23	42713907	42744976
GLEAN_18152	ZADH1	NM_001075249	ENSG00000140043	ENSMUSG00000072946	chr10	79665788	79682322
GLEAN_00354	FOLR1	DN512948	ENSG00000110195	ENSMUSG00000001827	chr15	44644394	44648310
GLEAN_25101	CRYAB	NM_174290	ENSG00000109846	ENSMUSG00000032060	chr15	15881267	15884412
GLEAN_23618	MKNK1	NM_001035358	ENSG00000079277	ENSMUSG00000028708	chr3	97433487	97458700
GLEAN_20352	_NONE_	EE934024	_NONE_	_NONE_	chr14	7307960	7330831
GLEAN_04278	NDUFA2	NM_175815	ENSG00000131495	ENSMUSG00000014294	chr7	42728301	42730372
GLEAN_16839	TIMM8A	NM_001034480	ENSG00000126953	ENSMUSG00000045455	chrX	32977672	32979456
GLEAN_00392	ZDHHC6	NM_001046167	ENSG00000023041	ENSMUSG00000024982	chr26	30434679	30447725
GLEAN_14525	FAM82C	NM_001075679	ENSG00000137824	ENSMUSG00000070730	chr10	31674292	31688447
GLEAN_26468	URM1	AV607229	ENSG00000167118	ENSMUSG00000069020	chr11	94421963	94436711
GLEAN_18202	TRIP4	NM_001046351	ENSG00000103671	ENSMUSG00000032386	chr10	39350035	39401664
GLEAN_21480	ARFGAP3	NM_001075974	ENSG00000100262	ENSMUSG00000054277	chr5	112246340	112281542
GLEAN_05456	RASIP1	BC151699	ENSG00000105538	ENSMUSG00000044562	chr18	53903021	53916071
GLEAN_05362	SERPINE2	NM_174669	ENSG00000135919	ENSMUSG00000026249	chr2	101243029	101272848
GLEAN_16358	_NONE_	DV931693	_NONE_	_NONE_	chr18	56102640	56119447
GLEAN_21925	ZYX	NM_001078101	ENSG00000159840	ENSMUSG00000029860	chr4	97828692	97860991
GLEAN_21559	MRPL4	NM_001037450	ENSG00000105364	ENSMUSG00000003299	chr7	10835867	10844296
GLEAN_02303	CHD1	DV887533	ENSG00000153922	ENSMUSG00000023852	chr7	88409458	88480059
GLEAN_06708	CDH5	NM_001001601	ENSG00000179776	ENSMUSG00000031871	chrUn.003.2398	25558	40127
GLEAN_06683	PUS3	NM_001034512	ENSG00000110060	ENSMUSG00000032103	chr29	24694627	24696843
GLEAN_05392	C7orf20	NM_001076525	ENSG00000105972	ENSMUSG00000025858	chr25	40629336	40638424
GLEAN_18217	MTRF1L	NM_001046378	ENSG00000112031	ENSMUSG00000019774	chr9	82249744	82255636
GLEAN_11339	_NONE_	DV889693	_NONE_	_NONE_	chrUn.003.1045	81565	106646
GLEAN_04412	_NONE_	NM_001046170	ENSG00000151176	ENSMUSG00000029598	chr17	60444429	60466014
GLEAN_21266	CLMN	CK833687	ENSG00000165959	ENSMUSG00000021097	chr21	54937362	54977600
GLEAN_03485	_NONE_	NM_001076012	ENSG00000204580	ENSMUSG00000003534	chr23	21905520	21929825
GLEAN_08915	AHCYL1	NM_001101052	ENSG00000168710	ENSMUSG00000027893	chr3	32268942	32309546
GLEAN_16868	IFT74	BC151793	ENSG00000096872	ENSMUSG00000028576	chr8	15164799	15252192
GLEAN_26553	POLR2C	NM_001034212	ENSG00000102978	ENSMUSG00000031783	chr18	23685458	23692877
GLEAN_22908	LGALS4	NM_001034768	ENSG00000171747	ENSMUSG00000053964	chr18	46169383	46176173
GLEAN_16312	RPL22L1	NM_001098131	ENSG00000163584	ENSMUSG00000039221	chr1	95746803	95750386
GLEAN_10115	_NONE_	NM_001099107	_NONE_	_NONE_	chr5	44586108	44615060
GLEAN_21694	CAB39L	BC149304	ENSG00000102547	ENSMUSG00000021981	chr12	17466092	17515374
GLEAN_20130	TBCB	NM_001014939	ENSG00000105254	ENSMUSG00000006095	chr18	41781399	41789578
GLEAN_12287	KRT5	NM_001008663	ENSG00000186081	ENSMUSG00000061527	chr5	29062801	29068612
GLEAN_02115	SLC16A11	CK774398	ENSG00000174326	ENSMUSG00000040938	chr19	25738872	25740790
GLEAN_12073	CPSF1	NM_174720	ENSG00000071894	ENSMUSG00000034022	chr14	396497	404619
GLEAN_20548	RARS2	NM_001075878	ENSG00000146282	ENSMUSG00000028292	chr9	53388452	53443535
GLEAN_07174	_NONE_	NM_001035441	_NONE_	_NONE_	chr20	3187630	3200154
GLEAN_10383	BUD13	NM_001098006	ENSG00000137656	ENSMUSG00000032077	chr15	18822802	18847129
GLEAN_11193	THOC4	NM_001035417	ENSG00000183684	ENSMUSG00000025134	chr19	50630266	50633745
GLEAN_01859	SDHB	NM_001040483	ENSG00000117118	ENSMUSG00000009863	chr2	123684117	123712954
GLEAN_01211	_NONE_	NM_001114511	_NONE_	_NONE_	chr7	75604148	75690851
GLEAN_14009	FXR1	NM_001038562	ENSG00000114416	ENSMUSG00000027680	chr1	80316600	80390292
GLEAN_17194	_NONE_	DV776518	_NONE_	_NONE_	chr1	77643127	77643877
GLEAN_00598	RPS9	NM_001101152	ENSG00000170889	ENSMUSG00000006333	chr18	60697075	60704010
GLEAN_16264	RNF216	BC111219	ENSG00000011275	ENSMUSG00000045078	chr25	38774223	38883303
GLEAN_00709	HSPA1A	NM_203322	_NONE_	_NONE_	chr23	24390162	24392088
GLEAN_24144	TBC1D15	DV932413	ENSG00000121749	ENSMUSG00000020130	chr5	4653366	4699084
GLEAN_22599	PPOX	BC113353	ENSG00000143224	ENSMUSG00000062729	chr3	8251917	8255294
GLEAN_14476	SEC16A	DV893766	ENSG00000148396	ENSMUSG00000026924	chr11	101206986	101232038
GLEAN_05315	_NONE_	CK979417	_NONE_	_NONE_	chr3	107585471	107588261
GLEAN_02783	IRAK2	NM_001075696	ENSG00000134070	ENSMUSG00000060477	chr22	13233834	13288523
GLEAN_14574	ATF4	NM_001034342	ENSG00000128272	ENSMUSG00000042406	chr5	2483057	2484200
GLEAN_24410	USP34	DT808790	ENSG00000115464	ENSMUSG00000056342	chr11	52946784	53189656
GLEAN_02663	TRIAP1	NM_001079776	ENSG00000170855	ENSMUSG00000029535	chr17	61688218	61689579
GLEAN_05642	_NONE_	NM_001015561	_NONE_	_NONE_	chr5	56343254	56345391
GLEAN_18516	_NONE_	EV641848	_NONE_	_NONE_	chr15	3572693	3573557
GLEAN_03185	_NONE_	DQ425110	_NONE_	_NONE_	chrUn.003.10998	2	2062
GLEAN_15016	DERL1	NM_205789	ENSG00000136986	ENSMUSG00000022365	chr14	14847687	14870716
GLEAN_23215	AMDHD2	NM_001101104	ENSG00000162066	ENSMUSG00000036820	chr25	450131	456634
GLEAN_07369	ELOVL1	NM_001034703	ENSG00000066322	ENSMUSG00000006390	chr3	102457840	102459492
GLEAN_05816	KRR1	NM_001037819	ENSG00000111615	ENSMUSG00000063334	chr5	858575	871645
GLEAN_05996	NDNL2	NM_001078080	ENSG00000185115	ENSMUSG00000070520	chr21	2203585	2204443
GLEAN_18177	_NONE_	NM_001038154	ENSG00000005189	ENSMUSG00000030924	chr25	18549713	18654394
GLEAN_23302	TEGT	NM_001076414	ENSG00000139644	ENSMUSG00000023010	chr5	30826568	30833965
GLEAN_01736	BDH2	NM_001034488	ENSG00000164039	ENSMUSG00000028167	chr6	18837551	18861307
GLEAN_10077	_NONE_	NM_001102308	_NONE_	_NONE_	chr3	115170844	115215672
GLEAN_15947	_NONE_	NM_001038567	_NONE_	_NONE_	chr26	21462574	21468681
GLEAN_24231	IGBP1	BC149113	ENSG00000089289	ENSMUSG00000031221	chrX	50775848	50820430
GLEAN_24784	_NONE_	NM_001037817	_NONE_	_NONE_	chr12	69429326	69461259
GLEAN_10995	MED27	NM_001040546	ENSG00000160563	ENSMUSG00000026799	chrUn.003.85	272114	487838
GLEAN_10624	B2M	NM_173893	_NONE_	_NONE_	chr10	91476994	91483062
GLEAN_05158	ACSS2	NM_001105339	ENSG00000131069	ENSMUSG00000027605	chr13	65675794	65722265
GLEAN_23584	_NONE_	NM_001099384	_NONE_	_NONE_	chr3	18474847	18475228
GLEAN_23858	SPARC	NM_174464	ENSG00000113140	ENSMUSG00000018593	chr7	59009770	59020332
GLEAN_23418	NDUFA13	NM_176672	ENSG00000130288	ENSMUSG00000036199	chr7	1972585	1980714
GLEAN_08060	CHMP4B	NM_001128506	ENSG00000101421	ENSMUSG00000038467	chr13	62141618	62146120
GLEAN_12390	_NONE_	NM_001075227	ENSG00000128607	ENSMUSG00000029775	chr4	86978504	87041319
GLEAN_25868	ZNF207	NM_001035268	ENSG00000010244	ENSMUSG00000017421	chr19	15857245	15871533
GLEAN_06350	_NONE_	EE940558	_NONE_	_NONE_	chr12	60196412	60578562
GLEAN_10921	EIF3M	NM_001035312	ENSG00000149100	ENSMUSG00000027170	chr15	41342348	41359627
GLEAN_17745	CMTM3	NM_001099399	ENSG00000140931	ENSMUSG00000031875	chr18	31532012	31537964
GLEAN_13905	_NONE_	BC149281	ENSG00000166889	ENSMUSG00000046139	chrUn.003.86	224907	251313
GLEAN_00587	SPTLC1	NM_001034749	ENSG00000090054	ENSMUSG00000021468	chr8	79216108	79280356
GLEAN_22236	_NONE_	CB437541	_NONE_	_NONE_	chr4	52007244	52007526
GLEAN_16595	PCBD1	BC103434	ENSG00000166228	ENSMUSG00000020098	chr28	23055959	23060415
GLEAN_00009	ZNF276	DV890524	ENSG00000158805	ENSMUSG00000001065	chr18	12639323	12653423
GLEAN_10647	_NONE_	NM_001079605	_NONE_	_NONE_	chr18	50380525	50394999
GLEAN_10633	SDCCAG10	NM_001075160	ENSG00000153015	ENSMUSG00000021715	chrUn.003.128	69857	122300
GLEAN_25264	SNX3	NM_001079778	ENSG00000112335	ENSMUSG00000019804	chr9	35379031	35425439
GLEAN_07246	_NONE_	EH169197	ENSG00000109686	ENSMUSG00000028082	chr17	5290686	5497418
GLEAN_07103	CYCS	NM_001046061	ENSG00000172115	ENSMUSG00000063694	chr4	51264975	51265404
GLEAN_22634	AP3S2	NM_001075376	ENSG00000157823	ENSMUSG00000063801	chr21	21453107	21492716
GLEAN_00534	CCT3	NM_001017934	ENSG00000163468	ENSMUSG00000001416	chr3	12096665	12110922
GLEAN_24350	PSCD2	NM_001077094	ENSG00000105443	ENSMUSG00000003269	chr18	52800484	52809173
GLEAN_22029	LRRC57	NM_001031754	ENSG00000180979	ENSMUSG00000027286	chr10	33199346	33203493
GLEAN_18965	MEN1	NM_001076161	ENSG00000133895	ENSMUSG00000024947	chr29	37144496	37149576
GLEAN_05789	IRX4	NM_001098466	ENSG00000113430	ENSMUSG00000021604	chr20	67784799	67788237
GLEAN_23943	GAB1	NM_001101201	ENSG00000109458	ENSMUSG00000031714	chr17	14722227	14848231
GLEAN_20528	SPG21	NM_205772	ENSG00000090487	ENSMUSG00000032388	chr10	10405672	10421250
GLEAN_13314	CDYL	NM_001102223	ENSG00000153046	ENSMUSG00000059288	chr23	48052727	48087062
GLEAN_25590	MFAP1	NM_001034397	ENSG00000140259	ENSMUSG00000048222	chr21	48976552	48987314
GLEAN_24888	_NONE_	DV796647	_NONE_	_NONE_	chr1	87712370	87712688
GLEAN_20714	USP4	NM_001100319	ENSG00000114316	ENSMUSG00000032612	chr22	48808321	48847605
GLEAN_21029	DHRS7B	NM_001035343	ENSG00000109016	ENSMUSG00000042569	chr19	34660630	34711201
GLEAN_17285	_NONE_	EE946595	_NONE_	_NONE_	chr13	27103211	27103790
GLEAN_14884	TMCO1	NM_001034766	ENSG00000143183	ENSMUSG00000052428	chr3	3445774	3501065
GLEAN_00742	RASEF	NM_001105362	ENSG00000165105	ENSMUSG00000043003	chr8	70047132	70138574
GLEAN_04214	GALNT1	NM_177519	ENSG00000141429	ENSMUSG00000000420	chr24	20516814	20578106
GLEAN_21637	_NONE_	NM_001038136	ENSG00000205129	ENSMUSG00000071103	chr27	13637095	13649092
GLEAN_06176	C19orf58	NM_001015583	ENSG00000130311	ENSMUSG00000074247	chr7	5712739	5723061
GLEAN_21827	GBB1	NM_175777	ENSG00000078369	ENSMUSG00000029064	chr16	47877548	47897571
GLEAN_06215	ATP5O	NM_174244	ENSG00000159186	ENSMUSG00000022956	chr1	725728	732989
GLEAN_25315	TCP1	NM_001038086	ENSG00000120438	ENSMUSG00000068039	chr9	91324062	91334811
GLEAN_03215	EIF4B	NM_001035028	ENSG00000063046	ENSMUSG00000058655	chr5	27609507	27633246
GLEAN_00311	TAGLN2	NM_001013599	ENSG00000158710	ENSMUSG00000026547	chr3	4613802	4615417
GLEAN_18138	WDR21A	NM_001024520	ENSG00000119599	ENSMUSG00000021222	chr10	78862679	78878882
GLEAN_13962	_NONE_	CB454849	_NONE_	_NONE_	chrUn.003.2091	38520	46996
GLEAN_23551	RORC	NM_001083451	ENSG00000143365	ENSMUSG00000028150	chr3	16672945	16698061
GLEAN_23334	TUBA1C	DV915714	ENSG00000167552	ENSMUSG00000072235	chr5	31368645	31380580
GLEAN_24489	RNF113A	NM_001007807	ENSG00000125352	ENSMUSG00000036537	chrUn.003.960	98384	99416
GLEAN_21564	TYK2	NM_001113764	ENSG00000105397	ENSMUSG00000032175	chr7	10712284	10738253
GLEAN_16201	RPS27A	NM_174778	ENSG00000143947	ENSMUSG00000020460	chr11	37113678	37115834
GLEAN_01790	ALG1	EE367436	ENSG00000033011	ENSMUSG00000039427	chr25	4527024	4539661
GLEAN_12386	_NONE_	NM_001101143	ENSG00000158467	ENSMUSG00000029772	chr4	86393329	86449454
GLEAN_12494	_NONE_	NM_174757	_NONE_	_NONE_	chr14	25991533	26030896
GLEAN_07795	COL17A1	NM_001101980	ENSG00000065618	ENSMUSG00000025064	chr26	22305829	22346932
GLEAN_01441	_NONE_	DV775620	_NONE_	_NONE_	chr7	36069675	36071061
GLEAN_25880	C17orf79	NM_001098894	ENSG00000172301	ENSMUSG00000031458	chr19	16363804	16368039
GLEAN_12659	_NONE_	EE352282	_NONE_	_NONE_	chr6	107516062	107541102
GLEAN_17575	IDH3B	AF090322	ENSG00000101365	ENSMUSG00000027406	chr13	52872324	52876894
GLEAN_23089	AP1G1	BC153861	ENSG00000166747	ENSMUSG00000031731	chr18	35933886	35988949
GLEAN_16384	_NONE_	NM_001101926	_NONE_	_NONE_	chr5	110475725	110489665
GLEAN_02526	HSP90AB1	NM_001079637	ENSG00000096384	ENSMUSG00000023944	chr23	20332594	20336555
GLEAN_03091	_NONE_	EV667785	_NONE_	_NONE_	chr14	66394871	66395345
GLEAN_18094	_NONE_	CR938844	_NONE_	_NONE_	chr11	21686599	21687118
GLEAN_05559	INTS6	DV928201	ENSG00000102786	ENSMUSG00000035161	chrUn.003.12	813441	903705
GLEAN_00964	ACSM1	NM_174682	ENSG00000166743	ENSMUSG00000033533	chrUn.003.308	73845	124370
GLEAN_20459	CNDP2	NM_001035108	ENSG00000133313	ENSMUSG00000024644	chr24	3670155	3680377
GLEAN_04028	TCIRG1	NM_001075634	ENSG00000110719	ENSMUSG00000001750	chr29	40157244	40166169
GLEAN_05757	ACAD10	BC149703	ENSG00000111271	ENSMUSG00000029456	chr17	53651505	53696473
GLEAN_09920	RHOF	NM_001040602	ENSG00000139725	ENSMUSG00000029449	chr17	50703415	50772233
[truncated: 1,994 more rows]

## Sheet: Involution_Mammary_Set
Involution Mammary Gene Set
[truncated: 869 more rows]

## Sheet: Mastitis_Mammary_Set
Mastitis Mammary Gene Set
[truncated: 842 more rows]
