# Supplementary material for: The bovine lactation genome: insights into the evolution of mammalian milk
Source: Genome Biol. 2009 Apr 24;10(4):R43. doi: 10.1186/gb-2009-10-4-r43 (PMC2688934; doi:10.1186/gb-2009-10-4-r43)
Supplement: Additional data file 2 — Custom track in BED format for the UCSC Genome Browser, bovine assembly 3.1. [file gb-2009-10-4-r43-S2.bed]

track name=Milk_Protein_Set description='Milk Protein Set' db=bosTau3
chr1	67336730	67391245	GLEAN_10146	1000	+	67336730	67391245	0	31	51,174,183,71,81,70,135,73,132,180,158,189,62,151,117,18,154,121,125,176,123,80,43,110,97,73,178,188,89,81,198,	0,514,1555,2030,3861,5111,7911,8724,11663,12924,13254,14092,15818,19592,22223,22952,23113,23363,26916,28706,29417,29617,30619,30750,31141,32153,33880,34979,41100,46197,54317,
chr1	68259771	68343496	GLEAN_10152	1000	+	68259771	68343496	0	31	27,174,90,147,71,81,70,135,70,135,171,158,189,62,151,87,154,112,125,164,123,80,43,110,97,73,172,194,89,81,213,	0,2399,12763,14193,18986,19150,20823,22632,27114,29954,32698,34016,34783,37909,41446,45477,45793,47101,54203,55791,56786,58348,60339,60777,62731,64135,72067,72915,74405,78000,83512,
chr1	68367273	68483062	GLEAN_10153	1000	+	68367273	68483062	0	30	63,174,147,71,81,70,135,73,129,171,158,189,62,151,87,157,118,125,161,126,80,43,110,97,73,175,203,89,81,261,	0,21614,22457,22966,23143,33059,35741,48316,49330,56698,59231,62066,66074,68610,72300,73028,75508,79280,80190,82193,83547,85976,87888,91383,93471,104062,106589,111475,113833,115528,
chr1	74486775	74493314	GLEAN_07528	1000	-	74486775	74493314	0	7	318,87,102,164,85,111,213,	0,947,1892,3177,3707,4111,6326,
chr1	109332599	109356459	GLEAN_21447	1000	-	109332599	109356459	0	5	15,181,143,90,177,	0,778,5953,20410,23683,
chr1	125792796	125831370	GLEAN_13377	1000	+	125792796	125831370	0	17	43,170,109,177,148,56,179,178,152,91,39,156,145,65,185,187,35,	0,1926,9614,10466,11516,12434,12977,13848,15666,18120,18813,20200,25330,27180,30061,31443,38539,
chr10	11264402	11283371	GLEAN_20537	1000	+	11264402	11283371	0	5	40,196,194,81,140,	0,6379,7035,8161,18829,
chr10	32100712	32130102	GLEAN_14558	1000	+	32100712	32130102	0	5	67,73,81,128,203,	0,6527,16846,20857,29187,
chr10	32684107	32773154	GLEAN_22008	1000	-	32684107	32773154	0	6	537,165,413,98,177,233,	0,6977,15644,48920,58666,88814,
chr10	33261708	33275599	GLEAN_22030	1000	+	33261708	33275599	0	6	57,42,49,118,159,193,	0,628,1093,1849,12516,13698,
chr10	37646477	37647032	GLEAN_19187	1000	+	37646477	37647032	0	1	555,	0,
chr10	44806749	44839932	GLEAN_07790	1000	+	44806749	44839932	0	12	48,100,95,114,91,80,60,94,96,59,123,60,	0,3247,18531,22107,25334,26346,27754,29480,30155,30694,31991,33123,
chr10	79026973	79085410	GLEAN_18140	1000	+	79026973	79085410	0	11	87,254,142,68,221,99,87,30,174,119,156,	0,19445,21829,30519,34122,38497,45513,48142,48259,56852,58281,
chr10	91476994	91483062	GLEAN_10624	1000	+	91476994	91483062	0	2	67,266,	0,5802,
chr11	14860421	14919891	GLEAN_06431	1000	-	14860421	14919891	0	36	51,177,189,66,115,53,75,129,96,82,146,192,87,88,134,125,97,120,124,170,84,172,185,110,94,152,93,142,87,69,62,127,109,97,58,42,	0,1662,3332,5089,5794,7847,10809,11508,12272,13081,14242,14565,18229,19247,19706,20568,21815,22399,24247,26034,28431,29890,31615,33754,35234,36574,37293,39904,41139,41562,45334,46340,49488,51193,54133,59428,
chr11	47562270	47565089	GLEAN_14356	1000	-	47562270	47565089	0	3	144,156,3,	0,1391,2816,
chr11	57673934	57701970	GLEAN_08607	1000	-	57673934	57701970	0	6	198,132,96,96,73,23,	0,533,1986,6080,12319,28013,
chr11	68449946	68555808	GLEAN_18819	1000	-	68449946	68555808	0	13	1024,164,106,122,131,141,42,52,102,90,139,61,127,	0,1549,2650,3433,4474,12354,26442,42564,44689,45093,49550,59895,105735,
chr11	90749315	90752857	GLEAN_12731	1000	+	90749315	90752857	0	6	125,232,90,238,42,563,	0,223,1633,1846,2519,2979,
chr11	94894799	94902109	GLEAN_26477	1000	+	94894799	94902109	0	2	2157,276,	0,7034,
chr11	99785685	99789772	GLEAN_23256	1000	-	99785685	99789772	0	6	17,105,111,74,140,90,	0,239,1019,2250,3188,3997,
chr11	101629312	101631525	GLEAN_03617	1000	-	101629312	101631525	0	4	1061,111,109,57,	0,1591,1779,2156,
chr12	13521990	13561635	GLEAN_05236	1000	+	13521990	13561635	0	15	64,164,130,133,82,166,143,96,196,79,115,134,124,125,133,	0,1173,1511,4074,6857,9137,10898,13896,19525,21805,23348,24502,32204,37332,39512,
chr12	13639590	13734997	GLEAN_05238	1000	+	13639590	13734997	0	18	117,110,112,109,140,161,198,311,465,192,553,104,1179,519,153,201,164,171,	0,425,3173,24735,33944,35353,41488,58970,61770,70908,75606,80277,80737,82603,85543,87688,92957,95236,
chr12	27670437	27715237	GLEAN_04170	1000	+	27670437	27715237	0	5	27,109,87,78,53,	0,35386,39911,44369,44747,
chr13	31905252	31912734	GLEAN_20783	1000	+	31905252	31912734	0	9	563,61,96,162,126,221,44,86,42,	0,1194,3830,4012,4668,5332,5963,6534,7440,
chr13	37228485	37255464	GLEAN_21462	1000	-	37228485	37255464	0	7	176,67,119,73,62,56,68,	0,3212,3353,5113,9175,21627,26911,
chr13	57032867	57045990	GLEAN_10240	1000	-	57032867	57045990	0	11	147,68,131,121,59,74,55,98,19,45,35,	0,371,654,941,1170,1342,1547,4705,8928,10066,13088,
chr13	57131805	57132531	GLEAN_10239	1000	-	57131805	57132531	0	1	726,	0,
chr13	57619009	57665217	GLEAN_10234	1000	-	57619009	57665217	0	7	98,110,107,72,82,80,36,	0,4257,4915,5114,13782,45098,46172,
chr13	76704150	76709356	GLEAN_04527	1000	-	76704150	76709356	0	5	57,96,164,124,300,	0,346,1356,2633,4906,
chr14	478848	487874	GLEAN_03296	1000	-	478848	487874	0	26	147,98,161,158,150,135,147,185,175,102,161,152,113,139,138,171,113,266,68,139,166,196,124,100,192,171,	0,428,700,947,1214,1541,1763,2028,3680,3925,4107,4836,5221,5468,5687,5962,6220,6420,6814,6974,7198,7431,7796,7998,8592,8855,
chr14	25538874	25619907	GLEAN_13278	1000	+	25538874	25619907	0	13	492,378,309,117,320,158,72,68,83,93,112,69,96,	0,811,1242,1734,1929,2635,37119,47089,54053,54564,60708,78863,80937,
chr14	35023650	35026251	GLEAN_14815	1000	-	35023650	35026251	0	6	209,110,138,167,109,14,	0,540,749,1368,1803,2587,
chr14	44579366	44610316	GLEAN_22509	1000	-	44579366	44610316	0	4	72,156,171,132,	0,2704,15024,30818,
chr14	65787778	65817331	GLEAN_11922	1000	+	65787778	65817331	0	5	294,124,164,96,60,	0,24024,24909,25154,29493,
chr15	18920746	18924357	GLEAN_10378	1000	-	18920746	18924357	0	4	601,154,63,100,	0,1207,1544,3511,
chr15	27568299	27571706	GLEAN_20200	1000	-	27568299	27571706	0	8	198,233,199,203,556,153,206,205,	0,485,916,1355,1763,2402,2702,3202,
chr15	35801176	35866474	GLEAN_19671	1000	+	35801176	35866474	0	22	171,65,66,141,103,132,67,152,111,84,99,142,161,114,126,105,216,259,205,212,122,66,	0,55848,56224,56915,57546,58324,58541,59177,59694,59961,60133,60670,60901,61453,62157,62446,62638,62932,63510,63872,64165,65232,
chr15	45223879	45233108	GLEAN_03738	1000	+	45223879	45233108	0	6	426,96,261,23,101,551,	0,2624,7064,7773,8376,8678,
chr15	48644879	48649784	GLEAN_04480	1000	+	48644879	48649784	0	3	139,150,161,	0,2331,4744,
chr16	181844	191157	GLEAN_25657	1000	+	181844	191157	0	10	43,345,654,333,324,163,122,132,59,99,	0,860,1952,3768,5048,6608,7146,7907,8159,9214,
chr16	4034266	4043801	GLEAN_07846	1000	+	4034266	4043801	0	10	49,30,202,57,151,122,124,183,117,141,	0,273,1204,1924,2750,4842,7732,8419,9104,9394,
chr16	26003161	26009189	GLEAN_14180	1000	+	26003161	26009189	0	3	128,154,129,	0,1279,5899,
chr16	27552976	27582308	GLEAN_00969	1000	-	27552976	27582308	0	12	106,82,112,57,120,118,131,50,130,81,113,190,	0,1357,2873,8603,8750,9939,10708,16966,19319,21642,26916,29142,
chr16	38904956	38953391	GLEAN_03662	1000	+	38904956	38953391	0	6	195,144,120,239,126,85,	0,37053,37830,38298,44198,48350,
chr16	42903615	42914593	GLEAN_05945	1000	+	42903615	42914593	0	11	85,96,59,70,134,223,198,202,109,59,70,	0,2624,4020,5448,5974,6490,7937,8734,9324,9637,10908,
chr16	47877548	47897571	GLEAN_21827	1000	+	47877548	47897571	0	9	57,39,107,64,163,67,202,217,107,	0,3955,5528,9490,10622,16691,18114,19029,19916,
chr17	2553023	2560714	GLEAN_24371	1000	+	2553023	2560714	0	10	72,45,184,94,131,134,185,278,170,15,	0,173,399,694,2273,2700,3750,5382,6984,7676,
chr17	2572956	2579408	GLEAN_24372	1000	+	2572956	2579408	0	5	54,135,184,146,1329,	0,2241,3182,4401,5123,
chr17	2607066	2614406	GLEAN_24367	1000	-	2607066	2614406	0	9	232,286,126,114,228,184,192,21,105,	0,829,1325,1809,2430,3627,4261,6990,7235,
chr17	3768448	3770803	GLEAN_24366	1000	-	3768448	3770803	0	1	2355,	0,
chr17	50703415	50772233	GLEAN_09920	1000	-	50703415	50772233	0	5	165,135,110,88,150,	0,1426,1648,68272,68668,
chr17	60579028	60596328	GLEAN_04410	1000	-	60579028	60596328	0	20	233,113,105,114,143,204,74,231,135,211,132,62,122,96,42,50,189,13,134,174,	0,1198,1585,2276,2483,3697,4509,4665,5811,8480,9963,10196,10381,11239,11461,12604,12999,14598,14683,17126,
chr17	61949915	61962555	GLEAN_02670	1000	+	61949915	61962555	0	6	37,51,124,125,125,129,	0,1461,5699,11014,11256,12511,
chr17	62112439	62137494	GLEAN_02671	1000	+	62112439	62137494	0	13	123,105,141,80,112,129,114,103,185,165,158,115,33,	0,10444,11664,12627,14962,15563,16311,18219,18927,21522,23235,24468,25022,
chr17	68506614	68554376	GLEAN_02018	1000	+	68506614	68554376	0	15	135,72,105,60,105,106,81,221,136,108,151,169,216,106,224,	0,3613,21442,22402,23844,32847,34005,35284,35747,37128,39630,42486,43734,45657,47538,
chr18	43593574	43595708	GLEAN_20078	1000	-	43593574	43595708	0	4	114,202,89,15,	0,761,1634,2119,
chr18	49033302	49036522	GLEAN_10672	1000	-	49033302	49036522	0	2	1339,530,	0,2690,
chr18	49904624	49906352	GLEAN_10715	1000	+	49904624	49906352	0	3	43,190,718,	0,522,1010,
chr18	52070036	52071985	GLEAN_12036	1000	+	52070036	52071985	0	3	269,122,182,	0,994,1767,
chr18	54031369	54046223	GLEAN_05462	1000	+	54031369	54046223	0	12	126,108,133,104,186,91,59,93,93,171,97,113,	0,3694,5007,6231,8679,9131,12979,13338,13521,13913,14531,14741,
chr19	6511682	6535858	GLEAN_12601	1000	+	6511682	6535858	0	12	76,88,161,118,130,207,325,161,253,174,238,208,	0,1419,6147,7877,8406,9273,10918,12845,21421,22746,23543,23968,
chr19	11170123	11454933	GLEAN_00157	1000	-	11170123	11454933	0	57	124,137,171,155,113,178,136,97,97,121,144,111,121,98,270,147,156,204,156,216,42,45,57,108,97,144,24,119,90,114,114,125,89,101,189,147,135,151,146,82,104,151,164,162,171,210,111,107,99,27,82,110,139,133,253,47,38,	0,1951,8576,9619,22682,24879,32967,33944,37276,41299,42018,60117,61128,65814,71508,87124,89036,93990,96789,97838,99103,105267,105558,110487,111856,112708,115501,126259,128222,129347,130664,141182,147338,148527,149632,150827,151562,153193,154150,154956,156146,157000,160873,161404,162947,167716,175336,178410,180124,180690,180966,182323,188194,189855,211407,214816,284772,
chr19	25362965	25365537	GLEAN_02143	1000	+	25362965	25365537	0	3	132,193,98,	0,1674,2474,
chr19	35943211	35952384	GLEAN_16697	1000	+	35943211	35952384	0	6	88,162,143,117,96,213,	0,1547,5000,5278,7526,8960,
chr19	36457150	36506504	GLEAN_16704	1000	+	36457150	36506504	0	14	64,119,131,157,144,86,58,93,176,189,178,282,370,269,	0,21322,21577,23292,24223,24988,30303,30433,31852,33317,34302,35422,48229,49085,
chr19	40253768	40257756	GLEAN_09631	1000	+	40253768	40257756	0	8	570,83,157,162,126,218,258,7,	0,1368,1805,2045,2296,2730,3300,3981,
chr19	41474370	41491722	GLEAN_21315	1000	-	41474370	41491722	0	9	28,116,239,208,126,162,157,83,576,	0,1858,12536,13176,13509,14328,14768,15045,16776,
chr19	43186664	43194386	GLEAN_03765	1000	-	43186664	43194386	0	9	42,86,44,221,126,162,96,61,449,	0,649,2447,3213,3594,5056,6006,6299,7273,
chr19	43654733	43658919	GLEAN_17381	1000	-	43654733	43658919	0	5	116,94,123,152,166,	0,644,2080,2407,4020,
chr19	43716458	43740669	GLEAN_17377	1000	-	43716458	43740669	0	18	127,108,52,171,131,95,207,93,123,88,180,156,152,131,175,90,157,128,	0,639,1030,4676,5673,5904,7140,11640,12389,12592,13037,13622,14223,14606,18151,19429,20660,24083,
chr19	44563612	44568907	GLEAN_12862	1000	-	44563612	44568907	0	6	84,242,90,171,208,414,	0,247,1025,1219,1783,4881,
chr19	50207400	50329832	GLEAN_15028	1000	+	50207400	50329832	0	55	10,415,109,102,158,75,201,159,163,135,223,150,104,201,187,138,153,174,201,123,116,135,463,188,190,95,135,204,116,173,192,81,189,180,204,305,393,165,119,155,204,151,179,120,123,224,162,92,152,243,189,231,221,99,390,	0,4570,10050,19085,20578,20887,22286,27819,30324,30889,34617,35466,39491,42408,47924,106447,107355,108857,109270,109584,109792,109998,110816,111377,111662,112455,112689,112929,113240,113592,113845,114118,114314,114663,114920,115710,116318,116794,117077,117276,117581,117942,118178,118447,118762,119010,119446,119718,120009,120246,120823,121237,121559,121859,122042,
chr19	50655842	50657102	GLEAN_11194	1000	+	50655842	50657102	0	5	190,84,77,64,200,	0,291,721,878,1060,
chr19	50664370	50673470	GLEAN_11195	1000	+	50664370	50673470	0	11	151,207,134,138,105,126,201,121,182,87,81,	0,1232,2794,3062,6798,7075,7385,7704,7908,8175,9019,
chr2	20470560	20961907	GLEAN_26444	1000	+	20470560	20961907	0	319	54,192,109,254,117,195,173,142,120,192,180,180,126,189,180,150,141,189,184,113,117,851,264,104,204,288,86,245,316,153,138,132,138,138,294,123,282,66,259,64,216,143,206,234,245,242,165,169,1694,282,267,273,264,261,261,264,261,261,261,142,166,232,285,126,189,375,45,6438,2751,279,564,282,279,279,279,288,279,279,279,288,279,282,279,279,279,288,279,282,279,217,401,288,279,279,684,288,282,282,279,288,2…	0,10573,14377,31198,50631,77323,94465,110558,112772,116031,121669,128208,128955,132189,133632,135806,147464,148334,149869,154431,160273,170180,173180,218122,220378,222013,222767,222947,227274,228146,228942,230569,232669,233282,237260,237650,239187,239722,240490,240938,241117,242253,243513,244268,244612,245956,246317,246581,246851,248687,250170,250532,250906,251262,253129,254141,254497,254867,2554…
chr2	37021914	37133306	GLEAN_22980	1000	-	37021914	37133306	0	16	126,99,79,113,159,132,176,135,194,145,165,164,98,125,172,102,	0,3010,3298,3470,9793,11013,11918,12349,21227,28847,29781,64558,65721,67134,88804,111290,
chr2	37762232	37972701	GLEAN_17214	1000	-	37762232	37972701	0	164	174,107,147,93,184,108,93,93,93,93,93,93,93,93,93,105,105,105,114,111,111,105,105,105,111,105,102,111,111,105,105,105,105,108,105,105,105,105,105,105,105,105,105,105,111,99,105,105,108,108,108,105,105,198,114,108,105,105,105,198,114,108,108,105,105,312,108,102,99,105,312,105,204,210,108,105,204,312,108,105,204,384,108,105,204,312,108,105,204,312,108,105,204,312,108,105,204,312,108,105,230,376,138…	0,5006,5399,6476,6713,7002,7957,8369,8756,10402,12027,14873,15441,17372,18684,19379,19998,23399,24055,24718,25237,26767,28377,29003,29675,34488,34704,35022,36009,36208,36946,37475,39099,41842,42327,43815,44543,45884,46965,47695,47952,50170,50531,51304,54860,55297,56028,56234,56887,58315,59994,61032,61762,62190,62700,64915,68673,68874,69670,70333,70973,71188,72504,72973,73187,74632,75421,75654,760…
chr2	62254766	62300477	GLEAN_25161	1000	-	62254766	62300477	0	12	96,84,126,93,174,144,108,96,111,125,11,47,	0,1470,4327,4600,5134,6850,9842,11391,14392,19893,36733,45664,
chr2	65700723	65717838	GLEAN_18717	1000	+	65700723	65717838	0	4	114,209,178,120,	0,7686,13680,16995,
chr2	88791989	88808089	GLEAN_24561	1000	+	88791989	88808089	0	8	122,292,106,178,152,141,163,91,	0,4650,7585,8939,10399,13316,14423,16009,
chr2	95283966	95291328	GLEAN_15442	1000	-	95283966	95291328	0	11	147,54,96,88,38,40,51,54,65,101,193,	0,527,1552,1966,2228,2818,3606,4234,4497,5764,7169,
chr2	110929579	110936906	GLEAN_22776	1000	+	110929579	110936906	0	4	73,173,102,54,	0,3548,5680,7273,
chr20	16921570	17267790	GLEAN_20950	1000	-	16921570	17267790	0	5	188,125,119,228,24,	0,33398,149281,321436,346196,
chr21	2444733	2470555	GLEAN_05994	1000	-	2444733	2470555	0	18	95,144,218,472,176,228,98,858,240,351,101,211,83,96,185,220,109,144,	0,2606,3661,5161,8220,10560,12001,12228,13675,14241,17586,17995,18918,21163,21354,21747,23103,25678,
chr21	20196622	20210991	GLEAN_17418	1000	-	20196622	20210991	0	9	138,156,185,145,156,182,132,129,73,	0,259,1447,6594,7649,8374,10722,11235,14296,
chr21	32564386	32570255	GLEAN_09359	1000	+	32564386	32570255	0	12	102,141,121,105,144,83,156,121,41,106,105,17,	0,750,974,1791,2557,2896,3591,3921,4232,4502,4869,5852,
chr21	49018809	49040600	GLEAN_25582	1000	-	49018809	49040600	0	13	114,58,80,129,109,183,126,117,130,108,118,79,167,	0,326,732,1342,1996,2941,3614,3892,6993,8617,13895,15826,21624,
chr21	52595993	52599908	GLEAN_23745	1000	+	52595993	52599908	0	4	640,271,148,192,	0,1497,2760,3723,
chr21	60618994	60623064	GLEAN_14249	1000	-	60618994	60623064	0	10	110,334,269,148,191,166,321,134,367,162,	0,389,1011,1442,1698,2065,2402,3009,3452,3908,
chr21	62979139	62987009	GLEAN_18191	1000	-	62979139	62987009	0	5	20,147,321,325,264,	0,550,4790,5215,7606,
chr21	62992488	62993859	GLEAN_18190	1000	-	62992488	62993859	0	3	9,116,79,	0,110,1292,
chr21	62994624	62999197	GLEAN_18189	1000	-	62994624	62999197	0	5	395,315,333,324,7,	0,526,1092,1499,4566,
chr22	48121464	48139901	GLEAN_20679	1000	-	48121464	48139901	0	8	191,154,130,129,161,142,43,118,	0,561,800,1329,3548,3885,4272,18319,
chr22	48786627	48795963	GLEAN_20712	1000	+	48786627	48795963	0	4	156,121,131,174,	0,4672,8526,9162,
chr22	49766520	49767834	GLEAN_22081	1000	-	49766520	49767834	0	4	90,72,108,198,	0,674,895,1116,
chr22	51376146	51409222	GLEAN_01716	1000	+	51376146	51409222	0	17	43,164,109,183,148,56,179,175,155,91,48,156,142,68,185,190,35,	0,3785,6925,7330,8129,9220,14623,15229,15929,18040,20357,21028,23092,27992,29980,31295,33041,
chr22	52821902	52940299	GLEAN_01698	1000	-	52821902	52940299	0	22	312,183,108,212,214,192,107,88,180,235,242,243,215,159,42,60,33,126,126,258,198,199,	0,9352,11404,11707,13766,18819,19646,22184,22461,31456,33339,45772,49876,52879,53871,59546,60724,62365,75985,77121,82989,118198,
chr22	58005963	58016018	GLEAN_25742	1000	+	58005963	58016018	0	5	53,127,219,129,96,	0,2162,6446,7889,9959,
chr23	24390162	24392088	GLEAN_00709	1000	-	24390162	24392088	0	1	1926,	0,
chr23	27596969	27602146	GLEAN_19979	1000	+	27596969	27602146	0	7	79,348,282,150,21,27,620,	0,460,2163,3288,3948,4075,4557,
chr23	38465655	38481520	GLEAN_25383	1000	+	38465655	38481520	0	8	79,113,88,263,77,79,94,68,	0,2453,5240,6525,8545,9381,10800,15797,
chr24	39869509	39888030	GLEAN_16728	1000	-	39869509	39888030	0	8	94,77,110,169,117,63,66,585,	0,5476,8999,10356,12688,12892,14357,17936,
chr24	41267765	41278317	GLEAN_05618	1000	+	41267765	41278317	0	5	26,145,147,182,148,	0,5370,6360,9503,10404,
chr24	44140549	44149207	GLEAN_03119	1000	-	44140549	44149207	0	12	82,151,145,108,225,152,149,167,174,170,79,60,	0,220,1309,1562,2181,2505,2995,3348,3603,5629,7022,8598,
chr24	52225533	52238332	GLEAN_23782	1000	+	52225533	52238332	0	5	153,86,104,124,190,	0,2149,7589,10963,12609,
chr25	18375405	18392146	GLEAN_26141	1000	-	18375405	18392146	0	10	62,42,82,163,246,149,209,108,777,94,	0,1139,2347,3016,6261,8785,12850,14532,14734,16647,
chr25	21529214	21532909	GLEAN_00816	1000	-	21529214	21532909	0	10	105,216,58,146,105,120,185,130,123,198,	0,402,711,880,1139,1435,1713,1984,2211,3497,
chr25	22485792	22531481	GLEAN_18543	1000	+	22485792	22531481	0	5	165,191,210,185,206,	0,12679,16878,24593,45483,
chr25	28097701	28100002	GLEAN_23829	1000	+	28097701	28100002	0	2	647,1213,	0,1088,
chr25	33182465	33183748	GLEAN_01235	1000	+	33182465	33183748	0	3	352,64,190,	0,939,1093,
chr25	33207414	33207918	GLEAN_01227	1000	-	33207414	33207918	0	1	504,	0,
chr25	36236761	36239081	GLEAN_22534	1000	-	36236761	36239081	0	9	107,217,202,67,163,64,107,39,57,	0,189,496,1031,1177,1422,1791,2013,2263,
chr25	38947212	38949782	GLEAN_16265	1000	+	38947212	38949782	0	6	11,13,186,439,182,144,	0,727,959,1585,2113,2426,
chr26	9465196	9491740	GLEAN_07985	1000	+	9465196	9491740	0	6	21,192,108,78,99,78,	0,15145,17333,22650,25904,26466,
chr26	21583393	21585599	GLEAN_00951	1000	-	21583393	21585599	0	2	417,555,	0,1651,
chr26	30161676	30364511	GLEAN_00393	1000	-	30161676	30364511	0	26	117,59,190,141,78,137,265,71,113,86,114,213,100,137,79,147,114,74,123,131,175,167,115,138,186,24,	0,802,2169,3645,4431,5970,6646,7898,9737,13241,14444,16273,16796,19475,20256,27335,29223,31580,34826,36190,154719,157070,166481,182256,196419,202811,
chr26	39338201	39383014	GLEAN_09759	1000	+	39338201	39383014	0	42	37,45,324,30,27,324,30,27,324,30,27,30,324,30,27,324,30,27,324,30,27,324,30,27,324,27,33,27,33,27,154,203,321,27,33,30,142,209,185,389,269,167,	0,2319,3420,4509,5130,6184,7297,7906,9024,10128,10733,11730,12318,13422,14031,15146,16248,16873,18420,19524,20146,21263,22366,22971,24085,24823,25446,26268,26891,27714,28473,28923,29524,30342,30963,32059,32325,34103,35394,41570,42551,44646,
chr27	13141481	13184039	GLEAN_21611	1000	-	13141481	13184039	0	18	141,144,117,89,73,96,135,135,78,74,52,33,179,100,102,65,115,105,	0,2523,4126,5203,8125,9018,9962,11935,14338,16791,17762,17966,20667,21060,23596,27110,27867,42453,
chr27	19511467	19582725	GLEAN_13926	1000	-	19511467	19582725	0	9	134,189,54,90,81,187,410,114,103,	0,13832,43587,50403,53624,57210,63696,69916,71155,
chr27	33746358	33759182	GLEAN_07895	1000	+	33746358	33759182	0	4	111,153,102,48,	0,5210,11455,12776,
chr28	14408285	14851988	GLEAN_07677	1000	-	14408285	14851988	0	48	66,60,84,379,91,309,144,132,75,3790,3668,82,27,123,126,229,97,208,212,155,225,107,88,124,54,63,73,96,99,99,99,198,99,99,198,219,99,99,198,99,99,99,186,99,99,99,102,114,	0,1476,1658,14675,17662,18032,20965,22007,26256,26954,31062,39019,40168,40643,41519,42259,43104,44238,46019,65570,68466,73992,92063,96946,104548,160982,161208,165688,166307,166501,173109,178996,186236,186602,188316,192188,194692,197239,199396,205874,221616,250719,252713,258313,268481,268785,269295,443589,
chr28	23762805	23770555	GLEAN_16602	1000	+	23762805	23770555	0	6	58,120,66,104,132,117,	0,176,719,3260,6454,7633,
chr28	34678465	35143033	GLEAN_09384	1000	-	34678465	35143033	0	8	114,120,162,171,54,206,285,220,	0,2387,4420,17248,61177,257342,322345,464348,
chr29	21937000	21940028	GLEAN_01375	1000	-	21937000	21940028	0	3	166,139,91,	0,554,2937,
chr29	38175846	38178409	GLEAN_18945	1000	-	38175846	38178409	0	3	142,308,3,	0,408,2560,
chr29	44821929	44826089	GLEAN_07200	1000	-	44821929	44826089	0	9	271,123,133,177,61,210,66,233,187,	0,363,677,906,1184,1466,2031,2176,3973,
chr3	12464525	12470702	GLEAN_00545	1000	+	12464525	12470702	0	5	103,57,74,192,231,	0,276,2817,3108,5946,
chr3	13102432	13106220	GLEAN_00552	1000	+	13102432	13106220	0	8	61,234,920,56,131,122,150,69,	0,538,951,1981,2153,2432,2636,3719,
chr3	14130971	14134459	GLEAN_00570	1000	+	14130971	14134459	0	8	124,61,61,78,90,66,54,78,	0,1446,2343,2635,2818,3029,3192,3410,
chr3	14854441	14855178	GLEAN_08594	1000	+	14854441	14855178	0	2	138,141,	0,596,
chr3	14866336	14868542	GLEAN_08574	1000	-	14866336	14868542	0	2	321,150,	0,2056,
chr3	16443167	16453291	GLEAN_23546	1000	+	16443167	16453291	0	3	3,153,156,	0,8814,9968,
chr3	18473581	18473974	GLEAN_23583	1000	+	18473581	18473974	0	1	393,	0,
chr3	30112268	30114718	GLEAN_13128	1000	+	30112268	30114718	0	4	156,121,131,174,	0,692,1139,2276,
chr3	30149928	30192492	GLEAN_13106	1000	-	30149928	30192492	0	10	141,63,72,79,80,207,64,52,64,39,	0,1058,3001,5809,6469,10261,15146,16407,19594,42525,
chr3	31056854	31067137	GLEAN_02487	1000	-	31056854	31067137	0	8	90,111,96,101,82,65,76,36,	0,7773,7971,8812,9012,9395,9866,10247,
chr3	31893339	31908212	GLEAN_24845	1000	-	31893339	31908212	0	6	87,144,141,57,69,57,	0,6017,8061,10859,12904,14816,
chr3	51634649	51668445	GLEAN_08550	1000	-	51634649	51668445	0	2	2274,138,	0,33658,
chr3	92226121	92280698	GLEAN_06877	1000	+	92226121	92280698	0	4	228,119,125,188,	0,34296,37240,54389,
chr4	68406004	68409691	GLEAN_04084	1000	-	68406004	68409691	0	5	133,173,89,31,69,	0,507,1166,1353,3618,
chr4	68798380	68803312	GLEAN_04081	1000	-	68798380	68803312	0	6	36,102,66,105,101,70,	0,707,2133,2462,3575,4862,
chr4	82346200	82782167	GLEAN_16789	1000	-	82346200	82782167	0	25	66,45,204,114,70,124,130,12,52,115,142,73,111,101,90,114,91,107,159,92,161,79,121,150,78,	0,175,1982,2933,3963,4675,8350,10313,13349,106234,162606,184547,202522,249535,283378,371198,383564,387107,388804,389601,390446,393262,396721,402445,435889,
chr5	26049022	26051747	GLEAN_03245	1000	+	26049022	26051747	0	4	64,45,222,131,	0,1036,1867,2594,
chr5	29046300	29051104	GLEAN_12288	1000	-	29046300	29051104	0	9	257,35,221,126,165,96,61,215,540,	0,368,620,1634,2205,2497,2729,3129,4264,
chr5	39002854	39004581	GLEAN_17221	1000	-	39002854	39004581	0	4	61,76,159,133,	0,565,1114,1594,
chr5	44824088	44830347	GLEAN_10112	1000	-	44824088	44830347	0	6	87,144,141,57,69,57,	0,735,2848,3846,5125,6202,
chr5	56386796	56389653	GLEAN_05639	1000	-	56386796	56389653	0	5	116,94,123,152,163,	0,429,1075,1467,2694,
chr5	62237980	62280202	GLEAN_22803	1000	+	62237980	62280202	0	17	177,158,145,150,222,117,126,177,123,114,133,119,101,67,96,120,576,	0,7589,15869,17641,19298,19940,20659,25096,26890,30419,31495,35482,37167,38893,39115,40224,41646,
chr5	68206108	68224478	GLEAN_20794	1000	-	68206108	68224478	0	18	30,123,156,79,137,246,270,66,78,138,117,120,112,332,117,142,103,49,	0,853,1250,1496,3126,3764,4278,4972,5166,5332,7201,8678,9023,14135,15511,16389,17217,18321,
chr5	102440636	102444381	GLEAN_13969	1000	-	102440636	102444381	0	11	70,98,84,79,152,82,116,91,107,100,23,	0,172,355,537,702,1033,1207,1428,1637,1835,3722,
chr5	102768359	102802585	GLEAN_13963	1000	-	102768359	102802585	0	8	66,84,90,99,75,98,103,66,	0,1259,2176,2368,3462,4323,12141,34160,
chr5	112091038	112102083	GLEAN_21483	1000	-	112091038	112102083	0	7	173,100,86,84,130,107,397,	0,3602,7098,7386,7920,10173,10648,
chr6	33575414	33620244	GLEAN_09899	1000	+	33575414	33620244	0	15	200,60,115,153,158,152,105,251,83,90,125,155,90,83,148,	0,7435,8365,9292,12074,19775,22015,23250,29122,34034,35590,36937,41233,42153,44682,
chr6	33710728	33716106	GLEAN_09889	1000	-	33710728	33716106	0	6	318,303,42,81,39,54,	0,1016,2089,2624,5167,5324,
chr6	42911432	42925492	GLEAN_25725	1000	+	42911432	42925492	0	12	112,135,129,144,112,196,96,121,168,117,125,627,	0,215,1285,2844,4138,6444,7751,8258,9560,11292,11505,13433,
chr6	74561960	74577756	GLEAN_11814	1000	+	74561960	74577756	0	14	79,58,133,209,133,98,130,215,133,98,139,224,133,42,	0,787,1699,3570,4346,5921,7492,8547,9875,11582,12727,13478,14949,15754,
chr6	79528410	79536910	GLEAN_22128	1000	-	79528410	79536910	0	3	483,33,57,	0,2496,8443,
chr6	79637997	79649945	GLEAN_22126	1000	-	79637997	79649945	0	16	12,120,45,24,27,27,123,45,24,27,27,27,42,21,27,51,	0,768,1992,2128,3848,5271,5824,6207,6348,7415,7882,8702,9118,9248,10059,11897,
chr6	79724417	79730688	GLEAN_22133	1000	+	79724417	79730688	0	7	51,27,27,24,42,498,6,	0,777,916,3688,3803,5166,6265,
chr6	79753501	79767759	GLEAN_22124	1000	-	79753501	79767759	0	16	159,24,27,42,24,42,54,24,33,24,24,24,24,39,33,51,	0,954,1924,2845,4090,4762,6336,6480,7276,8808,9524,10150,10815,11279,12211,14207,
chr7	3052283	3053147	GLEAN_00697	1000	+	3052283	3053147	0	4	148,111,125,162,	0,222,421,702,
chr7	4989023	4992805	GLEAN_02763	1000	+	4989023	4992805	0	4	228,119,125,191,	0,1390,2519,3591,
chr7	5492069	5500353	GLEAN_06180	1000	-	5492069	5500353	0	5	138,141,102,108,288,	0,2265,2703,3267,7996,
chr7	14622905	14631731	GLEAN_03051	1000	+	14622905	14631731	0	5	40,196,194,81,146,	0,6471,7466,8025,8680,
chr7	18451589	18466698	GLEAN_19342	1000	-	18451589	18466698	0	7	121,155,130,129,155,185,136,	0,655,891,2689,3369,5648,14973,
chr7	35948315	35954126	GLEAN_01446	1000	-	35948315	35954126	0	7	97,37,137,119,31,152,96,	0,279,470,1269,1880,1992,5715,
chr7	37054834	37059484	GLEAN_15824	1000	-	37054834	37059484	0	8	66,111,141,111,96,148,172,109,	0,450,1091,1626,2138,2493,3178,4541,
chr7	42201995	42215396	GLEAN_06672	1000	-	42201995	42215396	0	8	92,58,151,228,53,153,50,67,	0,1018,2729,5442,11544,11692,12746,13334,
chr7	42743319	42744531	GLEAN_04279	1000	+	42743319	42744531	0	2	3,1119,	0,93,
chr7	56893594	56934969	GLEAN_19222	1000	-	56893594	56934969	0	10	35,113,107,75,79,140,99,127,107,123,	0,1801,2960,5081,6099,7049,13016,16323,40531,41252,
chr7	57106305	57219188	GLEAN_19232	1000	+	57106305	57219188	0	13	78,174,216,117,1129,37,74,643,63,76,122,155,101,	0,83861,91571,95724,97728,99772,100328,101577,102297,105411,107931,111485,112782,
chr8	33156841	33164106	GLEAN_08859	1000	+	33156841	33164106	0	8	30,196,83,286,182,135,291,129,	0,122,1997,2879,4119,5440,6824,7136,
chr8	39446301	39519232	GLEAN_19205	1000	+	39446301	39519232	0	12	91,141,93,115,43,99,185,108,123,195,135,247,	0,36474,51824,53646,55227,56644,60168,61436,63378,64087,70403,72684,
chr8	40607342	40714911	GLEAN_08966	1000	+	40607342	40714911	0	8	584,201,1418,80,90,116,191,3632,	0,33884,56945,68090,76412,96292,102629,103937,
chr8	45339364	45356355	GLEAN_12094	1000	+	45339364	45356355	0	13	49,77,22,95,114,91,80,57,94,96,59,123,57,	0,5997,6170,7009,8163,8717,9650,9922,11761,13191,14374,15787,16934,
chr8	50088625	50286248	GLEAN_08781	1000	-	50088625	50286248	0	7	191,154,130,129,155,185,124,	0,1313,3873,5296,7894,82854,197499,
chr8	98885531	98895354	GLEAN_05263	1000	+	98885531	98895354	0	3	93,167,2266,	0,4641,7557,
chr8	102348772	102529040	GLEAN_14094	1000	-	102348772	102529040	0	15	480,66,101,127,135,204,83,73,104,50,191,153,118,129,140,	0,117041,118571,121868,137901,139196,142431,143936,145717,160591,160746,162664,174808,178903,180128,
chr9	9446410	9448533	GLEAN_04351	1000	+	9446410	9448533	0	7	144,180,297,151,257,235,125,	0,400,698,1073,1321,1661,1998,
chr9	23498443	23501814	GLEAN_07083	1000	-	23498443	23501814	0	4	51,102,173,73,	0,1920,2667,3298,
chr9	56756104	56827530	GLEAN_04576	1000	+	56756104	56827530	0	9	339,223,189,198,155,106,150,201,164,	0,37162,42653,61002,61919,64726,65888,67626,71262,
chr9	60729047	60817043	GLEAN_15377	1000	-	60729047	60817043	0	25	171,157,133,78,136,155,52,179,88,67,128,32,129,109,73,66,110,120,80,98,61,126,123,76,78,	0,6661,8477,9264,11820,18550,20395,22339,24322,25516,31718,32913,33323,34777,45935,46642,48167,48819,50723,56508,61700,65424,67327,81889,87918,
chr9	85939936	85984005	GLEAN_26239	1000	+	85939936	85984005	0	13	12,84,96,275,84,147,97,164,131,161,93,237,165,	0,23335,25717,26648,27453,28323,36865,40658,41035,41808,42301,43575,43904,
chrUn.003.11	590306	632024	GLEAN_20174	1000	-	590306	632024	0	10	225,144,105,185,142,153,117,87,147,123,	0,3063,4811,18751,23449,24917,25786,31230,39512,41595,
chrUn.003.1353	34295	54448	GLEAN_08536	1000	+	34295	54448	0	6	58,120,66,104,132,117,	0,5940,12063,13600,14733,20036,
chrUn.003.1494	1066	21951	GLEAN_00959	1000	+	1066	21951	0	11	182,122,211,176,188,146,134,7557,115,187,1638,	0,1311,5209,5966,6267,7143,8572,9580,17881,18111,19247,
chrUn.003.2015	11610	40612	GLEAN_10026	1000	-	11610	40612	0	12	165,55,74,119,188,70,47,92,180,148,161,120,	0,1009,1984,2951,4095,5322,9158,11168,12522,13530,18298,28882,
chrUn.003.2840	4059	21059	GLEAN_12705	1000	+	4059	21059	0	6	98,130,134,69,134,146,	0,1967,4508,6709,7614,16854,
chrUn.003.511	27786	196753	GLEAN_25393	1000	+	27786	196753	0	28	516,111,81,105,136,107,126,156,103,184,109,140,82,92,100,220,105,97,97,108,114,135,161,142,87,111,124,80,	0,53474,58075,60109,69433,70043,70448,80554,115007,120157,121065,121935,123000,143569,144545,145614,147616,148353,153507,153873,154618,155079,159089,159940,161356,165001,167264,168887,
chrUn.003.628	6945	78503	GLEAN_17947	1000	+	6945	78503	0	3	157,60,338,	0,17771,71220,
chrUn.003.86	372214	398175	GLEAN_13921	1000	+	372214	398175	0	9	243,100,75,68,109,74,135,111,84,	0,16221,17061,18173,21044,22213,22391,24289,25877,
chrUn.003.913	16769	108891	GLEAN_03310	1000	-	16769	108891	0	8	146,122,147,158,169,81,90,23,	0,14879,22426,44145,52191,68191,70416,92099,
chrUn.003.937	62047	95204	GLEAN_18706	1000	+	62047	95204	0	14	132,74,59,142,82,193,190,114,151,216,126,160,101,81,	0,2639,4442,7975,11648,13289,16645,25387,25622,27368,28843,29589,30929,33076,
chrX	28834768	28840052	GLEAN_20387	1000	-	28834768	28840052	0	12	141,171,101,103,138,113,125,104,135,133,250,49,	0,713,975,1161,1353,1616,2314,2529,2740,3612,4154,5235,
chrX	60931790	60948073	GLEAN_15794	1000	-	60931790	60948073	0	5	156,2142,102,51,96,	0,385,4067,4394,16187,
