# Supplementary material for: The bovine lactation genome: insights into the evolution of mammalian milk
Source: Genome Biol. 2009 Apr 24;10(4):R43. doi: 10.1186/gb-2009-10-4-r43 (PMC2688934; doi:10.1186/gb-2009-10-4-r43)
Supplement: Additional data file 3 — Custom track in BED format for the UCSC Genome Browser, bovine assembly 3.1. [file gb-2009-10-4-r43-S3.bed]

track name=Virgin_Mammary_Set description='Virgin Mammary Set' db=bosTau3
chr1	725728	732989	GLEAN_06215	1000	+	725728	732989	0	7	36,51,111,130,113,87,114,	0,1372,2369,4633,5445,6783,7147,
chr1	1058135	1071783	GLEAN_07915	1000	-	1058135	1071783	0	7	159,116,72,148,117,111,3,	0,678,895,2750,6930,8057,13645,
chr1	1073047	1088192	GLEAN_07914	1000	-	1073047	1088192	0	7	255,189,147,161,5904,167,77,	0,355,737,2786,4244,11903,15068,
chr1	1202095	1232568	GLEAN_07913	1000	-	1202095	1232568	0	7	231,158,160,146,209,133,79,	0,4116,4977,9167,13585,21105,30394,
chr1	1419473	1442183	GLEAN_07910	1000	-	1419473	1442183	0	8	744,131,169,155,173,124,42,55,	0,5209,11739,13305,15560,17457,19192,22655,
chr1	1889322	1920290	GLEAN_07925	1000	+	1889322	1920290	0	18	358,129,177,222,104,218,190,124,100,116,200,145,122,77,67,147,155,118,	0,1898,6407,8128,9223,9882,10613,14394,17975,18161,20166,21450,22254,23115,23564,27658,29435,30850,
chr1	2027403	2038608	GLEAN_07927	1000	+	2027403	2038608	0	7	139,168,68,159,132,96,111,	0,2416,4283,7588,9054,10709,11094,
chr1	2863261	2924372	GLEAN_07930	1000	+	2863261	2924372	0	20	30,84,45,162,136,140,177,185,109,165,86,191,101,114,157,158,166,87,192,947,	0,22919,23533,24774,26480,26940,27662,31801,32346,36728,37430,38205,41101,41635,42449,43683,45193,45448,45689,60164,
chr1	5216726	5230249	GLEAN_11399	1000	+	5216726	5230249	0	15	60,91,80,150,181,62,138,179,67,88,116,72,165,120,78,	0,2427,3198,4830,5449,5743,6693,7543,8436,8574,8753,9442,9594,10054,13445,
chr1	5232148	5254549	GLEAN_11395	1000	-	5232148	5254549	0	17	125,157,87,95,664,177,57,92,79,88,131,96,185,104,104,179,61,	0,235,831,3945,5088,8203,9326,9718,11267,12699,13066,13758,14425,15793,17094,20114,22340,
chr1	5270295	5273285	GLEAN_11400	1000	+	5270295	5273285	0	4	207,68,363,235,	0,296,480,2755,
chr1	6654015	6654693	GLEAN_24910	1000	+	6654015	6654693	0	1	678,	0,
chr1	8358831	8366132	GLEAN_12916	1000	+	8358831	8366132	0	9	688,347,133,168,287,187,176,176,700,	0,2318,3177,3696,4305,4815,5091,6255,6601,
chr1	8640944	8758475	GLEAN_12917	1000	+	8640944	8758475	0	5	97,344,104,158,125,	0,4042,10418,105991,117406,
chr1	9602209	9617893	GLEAN_12920	1000	+	9602209	9617893	0	10	64,207,140,100,68,113,66,154,48,48,	0,833,2818,4648,6142,9003,10389,11377,13456,15636,
chr1	20469725	20514881	GLEAN_13149	1000	+	20469725	20514881	0	7	109,90,168,105,112,177,685,	0,13208,14485,16382,23872,28522,44471,
chr1	21413616	21436230	GLEAN_02630	1000	+	21413616	21436230	0	6	79,310,158,87,103,85,	0,10839,11293,17137,19274,22529,
chr1	23274814	23284275	GLEAN_15244	1000	+	23274814	23284275	0	5	25,341,214,168,668,	0,2539,5618,7687,8793,
chr1	37671914	37676841	GLEAN_26622	1000	+	37671914	37676841	0	3	54,150,435,	0,1803,4492,
chr1	37678096	37706889	GLEAN_26623	1000	+	37678096	37706889	0	7	132,62,69,95,130,56,26,	0,7710,8965,12499,19696,23662,28767,
chr1	40546643	40572939	GLEAN_23032	1000	-	40546643	40572939	0	7	383,99,141,168,147,84,184,	0,3923,9837,13730,17723,22270,26112,
chr1	42075851	42302453	GLEAN_26590	1000	+	42075851	42302453	0	15	73,101,220,65,88,183,128,133,113,136,134,133,39,118,88,	0,159171,163651,170857,172585,173135,178277,180106,199192,201932,202173,205315,207303,207631,226514,
chr1	45952718	45965829	GLEAN_09460	1000	+	45952718	45965829	0	5	64,215,75,56,127,	0,5081,7975,11643,12984,
chr1	46012187	46017613	GLEAN_09453	1000	-	46012187	46017613	0	6	81,64,137,111,76,5,	0,700,1814,4589,5214,5421,
chr1	46071433	46115673	GLEAN_09462	1000	+	46071433	46115673	0	5	93,755,74,207,551,	0,23423,27878,40270,43689,
chr1	47662819	47717412	GLEAN_06066	1000	-	47662819	47717412	0	7	254,93,93,108,90,348,46,	0,1530,2333,7379,29763,41677,54547,
chr1	51122384	51240222	GLEAN_25003	1000	+	51122384	51240222	0	14	61,357,125,208,56,91,189,93,78,72,66,84,124,109,	0,1994,13940,26407,30279,42064,44090,53325,99821,100420,111635,112459,115696,117729,
chr1	51464115	51566389	GLEAN_25005	1000	+	51464115	51566389	0	19	10,1349,384,144,138,129,156,111,90,144,186,141,100,208,91,147,220,86,141,	0,11558,34929,44018,45379,58079,64346,65783,68445,72116,72869,75001,76351,83947,93820,95079,97146,101494,102133,
chr1	52002342	52242345	GLEAN_11866	1000	+	52002342	52242345	0	12	144,129,166,129,162,100,146,99,134,68,781,69,	0,10324,17993,25001,31205,36303,222036,226931,228356,231154,237516,239934,
chr1	52189004	52222787	GLEAN_11863	1000	-	52189004	52222787	0	12	82,69,128,156,35,82,50,108,71,50,42,72,	0,1593,3373,4148,4541,8570,10728,13457,23956,26902,30798,33711,
chr1	52256495	52463675	GLEAN_11862	1000	-	52256495	52463675	0	9	347,81,104,149,137,157,1901,252,334,	0,1065,3507,11389,13286,24275,32406,206479,206846,
chr1	52962002	53007765	GLEAN_21255	1000	-	52962002	53007765	0	4	422,1605,188,11,	0,12207,45185,45752,
chr1	58278791	58396080	GLEAN_20054	1000	+	58278791	58396080	0	12	100,103,145,83,108,143,199,125,63,576,281,2430,	0,68969,71517,81731,82976,83767,87916,92346,102698,105280,112183,114859,
chr1	58407288	58434664	GLEAN_20051	1000	-	58407288	58434664	0	8	234,121,188,349,155,84,223,113,	0,2641,4752,5702,10511,14844,19054,27263,
chr1	59376187	59408099	GLEAN_07988	1000	-	59376187	59408099	0	14	137,69,244,105,212,70,56,111,55,111,130,74,84,87,	0,335,504,1257,1791,2595,3276,4184,17448,19308,21594,28366,28994,31825,
chr1	59511472	59551341	GLEAN_07986	1000	-	59511472	59551341	0	13	230,157,132,149,143,110,110,179,100,94,130,163,100,	0,1069,2655,12259,14019,18378,19085,21913,28188,33231,36895,39381,39769,
chr1	59650742	59765966	GLEAN_18480	1000	-	59650742	59765966	0	3	96,194,88,	0,43617,115136,
chr1	60470125	60471118	GLEAN_07661	1000	-	60470125	60471118	0	1	993,	0,
chr1	60482278	60521970	GLEAN_07660	1000	-	60482278	60521970	0	13	188,179,128,126,79,164,100,89,132,95,100,108,129,	0,1544,6706,8764,14211,15711,16425,16871,17964,26197,28525,33605,39563,
chr1	61524420	61542834	GLEAN_15226	1000	+	61524420	61542834	0	10	85,129,215,138,152,163,109,123,115,85,	0,3824,5736,6237,7794,11689,12397,17398,17615,18329,
chr1	62318276	62341371	GLEAN_07554	1000	-	62318276	62341371	0	7	251,132,130,124,153,124,142,	0,2780,4381,10294,13063,21241,22953,
chr1	63246668	63296327	GLEAN_09869	1000	+	63246668	63296327	0	6	156,154,672,176,115,170,	0,18004,19993,22053,24014,49489,
chr1	63316091	63475846	GLEAN_09867	1000	-	63316091	63475846	0	29	96,167,120,104,223,430,135,90,96,162,169,250,205,86,51,58,127,85,38,121,126,164,56,107,120,299,414,16,52,	0,725,2197,4594,8495,30053,39690,46553,48605,50486,74489,86378,96590,104998,115179,131407,135300,138012,139725,140409,140843,143543,147265,151111,152466,156738,157083,159205,159703,
chr1	64018013	64069790	GLEAN_09862	1000	-	64018013	64069790	0	14	48,115,146,100,90,66,62,73,56,48,150,136,122,141,	0,1700,2887,4738,6356,9642,13301,20854,24456,32640,33120,33347,39691,51636,
chr1	64282501	64301824	GLEAN_09870	1000	+	64282501	64301824	0	7	150,49,108,119,138,78,201,	0,8327,9149,10853,11511,15636,19122,
chr1	64318979	64321678	GLEAN_09859	1000	-	64318979	64321678	0	4	24,145,153,11,	0,1234,2314,2688,
chr1	64372691	64474521	GLEAN_09858	1000	-	64372691	64474521	0	19	132,78,65,49,72,54,51,141,52,77,65,121,94,110,137,106,127,145,262,	0,6874,12757,13638,17617,21864,23425,27262,27798,35423,37609,39175,40508,48866,50158,53599,54159,55871,101568,
chr1	64482040	64511497	GLEAN_09857	1000	-	64482040	64511497	0	9	99,127,75,62,97,113,149,129,106,	0,1959,6128,7573,8034,11154,17188,24886,29351,
chr1	64746737	64883158	GLEAN_24713	1000	-	64746737	64883158	0	17	107,92,110,173,35,177,115,103,157,121,145,35,170,125,51,157,38,	0,1302,7371,12306,63694,63740,68733,84138,100474,105503,115625,116360,122873,128876,131767,135836,136383,
chr1	65327140	65336792	GLEAN_24717	1000	+	65327140	65336792	0	4	123,122,89,236,	0,4164,7326,9416,
chr1	65361817	65379341	GLEAN_24718	1000	+	65361817	65379341	0	6	122,108,78,101,168,47,	0,8570,10696,11319,15734,17477,
chr1	65587690	65763189	GLEAN_24720	1000	+	65587690	65763189	0	5	309,114,148,133,397,	0,352,28687,99674,175102,
chr1	66486155	66585767	GLEAN_22448	1000	-	66486155	66585767	0	9	162,80,394,128,91,147,113,910,57,	0,1468,1664,6045,6822,8332,14432,90688,99555,
chr1	66604415	66734995	GLEAN_22456	1000	+	66604415	66734995	0	4	73,148,68,287,	0,21398,26837,130293,
chr1	69320958	69321459	GLEAN_19385	1000	+	69320958	69321459	0	1	501,	0,
chr1	69321558	69322347	GLEAN_19386	1000	+	69321558	69322347	0	1	789,	0,
chr1	73836677	73851666	GLEAN_07330	1000	-	73836677	73851666	0	4	163,85,165,223,	0,1867,4759,14766,
chr1	74161724	74241564	GLEAN_07333	1000	+	74161724	74241564	0	10	64,286,187,166,72,127,149,144,144,368,	0,36314,43219,56243,56888,58942,61539,75160,76621,79472,
chr1	74394812	74405074	GLEAN_07531	1000	-	74394812	74405074	0	4	86,85,111,192,	0,6757,7845,10070,
chr1	75462329	75495831	GLEAN_07525	1000	-	75462329	75495831	0	17	63,96,85,80,204,132,177,64,52,95,104,169,91,67,134,56,101,	0,1646,8050,10463,11605,12999,14965,17082,17967,18584,19928,21762,25313,27061,27779,31380,33401,
chr1	75752721	75805409	GLEAN_07542	1000	+	75752721	75805409	0	7	74,104,173,112,105,342,1262,	0,7809,16034,20594,29706,41800,51426,
chr1	76376661	76377585	GLEAN_07545	1000	+	76376661	76377585	0	1	924,	0,
chr1	76724285	76729145	GLEAN_07518	1000	-	76724285	76729145	0	5	476,117,183,345,88,	0,1967,2248,2652,4772,
chr1	76731930	76743187	GLEAN_07517	1000	-	76731930	76743187	0	22	185,141,82,135,99,82,126,173,119,233,103,103,101,160,105,237,147,198,186,159,134,88,	0,2957,3211,3426,3673,5248,5483,6246,6540,6799,7260,7558,8242,8544,8821,9118,9562,9935,10323,10657,10944,11169,
chr1	76774296	76779940	GLEAN_22438	1000	+	76774296	76779940	0	11	29,46,133,140,169,110,144,138,90,80,145,	0,832,966,1391,2289,2552,2877,3321,3703,4162,5499,
chr1	76780634	76795466	GLEAN_22437	1000	-	76780634	76795466	0	11	96,117,81,126,121,144,120,80,79,153,131,	0,185,375,1178,1788,2080,4455,6197,9921,12923,14701,
chr1	76924428	77052646	GLEAN_22440	1000	+	76924428	77052646	0	9	20,305,41,57,649,98,99,175,248,	0,10537,29215,91135,91670,102659,124133,125447,127970,
chr1	77199364	77250195	GLEAN_22434	1000	-	77199364	77250195	0	11	884,75,138,79,119,148,197,132,178,232,5,	0,5113,6018,12642,13652,15895,18248,20553,22311,44772,50826,
chr1	78230912	78289219	GLEAN_17198	1000	+	78230912	78289219	0	19	89,47,137,96,122,148,122,112,82,128,184,110,217,87,50,138,108,72,129,	0,4300,4932,7433,21643,22205,22441,26329,29525,31335,34277,37619,39174,41888,48818,51810,55580,57614,58178,
chr1	79042599	79078651	GLEAN_05828	1000	+	79042599	79078651	0	11	112,136,163,39,107,64,163,67,202,217,107,	0,2052,3726,19935,20664,23507,25207,26379,26553,32492,35945,
chr1	79788644	79928401	GLEAN_11753	1000	+	79788644	79928401	0	14	17,223,110,170,158,205,204,167,110,170,161,205,204,230,	0,264,1362,1725,2078,3060,3446,134555,137113,137378,138285,138816,139192,139527,
chr1	79981591	79988005	GLEAN_11756	1000	+	79981591	79988005	0	11	74,266,83,6,136,142,120,136,98,112,135,	0,1885,2868,3365,3562,3788,4433,4657,4896,5514,6279,
chr1	79990522	79998068	GLEAN_11757	1000	+	79990522	79998068	0	21	73,148,80,47,98,123,267,81,60,57,23,56,201,77,45,133,89,92,133,88,159,	0,307,595,1156,1369,1565,1862,2442,2611,2768,2937,3070,3239,3539,5620,5746,6483,6674,6941,7211,7387,
chr1	80070366	80079506	GLEAN_11761	1000	+	80070366	80079506	0	21	135,57,165,122,225,159,145,61,147,107,128,88,163,102,146,84,169,95,127,119,183,	0,599,1072,2033,2320,3081,3382,3705,4008,4302,4606,4942,6348,6636,6902,7284,7575,7833,8143,8691,8957,
chr1	80316600	80390292	GLEAN_14009	1000	-	80316600	80390292	0	18	171,92,81,201,204,63,58,87,110,79,171,117,94,149,72,94,53,51,	0,911,4499,5264,7172,12157,12307,13621,20374,24128,25670,27136,27898,28224,28800,49224,50836,73641,
chr1	84148071	84164976	GLEAN_22142	1000	-	84148071	84164976	0	7	124,96,131,97,61,152,98,	0,2169,4387,10173,13382,13971,16807,
chr1	84201169	84369523	GLEAN_22145	1000	+	84201169	84369523	0	21	168,126,61,122,143,185,95,188,72,94,126,154,175,89,123,27,144,167,154,85,94,	0,24230,31997,41309,88962,92416,104510,105681,111702,112128,121821,123598,125673,131453,133944,135423,138987,141476,143613,166594,168260,
chr1	90259806	90260229	GLEAN_26716	1000	+	90259806	90260229	0	1	423,	0,
chr1	95393895	95431068	GLEAN_01595	1000	+	95393895	95431068	0	7	266,791,160,179,84,87,263,	0,3920,5946,33182,34216,35176,36910,
chr1	96551937	96616094	GLEAN_16307	1000	-	96551937	96616094	0	3	42,180,18,	0,62166,64139,
chr1	102408830	102458299	GLEAN_15358	1000	-	102408830	102458299	0	18	132,54,161,145,163,83,138,57,102,138,85,155,151,117,205,133,153,90,	0,290,1108,7231,8938,21197,22344,25019,26376,27919,30637,31273,39581,42487,44559,45198,46884,49379,
chr1	102463605	102493963	GLEAN_15357	1000	-	102463605	102493963	0	7	106,139,160,129,84,148,47,	0,1699,3344,5516,6728,17994,30311,
chr1	103726035	103737072	GLEAN_17828	1000	-	103726035	103737072	0	5	67,132,99,127,133,	0,1176,5383,9585,10904,
chr1	104380102	104382010	GLEAN_13375	1000	+	104380102	104382010	0	2	174,108,	0,1800,
chr1	104831394	104875815	GLEAN_02233	1000	-	104831394	104875815	0	25	186,153,121,91,100,84,87,174,99,118,144,65,56,88,103,141,82,167,75,80,171,39,232,125,252,	0,482,1985,5010,5195,8099,9755,9993,15282,16322,18639,19459,21222,24057,24511,25063,29134,31970,32279,33381,35196,36555,38041,39026,44169,
chr1	105616310	105726662	GLEAN_02236	1000	+	105616310	105726662	0	23	160,36,162,81,96,119,66,135,75,102,137,94,129,99,81,104,59,120,134,66,96,77,100,	0,864,33793,35139,35306,35520,40844,54514,57873,58831,60558,60804,62038,62928,66342,67691,82875,92585,94174,94433,97711,98151,110252,
chr1	106399730	106419196	GLEAN_02227	1000	-	106399730	106419196	0	6	168,216,118,185,191,775,	0,1183,2387,2778,8298,18691,
chr1	106444326	106515455	GLEAN_02238	1000	+	106444326	106515455	0	16	45,182,115,98,104,194,166,152,174,106,116,126,116,131,173,102,	0,27982,31570,37159,39770,49564,50073,52224,53891,55414,57763,60767,63554,68388,69457,71027,
chr1	107708425	107752179	GLEAN_24497	1000	-	107708425	107752179	0	14	66,66,129,114,572,117,145,74,83,100,119,75,70,28,	0,3207,3953,12952,16942,20278,20598,20885,23918,24248,25573,28431,31362,43726,
chr1	107752886	107754551	GLEAN_24499	1000	+	107752886	107754551	0	3	84,76,41,	0,363,1624,
chr1	108414181	108415141	GLEAN_09854	1000	-	108414181	108415141	0	1	960,	0,
chr1	108882498	108914257	GLEAN_21453	1000	+	108882498	108914257	0	11	68,76,125,103,102,102,111,91,203,85,188,	0,165,3278,11381,11593,13111,15424,16605,18055,19927,31571,
chr1	109332599	109356459	GLEAN_21447	1000	-	109332599	109356459	0	5	15,181,143,90,177,	0,778,5953,20410,23683,
chr1	111241214	111271426	GLEAN_17456	1000	-	111241214	111271426	0	17	219,111,208,131,144,107,89,111,200,143,100,147,149,127,87,138,3,	0,1211,5784,6249,7247,8683,8882,10963,12406,12850,13651,14695,16653,18008,18338,24849,30209,
chr1	114424082	114442777	GLEAN_13392	1000	-	114424082	114442777	0	8	36,162,162,221,43,203,42,13,	0,2467,5268,7615,10379,11740,15294,18682,
chr1	118100269	118208916	GLEAN_04643	1000	+	118100269	118208916	0	43	75,233,98,110,111,83,88,169,68,138,67,106,90,157,120,170,121,99,104,132,163,114,99,116,147,90,136,57,133,70,208,96,103,62,111,123,160,179,114,103,39,161,300,	0,8605,14212,15451,15650,17766,19084,19253,20307,20692,22726,22999,29072,30991,32739,40191,41369,41587,45571,48253,50992,51849,54584,57341,57949,64300,64773,67922,68112,71449,76535,77213,84262,92169,93603,93870,94591,96577,99952,100159,107322,107713,108347,
chr1	118574427	118608897	GLEAN_04635	1000	-	118574427	118608897	0	7	171,87,51,185,108,129,109,	0,2077,6252,9111,15142,18585,34361,
chr1	119593159	119625197	GLEAN_04629	1000	-	119593159	119625197	0	7	194,290,67,101,78,165,41,	0,1409,4096,11840,14047,19122,31997,
chr1	125047828	125061052	GLEAN_24855	1000	+	125047828	125061052	0	9	737,286,145,93,296,308,218,159,59,	0,3405,4800,5325,9120,10166,11477,12231,13165,
chr1	125675790	125737836	GLEAN_24850	1000	-	125675790	125737836	0	15	214,55,137,160,57,91,152,172,179,56,148,162,109,173,43,	0,7843,18775,32367,34871,36337,38364,39983,41460,45155,46159,47493,48456,51500,62003,
chr1	126192877	126328114	GLEAN_21387	1000	+	126192877	126328114	0	55	68,76,150,42,201,207,96,92,167,80,170,100,108,156,57,122,76,96,144,83,154,104,160,63,102,105,203,85,155,46,155,202,116,79,136,185,75,120,180,168,114,117,178,92,100,75,113,170,43,174,180,141,144,100,107,	0,22856,23716,24289,31176,34143,34441,34903,37126,37397,37559,38203,45228,46033,46945,49366,51668,54757,55604,59198,60944,65174,65362,66766,67600,72448,74687,75962,78893,79720,81647,83292,86480,87935,89935,92411,93015,94410,97321,102835,103998,105523,106760,111225,112865,114872,115175,118820,119157,119860,121275,121880,123611,129577,135130,
chr1	126888126	126893604	GLEAN_09567	1000	+	126888126	126893604	0	6	15,33,30,51,129,48,	0,345,463,575,3594,5430,
chr1	127062169	127074618	GLEAN_09569	1000	+	127062169	127074618	0	7	134,107,152,63,199,137,75,	0,1472,2648,4989,7646,8899,12374,
chr1	127941748	127998525	GLEAN_09559	1000	-	127941748	127998525	0	10	153,78,78,109,61,100,99,92,185,92,	0,12558,14823,16895,33371,34999,51830,53823,54924,56685,
chr1	130332508	130398897	GLEAN_19934	1000	+	130332508	130398897	0	9	57,250,144,124,59,51,88,133,90,	0,504,6159,28361,60221,61795,62919,64760,66299,
chr1	130458911	130487320	GLEAN_19936	1000	+	130458911	130487320	0	13	72,193,138,155,139,199,79,123,142,159,77,240,231,	0,5231,5926,9281,10041,13133,15734,16126,16641,20135,23261,24669,28178,
chr1	131763258	131787887	GLEAN_15617	1000	-	131763258	131787887	0	6	113,141,119,46,36,43,	0,3278,5565,16084,16224,24586,
chr1	131791961	131800206	GLEAN_15616	1000	-	131791961	131800206	0	4	93,72,129,21,	0,1405,3580,8224,
chr1	131818451	131834146	GLEAN_15615	1000	-	131818451	131834146	0	6	47,47,172,109,53,100,	0,1887,2608,6004,7999,15595,
chr1	131863579	131881364	GLEAN_15614	1000	-	131863579	131881364	0	16	63,167,203,220,245,188,141,90,96,156,245,171,181,89,61,30,	0,249,2196,2582,2978,3304,4954,5800,7602,8646,9620,10024,11176,16154,16579,17755,
chr1	133496888	133524694	GLEAN_05271	1000	+	133496888	133524694	0	11	78,132,91,63,86,49,74,79,98,65,16,	0,6932,9943,13156,13586,14723,15951,18043,22464,27285,27790,
chr1	133582380	133686583	GLEAN_05272	1000	+	133582380	133686583	0	19	69,71,78,44,55,71,85,82,75,87,105,83,157,114,105,129,96,73,11,	0,30321,31674,38374,68160,69073,78218,84960,86723,90892,91895,92627,93865,96913,98863,99646,101503,103034,104192,
chr1	133778636	133791317	GLEAN_15603	1000	+	133778636	133791317	0	9	131,251,145,111,67,126,181,124,154,	0,1826,4087,4832,10049,11280,11689,12175,12527,
chr1	134141947	134160212	GLEAN_01305	1000	+	134141947	134160212	0	35	97,130,201,160,129,21,21,45,54,45,27,27,45,54,63,63,54,36,63,63,63,63,51,36,63,66,36,37,9,134,110,184,181,30,623,	0,590,2150,3293,3625,3860,4021,4120,4951,5531,5675,5871,5990,6355,6608,7433,7585,7722,7947,8620,12265,13041,13225,13397,13737,13997,14572,15113,15406,15636,16058,16317,16597,17489,17642,
chr1	134367610	134367943	GLEAN_19817	1000	-	134367610	134367943	0	1	333,	0,
chr1	134503727	134504405	GLEAN_19816	1000	-	134503727	134504405	0	2	599,43,	0,635,
chr1	134506196	134520650	GLEAN_19815	1000	-	134506196	134520650	0	27	296,39,453,153,46,36,63,63,36,51,9,63,63,63,90,63,63,54,45,27,27,45,54,66,21,599,112,	0,3716,3971,4589,5003,5236,5415,5563,5850,6130,6509,6884,7157,7807,8477,8851,9330,9793,10406,10549,10805,11129,11259,12572,13352,13572,14342,
chr1	134874538	134888374	GLEAN_18335	1000	-	134874538	134888374	0	13	233,111,20,98,80,182,65,130,62,86,58,83,133,	0,1168,2152,2285,3029,5999,6348,6508,8211,8695,10281,11733,13703,
chr1	135604982	135783761	GLEAN_10207	1000	+	135604982	135783761	0	12	59,182,119,90,127,140,203,110,142,1108,138,141,	0,10689,20881,37977,43034,47373,48424,49470,49749,56439,175685,178638,
chr1	135707248	135730215	GLEAN_10206	1000	-	135707248	135730215	0	10	33,172,137,130,176,165,162,183,108,39,	0,681,2197,3124,5048,12393,13461,17242,18078,22928,
chr1	136871964	137137675	GLEAN_02719	1000	+	136871964	137137675	0	8	58,39,254,157,105,192,162,476,	0,164627,170562,177306,197237,224551,258838,265235,
chr1	137989043	138030213	GLEAN_20489	1000	+	137989043	138030213	0	17	39,73,133,215,148,148,129,123,98,105,123,75,46,167,889,158,154,	0,12910,15524,16599,17347,18954,21157,21512,24732,26186,27889,28119,29061,30275,33850,37977,41016,
chr1	137989074	137989608	GLEAN_20482	1000	-	137989074	137989608	0	1	534,	0,
chr1	138435558	138451618	GLEAN_24285	1000	-	138435558	138451618	0	9	216,119,264,225,84,201,120,112,72,	0,1360,2681,3988,5408,7317,7815,9173,15988,
chr1	141410319	141413772	GLEAN_21699	1000	-	141410319	141413772	0	3	66,75,108,	0,2295,3345,
chr1	142827854	143124795	GLEAN_11135	1000	+	142827854	143124795	0	10	21,99,61,94,46,2487,204,76,110,180,	0,38236,43010,71691,83407,204893,211782,243333,264134,296761,
chr1	145228234	145229272	GLEAN_04334	1000	+	145228234	145229272	0	1	1038,	0,
chr1	145231818	145260623	GLEAN_04335	1000	+	145231818	145260623	0	5	163,152,123,94,116,	0,22296,22755,24841,28689,
chr1	145332931	145403904	GLEAN_04336	1000	+	145332931	145403904	0	18	177,127,146,93,182,192,107,126,137,209,127,111,144,115,37,64,85,194,	0,916,18937,23335,24730,32570,37558,41930,44391,46707,48255,56232,59391,64744,66339,66613,66775,70779,
chr10	215652	461782	GLEAN_05510	1000	+	215652	461782	0	25	40,45,50,105,52,79,98,121,88,89,64,92,78,122,91,84,114,48,78,120,48,69,111,82,129,	0,34379,48502,68331,104673,109813,125481,126762,129342,131949,132650,161155,162514,168884,197755,200910,201965,215212,216364,227315,236965,238170,238833,240491,246001,
chr10	2070900	2119145	GLEAN_19380	1000	+	2070900	2119145	0	5	118,94,139,169,50,	0,737,28730,45640,48195,
chr10	2145430	2218543	GLEAN_19376	1000	-	2145430	2218543	0	16	6598,215,117,78,140,54,96,379,99,105,84,114,109,202,85,135,	0,8274,14077,14724,15459,19152,20487,22287,24839,35817,41967,54032,56700,62996,64350,72978,
chr10	2941448	2984886	GLEAN_05058	1000	-	2941448	2984886	0	10	97,48,50,50,128,86,76,99,171,164,	0,3455,3909,11437,14597,15950,16605,18141,19151,43274,
chr10	3042364	3043705	GLEAN_05066	1000	+	3042364	3043705	0	1	1341,	0,
chr10	4017386	4071544	GLEAN_11371	1000	-	4017386	4071544	0	11	182,34,185,46,133,152,68,119,215,123,18,	0,7216,8095,13245,21101,22929,27008,42157,52772,53335,54140,
chr10	4327156	4353719	GLEAN_11369	1000	-	4327156	4353719	0	2	1310,544,	0,26019,
chr10	4645277	4665488	GLEAN_11365	1000	-	4645277	4665488	0	5	60,63,137,35,5,	0,673,8947,13433,20206,
chr10	5011336	5021946	GLEAN_00686	1000	+	5011336	5021946	0	7	28,179,127,125,107,143,209,	0,2927,5691,7818,9891,10149,10401,
chr10	5806736	5932252	GLEAN_07689	1000	+	5806736	5932252	0	17	96,135,117,108,139,84,158,93,87,93,78,96,133,71,129,130,128,	0,4995,40989,62310,62796,69979,74574,79761,104357,109685,110295,116646,118981,119929,122916,124023,125388,
chr10	6802898	6848089	GLEAN_10767	1000	+	6802898	6848089	0	14	210,103,197,165,189,331,112,52,102,166,83,128,100,201,	0,4240,5616,6632,9080,25454,27062,29202,33771,35068,36739,41922,43659,44990,
chr10	7638050	7736905	GLEAN_02999	1000	+	7638050	7736905	0	25	169,164,91,168,143,171,84,72,70,209,150,164,225,141,85,233,133,103,142,88,213,161,138,109,114,	0,8675,24241,28904,33247,35211,41797,44486,45214,49623,57966,62003,64483,66067,66554,67196,69954,76911,77543,86774,88787,91347,93055,94919,98741,
chr10	7748847	7764283	GLEAN_03000	1000	+	7748847	7764283	0	2	88,1196,	0,14240,
chr10	10150825	10157356	GLEAN_08701	1000	+	10150825	10157356	0	5	154,63,128,62,148,	0,1126,2358,5048,6383,
chr10	10405672	10421250	GLEAN_20528	1000	-	10405672	10421250	0	8	117,141,108,109,146,81,162,63,	0,1346,3529,4320,6276,7302,12750,15515,
chr10	10570891	10579322	GLEAN_20524	1000	-	10570891	10579322	0	6	124,88,237,139,39,876,	0,1799,2149,5502,5934,7555,
chr10	10722532	10745943	GLEAN_20521	1000	-	10722532	10745943	0	6	139,142,172,207,138,174,	0,1483,3023,6078,8535,23237,
chr10	11264402	11283371	GLEAN_20537	1000	+	11264402	11283371	0	5	40,196,194,81,140,	0,6379,7035,8161,18829,
chr10	11846343	11892412	GLEAN_03280	1000	+	11846343	11892412	0	6	80,211,147,78,52,5,	0,36310,37928,45294,45927,46064,
chr10	11927148	11931680	GLEAN_03275	1000	-	11927148	11931680	0	10	231,121,84,157,130,125,139,107,172,3,	0,313,544,945,1357,1755,2220,2687,2987,4529,
chr10	12466354	12588713	GLEAN_03284	1000	+	12466354	12588713	0	9	206,194,132,75,51,213,138,145,124,	0,100258,100640,102028,105419,114703,117118,119661,122235,
chr10	12953741	13180506	GLEAN_03287	1000	+	12953741	13180506	0	21	135,49,68,70,41,68,49,65,40,69,82,62,49,74,51,72,30,27,33,62,136,	0,6482,23022,38654,43070,44155,52819,60001,85479,99438,99603,110811,116640,149737,150773,161038,182424,202876,203214,223614,226629,
chr10	13655235	13666843	GLEAN_25608	1000	+	13655235	13666843	0	2	248,1636,	0,9972,
chr10	15728387	15730368	GLEAN_00382	1000	-	15728387	15730368	0	4	80,118,75,72,	0,292,1122,1909,
chr10	16518146	16545540	GLEAN_14906	1000	-	16518146	16545540	0	12	128,144,81,63,147,133,144,80,129,49,83,262,	0,689,919,1252,1522,1766,2015,2319,2501,12939,23250,27132,
chr10	16570001	16601397	GLEAN_14905	1000	-	16570001	16601397	0	14	64,105,91,184,73,87,181,133,102,111,47,66,93,253,	0,1081,2104,2338,3172,3493,4484,5235,6190,7158,7776,9452,10531,31143,
chr10	17423556	17465593	GLEAN_04617	1000	-	17423556	17465593	0	19	72,66,153,2739,53,31,99,33,108,69,38,182,107,71,58,65,89,134,39,	0,2505,5005,6749,11472,12394,16467,17083,17642,18654,21534,22653,24359,24568,31679,32547,34244,39696,41998,
chr10	17569685	17570867	GLEAN_04615	1000	-	17569685	17570867	0	1	1182,	0,
chr10	17599420	17625800	GLEAN_04614	1000	-	17599420	17625800	0	4	1068,211,83,231,	0,6253,6777,26149,
chr10	18968084	18969293	GLEAN_10788	1000	+	18968084	18969293	0	4	57,64,85,103,	0,451,686,1106,
chr10	18987634	19001966	GLEAN_10789	1000	+	18987634	19001966	0	12	154,92,132,187,271,151,153,167,16,167,182,107,	0,726,3588,4119,5132,7125,7500,10603,10881,11154,13103,14225,
chr10	19577396	19588684	GLEAN_25537	1000	-	19577396	19588684	0	2	723,156,	0,11132,
chr10	19894550	19900291	GLEAN_25532	1000	-	19894550	19900291	0	11	158,106,237,126,141,193,142,111,450,178,72,	0,496,867,1274,1796,2555,3438,3817,4858,5480,5669,
chr10	19901127	19909247	GLEAN_25549	1000	+	19901127	19909247	0	8	150,144,80,133,144,70,81,137,	0,1619,1909,6190,6633,7324,7728,7983,
chr10	19959246	19964831	GLEAN_25531	1000	-	19959246	19964831	0	9	190,160,43,107,82,174,84,120,87,	0,386,1329,1558,1756,2611,2927,5237,5498,
chr10	20016595	20020667	GLEAN_25527	1000	-	20016595	20020667	0	9	171,116,342,72,124,131,184,181,59,	0,298,1247,2427,2602,2814,3196,3654,4013,
chr10	20021912	20032934	GLEAN_25526	1000	-	20021912	20032934	0	21	54,169,97,58,114,119,115,90,99,174,207,186,249,291,388,172,76,60,156,147,192,	0,166,626,1365,1563,1943,2151,3709,3892,4074,6788,7106,7391,8108,8573,9449,9851,10030,10313,10597,10830,
chr10	20033996	20037143	GLEAN_25558	1000	+	20033996	20037143	0	11	48,33,63,87,31,98,69,68,55,87,81,	0,361,830,1137,1314,1431,2079,2300,2537,2889,3066,
chr10	20042266	20044676	GLEAN_25525	1000	-	20042266	20044676	0	11	81,87,55,68,69,98,46,111,63,33,39,	0,244,406,550,703,1016,1231,1365,1586,1795,2371,
chr10	20051548	20057751	GLEAN_25523	1000	-	20051548	20057751	0	14	135,107,153,154,186,58,69,55,147,101,65,128,128,155,	0,225,1138,1703,2218,2502,2902,3328,3549,3930,4343,4682,5042,6048,
chr10	20428717	20436461	GLEAN_01177	1000	+	20428717	20436461	0	21	204,125,142,97,77,96,81,99,56,114,141,55,123,90,128,105,124,136,164,99,102,	0,603,869,1131,1397,1591,2077,2445,2714,2939,3221,3447,3582,5135,5315,5695,6093,6297,7065,7456,7642,
chr10	20437328	20439094	GLEAN_01173	1000	-	20437328	20439094	0	2	113,547,	0,1219,
chr10	21185915	21198091	GLEAN_15715	1000	+	21185915	21198091	0	3	73,273,2939,	0,8585,9237,
chr10	21265046	21314923	GLEAN_15718	1000	+	21265046	21314923	0	39	21,198,549,372,386,115,183,69,56,118,84,138,122,244,177,144,256,211,196,168,180,111,197,200,157,90,104,130,76,55,208,209,720,152,303,114,180,117,567,	0,10360,10653,12091,13271,14738,20042,20308,20745,21305,24718,30225,30757,31022,32183,33331,33618,34423,34882,35549,35909,36241,36696,37115,37419,37664,38205,39494,40540,41074,41295,42126,42427,43366,44508,45969,46270,46830,49310,
chr10	21449930	21469831	GLEAN_15721	1000	+	21449930	21469831	0	7	241,76,48,161,114,161,84,	0,2455,3370,18527,19206,19557,19817,
chr10	21649121	21654177	GLEAN_15725	1000	+	21649121	21654177	0	13	75,42,106,121,63,61,87,57,104,45,52,48,399,	0,416,833,1197,1499,2432,2687,2971,3193,3763,4095,4528,4657,
chr10	21946334	21946778	GLEAN_15665	1000	-	21946334	21946778	0	1	444,	0,
chr10	22186804	22192596	GLEAN_15662	1000	-	22186804	22192596	0	6	218,191,176,104,170,11,	0,1011,1293,1673,3738,5781,
chr10	22234811	22290069	GLEAN_15738	1000	+	22234811	22290069	0	60	757,925,168,549,24,43,681,183,135,162,162,75,125,158,110,91,187,169,159,78,128,60,159,177,121,125,114,118,195,176,157,180,93,133,151,134,89,115,241,124,125,100,156,213,154,213,161,114,108,133,77,133,137,125,144,97,106,206,105,123,	0,5543,6586,6848,9175,17364,21794,23593,24059,25632,26172,26664,28186,28491,31117,31586,31892,33847,34382,34713,36072,36514,37476,38602,38950,39632,40007,40217,40483,40800,41061,41327,41913,42276,42549,42950,43269,43634,44501,44920,45959,46200,46505,46805,47253,47523,48437,48864,49942,50430,50646,50828,51105,51666,52809,53194,54250,54462,54798,55135,
chr10	22350077	22365945	GLEAN_15740	1000	+	22350077	22365945	0	10	51,133,212,151,92,57,147,215,145,120,	0,3202,4254,4825,6347,8490,9135,9443,12869,15748,
chr10	23033385	23037309	GLEAN_18032	1000	-	23033385	23037309	0	7	40,152,88,107,68,115,351,	0,960,1194,1749,2329,3096,3573,
chr10	23058685	23069584	GLEAN_18040	1000	+	23058685	23069584	0	2	25,1580,	0,9319,
chr10	23291457	23299995	GLEAN_18046	1000	+	23291457	23299995	0	6	603,321,62,104,113,420,	0,2919,6682,6970,7737,8118,
chr10	23358770	23366066	GLEAN_18049	1000	+	23358770	23366066	0	17	110,119,86,135,113,50,164,162,78,59,123,176,110,94,117,65,153,	0,774,1203,1446,1933,2378,2634,3242,3579,3749,3895,4100,5119,5476,5751,6171,7143,
chr10	23371245	23376620	GLEAN_18050	1000	+	23371245	23376620	0	13	66,158,48,174,54,118,153,138,66,196,132,85,4,	0,635,1265,1442,1862,2066,2280,2517,3185,4701,4983,5201,5371,
chr10	23653524	23654019	GLEAN_19720	1000	+	23653524	23654019	0	1	495,	0,
chr10	23660789	23671722	GLEAN_19707	1000	-	23660789	23671722	0	7	90,187,112,155,373,89,23,	0,848,3576,5412,5713,7459,10910,
chr10	23836887	23840948	GLEAN_19705	1000	-	23836887	23840948	0	4	113,75,279,169,	0,520,1004,3892,
chr10	25459191	25462278	GLEAN_20371	1000	-	25459191	25462278	0	5	36,161,154,115,86,	0,280,762,2565,3001,
chr10	25510710	25521460	GLEAN_20373	1000	+	25510710	25521460	0	9	117,41,280,119,51,90,90,94,33,	0,1031,2455,5552,6350,6495,6914,8908,10717,
chr10	30585270	30598226	GLEAN_14537	1000	+	30585270	30598226	0	21	67,560,76,200,123,94,174,177,174,128,153,219,108,160,119,235,228,272,98,140,8,	0,352,1842,2210,2523,3665,5166,5655,6133,6539,6770,7328,8043,8686,8996,10710,11133,11529,12216,12418,12948,
chr10	30965170	31061985	GLEAN_14538	1000	+	30965170	31061985	0	38	144,113,103,153,81,149,116,158,536,107,158,428,70,84,123,105,58,80,102,54,76,122,50,169,117,66,171,135,108,129,87,113,59,98,69,45,119,58,	0,13398,16561,20577,22771,24320,30113,33470,34510,40211,40907,44726,45820,47988,50098,51746,53959,54753,58576,60031,64822,65445,69287,70270,71730,73552,76675,77272,80479,81159,82824,88760,91788,92735,94057,94808,96155,96757,
chr10	31062912	31065654	GLEAN_14532	1000	-	31062912	31065654	0	5	90,33,113,73,24,	0,590,1860,2497,2718,
chr10	31408356	31418541	GLEAN_14545	1000	+	31408356	31418541	0	12	153,90,52,170,94,137,97,94,82,105,73,134,	0,1675,2000,3642,4244,5334,6771,7860,8465,9125,9335,10051,
chr10	31460201	31461332	GLEAN_14547	1000	+	31460201	31461332	0	1	1131,	0,
chr10	31698957	31729526	GLEAN_14524	1000	-	31698957	31729526	0	11	123,111,81,78,44,97,86,88,59,70,78,	0,5143,5734,6621,7161,7763,8098,9568,9851,10203,30491,
chr10	31760398	31773139	GLEAN_14554	1000	+	31760398	31773139	0	10	457,128,139,171,27,126,51,171,48,224,	0,9098,9447,9682,10016,10380,10622,11667,12057,12517,
chr10	31889350	31984060	GLEAN_14521	1000	-	31889350	31984060	0	35	218,216,160,156,89,103,159,73,95,128,226,141,172,94,68,134,168,86,118,85,143,60,96,81,210,68,196,204,54,215,121,183,68,170,143,	0,2343,3260,3721,5384,6299,7039,15831,22085,31588,36446,42219,56874,57809,58651,59783,60139,62927,63928,64966,66589,67147,73320,74284,75376,76718,77660,80051,81316,87007,88300,90819,93991,94152,94567,
chr10	32100712	32130102	GLEAN_14558	1000	+	32100712	32130102	0	5	67,73,81,128,203,	0,6527,16846,20857,29187,
chr10	32144856	32145176	GLEAN_22015	1000	+	32144856	32145176	0	2	123,54,	0,266,
chr10	32353497	32369640	GLEAN_22020	1000	+	32353497	32369640	0	19	121,184,101,171,87,116,178,146,145,130,101,96,81,93,122,110,160,137,391,	0,1904,2320,2996,4640,5482,7993,8856,9533,10063,10275,10657,11084,11573,12082,12611,12896,13234,15752,
chr10	32482606	32551771	GLEAN_22022	1000	+	32482606	32551771	0	23	26,940,79,96,132,105,668,349,227,177,73,518,151,627,291,1511,131,52,207,112,234,177,1277,	0,7012,8731,8934,18160,18505,19351,23585,40267,41885,42671,44063,46944,48392,52716,53196,57960,60909,62912,64484,65406,66610,67888,
chr10	32609784	32615801	GLEAN_22024	1000	+	32609784	32615801	0	8	64,154,254,57,96,77,160,89,	0,3705,3934,4504,5081,5374,5671,5928,
chr10	32684107	32773154	GLEAN_22008	1000	-	32684107	32773154	0	6	537,165,413,98,177,233,	0,6977,15644,48920,58666,88814,
chr10	32993086	33030630	GLEAN_22003	1000	-	32993086	33030630	0	20	42,31,56,62,74,104,59,109,69,94,100,184,62,118,45,54,114,86,61,144,	0,2105,2634,4220,4713,10628,11473,12458,14329,15850,20027,21367,22312,25946,28850,28978,31093,33475,36053,37400,
chr10	33199346	33203493	GLEAN_22029	1000	+	33199346	33203493	0	5	84,139,269,186,42,	0,189,987,3461,4105,
chr10	33280736	33284883	GLEAN_22000	1000	-	33280736	33284883	0	5	42,186,269,139,84,	0,500,2891,3819,4063,
chr10	33936432	33945499	GLEAN_17156	1000	-	33936432	33945499	0	11	115,47,61,278,77,71,97,82,80,60,109,	0,371,2572,3895,4526,5184,5430,6513,8320,8725,8958,
chr10	37740986	37782227	GLEAN_19189	1000	+	37740986	37782227	0	20	243,102,79,104,132,112,83,144,93,147,164,115,102,148,59,142,208,135,67,177,	0,5978,9035,11129,19616,24379,25011,29651,30319,31101,31587,32222,33121,33374,33626,33787,36532,37656,38230,41064,
chr10	38102415	38227204	GLEAN_19192	1000	+	38102415	38227204	0	32	108,58,91,65,56,48,43,73,132,63,82,117,79,59,68,43,154,98,42,85,80,61,3,115,59,104,178,69,93,71,56,88,	0,27475,53059,53601,55812,60085,60510,60941,62889,64960,67025,68283,80532,91497,92764,94514,95180,96241,96505,97406,100168,100546,103778,103864,104313,105433,107228,111873,114576,117308,121946,124701,
chr10	38579510	38677501	GLEAN_18207	1000	-	38579510	38677501	0	19	160,124,158,172,130,170,222,120,144,129,144,231,201,246,150,686,233,309,222,	0,895,2732,3536,4123,6098,6879,10172,19526,20864,21689,63864,65389,67014,67675,80066,87642,96813,97769,
chr10	38994240	39014444	GLEAN_18205	1000	-	38994240	39014444	0	7	794,79,99,105,117,150,12,	0,937,2989,4592,9176,14156,20192,
chr10	39125054	39136741	GLEAN_18214	1000	+	39125054	39136741	0	5	20,127,176,86,131,	0,8952,10221,11245,11556,
chr10	39137750	39138277	GLEAN_18204	1000	-	39137750	39138277	0	2	5,163,	0,364,
chr10	39143766	39318198	GLEAN_18203	1000	-	39143766	39318198	0	8	74,217,176,367,2341,88,226,747,	0,494,959,2615,3862,6911,51065,173685,
chr10	39987720	39989061	GLEAN_21403	1000	+	39987720	39989061	0	1	1341,	0,
chr10	39992422	39997044	GLEAN_21399	1000	-	39992422	39997044	0	3	507,144,339,	0,1696,4283,
chr10	40186563	40187091	GLEAN_21406	1000	+	40186563	40187091	0	1	528,	0,
chr10	40376855	40379620	GLEAN_21396	1000	-	40376855	40379620	0	5	141,120,73,111,266,	0,1128,2048,2292,2499,
chr10	40822829	40834547	GLEAN_10591	1000	+	40822829	40834547	0	8	152,116,46,129,46,102,67,179,	0,2919,4318,6378,8420,8568,8784,11539,
chr10	41167065	41172748	GLEAN_17162	1000	+	41167065	41172748	0	5	111,114,94,185,123,	0,793,1556,4628,5560,
chr10	41191910	41225428	GLEAN_17159	1000	-	41191910	41225428	0	15	51,72,81,144,206,94,114,76,79,142,44,67,128,112,159,	0,693,1295,2232,4785,6081,6386,8767,9304,10032,11891,15641,16241,20665,33359,
chr10	41985654	42007128	GLEAN_01425	1000	-	41985654	42007128	0	12	83,70,63,76,71,118,134,257,37,126,126,114,	0,1528,1885,2419,3276,4513,6579,8750,14041,20158,20484,21360,
chr10	44806749	44839932	GLEAN_07790	1000	+	44806749	44839932	0	12	48,100,95,114,91,80,60,94,96,59,123,60,	0,3247,18531,22107,25334,26346,27754,29480,30155,30694,31991,33123,
chr10	45127357	45622638	GLEAN_07792	1000	+	45127357	45622638	0	11	131,106,107,68,177,177,103,132,87,99,52,	0,475181,482700,483693,484232,486166,489409,490095,491616,491824,495229,
chr10	46415049	46450663	GLEAN_19087	1000	+	46415049	46450663	0	13	7,127,164,195,320,262,349,126,127,93,96,104,118,	0,1453,4208,7461,14693,18845,23828,25596,26941,31115,32447,33606,35496,
chr10	46498187	46541886	GLEAN_19088	1000	+	46498187	46541886	0	20	162,88,65,48,28,469,50,119,150,104,167,86,164,181,125,171,306,145,161,109,	0,1125,12094,15983,24943,26283,27373,29523,31462,32016,32217,32844,33142,35969,36868,37841,38767,39176,41354,43590,
chr10	46590082	46660508	GLEAN_19084	1000	-	46590082	46660508	0	9	129,219,174,143,103,159,65,58,843,	0,1678,4979,16896,23690,34032,40736,51797,69583,
chr10	49619441	49761168	GLEAN_00057	1000	+	49619441	49761168	0	30	45,74,79,39,54,1194,51,62,103,167,118,168,66,120,204,81,55,59,66,230,122,71,96,74,61,60,108,97,73,103,	0,21318,27815,27986,44713,53944,92482,94167,97002,101853,104225,104429,109274,112387,113713,115350,115657,115810,116919,121439,122387,131291,132835,133285,133634,137273,137418,138281,140993,141624,
chr10	50087881	50090172	GLEAN_00059	1000	+	50087881	50090172	0	2	87,1125,	0,1166,
chr10	50210434	50229499	GLEAN_00061	1000	+	50210434	50229499	0	7	60,121,77,205,252,122,1446,	0,2280,4062,5371,9239,13773,17619,
chr10	51427997	51562719	GLEAN_22198	1000	+	51427997	51562719	0	12	585,71,64,120,54,52,124,172,61,180,254,156,	0,48609,75015,79928,93718,97503,106970,108638,110832,121209,132918,134566,
chr10	51799740	52063301	GLEAN_22200	1000	+	51799740	52063301	0	64	164,83,99,96,96,198,126,126,159,180,141,120,126,123,123,153,54,126,126,120,138,51,126,228,126,129,126,123,126,126,123,123,126,123,123,165,69,126,123,159,72,126,123,126,117,129,120,126,150,66,117,120,123,132,126,207,126,123,117,129,120,232,175,390,	0,33243,35990,48499,51939,120864,124355,132147,138614,143355,144138,146275,149674,151554,154787,155968,159721,161343,164140,164832,165144,166113,168050,169910,171879,172124,174120,176576,178209,180490,189278,189554,191132,193073,194865,195284,197995,198159,199506,200351,203827,207369,211200,215997,218089,219059,219874,222382,226957,227434,227769,229635,231486,232904,234892,235590,237041,237415,24…
chr10	52788806	52801551	GLEAN_22192	1000	-	52788806	52801551	0	18	1289,168,57,62,78,141,174,156,132,218,89,120,91,102,63,61,112,109,	0,3023,4667,5084,5605,5778,7095,7360,7858,8089,9027,9787,10799,11123,11333,11506,12131,12636,
chr10	55174230	55214719	GLEAN_02208	1000	+	55174230	55214719	0	8	126,157,123,90,131,108,144,132,	0,5235,27258,28586,30690,32512,38612,40357,
chr10	55442266	55474022	GLEAN_02194	1000	-	55442266	55474022	0	11	12,167,97,49,92,144,133,77,42,137,112,	0,1338,2390,4094,6419,8306,11625,15362,18221,22147,31644,
chr10	55489277	55596444	GLEAN_02193	1000	-	55489277	55596444	0	42	153,81,175,283,151,90,155,123,88,169,64,94,181,81,64,94,181,64,94,165,147,166,212,112,87,98,135,84,126,141,82,266,107,108,82,144,157,145,166,144,111,6,	0,1348,1923,12472,13806,16843,19472,20898,24427,28080,30039,30834,33116,34724,34886,35237,39559,43588,44467,45811,49155,50575,53211,56449,57019,58704,59636,61918,65457,67482,69789,74000,77668,87735,89302,90087,92370,95857,96547,98317,99389,107161,
chr10	57051761	57185440	GLEAN_12858	1000	-	57051761	57185440	0	19	282,131,139,246,84,224,184,148,106,112,165,131,189,166,89,159,83,71,54,	0,5024,8373,13074,19339,44949,45828,48798,59067,63323,64415,68740,79352,89055,101224,109004,119829,125025,133625,
chr10	57536419	57536593	GLEAN_24971	1000	-	57536419	57536593	0	1	174,	0,
chr10	59422082	59435590	GLEAN_17167	1000	+	59422082	59435590	0	3	45,123,171,	0,9133,13337,
chr10	60054994	60086552	GLEAN_21883	1000	-	60054994	60086552	0	9	58,179,68,184,210,195,54,171,234,	0,1293,1978,3691,14402,16645,20614,27187,31324,
chr10	60129153	60141929	GLEAN_21882	1000	-	60129153	60141929	0	5	120,87,88,142,82,	0,759,2788,8481,12694,
chr10	60280048	60300825	GLEAN_21880	1000	-	60280048	60300825	0	9	168,126,135,225,210,159,186,143,793,	0,1690,2546,3956,5046,10413,15224,19681,19984,
chr10	60342639	60357611	GLEAN_21889	1000	+	60342639	60357611	0	9	69,219,196,191,138,165,64,117,113,	0,1488,7239,8698,9999,10275,11648,12164,14859,
chr10	61869939	61887392	GLEAN_25680	1000	+	61869939	61887392	0	6	8,22,369,89,166,156,	0,6695,8194,12211,15679,17297,
chr10	62090936	62093078	GLEAN_25681	1000	+	62090936	62093078	0	1	2142,	0,
chr10	64099729	64165015	GLEAN_24684	1000	-	64099729	64165015	0	41	5,121,93,84,84,84,72,93,90,81,90,87,91,38,69,91,38,69,91,38,69,91,38,69,91,35,31,8,69,82,38,69,91,38,69,167,88,133,107,141,30,	0,6566,7537,9471,12453,12702,12993,14144,14357,16784,21241,24853,26954,28684,29748,32568,34463,34979,35125,35785,37032,37250,38014,38651,39664,40174,42958,46966,47584,48437,48665,49541,49983,50890,52188,52884,55620,57563,58511,63299,65256,
chr10	64280284	64301049	GLEAN_02682	1000	-	64280284	64301049	0	8	255,91,54,177,149,172,170,75,	0,4114,5661,7442,12373,15634,18181,20690,
chr10	64340688	64379528	GLEAN_02683	1000	+	64340688	64379528	0	6	57,152,178,114,180,45,	0,10238,31751,33084,36826,38795,
chr10	65910392	65915865	GLEAN_02674	1000	-	65910392	65915865	0	4	70,58,324,868,	0,2775,3885,4605,
chr10	65916171	65975655	GLEAN_02689	1000	+	65916171	65975655	0	23	6,111,66,91,80,95,133,80,77,167,73,95,98,232,251,198,85,142,1143,105,207,147,104,	0,1784,4158,5231,13040,13209,14740,18068,19068,19530,29485,30702,30950,31757,36664,39368,44082,44985,47264,48708,53774,54601,59380,
chr10	68789855	68791130	GLEAN_05799	1000	-	68789855	68791130	0	1	1275,	0,
chr10	68953293	69056650	GLEAN_05801	1000	+	68953293	69056650	0	11	153,64,151,35,89,130,128,144,174,155,298,	0,3638,51778,56969,58801,60402,63391,67074,67402,94066,103059,
chr10	69081292	69113637	GLEAN_05802	1000	+	69081292	69113637	0	5	86,139,189,144,147,	0,9381,10176,30664,32198,
chr10	69283113	69326519	GLEAN_05803	1000	+	69283113	69326519	0	15	35,191,146,85,113,203,107,148,221,287,123,425,109,127,152,	0,20667,21226,21459,26229,27178,33225,34418,36073,36849,38545,38792,41946,42612,43254,
chr10	70330714	70482235	GLEAN_16566	1000	-	70330714	70482235	0	13	100,102,128,120,51,54,109,60,131,93,102,197,157,	0,5113,7289,10609,12375,12530,14012,15981,16197,33893,40577,68596,151364,
chr10	70780475	71050668	GLEAN_04709	1000	+	70780475	71050668	0	112	79,62,96,78,93,182,197,101,102,138,165,113,163,79,188,165,159,174,135,159,212,91,119,127,158,148,608,151,159,162,102,201,172,113,203,120,292,152,310,165,342,156,266,1273,396,323,145,219,266,169,156,141,183,138,186,123,183,132,198,111,117,231,183,129,122,142,132,153,210,102,120,201,174,132,197,133,183,147,177,156,153,171,131,205,180,129,155,145,95,235,195,126,156,159,167,163,188,92,29,183,138,195,…	0,24805,26071,26275,26441,32793,35232,40898,42671,45059,51191,51910,52864,54407,54755,56821,62569,63020,66027,67059,70284,70644,71559,72145,74668,75789,76743,81893,88913,89707,90755,91805,92785,93489,94479,95401,95619,96980,98040,99535,102434,111136,112149,113060,114768,116928,118390,119833,126973,129805,133317,135987,138330,139651,145743,147543,149092,151596,154863,156942,162408,166668,170446,17…
chr10	71211179	71270060	GLEAN_04710	1000	+	71211179	71270060	0	27	41,85,60,54,137,101,137,112,128,98,174,137,47,108,75,103,77,141,69,112,140,42,101,178,108,153,90,	0,15568,23838,24327,25252,25509,27526,28541,33429,34167,34435,35247,37129,37793,38033,40936,43131,43822,45432,45756,45961,48558,51120,52126,54593,55226,58791,
chr10	71344428	71346339	GLEAN_04713	1000	+	71344428	71346339	0	1	1911,	0,
chr10	71574282	71588824	GLEAN_04715	1000	+	71574282	71588824	0	17	351,98,70,47,151,132,183,93,87,34,93,20,39,342,114,1384,731,	0,1485,2746,3088,3241,3474,3841,4245,4614,4930,5304,5512,8273,9156,9960,12016,13811,
chr10	73542576	73557677	GLEAN_12773	1000	-	73542576	73557677	0	9	142,79,67,104,45,68,80,118,41,	0,4088,5555,6186,7210,8334,10151,10993,15060,
chr10	73858602	73876435	GLEAN_12768	1000	-	73858602	73876435	0	6	97,62,174,192,59,115,	0,1319,3201,5543,7356,17718,
chr10	73879972	73888297	GLEAN_12767	1000	-	73879972	73888297	0	6	169,238,210,105,156,115,	0,1920,3712,5074,6580,8210,
chr10	73925021	73990473	GLEAN_12766	1000	-	73925021	73990473	0	41	204,45,183,60,142,200,198,219,210,148,221,137,32,137,164,99,247,177,123,105,197,746,103,219,165,120,264,202,152,69,87,612,204,164,89,165,122,502,90,79,194,	0,2504,3272,4622,4970,5848,6949,11232,12244,12677,16542,17801,18718,20669,21835,24394,25224,27349,27910,29704,33768,35798,37431,38129,39515,39774,42082,43195,45430,46201,49386,50002,51839,54856,55957,56185,56919,57575,59500,63224,65258,
chr10	75251912	75255394	GLEAN_08715	1000	-	75251912	75255394	0	2	960,57,	0,3425,
chr10	75309544	75406787	GLEAN_08714	1000	-	75309544	75406787	0	22	159,159,66,81,147,180,135,183,141,109,151,148,231,93,86,82,79,88,87,120,115,105,	0,1627,2931,3508,4536,5435,6608,7012,7946,8583,9137,12496,14367,15847,22775,24083,27708,28299,30217,38425,42803,97138,
chr10	76093069	76096687	GLEAN_20471	1000	+	76093069	76096687	0	7	126,71,99,70,74,111,268,	0,437,640,1028,2317,3144,3350,
chr10	77298702	77299444	GLEAN_07018	1000	+	77298702	77299444	0	2	297,303,	0,439,
chr10	77711023	77711521	GLEAN_07015	1000	-	77711023	77711521	0	1	498,	0,
chr10	77826958	77882301	GLEAN_07014	1000	-	77826958	77882301	0	12	144,85,115,147,247,166,240,443,119,125,150,44,	0,1276,4347,5811,9155,14371,15305,36158,40161,43096,47507,55299,
chr10	78886687	78928201	GLEAN_18133	1000	-	78886687	78928201	0	11	233,114,181,171,118,98,109,107,215,505,483,	0,1684,2279,3188,4743,4947,5594,8007,17047,21536,41031,
chr10	78928577	78961076	GLEAN_18132	1000	-	78928577	78961076	0	4	83,151,109,299,	0,1421,31954,32200,
chr10	78967875	79006892	GLEAN_18139	1000	+	78967875	79006892	0	18	106,50,168,58,161,186,54,84,287,223,90,74,151,325,275,99,48,93,	0,3314,5521,10085,12885,18922,20290,20582,24148,26173,26507,29350,30741,33180,33884,34714,35873,38924,
chr10	79535641	79553678	GLEAN_18127	1000	-	79535641	79553678	0	11	201,213,150,89,76,104,143,67,346,297,1449,	0,1713,3133,5553,6317,6848,7047,7656,9678,15103,16588,
chr10	79685182	79685665	GLEAN_18126	1000	-	79685182	79685665	0	1	483,	0,
chr10	79701314	79726709	GLEAN_18153	1000	+	79701314	79726709	0	12	33,136,219,192,151,182,90,126,141,123,128,39,	0,1711,5180,6620,10351,10961,15324,18247,19123,20482,20658,25356,
chr10	79837114	79854756	GLEAN_18123	1000	-	79837114	79854756	0	12	105,99,180,182,190,122,303,79,162,75,60,57,	0,1927,2296,3786,4162,5652,7264,7957,8260,8592,10220,17585,
chr10	80040697	80055585	GLEAN_18122	1000	-	80040697	80055585	0	18	69,116,77,53,50,37,92,209,90,92,122,95,51,126,117,140,128,94,	0,228,1178,1570,2046,2463,3188,3456,5505,5778,5978,6336,8663,9353,9834,11509,12892,14794,
chr10	80188913	80196696	GLEAN_18120	1000	-	80188913	80196696	0	4	87,173,108,82,	0,2325,4035,7701,
chr10	80197160	80198439	GLEAN_18159	1000	+	80197160	80198439	0	4	65,103,116,175,	0,327,548,1104,
chr10	80359075	80379244	GLEAN_18118	1000	-	80359075	80379244	0	18	103,176,90,59,130,126,180,110,76,122,142,78,248,181,170,238,227,16,	0,213,786,2811,2957,5047,5345,6103,6765,7817,8071,9286,10861,11311,11659,17903,19071,20153,
chr10	80432194	80490151	GLEAN_18162	1000	+	80432194	80490151	0	18	876,237,180,992,2109,121,421,93,196,119,77,120,177,84,84,81,52,149,	0,10252,11758,13243,32606,37255,40420,40954,41271,41930,45710,46052,46406,46669,46868,49396,52648,57808,
chr10	80504728	80504875	GLEAN_03430	1000	+	80504728	80504875	0	1	147,	0,
chr10	80753669	80788203	GLEAN_03424	1000	-	80753669	80788203	0	22	123,210,162,206,60,171,162,109,156,47,201,145,193,51,65,111,132,106,71,56,178,219,	0,1609,4424,5697,8437,9247,13093,14102,15786,17157,17390,18228,20145,20800,23574,24638,26256,28043,29348,29963,31911,34315,
chr10	80796544	80830636	GLEAN_03423	1000	-	80796544	80830636	0	5	122,127,26,112,225,	0,811,8012,13209,33867,
chr10	80911954	80914432	GLEAN_03434	1000	+	80911954	80914432	0	4	141,252,108,642,	0,931,1605,1836,
chr10	82562620	82578933	GLEAN_14432	1000	+	82562620	82578933	0	6	303,89,57,93,118,117,	0,8148,9624,11257,15145,16196,
chr10	83080346	83124575	GLEAN_24741	1000	-	83080346	83124575	0	21	106,115,141,106,60,72,77,92,152,79,70,67,110,83,107,160,109,109,105,85,464,	0,939,1198,2153,2348,2721,6115,7248,7775,9091,10924,13241,17217,19295,20235,22026,23936,25680,28082,33729,43765,
chr10	83224558	83247316	GLEAN_24738	1000	-	83224558	83247316	0	19	21,105,90,87,90,42,135,76,74,28,103,34,93,57,65,39,144,103,93,	0,889,1255,1920,3398,3941,4588,5170,6883,8311,10617,11223,11952,17449,18431,18847,20023,21929,22665,
chr10	83291131	83386176	GLEAN_24736	1000	-	83291131	83386176	0	12	120,130,136,127,220,106,94,125,149,155,195,132,	0,7525,9573,42127,45698,46613,50313,51438,53260,55141,69712,94913,
chr10	83426389	83448225	GLEAN_24735	1000	-	83426389	83448225	0	6	430,194,91,163,109,183,	0,1310,4764,16735,20499,21653,
chr10	88711090	88749264	GLEAN_05269	1000	+	88711090	88749264	0	14	7,196,430,161,101,156,75,160,233,121,137,89,107,7,	0,5613,6166,7310,7941,9389,23825,30047,30949,35339,36097,36496,37572,38167,
chr10	88753419	88944013	GLEAN_05267	1000	-	88753419	88944013	0	38	141,154,104,163,173,189,115,158,209,174,21,99,130,79,127,202,177,89,132,153,142,128,112,203,106,187,119,107,168,213,257,138,202,136,186,160,128,9,	0,603,1466,1866,3731,4063,6392,7974,13045,14686,23494,27061,30406,31805,38630,39464,42017,42991,45228,46056,57810,61655,63073,63789,72259,77547,79720,80342,81118,90871,92203,97854,110130,112046,117513,132387,155813,190585,
chr10	89592081	90117370	GLEAN_10615	1000	+	89592081	90117370	0	18	50,121,80,575,44,56,97,35,93,168,79,183,49,67,108,103,112,386,	0,4606,454047,457896,461967,463194,466782,470245,475796,480819,481430,484092,484905,486519,488457,508784,520693,524903,
chr10	90272502	90284891	GLEAN_10618	1000	+	90272502	90284891	0	11	3,54,97,125,186,129,97,190,152,155,135,	0,3925,5022,6118,6566,6914,8136,10105,10738,11218,12254,
chr10	90368770	90414026	GLEAN_10619	1000	+	90368770	90414026	0	6	132,31,144,107,136,29,	0,41093,42166,44444,44930,45227,
chr10	91336078	91354064	GLEAN_10623	1000	+	91336078	91354064	0	8	37,104,55,92,115,162,74,132,	0,117,10513,11020,14089,16027,17440,17854,
chr10	91356062	91432726	GLEAN_10608	1000	-	91356062	91432726	0	41	181,152,156,89,169,108,134,138,199,140,754,215,163,108,201,273,160,109,206,166,67,162,146,107,204,97,117,176,128,72,177,176,156,133,146,449,138,202,225,185,416,	0,658,1466,1743,2296,4173,5964,9088,9938,10844,15881,17071,19789,32028,32895,33727,34388,35469,35971,37385,41222,43706,45178,46140,48790,50873,51031,51856,52344,52763,53700,55723,56301,58177,64811,66343,66984,70724,72615,73698,76248,
chr10	91476994	91483062	GLEAN_10624	1000	+	91476994	91483062	0	2	67,266,	0,5802,
chr10	91497940	91502606	GLEAN_10625	1000	+	91497940	91502606	0	3	67,276,14,	0,3851,4652,
chr11	456505	496691	GLEAN_05582	1000	+	456505	496691	0	20	215,171,91,186,132,117,102,72,75,158,64,201,157,192,85,131,110,223,134,21,	0,5264,13877,14117,23172,23545,23915,24114,25496,25742,28135,28634,29035,31978,32630,33099,34223,34698,35237,40165,
chr11	650450	653138	GLEAN_05570	1000	-	650450	653138	0	2	1760,100,	0,2588,
chr11	678784	703686	GLEAN_05584	1000	+	678784	703686	0	45	45,164,172,193,56,99,153,100,137,84,174,138,156,171,194,124,150,111,132,189,198,153,81,84,107,119,155,190,174,161,228,192,179,152,109,109,190,165,122,144,177,161,82,93,144,	0,572,1741,2760,3431,4620,5350,5608,5868,6587,6768,7224,7575,8422,9616,10024,11164,11547,12436,12732,13252,14085,14350,14696,15501,15756,16154,16427,16799,17907,18322,18874,19150,19463,20448,21281,21851,22136,22473,22857,23095,23635,23879,24585,24758,
chr11	741605	758785	GLEAN_05586	1000	+	741605	758785	0	8	65,209,50,111,83,100,85,185,	0,7538,8739,10010,10203,10631,15919,16995,
chr11	1327742	1330011	GLEAN_21781	1000	-	1327742	1330011	0	2	1390,455,	0,1814,
chr11	3162979	3228266	GLEAN_13991	1000	+	3162979	3228266	0	12	5,181,123,253,134,117,112,110,251,491,234,1475,	0,24829,32055,40556,44768,52689,53400,58184,59376,59933,60745,63812,
chr11	3478299	3632932	GLEAN_16661	1000	+	3478299	3632932	0	41	64,62,41,69,124,117,123,81,151,57,62,109,109,154,171,111,135,105,87,153,76,118,139,110,67,152,143,187,186,159,581,176,128,125,150,166,122,97,98,161,285,	0,27232,38022,50923,76668,88617,91321,96212,98753,98995,99954,108924,112424,113364,113607,114762,114974,118111,119490,121180,121432,121664,123782,124031,125330,130065,130620,131201,132762,133748,134516,139983,143263,147710,148024,150349,151173,151397,152270,152944,154348,
chr11	3661189	3678827	GLEAN_16660	1000	-	3661189	3678827	0	12	124,113,141,193,207,193,52,47,82,139,161,402,	0,4623,4835,5065,7060,7768,8925,9188,9315,9497,16321,17236,
chr11	4282375	4289908	GLEAN_13528	1000	+	4282375	4289908	0	5	280,121,140,105,137,	0,1692,5694,5919,7396,
chr11	4824677	4899556	GLEAN_13532	1000	+	4824677	4899556	0	23	35,126,85,676,218,151,96,75,287,108,111,68,142,132,183,162,132,132,77,165,139,162,108,	0,28211,28438,29179,31183,31779,39760,44304,47364,56892,57187,59741,60371,68420,68970,69299,69965,71513,71748,71941,72941,74276,74771,
chr11	4901394	4925580	GLEAN_13519	1000	-	4901394	4925580	0	15	112,103,157,221,121,234,203,163,103,173,221,120,155,129,29,	0,434,774,1036,1999,2668,3997,4332,5707,10898,11337,18330,20967,23767,24157,
chr11	5830474	5841474	GLEAN_15781	1000	-	5830474	5841474	0	5	538,106,220,92,100,	0,1734,4351,5359,10900,
chr11	5909618	5919998	GLEAN_15788	1000	+	5909618	5919998	0	6	6,130,91,144,209,143,	0,2996,6253,6518,7630,10237,
chr11	6299696	6304583	GLEAN_15790	1000	+	6299696	6304583	0	4	107,126,113,32,	0,3182,4422,4855,
chr11	9581554	9594453	GLEAN_05105	1000	-	9581554	9594453	0	5	152,187,170,175,156,	0,712,1570,6256,12743,
chr11	10458073	10460965	GLEAN_25454	1000	-	10458073	10460965	0	8	166,96,70,106,33,195,205,506,	0,267,966,1171,1500,1772,2056,2386,
chr11	10538563	10552396	GLEAN_25467	1000	+	10538563	10552396	0	13	111,12,200,62,54,118,210,95,107,129,169,105,335,	0,1356,7259,9468,9627,9779,10107,11054,11258,11601,12429,12815,13498,
chr11	10607949	10626433	GLEAN_10584	1000	+	10607949	10626433	0	32	33,246,79,35,21,18,21,192,198,205,79,160,105,192,117,153,161,169,69,63,150,162,132,126,143,167,15,134,193,80,90,138,	0,1596,2119,2395,3140,5480,6870,8158,8696,9039,9319,9496,9765,10047,10329,10691,11438,11704,12133,12434,12607,12919,13168,13507,13861,14276,16396,16603,16831,17249,17856,18346,
chr11	10783336	10805336	GLEAN_10583	1000	-	10783336	10805336	0	8	164,126,93,108,153,123,185,101,	0,1593,2063,3279,3800,4358,11623,21899,
chr11	10833828	10854036	GLEAN_10586	1000	+	10833828	10854036	0	6	14,167,94,134,164,78,	0,2926,13111,14907,18993,20130,
chr11	11608031	11625182	GLEAN_02452	1000	+	11608031	11625182	0	12	6,154,107,126,53,172,165,189,98,133,207,222,	0,5555,6337,7902,8784,9193,12726,13602,14520,15176,15794,16929,
chr11	11799565	11989282	GLEAN_02453	1000	+	11799565	11989282	0	23	291,126,196,118,473,104,160,4911,134,1841,242,126,171,138,165,1163,118,204,230,184,64,100,45,	0,32136,42298,46293,47517,49532,56695,67247,73215,103117,118523,125044,137730,146077,147689,149725,177427,179581,180223,181174,185357,188360,189672,
chr11	13815910	13912385	GLEAN_14853	1000	-	13815910	13912385	0	27	66,119,99,105,955,66,1219,38,126,135,42,129,132,38,69,87,72,51,53,59,123,147,278,293,39,62,1314,	0,1796,2559,5610,6499,9295,9962,16502,19301,21740,22393,23606,31529,33442,34009,34505,35369,37131,41729,42000,78715,79746,81144,82523,83559,90681,95161,
chr11	14285232	14309327	GLEAN_06436	1000	+	14285232	14309327	0	4	276,153,200,307,	0,4287,6031,23788,
chr11	14860421	14919891	GLEAN_06431	1000	-	14860421	14919891	0	36	51,177,189,66,115,53,75,129,96,82,146,192,87,88,134,125,97,120,124,170,84,172,185,110,94,152,93,142,87,69,62,127,109,97,58,42,	0,1662,3332,5089,5794,7847,10809,11508,12272,13081,14242,14565,18229,19247,19706,20568,21815,22399,24247,26034,28431,29890,31615,33754,35234,36574,37293,39904,41139,41562,45334,46340,49488,51193,54133,59428,
chr11	15221593	15329165	GLEAN_06429	1000	-	15221593	15329165	0	10	132,105,53,143,112,113,69,82,22,72,	0,1527,15956,20619,41233,43624,50568,62349,68841,107500,
chr11	15869460	15973557	GLEAN_08668	1000	-	15869460	15973557	0	16	344,123,123,123,123,120,123,126,126,99,228,168,123,72,103,3,	0,7139,15260,18409,24329,37962,42155,42677,44468,52751,61274,64216,77155,98371,102625,104094,
chr11	16396871	16571092	GLEAN_08666	1000	-	16396871	16571092	0	20	123,101,112,198,166,53,99,228,123,96,114,67,113,134,165,103,141,130,178,100,	0,4297,8578,9956,29276,35754,39517,60474,83245,86095,104165,129190,133880,140820,143102,157134,163043,169729,172539,174121,
chr11	16793351	16808013	GLEAN_20438	1000	-	16793351	16808013	0	8	666,168,117,81,185,135,149,53,	0,756,3457,4109,5217,8910,11174,14609,
chr11	17689455	17691018	GLEAN_24386	1000	+	17689455	17691018	0	2	241,1028,	0,535,
chr11	17822087	17823053	GLEAN_24388	1000	+	17822087	17823053	0	1	966,	0,
chr11	19570018	19602886	GLEAN_03209	1000	+	19570018	19602886	0	7	120,147,279,177,100,117,146,	0,11537,19478,25772,28090,30867,32722,
chr11	20140654	20197015	GLEAN_03211	1000	+	20140654	20197015	0	11	17,696,175,103,61,76,78,99,54,81,54,	0,918,13937,15768,18384,24885,27214,35531,43294,43432,56307,
chr11	21586450	21622841	GLEAN_18095	1000	-	21586450	21622841	0	13	56,99,58,202,122,218,72,73,102,81,238,119,186,	0,2541,2730,3472,4151,7039,11817,16147,16309,18410,19901,24044,36205,
chr11	21760978	21766091	GLEAN_18093	1000	-	21760978	21766091	0	8	55,36,54,102,75,177,181,28,	0,374,957,2307,2495,3443,3863,5085,
chr11	21884878	21888707	GLEAN_18102	1000	+	21884878	21888707	0	5	13,51,107,137,103,	0,330,813,1925,3726,
chr11	22719442	22758837	GLEAN_18088	1000	-	22719442	22758837	0	10	325,109,115,72,88,53,78,404,136,126,	0,7339,17229,17853,24378,27513,30944,31926,33664,39269,
chr11	24623905	24660803	GLEAN_02256	1000	-	24623905	24660803	0	5	156,96,165,59,142,	0,4139,4544,36087,36756,
chr11	24853876	24945133	GLEAN_02254	1000	-	24853876	24945133	0	16	152,174,118,127,491,111,191,215,148,107,206,119,85,152,191,26,	0,2178,2562,2874,3959,5759,6397,7636,8502,15791,24824,25122,28608,29107,38236,91231,
chr11	28225944	28227894	GLEAN_24821	1000	-	28225944	28227894	0	2	1407,51,	0,1899,
chr11	28963629	28996899	GLEAN_06847	1000	-	28963629	28996899	0	10	441,117,168,196,125,120,126,155,180,430,	0,5987,7106,10816,12311,14572,25608,28674,29195,32840,
chr11	29029925	29054810	GLEAN_06846	1000	-	29029925	29054810	0	5	30,58,112,118,846,	0,10573,11020,15040,24039,
chr11	29382503	29480910	GLEAN_03349	1000	+	29382503	29480910	0	27	149,200,123,122,145,119,28,107,78,105,131,86,208,125,107,91,143,106,127,89,205,140,116,75,85,143,57,	0,11615,13195,17152,19587,27063,38231,41899,42227,43024,44102,44946,46454,54258,54898,66976,73023,73301,78016,83786,87479,89473,89742,92275,93535,96096,98350,
chr11	30684555	30795821	GLEAN_09802	1000	+	30684555	30795821	0	23	226,128,85,145,130,84,133,107,112,107,138,218,86,95,123,86,77,144,102,108,109,99,130,	0,84033,84294,84790,88790,90172,90350,91572,91764,91957,92148,100917,102734,103703,104767,104974,105770,105945,109081,109852,110274,110951,111136,
chr11	31054245	31133874	GLEAN_09794	1000	-	31054245	31133874	0	16	171,176,248,205,246,98,151,124,110,152,134,150,147,279,119,211,	0,1932,3703,5354,6833,10393,12819,14652,34966,53697,64013,64824,67716,68725,72874,79418,
chr11	31145882	31155683	GLEAN_09793	1000	-	31145882	31155683	0	9	42,45,201,102,64,66,241,108,76,	0,731,2596,3646,4890,5989,6894,7412,9725,
chr11	34428768	34477036	GLEAN_19311	1000	+	34428768	34477036	0	9	118,58,73,161,117,98,135,203,222,	0,1771,2969,5662,20125,23530,29984,36887,48046,
chr11	34533490	34542038	GLEAN_19309	1000	-	34533490	34542038	0	8	29,136,107,143,37,31,38,13,	0,515,1062,1284,3453,6610,8362,8535,
chr11	35508524	35532344	GLEAN_23887	1000	+	35508524	35532344	0	14	162,105,81,78,64,35,224,130,162,60,125,78,76,72,	0,6117,7648,8212,8424,9297,11376,11690,16858,17646,20525,22361,22733,23748,
chr11	36911008	36938665	GLEAN_16193	1000	-	36911008	36938665	0	4	15,20,2406,574,	0,1702,1794,27083,
chr11	37113678	37115834	GLEAN_16201	1000	+	37113678	37115834	0	6	58,65,55,86,132,150,	0,156,614,1018,1478,2006,
chr11	37355073	37384701	GLEAN_16203	1000	+	37355073	37384701	0	10	115,65,102,115,88,52,103,50,150,102,	0,3011,3678,14247,17824,19987,25417,28660,28901,29526,
chr11	37388400	37439334	GLEAN_16189	1000	-	37388400	37439334	0	16	96,203,185,140,170,159,42,103,132,117,117,78,624,99,56,142,	0,6424,8056,8620,10614,15545,17481,19866,21589,25528,26919,28135,31253,36764,49432,50792,
chr11	37629528	37697259	GLEAN_16187	1000	-	37629528	37697259	0	12	162,196,124,120,120,120,123,44,37,402,49,81,	0,6394,6669,11114,12458,13518,17595,20137,49275,62912,63477,67650,
chr11	42660036	42732548	GLEAN_18372	1000	+	42660036	42732548	0	13	118,222,98,116,131,200,151,122,77,67,147,125,121,	0,16870,18569,30086,46094,47253,49439,56092,63374,65302,67116,71454,72391,
chr11	43021088	43076694	GLEAN_18374	1000	+	43021088	43076694	0	11	27,69,118,196,187,162,97,169,133,188,16,	0,17737,21728,22255,24323,27658,29271,30479,43769,53552,55590,
chr11	43590577	43590745	GLEAN_18376	1000	+	43590577	43590745	0	1	168,	0,
chr11	43613533	43646842	GLEAN_18357	1000	-	43613533	43646842	0	23	71,202,140,195,218,177,122,138,78,101,163,96,165,120,99,101,70,2472,105,65,85,57,6,	0,403,758,1447,3168,4283,7572,8473,9067,9232,11914,12886,13318,14134,18336,18529,20754,21458,24932,30535,31683,33151,33303,
chr11	45320657	45321449	GLEAN_00943	1000	+	45320657	45321449	0	2	49,329,	0,463,
chr11	45356338	45357227	GLEAN_00944	1000	+	45356338	45357227	0	2	49,425,	0,464,
chr11	45371626	45372421	GLEAN_00945	1000	+	45371626	45372421	0	2	49,332,	0,463,
chr11	45444120	45454199	GLEAN_00947	1000	+	45444120	45454199	0	3	40,57,326,	0,5234,9753,
chr11	45593015	45676671	GLEAN_00948	1000	+	45593015	45676671	0	17	311,130,195,134,235,163,141,123,218,113,123,150,778,168,102,63,201,	0,21234,45948,48150,50617,51899,53187,54179,56290,56876,61936,66116,67965,72021,76446,81982,83455,
chr11	46817119	46859300	GLEAN_14367	1000	+	46817119	46859300	0	15	45,74,190,112,105,96,137,104,136,130,15,224,132,130,635,	0,15401,16207,21094,23739,24206,26737,30958,32287,32969,34515,35850,38716,40089,41546,
chr11	46872138	46902755	GLEAN_14364	1000	-	46872138	46902755	0	24	79,159,42,149,86,91,79,107,29,90,51,145,86,61,88,71,116,124,105,69,46,37,53,104,	0,362,967,2760,3453,4402,4589,5777,6738,7060,9110,9836,11044,11601,12117,13309,13924,16108,17658,18241,25103,28724,28870,30513,
chr11	47152712	47178292	GLEAN_14369	1000	+	47152712	47178292	0	6	38,115,344,187,159,249,	0,3498,14758,18883,20282,25331,
chr11	47583842	47595561	GLEAN_14373	1000	+	47583842	47595561	0	15	43,171,159,166,79,107,164,266,132,152,170,131,148,196,193,	0,434,1897,2537,5048,6168,7597,8104,8516,8996,9578,9961,10588,10910,11526,
chr11	47601165	47606124	GLEAN_14355	1000	-	47601165	47606124	0	9	103,134,183,219,144,113,123,100,90,	0,776,1061,1476,1871,2102,2483,2697,4869,
chr11	47744196	47770655	GLEAN_14353	1000	-	47744196	47770655	0	10	203,128,142,123,124,92,69,70,78,36,	0,676,12321,17474,17800,19788,20832,24794,25557,26423,
chr11	47810042	48011923	GLEAN_14351	1000	-	47810042	48011923	0	13	434,79,108,160,144,84,103,133,84,128,64,991,11,	0,2543,3946,4139,4988,5891,6291,7813,26996,200196,200564,200710,201870,
chr11	48228904	48229316	GLEAN_14348	1000	-	48228904	48229316	0	2	29,100,	0,312,
chr11	48872911	48912588	GLEAN_10515	1000	-	48872911	48912588	0	6	146,115,122,180,61,45,	0,1582,5155,16814,25845,39632,
chr11	48936502	48959141	GLEAN_10514	1000	-	48936502	48959141	0	5	783,733,116,140,226,	0,844,8159,19989,22413,
chr11	49352461	49367652	GLEAN_10519	1000	+	49352461	49367652	0	8	223,195,153,231,149,126,152,226,	0,2720,3824,7208,10998,11245,14302,14965,
chr11	53552005	53564301	GLEAN_24405	1000	-	53552005	53564301	0	14	15,114,235,131,111,97,140,133,122,143,109,90,53,145,	0,242,2195,2581,2804,2997,4553,5623,6100,7345,8087,9119,9666,12151,
chr11	56770370	56825120	GLEAN_03628	1000	-	56770370	56825120	0	10	108,105,243,198,298,134,186,108,128,19,	0,1219,4308,5068,6373,7384,8891,35355,36307,54731,
chr11	57673934	57701970	GLEAN_08607	1000	-	57673934	57701970	0	6	198,132,96,96,73,23,	0,533,1986,6080,12319,28013,
chr11	57788978	57835538	GLEAN_08611	1000	+	57788978	57835538	0	9	36,111,216,73,137,150,146,133,171,	0,17325,23034,26622,30089,31515,34828,42928,46389,
chr11	59777183	59816208	GLEAN_07010	1000	-	59777183	59816208	0	9	148,124,61,123,57,127,152,1796,94,	0,7236,12931,18326,21772,22243,24216,37103,38931,
chr11	61708228	61736458	GLEAN_13459	1000	-	61708228	61736458	0	8	208,98,135,116,102,131,101,183,	0,3255,6511,7353,9607,12212,14693,28047,
chr11	61851508	61876923	GLEAN_13457	1000	-	61851508	61876923	0	3	165,151,179,	0,22995,25236,
chr11	62262574	62353924	GLEAN_13469	1000	+	62262574	62353924	0	13	61,120,200,88,117,48,208,133,74,122,197,527,208,	0,14449,43257,50188,57570,67406,73535,79482,81613,83267,84163,88149,91142,
chr11	62531384	62786785	GLEAN_13472	1000	+	62531384	62786785	0	18	152,72,72,82,34,80,69,81,61,99,70,79,96,42,96,168,81,261,	0,28038,32888,57335,57964,59637,62284,63819,80200,95380,122413,123978,153769,174086,184493,185117,197541,255140,
chr11	63305058	63350649	GLEAN_13473	1000	+	63305058	63350649	0	12	3,88,95,114,91,80,57,94,96,59,123,60,	0,13065,18575,21758,22702,24123,26323,34304,40162,40846,41859,45531,
chr11	63590893	63591964	GLEAN_13477	1000	+	63590893	63591964	0	1	1071,	0,
chr11	63654009	63678791	GLEAN_13448	1000	-	63654009	63678791	0	8	209,163,101,108,105,105,111,823,	0,7371,8875,10806,14288,15712,23140,23959,
chr11	63703392	63734197	GLEAN_13447	1000	-	63703392	63734197	0	14	10,111,146,124,85,96,109,76,88,33,55,99,97,26,	0,497,1534,2522,3027,3211,3689,9821,13047,14391,14593,16591,20287,30779,
chr11	63767795	63779219	GLEAN_13478	1000	+	63767795	63779219	0	6	121,207,175,212,153,659,	0,1221,2426,9332,9891,10765,
chr11	63782469	63790920	GLEAN_13446	1000	-	63782469	63790920	0	4	51,125,23,32,	0,4149,4975,8419,
chr11	63841011	63868169	GLEAN_13445	1000	-	63841011	63868169	0	6	528,165,413,98,177,227,	0,3432,4299,12485,16394,26931,
chr11	66111949	66149630	GLEAN_07231	1000	-	66111949	66149630	0	18	192,50,70,114,64,32,87,132,132,87,172,65,103,140,121,122,138,225,	0,293,1670,2251,4415,6768,7386,9870,11303,12340,13991,16655,17247,18579,19500,25051,28237,37456,
chr11	66159869	66172536	GLEAN_07243	1000	+	66159869	66172536	0	7	714,103,191,92,227,78,44,	0,3287,6729,10931,11527,12461,12623,
chr11	66236544	66251323	GLEAN_07229	1000	-	66236544	66251323	0	7	105,135,152,72,105,231,100,	0,2228,4966,9071,10543,12616,14679,
chr11	67074434	67172611	GLEAN_18845	1000	-	67074434	67172611	0	17	50,107,19,96,70,68,87,238,112,187,70,161,140,61,123,196,660,	0,5486,7229,8118,75746,77601,78340,80204,81111,84563,85125,86646,94504,94972,95880,97120,97517,
chr11	67375906	67377303	GLEAN_18840	1000	-	67375906	67377303	0	6	108,135,207,60,185,28,	0,212,474,902,1052,1369,
chr11	67377904	67387092	GLEAN_18839	1000	-	67377904	67387092	0	17	105,56,64,54,136,51,106,133,99,59,84,95,41,90,102,123,210,	0,193,509,661,892,1124,1313,1606,4398,4658,4902,6489,6961,7145,8034,8325,8978,
chr11	67430255	67435538	GLEAN_18838	1000	-	67430255	67435538	0	15	114,42,75,78,126,204,93,70,88,91,111,65,118,75,63,	0,207,340,541,783,1051,1350,1727,2040,2271,2479,2874,3563,4683,5220,
chr11	67435913	67440372	GLEAN_18856	1000	+	67435913	67440372	0	13	31,44,136,207,83,92,115,77,103,128,178,181,200,	0,413,785,1099,1573,1854,2182,2494,2765,3104,3370,3953,4259,
chr11	67647837	67651054	GLEAN_18864	1000	+	67647837	67651054	0	9	135,193,221,81,125,174,73,160,95,	0,939,1319,1729,1910,2221,2525,2785,3122,
chr11	67694241	67701329	GLEAN_18831	1000	-	67694241	67701329	0	8	338,138,18,117,1920,221,126,170,	0,764,1052,1447,1941,5196,5854,6918,
chr11	67737643	67745177	GLEAN_18829	1000	-	67737643	67745177	0	17	127,152,169,97,118,114,49,92,142,102,82,106,83,135,151,200,145,	0,343,623,1009,1621,1990,2294,2625,3149,3661,4040,4213,4735,5063,5483,6192,7389,
chr11	67753536	67757479	GLEAN_18828	1000	-	67753536	67757479	0	6	69,153,155,157,146,121,	0,308,577,2024,2694,3822,
chr11	68374094	68397316	GLEAN_18820	1000	-	68374094	68397316	0	15	36,165,75,88,48,80,122,181,188,88,100,45,100,45,67,	0,3159,3894,4288,5074,5199,8210,8871,9385,10711,13782,15715,20660,23002,23155,
chr11	68404062	68446331	GLEAN_18871	1000	+	68404062	68446331	0	20	67,42,71,134,139,120,103,123,119,57,110,135,172,87,141,69,196,115,146,146,	0,5400,5535,6888,12175,13271,14726,17755,18343,20437,25922,30258,32452,35760,38587,39369,40213,41101,41890,42123,
chr11	69178384	69195681	GLEAN_21980	1000	-	69178384	69195681	0	7	75,99,96,123,77,121,111,	0,1346,2278,3206,3424,6879,17186,
chr11	69593636	69594227	GLEAN_21985	1000	+	69593636	69594227	0	1	591,	0,
chr11	69805461	69930079	GLEAN_21976	1000	-	69805461	69930079	0	7	192,83,235,170,144,156,79,	0,13368,22075,54706,69069,80303,124539,
chr11	70125513	70330639	GLEAN_01416	1000	+	70125513	70330639	0	18	67,81,214,86,155,106,167,125,78,90,88,86,114,97,21,160,90,86,	0,12591,16042,38765,48346,56445,60676,93613,134580,150961,154956,164584,165534,170761,176768,200816,201773,205040,
chr11	70334618	70369657	GLEAN_01415	1000	-	70334618	70369657	0	5	59,150,303,71,317,	0,1428,2132,6339,34722,
chr11	70518646	70521823	GLEAN_01418	1000	+	70518646	70521823	0	2	132,666,	0,2511,
chr11	70819210	70831629	GLEAN_01413	1000	-	70819210	70831629	0	6	137,172,260,118,158,46,	0,950,2028,2961,10712,12373,
chr11	72115017	72222887	GLEAN_19749	1000	+	72115017	72222887	0	27	73,146,75,50,130,86,76,87,104,58,88,49,167,134,95,190,86,116,68,114,253,135,169,50,92,123,75,	0,18067,36222,38167,41835,46366,53013,53361,59995,64259,66444,70225,70351,73001,83684,89326,90255,92096,93237,94478,96829,99347,100960,105465,105972,106418,107795,
chr11	72363201	72392715	GLEAN_19739	1000	-	72363201	72392715	0	5	60,96,164,124,294,	0,1002,1735,3668,29220,
chr11	72618481	72667104	GLEAN_19753	1000	+	72618481	72667104	0	16	20,187,71,388,77,157,112,95,159,88,140,38,92,86,65,115,	0,3165,5958,8728,10183,11676,12551,13630,32102,36147,37505,38710,41677,42105,46703,48508,
chr11	73468320	73481069	GLEAN_16103	1000	-	73468320	73481069	0	14	25,171,144,110,81,84,122,91,131,79,124,125,126,87,	0,1143,1688,2362,2666,3246,3760,3994,6473,6695,7081,7938,9360,12662,
chr11	73486964	73567261	GLEAN_16102	1000	-	73486964	73567261	0	19	193,159,138,107,139,55,37,175,116,112,99,76,117,109,103,154,50,152,6,	0,1592,2831,7639,9928,19125,40170,51845,53477,53904,57659,64180,68353,70764,72269,73784,74294,79313,80291,
chr11	76340111	76341618	GLEAN_06230	1000	+	76340111	76341618	0	2	668,136,	0,1371,
chr11	82081216	82103503	GLEAN_24862	1000	-	82081216	82103503	0	13	69,97,159,73,85,141,115,131,107,127,58,142,19,	0,702,1531,5818,6035,6881,7759,8277,10558,12955,13529,17155,22268,
chr11	82350305	82557812	GLEAN_24861	1000	-	82350305	82557812	0	42	4,214,262,79,89,71,169,180,95,94,187,104,70,185,161,160,107,247,92,136,49,80,61,160,92,139,145,261,138,101,82,218,351,186,144,114,129,144,183,177,120,22,	0,9417,9716,11192,11942,13069,15594,16273,17189,17379,19685,23178,23985,30671,31213,33139,35811,36291,36763,36949,37660,37868,42700,44259,45262,47427,50183,57194,67988,79889,81962,151759,185037,188412,190321,191001,193943,195436,197365,204989,206589,207485,
chr11	82591742	82611853	GLEAN_24860	1000	-	82591742	82611853	0	7	50,157,115,156,217,55,108,	0,556,2463,3526,5449,8124,20003,
chr11	83578295	83583927	GLEAN_21171	1000	+	83578295	83583927	0	3	378,106,98,	0,3192,5534,
chr11	84569533	84570856	GLEAN_16000	1000	-	84569533	84570856	0	1	1323,	0,
chr11	85626480	85642308	GLEAN_13093	1000	-	85626480	85642308	0	6	165,33,150,230,162,352,	0,2081,4275,6909,11192,15476,
chr11	85654867	85669579	GLEAN_13095	1000	+	85654867	85669579	0	5	588,115,202,234,124,	0,2140,3574,12948,14588,
chr11	88680801	88685636	GLEAN_17802	1000	-	88680801	88685636	0	3	552,182,172,	0,690,4663,
chr11	88816200	88869092	GLEAN_17820	1000	+	88816200	88869092	0	13	150,235,205,175,89,111,67,103,170,175,94,151,33,	0,19953,21331,24934,27665,30057,30542,31225,31849,43748,47495,51893,52859,
chr11	90105041	90146953	GLEAN_17827	1000	+	90105041	90146953	0	9	90,141,63,111,109,108,95,114,111,	0,9607,11139,14524,18501,19624,30807,38507,41801,
chr11	90149329	90157355	GLEAN_17793	1000	-	90149329	90157355	0	3	112,152,6,	0,2578,8020,
chr11	90358610	90383565	GLEAN_09405	1000	-	90358610	90383565	0	11	356,148,287,247,84,182,144,141,117,90,7,	0,1955,9715,12347,14503,14698,17223,17719,18289,24764,24948,
chr11	90654866	90694484	GLEAN_12730	1000	-	90654866	90694484	0	25	141,198,73,214,188,160,110,130,123,81,88,374,78,120,135,141,174,126,130,161,190,135,87,844,185,	0,1413,2788,4805,5525,7327,9255,11369,12794,16262,17333,19063,19565,23512,24124,25598,27711,29634,30860,31449,34103,34442,35523,37339,39433,
chr11	91013951	91018014	GLEAN_12735	1000	+	91013951	91018014	0	4	3,137,82,150,	0,411,1618,3913,
chr11	91018077	91022547	GLEAN_12727	1000	-	91018077	91022547	0	9	237,48,150,132,81,98,117,121,69,	0,383,775,1046,1404,1823,2037,3706,4401,
chr11	91388607	91416420	GLEAN_13323	1000	-	91388607	91416420	0	6	152,116,141,98,94,62,	0,19022,25033,26363,27210,27751,
chr11	91510130	91524879	GLEAN_06376	1000	-	91510130	91524879	0	5	69,49,82,71,35,	0,434,1977,10291,14714,
chr11	91574658	91586091	GLEAN_06378	1000	+	91574658	91586091	0	8	109,132,75,62,82,73,137,326,	0,839,4677,5893,7361,9240,10169,11107,
chr11	91603739	91609809	GLEAN_06373	1000	-	91603739	91609809	0	6	65,95,122,49,110,6,	0,2117,3105,5345,5724,6064,
chr11	91609918	91625984	GLEAN_06379	1000	+	91609918	91625984	0	27	81,123,81,117,44,64,60,81,39,63,94,107,59,142,87,108,88,338,114,246,76,89,150,103,107,154,215,	0,1861,2958,6039,6424,6570,7037,7287,8157,8693,8844,9028,10213,10562,11561,11751,12061,12501,13169,13916,14242,14570,14920,15233,15432,15612,15851,
chr11	91700518	91703558	GLEAN_06371	1000	-	91700518	91703558	0	2	173,79,	0,2961,
chr11	91707905	91711617	GLEAN_06370	1000	-	91707905	91711617	0	6	23,102,120,80,137,138,	0,761,1089,1413,2904,3574,
chr11	91939700	92143408	GLEAN_09206	1000	-	91939700	92143408	0	11	126,98,138,141,108,110,177,173,149,90,259,	0,4714,28297,43944,59588,93249,107962,122838,186058,200967,203449,
chr11	93289904	93291401	GLEAN_24012	1000	+	93289904	93291401	0	1	1497,	0,
chr11	93520172	93541292	GLEAN_24007	1000	-	93520172	93541292	0	4	200,271,194,817,	0,2665,4573,20303,
chr11	93813813	93876370	GLEAN_24017	1000	+	93813813	93876370	0	23	60,27,76,99,104,109,46,107,116,105,75,112,99,117,176,159,67,108,119,139,216,127,178,	0,1036,11178,11893,13056,19570,21820,22856,23980,26265,27525,30116,38999,39453,40129,41804,48167,53772,55097,57510,58666,60335,62379,
chr11	93924771	93938861	GLEAN_24005	1000	-	93924771	93938861	0	3	336,74,37,	0,13441,14053,
chr11	93941268	93972273	GLEAN_24020	1000	+	93941268	93972273	0	24	72,57,45,78,69,85,122,91,131,30,123,140,45,71,100,88,75,81,96,99,132,82,137,126,	0,582,1125,2380,3525,4687,5768,6728,9409,12511,12829,13312,14520,16613,19201,20610,21687,23542,25002,26368,26915,28319,29824,30879,
chr11	94092250	94122637	GLEAN_12827	1000	+	94092250	94122637	0	13	67,143,141,163,154,130,138,39,117,252,55,102,125,	0,8565,18414,21430,22604,23052,26222,26585,27215,27667,28975,30034,30262,
chr11	94124469	94134521	GLEAN_12825	1000	-	94124469	94134521	0	14	426,76,151,90,148,78,103,62,81,115,65,54,129,129,	0,2312,2790,3959,4163,4518,4910,5087,5278,5507,8346,8495,8639,9923,
chr11	94154826	94158622	GLEAN_12824	1000	-	94154826	94158622	0	7	366,149,172,167,91,82,92,	0,1114,1426,1711,2228,3136,3704,
chr11	94204348	94207844	GLEAN_12830	1000	+	94204348	94207844	0	5	151,266,176,128,245,	0,751,1962,2799,3251,
chr11	94247055	94306974	GLEAN_12821	1000	-	94247055	94306974	0	19	110,155,86,102,110,139,81,66,61,108,131,85,149,104,79,77,82,50,37,	0,1606,4414,6002,7441,8417,10443,11501,12895,14227,15845,16757,18580,20683,21988,23022,26017,28033,59882,
chr11	94387439	94399178	GLEAN_26469	1000	-	94387439	94399178	0	13	253,204,128,133,107,77,120,205,135,118,111,77,51,	0,632,1019,2434,3639,3834,4228,7623,7965,8789,9056,11116,11688,
chr11	94421963	94436711	GLEAN_26468	1000	-	94421963	94436711	0	5	69,49,82,71,35,	0,434,1977,10291,14713,
chr11	94517223	94542503	GLEAN_26471	1000	+	94517223	94542503	0	16	99,222,111,149,61,255,232,113,70,143,191,130,105,83,64,69,	0,3303,8691,11022,11403,11647,14684,15545,15822,19699,19945,20685,21611,22841,23890,25211,
chr11	94562394	94609971	GLEAN_26472	1000	+	94562394	94609971	0	56	237,126,141,147,134,145,155,136,102,138,111,78,156,205,182,244,123,218,93,135,149,60,199,105,24,36,48,92,145,182,100,198,147,104,163,15,132,138,105,209,121,122,133,99,160,77,210,297,113,18,55,197,54,147,148,126,	0,1227,5049,5373,6827,7127,7354,8209,10007,10991,11625,12414,12600,12974,13682,14203,14616,15404,16345,17021,18229,19453,20620,22175,22705,23271,25378,26149,26547,26792,27564,27788,28089,29628,29837,30395,32014,32399,33379,34793,35998,36303,36761,38513,40197,40971,41628,42208,43008,43453,45856,46334,46625,46763,46997,47451,
chr11	94610385	94629692	GLEAN_26465	1000	-	94610385	94629692	0	9	239,158,233,168,110,158,110,249,186,	0,467,885,1320,1957,2575,3240,10590,19121,
chr11	94654417	94658160	GLEAN_26473	1000	+	94654417	94658160	0	7	77,143,104,114,171,147,24,	0,710,1178,1382,2065,2331,3719,
chr11	94806796	94818042	GLEAN_26461	1000	-	94806796	94818042	0	12	66,87,80,187,90,77,121,129,87,150,151,53,	0,154,771,930,1252,1470,1887,3598,3965,4132,8911,11193,
chr11	94837510	94847665	GLEAN_26460	1000	-	94837510	94847665	0	12	66,87,80,187,90,77,121,129,87,150,151,53,	0,155,774,933,1255,1473,1890,3602,3969,4136,7820,10102,
chr11	94894799	94902109	GLEAN_26477	1000	+	94894799	94902109	0	2	2157,276,	0,7034,
chr11	94925944	94927561	GLEAN_26459	1000	-	94925944	94927561	0	1	1617,	0,
chr11	94927972	94970738	GLEAN_26479	1000	+	94927972	94970738	0	44	32,55,74,85,81,45,93,120,212,115,201,90,66,120,127,153,127,88,77,115,121,67,129,140,107,207,170,70,68,196,78,86,146,182,201,93,159,138,75,234,132,74,130,177,	0,6008,7393,10206,10858,11423,15347,15579,17631,18881,19849,20906,22396,23376,24283,26453,26799,27135,27318,28115,29583,29815,30540,30970,32194,33301,33638,34314,34774,35272,37135,37491,37761,38134,39250,39599,40073,40500,41269,41438,41778,42139,42344,42589,
chr11	94972621	94988836	GLEAN_26458	1000	-	94972621	94988836	0	12	108,241,15,101,90,24,63,93,134,129,142,63,	0,409,783,1053,1442,2069,3812,6013,6380,10671,11793,16152,
chr11	95028817	95036721	GLEAN_26481	1000	+	95028817	95036721	0	8	76,101,85,100,99,129,90,37,	0,3960,4269,4444,4771,5393,6020,7867,
chr11	95055391	95085613	GLEAN_26482	1000	+	95055391	95085613	0	10	31,98,87,126,118,100,125,101,108,81,	0,7558,11137,16260,18167,19553,20546,21628,26033,30141,
chr11	95686286	95702972	GLEAN_26485	1000	+	95686286	95702972	0	5	82,266,176,128,242,	0,11984,14105,15863,16444,
chr11	95983474	95983945	GLEAN_19494	1000	-	95983474	95983945	0	1	471,	0,
chr11	96868644	96958861	GLEAN_19506	1000	+	96868644	96958861	0	36	201,196,152,199,71,64,104,107,67,127,162,460,173,95,87,150,159,104,183,86,84,261,162,100,76,79,88,62,1815,71,157,153,172,140,25,34,	0,2553,3383,4891,5987,6581,7268,9008,9735,12014,13979,17775,19148,21929,26543,26837,28662,30331,32654,34069,34248,36093,37385,39672,49554,51037,53905,56145,58890,62466,77751,82221,86726,88663,89671,90183,
chr11	97111457	97159891	GLEAN_19508	1000	+	97111457	97159891	0	31	115,178,103,31,144,242,122,143,91,193,316,194,196,217,2067,197,146,142,83,189,198,87,105,193,98,128,241,177,92,82,135,	0,1099,3305,5074,6223,8241,8939,9495,13241,15636,19817,21691,24243,28818,29664,33006,33767,34372,35990,36380,36714,37473,38066,38319,39279,40271,40879,43633,44262,47000,48299,
chr11	97166452	97181628	GLEAN_19509	1000	+	97166452	97181628	0	19	143,107,51,147,112,66,94,156,131,96,93,97,93,121,98,114,127,178,175,	0,1234,1734,2325,3194,3634,3780,4189,5132,5558,9169,10942,11384,11692,12086,12700,13479,14342,15001,
chr11	97386701	97464991	GLEAN_01316	1000	-	97386701	97464991	0	24	732,88,99,165,93,188,108,150,72,116,102,157,168,233,174,100,4146,88,172,120,31,110,211,177,	0,8541,9236,12284,13398,14089,17445,18519,20515,23252,23556,26167,29651,30825,33098,36706,43592,48133,48350,50686,60378,61280,63584,78113,
chr11	97498349	97522290	GLEAN_01315	1000	-	97498349	97522290	0	10	185,86,66,90,235,131,79,186,221,1007,	0,1442,6171,7415,10839,12846,16547,17779,19395,22934,
chr11	98302502	98305740	GLEAN_03823	1000	+	98302502	98305740	0	8	3,121,150,141,80,131,70,105,	0,680,1306,1736,2074,2469,2888,3133,
chr11	98315653	98324908	GLEAN_03819	1000	-	98315653	98324908	0	6	267,187,44,77,187,48,	0,834,1385,1932,2554,9207,
chr11	98857823	98876377	GLEAN_03812	1000	-	98857823	98876377	0	11	116,129,293,224,192,129,372,215,148,138,213,	0,1364,2728,7347,8393,11334,13685,15686,16497,17141,18341,
chr11	99785685	99789772	GLEAN_23256	1000	-	99785685	99789772	0	6	17,105,111,74,140,90,	0,239,1019,2250,3188,3997,
chr11	100368714	100371420	GLEAN_11595	1000	+	100368714	100371420	0	4	40,96,130,616,	0,132,652,2090,
chr11	100455903	100474382	GLEAN_11600	1000	+	100455903	100474382	0	15	130,135,48,53,92,141,106,104,293,151,216,211,172,59,195,	0,7209,8747,9108,9920,11729,12341,13521,15269,15778,16491,16801,17335,18150,18284,
chr11	100513263	100522794	GLEAN_11604	1000	+	100513263	100522794	0	10	188,79,99,162,75,75,327,178,149,219,	0,536,763,4555,4853,6124,7469,8217,8779,9312,
chr11	100528335	100531005	GLEAN_11585	1000	-	100528335	100531005	0	8	244,213,148,418,149,175,158,193,	0,335,620,969,1461,1733,2179,2477,
chr11	100568707	100571255	GLEAN_11607	1000	+	100568707	100571255	0	6	114,140,77,117,102,26,	0,825,1071,1510,1813,2522,
chr11	100611483	100611891	GLEAN_12108	1000	+	100611483	100611891	0	1	408,	0,
chr11	100959893	100961523	GLEAN_14472	1000	+	100959893	100961523	0	2	157,26,	0,1604,
chr11	100962743	100963045	GLEAN_14473	1000	+	100962743	100963045	0	2	115,95,	0,207,
chr11	101097400	101163476	GLEAN_14475	1000	+	101097400	101163476	0	33	25,82,263,366,234,156,186,114,114,234,111,193,146,114,153,317,154,185,133,258,113,572,302,22,149,217,88,166,296,148,98,1029,309,	0,25594,42330,43103,45866,46428,46746,47158,47957,48337,48663,49236,50869,51215,53216,54038,55407,55695,56296,56575,56911,57942,58752,59224,59513,60402,60800,60966,61685,63015,63284,64616,65767,
chr11	101206986	101232038	GLEAN_14476	1000	+	101206986	101232038	0	31	60,3582,131,98,127,199,175,143,62,139,240,98,82,118,112,106,141,114,193,231,83,132,81,57,112,138,77,78,60,78,69,	0,206,5378,7782,9039,9580,9862,10884,11849,12017,12507,13627,14111,14332,14591,14845,15581,16523,16884,17393,18019,18772,20734,20994,21136,21645,22020,22716,23252,24121,24983,
chr11	101289360	101295034	GLEAN_14480	1000	+	101289360	101295034	0	12	184,138,305,180,144,126,192,42,46,77,83,100,	0,375,1044,1419,1677,1930,2739,3298,3613,4882,5407,5574,
chr11	101295400	101297042	GLEAN_14481	1000	+	101295400	101297042	0	3	201,140,169,	0,615,1473,
chr11	101427356	101434684	GLEAN_03622	1000	+	101427356	101434684	0	14	71,62,76,69,53,90,125,84,34,71,80,103,76,98,	0,476,2242,3422,4337,4726,5345,5560,5949,6093,6315,6513,6778,7230,
chr12	8695795	8697913	GLEAN_08325	1000	-	8695795	8697913	0	1	2118,	0,
chr12	9438249	9474390	GLEAN_20850	1000	+	9438249	9474390	0	11	60,117,48,135,265,4504,156,84,47,161,141,	0,6044,9007,10572,15519,16775,26003,29286,30148,33454,36000,
chr12	9995837	10389774	GLEAN_11738	1000	-	9995837	10389774	0	45	109,239,99,159,126,109,157,109,202,46,196,155,110,126,65,111,200,139,109,152,206,120,136,76,77,72,107,107,116,78,169,114,161,78,135,132,105,109,50,165,168,111,131,78,145,	0,3023,4301,24011,26659,42320,51770,55869,118484,138010,146657,153456,154230,155808,158447,159418,167691,171700,173639,194079,196022,198883,203511,205593,234551,259737,265072,269573,272452,276706,279457,293608,296755,318457,318622,320042,324148,327646,328539,329312,334902,348841,352294,374214,393792,
chr12	12071093	12072509	GLEAN_02967	1000	-	12071093	12072509	0	1	1416,	0,
chr12	12626484	12628490	GLEAN_02971	1000	+	12626484	12628490	0	3	125,52,258,	0,531,1748,
chr12	13521990	13561635	GLEAN_05236	1000	+	13521990	13561635	0	15	64,164,130,133,82,166,143,96,196,79,115,134,124,125,133,	0,1173,1511,4074,6857,9137,10898,13896,19525,21805,23348,24502,32204,37332,39512,
chr12	14166534	14225318	GLEAN_05229	1000	-	14166534	14225318	0	23	30,99,128,76,135,89,121,90,50,112,161,140,92,127,44,81,126,93,75,166,62,147,177,	0,4251,5296,10184,16223,16467,18967,22322,27234,30823,34998,36322,37579,38268,38862,40862,43698,44518,45663,46502,47635,49207,58607,
chr12	14325676	14328201	GLEAN_05243	1000	+	14325676	14328201	0	5	28,74,191,106,186,	0,263,900,1450,2339,
chr12	14564041	14588721	GLEAN_16802	1000	+	14564041	14588721	0	6	117,129,207,111,151,86,	0,19812,21431,22502,23334,24594,
chr12	14769086	14797925	GLEAN_16798	1000	-	14769086	14797925	0	13	141,131,140,127,191,143,108,159,167,151,156,51,63,	0,5458,9727,11491,12128,17506,18644,18880,19576,20772,21151,27260,28776,
chr12	16975133	16976357	GLEAN_21688	1000	-	16975133	16976357	0	1	1224,	0,
chr12	17020148	17037616	GLEAN_21690	1000	+	17020148	17037616	0	5	106,117,167,103,98,	0,5759,8323,12956,17370,
chr12	17203319	17232338	GLEAN_21692	1000	+	17203319	17232338	0	4	171,70,139,241,	0,21352,26987,28778,
chr12	17347589	17380685	GLEAN_21685	1000	-	17347589	17380685	0	11	140,72,132,49,56,72,35,134,108,122,94,	0,2075,3474,4570,5932,7203,7464,12090,17697,26615,33002,
chr12	17466092	17515374	GLEAN_21694	1000	+	17466092	17515374	0	8	102,165,119,169,60,66,144,180,	0,3720,9607,18785,23931,29159,39958,49102,
chr12	17815115	17827331	GLEAN_21122	1000	-	17815115	17827331	0	6	68,33,40,58,57,2,	0,1561,2954,6540,12081,12214,
chr12	20553749	20606992	GLEAN_18931	1000	-	20553749	20606992	0	19	148,80,54,108,168,132,118,92,65,92,129,94,71,83,112,59,72,144,153,	0,12409,13902,15035,18024,18521,28363,29909,31067,32592,32761,37957,41043,41477,43393,47017,48377,50675,53090,
chr12	21832141	21853320	GLEAN_23021	1000	-	21832141	21853320	0	8	274,91,121,131,124,156,198,810,	0,9536,9704,10819,11477,14344,16827,20369,
chr12	22353843	22390426	GLEAN_23016	1000	-	22353843	22390426	0	24	101,106,141,56,155,70,159,103,118,33,27,158,72,57,157,140,54,117,104,130,67,59,36,3,	0,2295,7421,9477,12177,12795,14807,15137,15837,16503,17050,18910,19351,21212,21361,26015,27563,27733,29153,30253,32823,33346,34062,36580,
chr12	24317308	24332078	GLEAN_11319	1000	+	24317308	24332078	0	5	1262,125,89,77,199,	0,7485,11611,12087,14571,
chr12	24408192	24460150	GLEAN_11311	1000	-	24408192	24460150	0	22	642,147,245,139,164,199,122,145,156,355,171,188,182,96,668,3391,1107,54,112,41,246,13,	0,1537,3600,9908,10135,10551,12891,13962,14294,15796,16621,18535,19444,29134,31639,32554,38117,42248,43243,43562,48510,51945,
chr12	26134007	26136401	GLEAN_11324	1000	+	26134007	26136401	0	4	150,146,175,177,	0,376,994,2217,
chr12	26955393	26965711	GLEAN_22038	1000	-	26955393	26965711	0	6	68,94,102,61,98,3,	0,2902,4486,5297,7054,10315,
chr12	27670437	27715237	GLEAN_04170	1000	+	27670437	27715237	0	5	27,109,87,78,53,	0,35386,39911,44369,44747,
chr12	28494895	28701955	GLEAN_06941	1000	-	28494895	28701955	0	10	216,72,54,230,74,89,97,101,201,30,	0,832,161868,162838,163922,166110,167034,168668,170659,207030,
chr12	28540505	28581201	GLEAN_06951	1000	+	28540505	28581201	0	9	407,227,200,369,141,178,232,159,136,	0,9655,11321,15247,17694,21577,27266,38727,40560,
chr12	28652979	28655895	GLEAN_06952	1000	+	28652979	28655895	0	3	445,158,219,	0,1607,2697,
chr12	28786453	28788279	GLEAN_06939	1000	-	28786453	28788279	0	5	90,151,113,62,67,	0,197,856,1438,1759,
chr12	31895598	31898864	GLEAN_04254	1000	-	31895598	31898864	0	3	773,63,166,	0,2156,3100,
chr12	32255421	32272285	GLEAN_19171	1000	+	32255421	32272285	0	6	495,94,286,166,213,768,	0,733,10710,11876,12943,16096,
chr12	33071124	33125182	GLEAN_13303	1000	-	33071124	33125182	0	12	38,116,90,127,133,121,33,70,121,104,27,118,	0,1289,2798,6784,7268,15202,15924,17008,22097,26587,30378,53940,
chr12	33160231	33199665	GLEAN_05896	1000	-	33160231	33199665	0	6	98,48,76,32,145,204,	0,1205,5845,6019,15458,39230,
chr12	42676934	42701444	GLEAN_06713	1000	-	42676934	42701444	0	21	84,123,159,169,215,157,87,128,19,104,102,117,147,138,114,165,168,74,194,158,228,	0,737,1563,1856,2130,3872,6238,8817,9732,9885,12547,12908,13404,14118,14379,15668,16577,20589,21083,23516,24282,
chr12	45460132	45474610	GLEAN_08150	1000	-	45460132	45474610	0	5	143,157,129,12,42,	0,494,3141,14309,14436,
chr12	46479226	46490388	GLEAN_22286	1000	+	46479226	46490388	0	4	192,76,59,84,	0,5326,10413,11078,
chr12	48005565	48275008	GLEAN_04058	1000	-	48005565	48275008	0	86	116,166,108,210,108,189,104,133,129,102,120,97,284,267,81,99,240,66,225,157,161,150,200,158,168,245,170,1644,156,123,133,225,141,117,98,116,56,216,145,173,50,88,119,226,31,218,101,143,179,132,207,192,222,275,193,97,84,135,92,128,126,173,154,205,118,82,120,30,108,102,146,205,159,165,205,77,139,74,97,72,243,197,154,216,76,188,	0,2092,2905,5410,6719,7634,8971,10317,10816,11706,13737,15709,17412,18493,19799,28417,28832,30184,32669,33074,34319,35792,36959,38291,39641,40725,42018,43154,59410,62393,65079,66042,77638,78482,79317,81720,83324,87060,92349,94157,96780,98058,98789,100383,100717,106268,107204,108714,111542,113736,114732,117077,120428,124038,124813,127325,128615,130009,135819,138837,139052,140093,144430,145216,1508…
chr12	49681660	49725301	GLEAN_19177	1000	-	49681660	49725301	0	6	1516,89,249,92,136,72,	0,19239,22858,25511,27697,43569,
chr12	50419228	50485460	GLEAN_19181	1000	+	50419228	50485460	0	7	321,166,134,94,125,67,104,	0,36281,40516,48649,58759,63392,66128,
chr12	51779639	51780752	GLEAN_00584	1000	+	51779639	51780752	0	1	1113,	0,
chr12	58196722	58199251	GLEAN_20792	1000	-	58196722	58199251	0	1	2529,	0,
chr12	61602309	61649812	GLEAN_10400	1000	-	61602309	61649812	0	9	294,97,87,133,95,105,96,127,19,	0,1759,3266,3971,39944,40252,40856,44489,47484,
chr12	61650372	61650834	GLEAN_10399	1000	-	61650372	61650834	0	1	462,	0,
chr12	61775117	61832947	GLEAN_10398	1000	-	61775117	61832947	0	30	90,120,208,131,97,152,39,79,245,138,97,101,117,155,107,77,158,169,116,149,100,128,77,155,164,125,105,96,129,165,	0,2396,4241,7621,8670,9846,15042,16940,17275,18817,19787,20458,20797,23870,24735,26770,27133,27996,28681,30477,30897,33419,36336,37069,38935,39792,42879,44546,50297,57665,
chr12	67084560	67149562	GLEAN_02546	1000	-	67084560	67149562	0	12	158,149,133,121,106,120,182,153,75,125,111,82,	0,1813,2797,10780,10985,15958,16517,18614,29491,31556,41263,64920,
chr12	67650660	67857854	GLEAN_02551	1000	+	67650660	67857854	0	35	74,111,121,225,90,164,126,250,102,90,192,95,87,97,38,97,198,141,198,141,38,95,147,80,151,120,111,101,192,156,90,173,106,135,21,	0,12119,12764,25129,29003,31422,32716,34182,36339,46487,49800,63847,64164,73004,73963,79039,87228,88739,90157,91684,92843,93547,103003,108988,126422,139098,143008,144020,145003,150772,171044,178967,179575,192533,207173,
chr12	67986621	68068791	GLEAN_13539	1000	-	67986621	68068791	0	7	110,154,54,264,201,165,174,	0,9019,9813,15574,18485,27339,81996,
chr12	69035431	69274159	GLEAN_24786	1000	-	69035431	69274159	0	26	82,152,108,164,113,83,90,69,131,238,82,134,90,188,253,76,69,164,96,148,115,98,79,43,105,171,	0,1680,2200,5456,6096,6308,7046,7399,12201,14419,19985,36129,37302,38629,52759,54083,56712,57610,60032,63027,64028,70066,78033,80901,105391,238557,
chr12	69421729	69428140	GLEAN_24785	1000	-	69421729	69428140	0	8	87,142,229,220,123,56,112,147,	0,683,2046,2857,3928,5090,5234,6264,
chr12	69429326	69461259	GLEAN_24784	1000	-	69429326	69461259	0	18	108,122,133,84,219,174,90,125,107,88,121,123,105,97,103,193,81,90,	0,2121,2340,3884,5383,7354,7609,7792,13420,15356,17227,17430,19808,20131,21302,23205,25730,31843,
chr12	69945697	69965790	GLEAN_10039	1000	+	69945697	69965790	0	11	27,238,131,69,90,83,113,164,108,152,82,	0,5354,7679,12544,12876,13621,13803,14474,17785,18261,20011,
chr12	74453904	74483179	GLEAN_02635	1000	+	74453904	74483179	0	6	318,91,57,113,151,113,	0,414,17572,25382,25581,29162,
chr12	75620215	75650906	GLEAN_16823	1000	+	75620215	75650906	0	6	210,153,92,236,90,467,	0,4008,8349,19236,26965,30224,
chr12	75741113	75753151	GLEAN_16817	1000	-	75741113	75753151	0	10	151,121,121,105,51,109,89,46,151,46,	0,1605,2686,3513,3698,6003,6867,7648,8456,11992,
chr12	75829141	76200637	GLEAN_16816	1000	-	75829141	76200637	0	37	258,287,192,117,99,117,172,108,44,108,64,182,123,144,171,162,40,222,108,57,41,60,202,107,73,158,93,150,67,45,133,36,36,45,113,81,15,	0,1775,2468,3795,4354,5429,7309,9829,10113,10502,13420,14165,14558,16217,16995,17796,18057,18874,21362,22647,23267,24220,24634,25836,26028,29096,29507,33479,35423,38406,42755,46435,48364,52567,90799,108449,371481,
chr12	77013014	77039261	GLEAN_21243	1000	+	77013014	77039261	0	19	40,116,104,70,74,163,90,83,68,119,193,105,111,86,108,114,279,153,96,	0,189,9520,10374,11317,12262,12656,13738,15425,15943,17526,18879,19220,19406,20045,21350,22840,25223,26151,
chr12	77062163	77073315	GLEAN_21244	1000	+	77062163	77073315	0	9	52,122,217,159,176,126,67,171,140,	0,4800,6507,6837,9190,9846,10512,10666,11012,
chr12	77289224	77325632	GLEAN_21226	1000	-	77289224	77325632	0	15	152,229,173,169,165,190,119,122,123,123,123,63,25,167,73,	0,854,2004,4925,6107,7995,8443,8643,10088,13903,14710,16786,18080,27628,36335,
chr12	77393551	77484128	GLEAN_21224	1000	-	77393551	77484128	0	24	76,184,104,209,83,107,74,78,78,107,124,75,115,149,157,105,77,73,81,77,95,104,118,55,	0,1066,5570,5799,9322,9745,10574,11033,12367,13293,13723,14213,14794,15456,16832,17841,19223,20336,20830,24681,27900,38407,46888,90522,
chr12	77559854	77577872	GLEAN_21251	1000	+	77559854	77577872	0	10	204,107,107,99,111,56,159,161,295,240,	0,1414,3129,4427,4630,8170,8315,13554,14720,17778,
chr13	6919300	7167324	GLEAN_06392	1000	-	6919300	7167324	0	13	93,74,111,111,79,120,35,80,85,121,69,68,145,	0,27853,46575,101107,144995,150811,175977,196017,208489,217920,242850,244792,247879,
chr13	7250645	7315564	GLEAN_06391	1000	-	7250645	7315564	0	13	294,147,83,88,122,162,145,115,153,101,114,407,640,	0,8739,10272,19760,24144,47936,51302,53082,55907,57042,59251,59965,64279,
chr13	10472530	10518419	GLEAN_06889	1000	-	10472530	10518419	0	13	27,138,126,29,123,76,49,107,96,33,58,72,74,	0,1049,6359,13144,14091,15885,16324,26350,28733,35700,35992,40197,45815,
chr13	10566956	10611110	GLEAN_06887	1000	-	10566956	10611110	0	17	105,86,170,83,165,107,151,140,85,313,199,172,270,195,212,156,157,	0,1190,2921,3633,7266,9347,11186,12457,13077,14381,16632,18023,29534,34909,36237,36840,43997,
chr13	10635666	11192200	GLEAN_06891	1000	+	10635666	11192200	0	37	362,780,161,198,150,104,86,109,114,117,186,204,276,184,140,105,99,168,142,114,302,87,152,41,68,83,40,81,108,110,49,121,95,66,100,153,1367,	0,2773,13058,16241,16903,18281,20910,34768,42513,46215,54377,56410,57319,60051,65318,71196,71600,76482,83579,85001,421689,437258,457568,505044,505961,507852,515605,529139,534806,538813,541073,542869,546102,546876,547035,549598,555167,
chr13	15039798	15055317	GLEAN_10840	1000	-	15039798	15055317	0	9	7,97,156,65,144,205,132,35,56,	0,2329,2821,3978,4163,4883,8121,8751,15463,
chr13	15925608	15943363	GLEAN_15109	1000	-	15925608	15943363	0	5	285,126,143,537,241,	0,5013,9456,14642,17514,
chr13	16028099	16111545	GLEAN_24155	1000	+	16028099	16111545	0	2	241,2105,	0,81341,
chr13	16726546	16746810	GLEAN_06973	1000	-	16726546	16746810	0	16	337,23,174,65,63,130,105,147,208,125,57,75,67,97,126,76,	0,637,2147,3962,4140,4752,6249,6474,7169,7849,10549,10957,11468,12147,13227,20188,
chr13	17027783	17064289	GLEAN_06971	1000	-	17027783	17064289	0	20	171,107,126,198,76,122,100,137,87,88,223,169,95,93,191,136,131,602,153,1,	0,3603,5853,6462,7249,7745,7955,14907,15843,16012,16756,17615,18539,19352,19882,22100,22342,25666,26578,36505,
chr13	17641755	17669952	GLEAN_06965	1000	-	17641755	17669952	0	13	13,110,45,200,268,107,204,135,33,115,73,121,178,	0,7851,8829,10194,12169,13387,14537,15647,20177,20307,22643,24164,28019,
chr13	18200902	18253254	GLEAN_06984	1000	+	18200902	18253254	0	20	119,103,95,106,83,97,111,163,125,108,60,129,87,153,78,67,203,102,117,132,	0,5681,8608,14708,15512,23287,23480,25077,29716,31666,34962,35743,35968,37025,37676,42108,46843,48711,51356,52220,
chr13	19865275	19890493	GLEAN_06988	1000	+	19865275	19890493	0	15	67,86,223,171,239,156,96,90,141,200,239,223,233,167,66,	0,2118,5744,7441,8182,10408,11300,11675,13398,13709,15295,15748,16636,19231,25152,
chr13	28460533	28514276	GLEAN_03456	1000	+	28460533	28514276	0	10	66,78,105,114,147,69,141,72,156,81,	0,16295,19037,21631,27375,28982,30490,30754,33322,53662,
chr13	29997773	29998214	GLEAN_03447	1000	-	29997773	29998214	0	1	441,	0,
chr13	31812467	31865654	GLEAN_20779	1000	-	31812467	31865654	0	11	101,130,58,344,84,70,66,72,77,110,64,	0,6581,7746,9749,12562,13152,13936,14625,16845,33042,53123,
chr13	31905252	31912734	GLEAN_20783	1000	+	31905252	31912734	0	9	563,61,96,162,126,221,44,86,42,	0,1194,3830,4012,4668,5332,5963,6534,7440,
chr13	33001982	33043463	GLEAN_11687	1000	+	33001982	33043463	0	25	126,88,74,105,49,56,88,125,105,146,149,194,69,207,144,189,118,62,110,102,61,72,105,217,131,	0,7439,15174,16244,16834,17409,17550,17777,19207,19560,20341,20911,21959,26014,28330,35008,35857,36705,36863,38005,38836,39006,39441,40620,41350,
chr13	35377772	35399088	GLEAN_05037	1000	-	35377772	35399088	0	7	131,247,153,107,262,168,339,	0,1868,2841,7956,9577,12250,20977,
chr13	35653002	35674261	GLEAN_05040	1000	+	35653002	35674261	0	3	284,3599,35,	0,12271,21224,
chr13	36056476	36138729	GLEAN_05043	1000	+	36056476	36138729	0	29	43,62,140,244,223,226,130,48,148,90,87,178,173,156,137,148,146,176,145,277,152,106,208,134,156,144,125,156,87,	0,1205,1508,5202,5885,7254,20407,24352,34717,39146,39321,40674,43426,45627,46988,48192,48461,61141,63798,64283,70365,72781,73463,74400,77406,79033,80446,81910,82166,
chr13	36287515	36582024	GLEAN_21463	1000	-	36287515	36582024	0	16	70,128,187,119,149,123,246,309,113,116,107,196,38,452,682,127,	0,1309,2618,3993,9106,10077,11561,22278,26884,27555,31929,73626,75345,75768,244000,294382,
chr13	37228485	37255464	GLEAN_21462	1000	-	37228485	37255464	0	7	176,67,119,73,62,56,68,	0,3212,3353,5113,9175,21627,26911,
chr13	37872612	37897877	GLEAN_09879	1000	+	37872612	37897877	0	19	2368,149,123,153,119,154,139,170,35,91,93,93,84,90,93,72,96,144,36,	0,11335,12524,13199,13942,14901,16484,18104,18400,21003,21466,21922,22097,22302,22831,23259,23796,24821,25229,
chr13	38316192	38422198	GLEAN_09446	1000	-	38316192	38422198	0	11	324,164,132,340,294,205,73,112,193,101,57,	0,3584,8284,10782,20099,26511,35422,39120,42645,62534,105949,
chr13	38984331	39008338	GLEAN_25138	1000	-	38984331	39008338	0	13	51,86,160,87,40,76,106,96,124,122,111,105,51,	0,1208,4442,6572,6753,7757,7915,9158,9951,11372,12325,13480,23956,
chr13	39010972	39018329	GLEAN_25139	1000	+	39010972	39018329	0	4	514,220,133,162,	0,3829,6715,7195,
chr13	39102666	39127694	GLEAN_25140	1000	+	39102666	39127694	0	10	259,119,122,182,420,569,137,176,191,174,	0,2319,4745,9267,11103,11635,19314,20307,22705,24854,
chr13	39225054	39240567	GLEAN_25142	1000	+	39225054	39240567	0	4	6,127,96,1688,	0,8543,9067,13825,
chr13	39334347	39362311	GLEAN_25144	1000	+	39334347	39362311	0	19	221,58,87,237,86,145,159,116,124,81,90,107,154,78,162,87,156,66,90,	0,1450,4069,4838,5201,6299,6876,7358,9440,10531,14496,15554,16916,19488,20628,21621,22976,23506,27874,
chr13	40731560	40825290	GLEAN_02317	1000	+	40731560	40825290	0	14	659,63,154,93,646,316,114,151,166,60,105,97,44,68,	0,8276,10371,15307,23959,24986,48576,55353,66048,67087,79020,81145,93221,93662,
chr13	41791023	41808882	GLEAN_02264	1000	-	41791023	41808882	0	14	186,249,102,240,81,60,192,171,179,167,159,92,153,18,	0,1086,1780,2983,3961,4722,6959,8749,9892,14837,15718,16685,17584,17841,
chr13	42513729	42517375	GLEAN_06009	1000	-	42513729	42517375	0	3	81,114,252,	0,873,3394,
chr13	42855086	42864032	GLEAN_16372	1000	-	42855086	42864032	0	2	39,1704,	0,7242,
chr13	42882741	42886284	GLEAN_16373	1000	+	42882741	42886284	0	2	1781,109,	0,3434,
chr13	43077885	43139412	GLEAN_08000	1000	-	43077885	43139412	0	14	180,119,64,128,127,113,93,138,148,153,176,200,97,232,	0,1442,3785,3924,4589,4923,5914,8218,9313,13245,13763,19603,34411,61295,
chr13	43224428	43307859	GLEAN_08005	1000	+	43224428	43307859	0	21	292,77,102,79,104,126,112,83,144,93,147,164,115,102,148,59,142,208,135,67,153,	0,1963,59829,62212,63558,65401,67039,67441,68350,68912,70302,71144,71961,72438,73064,77042,78657,80280,80924,82119,83278,
chr13	43311723	43345408	GLEAN_07998	1000	-	43311723	43345408	0	14	40,128,79,83,80,38,130,46,31,120,106,125,95,120,	0,979,1734,3406,4624,5150,6000,8263,9658,12049,14494,22179,22773,33565,
chr13	43532887	43560509	GLEAN_20945	1000	-	43532887	43560509	0	11	147,55,145,172,100,132,199,135,100,108,45,	0,236,479,2018,3446,5638,6029,11973,14626,17656,27577,
chr13	43669521	43679766	GLEAN_09111	1000	+	43669521	43679766	0	10	93,108,168,63,97,77,258,171,187,389,	0,4974,5492,6035,6417,6856,7509,8179,9325,9856,
chr13	44132975	44158788	GLEAN_04815	1000	+	44132975	44158788	0	27	53,103,107,152,115,97,161,127,89,129,114,97,135,139,117,133,121,77,166,101,121,57,113,126,146,103,100,	0,1947,5617,5897,6491,6684,7388,9417,9782,10359,11057,11330,12216,13618,19375,20450,21293,21513,21804,22231,22865,23181,23682,24369,25193,25531,25713,
chr13	44159826	44212399	GLEAN_04812	1000	-	44159826	44212399	0	23	148,103,100,112,62,165,153,153,88,71,147,70,65,126,93,96,109,45,166,190,78,74,115,	0,223,2749,4322,4677,5723,7313,11811,12446,14081,14511,14867,15392,17411,18109,19449,21068,21333,22328,23830,32138,43417,52458,
chr13	44618285	44627737	GLEAN_19258	1000	+	44618285	44627737	0	9	84,168,117,78,123,110,166,83,43,	0,1413,2828,4187,4690,5817,6778,7136,9409,
chr13	45345081	45348731	GLEAN_21784	1000	-	45345081	45348731	0	2	726,102,	0,3548,
chr13	46311779	46316797	GLEAN_11781	1000	+	46311779	46316797	0	3	99,123,141,	0,1425,4877,
chr13	47276235	47331677	GLEAN_11772	1000	-	47276235	47331677	0	17	273,115,119,165,46,252,107,210,54,111,104,137,79,141,139,60,81,	0,1014,1225,3427,6075,7050,7782,9832,10130,11899,13289,16452,17270,36334,36702,54679,55361,
chr13	47407898	47421829	GLEAN_11786	1000	+	47407898	47421829	0	17	48,171,104,137,101,93,192,66,90,111,78,52,101,198,66,144,153,	0,882,2315,2499,3656,3958,4613,4881,5870,6412,7791,8126,8618,10467,11555,12771,13778,
chr13	47426033	47428671	GLEAN_11771	1000	-	47426033	47428671	0	5	318,131,93,173,149,	0,1265,1842,2075,2489,
chr13	48440937	48462975	GLEAN_14622	1000	-	48440937	48462975	0	7	88,92,69,86,130,138,306,	0,1991,3663,4722,14364,18996,21732,
chr13	51808621	51813816	GLEAN_17561	1000	+	51808621	51813816	0	5	19,143,139,123,101,	0,1274,3756,4734,5094,
chr13	51815580	51827366	GLEAN_17553	1000	-	51815580	51827366	0	12	656,104,259,105,87,175,117,105,187,125,98,43,	0,1275,1980,2347,2872,3465,5548,5969,6395,8780,9884,11743,
chr13	52407059	52409348	GLEAN_17570	1000	+	52407059	52409348	0	1	2289,	0,
chr13	52438277	52446664	GLEAN_17571	1000	+	52438277	52446664	0	4	54,1189,78,209,	0,1241,5728,8178,
chr13	52499510	52587274	GLEAN_17547	1000	-	52499510	52587274	0	22	75,136,152,126,135,77,94,150,136,167,120,98,37,77,91,137,74,85,339,79,42,12,	0,716,2398,2629,9351,9972,10368,11876,12697,13326,14318,15716,19860,28552,29801,42589,42918,44132,66115,67558,80467,87752,
chr13	52742210	52748401	GLEAN_17574	1000	+	52742210	52748401	0	14	166,162,110,140,91,151,89,124,197,180,298,140,103,242,	0,1456,1771,1974,2219,2873,3108,3516,3727,4011,4260,4967,5746,5949,
chr13	52783813	52836778	GLEAN_17542	1000	-	52783813	52836778	0	14	65,189,178,89,127,134,118,82,69,74,56,64,157,137,	0,1800,2057,2543,4632,4851,5067,5979,38026,39035,40611,40818,41118,52828,
chr13	52877316	52882445	GLEAN_17541	1000	-	52877316	52882445	0	12	375,135,122,149,101,152,188,199,162,115,90,3,	0,1062,1383,1725,2241,2529,2762,3290,3634,4403,4882,5126,
chr13	53024969	53033798	GLEAN_17576	1000	+	53024969	53033798	0	7	3,152,112,153,139,126,38,	0,2689,4540,6494,7361,7829,8791,
chr13	54039915	54053859	GLEAN_17583	1000	+	54039915	54053859	0	7	75,65,99,91,117,75,69,	0,4260,6712,7356,9839,12132,13875,
chr13	54143013	54150259	GLEAN_08643	1000	-	54143013	54150259	0	10	9,72,147,155,57,131,91,106,63,72,	0,184,829,1044,1539,1808,2964,3895,4310,7174,
chr13	54174633	54209167	GLEAN_08641	1000	-	54174633	54209167	0	21	153,127,115,92,134,177,120,139,122,123,219,119,163,157,95,156,177,79,119,169,71,	0,548,2419,3351,4051,4586,4953,6417,7995,10054,15264,16169,20307,21230,21809,27221,27579,28172,30948,32574,34463,
chr13	54228466	54239583	GLEAN_08650	1000	+	54228466	54239583	0	15	113,191,107,171,72,190,62,17,99,94,63,123,108,157,80,	0,5623,6048,6265,6516,7229,7538,8167,9818,9997,10178,10321,10583,10773,11037,
chr13	54278601	54292935	GLEAN_08639	1000	-	54278601	54292935	0	8	96,49,27,102,60,149,146,19,	0,581,2467,5256,9009,9909,11796,14315,
chr13	54367874	54373312	GLEAN_08637	1000	-	54367874	54373312	0	11	112,92,265,101,164,110,242,356,85,82,98,	0,199,351,711,883,1472,4158,4498,4932,5104,5340,
chr13	54473703	54474920	GLEAN_08633	1000	-	54473703	54474920	0	4	118,97,78,40,	0,201,379,1177,
chr13	54830284	54847870	GLEAN_08662	1000	+	54830284	54847870	0	5	34,838,322,213,453,	0,12141,13779,16250,17133,
chr13	54927853	54931374	GLEAN_08624	1000	-	54927853	54931374	0	5	188,75,82,122,148,	0,595,925,2746,3373,
chr13	55378024	55385875	GLEAN_12172	1000	+	55378024	55385875	0	13	61,43,96,113,73,137,83,167,706,127,71,127,20,	0,1105,1691,2091,2773,3152,3408,3756,4466,5402,5976,6140,7831,
chr13	55400678	55401592	GLEAN_12168	1000	-	55400678	55401592	0	5	10,56,72,64,50,	0,86,512,723,864,
chr13	55473920	55478756	GLEAN_12167	1000	-	55473920	55478756	0	9	107,103,158,233,82,87,124,117,213,	0,309,558,863,1321,1957,2383,3863,4623,
chr13	56914689	56922563	GLEAN_10244	1000	+	56914689	56922563	0	6	32,169,94,70,103,120,	0,4052,5336,5977,6161,7754,
chr13	56948449	56957448	GLEAN_10246	1000	+	56948449	56957448	0	6	146,164,180,151,163,111,	0,603,4854,6763,7510,8888,
chr13	56958385	56968660	GLEAN_10241	1000	-	56958385	56968660	0	15	35,130,141,96,115,140,135,166,131,153,108,110,110,113,87,	0,123,507,721,1140,1904,2450,2870,3663,3997,4644,5134,6614,6947,10188,
chr13	57032867	57045990	GLEAN_10240	1000	-	57032867	57045990	0	11	147,68,131,121,59,74,55,98,19,45,35,	0,371,654,941,1170,1342,1547,4705,8928,10066,13088,
chr13	57131805	57132531	GLEAN_10239	1000	-	57131805	57132531	0	1	726,	0,
chr13	57544728	57590700	GLEAN_10236	1000	-	57544728	57590700	0	6	159,177,81,104,153,58,	0,2490,4492,8354,21345,45914,
chr13	57665315	57674269	GLEAN_10233	1000	-	57665315	57674269	0	2	709,56,	0,8898,
chr13	59664183	59709950	GLEAN_16559	1000	+	59664183	59709950	0	15	54,57,102,162,148,167,129,186,272,143,240,222,131,78,201,	0,8948,11646,12111,22508,24394,24744,26518,27918,32611,34006,34941,35936,37682,45566,
chr13	60041955	60048220	GLEAN_22972	1000	+	60041955	60048220	0	5	169,278,198,391,260,	0,1561,1942,3245,6005,
chr13	60336404	60342043	GLEAN_08028	1000	-	60336404	60342043	0	5	83,81,75,76,87,	0,658,2827,3961,5552,
chr13	60981493	61011032	GLEAN_08025	1000	-	60981493	61011032	0	9	77,49,50,91,38,57,103,54,84,	0,1066,1965,2331,2853,2973,15442,15642,29455,
chr13	61716910	61755809	GLEAN_08023	1000	-	61716910	61755809	0	14	81,141,150,131,56,98,231,121,211,101,35,104,331,99,	0,6495,10883,13866,20423,21141,22290,23889,25536,27852,28975,29509,31178,38800,
chr13	62141618	62146120	GLEAN_08060	1000	+	62141618	62146120	0	4	179,115,127,65,	0,1990,3131,4437,
chr13	62146926	62196239	GLEAN_08014	1000	-	62146926	62196239	0	3	84,61,23,	0,36006,49290,
chr13	62332693	62339151	GLEAN_08061	1000	+	62332693	62339151	0	7	256,73,48,167,114,197,45,	0,1590,1850,3872,4684,5003,6413,
chr13	62422029	62442170	GLEAN_25795	1000	+	62422029	62442170	0	9	105,98,75,166,93,110,138,165,163,	0,2626,8599,11149,11918,13293,13781,18532,19978,
chr13	62453745	62477892	GLEAN_25796	1000	+	62453745	62477892	0	4	37,48,113,129,	0,122,19840,24018,
chr13	62981193	62982081	GLEAN_25789	1000	-	62981193	62982081	0	1	888,	0,
chr13	63295505	63312353	GLEAN_25808	1000	+	63295505	63312353	0	8	70,186,81,187,102,142,188,256,	0,7830,10169,13830,14174,15200,16147,16592,
chr13	63319770	63335877	GLEAN_25788	1000	-	63319770	63335877	0	12	81,144,99,180,112,161,174,122,199,94,145,22,	0,1241,1734,2593,3422,4549,5878,6144,7663,7965,14536,16085,
chr13	63348957	63375983	GLEAN_25787	1000	-	63348957	63375983	0	4	490,293,291,42,	0,2472,6333,26984,
chr13	63960856	64010067	GLEAN_10559	1000	-	63960856	64010067	0	2	138,564,	0,48647,
chr13	64039536	64080451	GLEAN_10570	1000	+	64039536	64080451	0	16	106,120,127,129,129,122,152,172,139,217,96,177,147,112,188,111,	0,6798,13868,18059,19200,21029,22143,23699,25756,26553,33916,35636,36419,38047,38745,40804,
chr13	65541740	65597893	GLEAN_05151	1000	-	65541740	65597893	0	13	44,149,37,69,2961,122,1117,147,858,129,123,156,235,	0,8429,12394,14678,17672,24176,26866,30541,32732,34318,41755,52530,55918,
chr13	65675794	65722265	GLEAN_05158	1000	+	65675794	65722265	0	18	178,196,92,104,73,76,115,138,171,134,133,57,81,109,69,177,75,128,	0,8819,33168,33478,33776,34128,34365,39119,40251,40730,41055,41270,41518,43238,44792,45159,46127,46343,
chr13	65724052	65746116	GLEAN_05149	1000	-	65724052	65746116	0	12	124,190,82,195,67,78,81,117,140,76,146,129,	0,958,2611,3168,6017,8130,8311,11462,12272,12723,15838,21935,
chr13	65934325	65938296	GLEAN_05160	1000	+	65934325	65938296	0	4	76,252,279,119,	0,2741,3315,3852,
chr13	66036473	66036671	GLEAN_05146	1000	-	66036473	66036671	0	1	198,	0,
chr13	66037700	66043038	GLEAN_05145	1000	-	66037700	66043038	0	6	10,182,177,176,86,107,	0,2221,2590,3302,5011,5231,
chr13	66064698	66158934	GLEAN_05143	1000	-	66064698	66158934	0	10	135,114,78,109,58,73,108,87,105,24,	0,3311,6651,41442,56060,62121,70074,71497,81497,94212,
chr13	66267625	66281353	GLEAN_05163	1000	+	66267625	66281353	0	13	88,71,88,120,94,166,58,32,97,65,137,56,80,	0,225,409,707,5833,6796,7108,11472,12255,12428,13183,13396,13648,
chr13	66339958	66346603	GLEAN_05138	1000	-	66339958	66346603	0	15	141,237,134,52,55,134,60,87,87,90,81,72,75,180,129,	0,351,736,4123,4433,4591,4805,4958,5176,5376,5633,5859,6018,6237,6516,
chr13	66379157	66395429	GLEAN_05136	1000	-	66379157	66395429	0	13	64,90,84,82,106,158,135,94,153,84,117,110,97,	0,2136,2826,3546,3707,4417,6148,7315,9913,13842,14627,15453,16175,
chr13	66399636	66463423	GLEAN_05135	1000	-	66399636	66463423	0	18	101,79,106,82,33,78,205,66,138,153,118,54,66,195,50,64,86,33,	0,198,527,1069,3357,7113,7742,8844,10822,13063,13528,15709,15859,18443,22965,24764,25447,63754,
chr13	66792275	66846401	GLEAN_05168	1000	+	66792275	66846401	0	23	177,165,105,43,76,219,88,153,98,176,149,36,183,2001,108,411,105,81,87,84,81,117,9,	0,1807,3855,4684,8335,13649,16076,16694,18738,19298,20754,21746,24198,32043,34551,35739,37933,40154,44903,45808,47923,48312,54117,
chr13	67143953	67148268	GLEAN_05171	1000	+	67143953	67148268	0	3	184,162,173,	0,3033,4142,
chr13	67198032	67204771	GLEAN_05173	1000	+	67198032	67204771	0	4	114,104,130,42,	0,2004,5377,6697,
chr13	67234709	67281701	GLEAN_05132	1000	-	67234709	67281701	0	16	182,39,52,36,48,52,66,104,57,87,61,63,121,106,36,57,	0,1232,2406,2545,5174,10455,10620,11959,20283,22033,23116,24197,26059,27208,38764,46935,
chr13	67954794	67955058	GLEAN_05124	1000	-	67954794	67955058	0	1	264,	0,
chr13	67962724	67963740	GLEAN_05123	1000	-	67962724	67963740	0	2	173,16,	0,1000,
chr13	67963738	67964035	GLEAN_05180	1000	+	67963738	67964035	0	1	297,	0,
chr13	68573630	68667584	GLEAN_13291	1000	+	68573630	68667584	0	21	33,25,103,124,56,96,76,113,116,122,123,188,145,144,186,69,115,128,95,150,103,	0,364,36553,51606,52784,55239,56280,59628,67569,70967,72124,73836,74286,85068,86268,87459,88040,89113,92394,92707,93851,
chr13	71973241	71976319	GLEAN_24959	1000	+	71973241	71976319	0	6	107,149,125,209,84,364,	0,334,1775,2045,2527,2714,
chr13	72057525	72093012	GLEAN_24962	1000	+	72057525	72093012	0	13	119,88,130,76,72,127,87,69,155,88,109,142,61,	0,786,1814,2237,3378,9782,13252,14445,18528,30382,31608,33572,35426,
chr13	72909981	72913521	GLEAN_21060	1000	-	72909981	72913521	0	3	11,192,100,	0,460,3440,
chr13	72962468	72966721	GLEAN_21071	1000	+	72962468	72966721	0	3	100,192,11,	0,3600,4242,
chr13	73755256	73778367	GLEAN_17886	1000	-	73755256	73778367	0	12	14,103,130,65,102,72,128,116,144,123,62,33,	0,478,1196,2662,3026,3216,4207,5520,6371,9453,12343,23078,
chr13	73837923	73851457	GLEAN_17896	1000	+	73837923	73851457	0	4	60,217,255,221,	0,4096,10790,13313,
chr13	74230602	74326535	GLEAN_01928	1000	+	74230602	74326535	0	20	175,240,152,170,151,176,129,57,130,193,217,97,95,60,170,143,124,34,54,31,	0,21307,55843,63992,69031,70514,72806,75052,75581,77518,90050,90368,90908,91862,92365,92721,93889,94631,94907,95902,
chr13	74662368	74775970	GLEAN_01929	1000	+	74662368	74775970	0	22	25,149,219,114,93,88,56,78,116,482,141,153,513,396,191,81,79,240,158,67,84,140,	0,29559,38739,41673,44328,45572,48952,50272,51758,55808,74120,84268,87018,92404,94730,100957,103945,104960,106567,107878,111525,113462,
chr13	75774243	75784494	GLEAN_01921	1000	-	75774243	75784494	0	9	168,29,87,62,94,147,126,79,51,	0,628,762,2535,5398,5870,6287,6731,10200,
chr13	75910468	75928584	GLEAN_01939	1000	+	75910468	75928584	0	27	201,241,78,306,129,147,253,178,113,19,117,77,161,233,94,95,260,112,375,143,155,104,78,84,66,82,128,	0,1472,2646,2977,3377,4360,6234,6567,7604,8488,8650,8852,9010,9898,10990,11210,14192,15282,15515,16496,16721,17007,17205,17493,17668,17816,17988,
chr13	75929844	75937366	GLEAN_01918	1000	-	75929844	75937366	0	14	226,176,94,350,173,163,100,84,148,155,131,138,53,124,	0,310,585,1294,1769,2781,3996,4358,4536,5333,5608,5880,7255,7398,
chr13	75961363	75971041	GLEAN_01940	1000	+	75961363	75971041	0	15	100,100,129,156,64,64,92,177,60,165,68,43,64,77,132,	0,206,837,1259,2407,2578,3687,4960,5210,7081,7341,8714,8862,9018,9546,
chr13	75971521	75977696	GLEAN_01917	1000	-	75971521	75977696	0	14	84,105,90,76,140,79,92,85,92,156,87,51,100,191,	0,329,607,1392,2117,2350,2512,3797,4283,4792,5174,5353,5538,5984,
chr13	76313057	76316147	GLEAN_04534	1000	-	76313057	76316147	0	3	241,68,162,	0,1409,2928,
chr13	76561237	76647594	GLEAN_04529	1000	-	76561237	76647594	0	11	159,158,187,129,138,168,165,115,129,81,35,	0,37591,57786,58866,62401,65271,67823,70895,73837,80552,86322,
chr13	76652341	76671359	GLEAN_04546	1000	+	76652341	76671359	0	7	127,100,153,170,148,127,105,	0,4302,5510,8912,11924,17853,18913,
chr13	76704150	76709356	GLEAN_04527	1000	-	76704150	76709356	0	5	57,96,164,124,300,	0,346,1356,2633,4906,
chr13	76737289	76754326	GLEAN_15151	1000	-	76737289	76754326	0	21	19,75,88,124,95,103,107,178,82,154,142,100,151,174,106,87,47,166,60,147,93,	0,153,1196,2048,2268,3679,3951,5639,5929,7259,8262,8522,9327,10143,11125,11922,12131,13073,13491,15541,16944,
chr13	76804217	76845653	GLEAN_15152	1000	+	76804217	76845653	0	14	205,125,157,139,166,99,213,144,147,76,320,123,86,16,	0,1863,5272,7645,9035,22655,34543,35718,37005,38393,38669,39562,40442,41420,
chr13	76853820	76879901	GLEAN_15150	1000	-	76853820	76879901	0	24	90,232,147,82,86,98,209,151,98,104,137,62,85,203,66,130,168,93,108,91,146,102,143,91,	0,763,1817,3202,3834,4022,4494,4848,6199,7991,9200,11583,12730,13250,13867,14740,14975,17300,18835,20527,20952,21171,23502,25990,
chr13	77137178	77241981	GLEAN_15153	1000	+	77137178	77241981	0	39	75,123,105,102,162,134,119,150,148,101,104,50,76,73,143,93,149,86,137,112,188,162,211,277,207,89,83,91,129,42,218,100,144,115,67,173,103,68,43,	0,3750,12238,19936,36917,45916,51880,52580,53117,59743,60259,60509,62651,69965,74498,76195,77265,79212,80351,81152,82978,83455,84302,84903,85766,87309,88830,89073,91074,92782,94413,96461,98619,98858,100435,101551,102603,102957,104760,
chr13	77823559	77872524	GLEAN_22500	1000	-	77823559	77872524	0	10	145,152,182,169,182,152,144,179,124,74,	0,2728,3987,5129,13514,23377,29097,31994,34037,48891,
chr13	78232940	78245337	GLEAN_22504	1000	+	78232940	78245337	0	6	146,151,107,115,108,66,	0,4107,6016,6461,10867,12331,
chr13	78345714	78372275	GLEAN_22497	1000	-	78345714	78372275	0	4	147,126,149,22,	0,1500,8829,26539,
chr13	78396813	78452856	GLEAN_12906	1000	+	78396813	78452856	0	5	90,72,102,135,96,	0,16920,24749,30781,55947,
chr13	79470880	79489865	GLEAN_12897	1000	-	79470880	79489865	0	5	710,252,63,150,106,	0,3346,12806,13013,18879,
chr13	79511900	79549050	GLEAN_12896	1000	-	79511900	79549050	0	6	1280,252,63,162,240,46,	0,7467,11589,16556,33906,37104,
chr13	80407452	80431981	GLEAN_02339	1000	-	80407452	80431981	0	6	122,213,145,92,120,124,	0,2138,3729,5326,16508,24405,
chr13	81660603	81746253	GLEAN_14634	1000	-	81660603	81746253	0	12	75,270,66,174,42,165,135,45,144,572,79,72,	0,1519,7794,14657,21811,32970,40115,42572,43841,64451,84287,85578,
chr14	32543	73792	GLEAN_12060	1000	-	32543	73792	0	3	1760,206,8,	0,11243,41241,
chr14	80204	84401	GLEAN_12059	1000	-	80204	84401	0	4	1361,111,127,33,	0,3223,3726,4164,
chr14	92481	94786	GLEAN_12058	1000	-	92481	94786	0	5	159,116,219,142,138,	0,387,1508,1943,2167,
chr14	195745	197512	GLEAN_12056	1000	-	195745	197512	0	3	568,585,329,	0,668,1438,
chr14	198792	205505	GLEAN_12067	1000	+	198792	205505	0	24	459,120,34,101,141,602,100,127,111,129,93,137,84,174,180,142,263,76,130,167,181,154,109,125,	0,590,774,931,1270,1714,2408,2585,2820,3032,3245,3414,3945,4108,4354,4605,4826,5218,5367,5575,5815,6077,6389,6588,
chr14	279982	282593	GLEAN_12072	1000	+	279982	282593	0	7	37,29,38,90,106,113,145,	0,562,709,953,1659,1868,2466,
chr14	396497	404619	GLEAN_12073	1000	+	396497	404619	0	36	31,143,81,152,147,140,111,94,88,123,52,95,75,81,90,111,142,179,137,175,207,90,144,153,117,91,85,142,153,177,67,48,156,130,139,48,	0,120,425,587,819,1082,1304,1487,1669,1830,2031,2353,2517,2681,2832,3091,3270,3495,3756,4048,4298,4578,4748,4978,5848,6091,6253,6438,6652,6881,7158,7295,7424,7650,7860,8074,
chr14	496418	498194	GLEAN_03299	1000	+	496418	498194	0	3	171,207,360,	0,1107,1416,
chr14	499535	502695	GLEAN_03300	1000	+	499535	502695	0	12	74,180,112,148,102,197,197,154,84,191,171,244,	0,297,562,841,1068,1257,1526,1821,2137,2374,2645,2916,
chr14	512896	515058	GLEAN_03301	1000	+	512896	515058	0	7	132,197,127,158,161,101,105,	0,709,988,1200,1443,1855,2057,
chr14	521726	523191	GLEAN_03302	1000	+	521726	523191	0	7	83,129,166,122,120,141,22,	0,186,390,686,897,1176,1443,
chr14	538235	539927	GLEAN_03305	1000	+	538235	539927	0	6	563,101,99,92,123,180,	0,635,826,1132,1313,1512,
chr14	727737	754497	GLEAN_07040	1000	+	727737	754497	0	34	112,20,151,62,90,78,93,167,116,107,120,96,128,94,155,271,78,162,105,96,126,153,155,127,184,47,179,139,357,84,105,99,3381,6213,	0,1066,1472,4886,5353,6245,6403,7316,8133,8320,8509,8707,8990,9368,9917,10148,10507,10673,10990,11274,11556,12800,13030,13264,13558,13829,14095,15044,15283,15715,15952,16167,17069,20547,
chr14	815741	820989	GLEAN_07042	1000	+	815741	820989	0	18	123,123,102,90,41,95,24,84,56,96,133,103,51,136,54,64,56,69,	0,594,784,985,1227,1370,1611,1705,1860,2009,3066,3314,3517,3650,4702,4866,5032,5179,
chr14	828139	840228	GLEAN_07043	1000	+	828139	840228	0	11	24,96,90,51,162,93,214,191,136,236,300,	0,6928,7135,8078,10084,10316,10514,10817,11141,11465,11789,
chr14	971415	980149	GLEAN_07050	1000	+	971415	980149	0	9	66,1067,121,72,100,101,219,195,39,	0,1635,4449,4675,7621,7797,8052,8386,8695,
chr14	3352871	3353623	GLEAN_09062	1000	-	3352871	3353623	0	3	221,120,52,	0,305,700,
chr14	3767253	3896388	GLEAN_24929	1000	-	3767253	3896388	0	30	213,81,156,107,40,63,132,138,87,112,205,101,116,101,85,98,21,57,53,31,118,108,78,141,55,63,80,88,167,195,	0,2875,4259,8204,8634,11199,17530,18387,19916,22683,35924,40019,40905,43943,47406,49583,50666,52050,69047,72414,75612,77735,78559,79362,85052,91763,92818,103825,117940,128940,
chr14	5256414	5257525	GLEAN_12151	1000	-	5256414	5257525	0	3	109,200,105,	0,374,1006,
chr14	7532084	7574504	GLEAN_20354	1000	+	7532084	7574504	0	15	63,36,106,121,63,61,87,57,104,57,52,48,36,52,212,	0,3939,17601,19419,23186,23991,25461,27789,30588,32706,33579,34961,36123,38935,42208,
chr14	8779665	8840100	GLEAN_15295	1000	-	8779665	8840100	0	23	106,50,104,49,92,128,68,132,162,76,173,52,115,168,136,79,138,150,122,151,128,77,91,	0,4401,4967,12582,18807,25789,26870,28061,28841,30223,30827,32330,33122,35593,37398,39805,44847,46666,50334,53021,54421,56876,60344,
chr14	11326381	11328958	GLEAN_24456	1000	+	11326381	11328958	0	2	757,563,	0,2014,
chr14	14398637	14430325	GLEAN_15012	1000	+	14398637	14430325	0	9	116,113,50,93,94,185,183,144,90,	0,6181,7143,8244,21767,22702,29590,30808,31598,
chr14	14923501	14926018	GLEAN_15002	1000	-	14923501	14926018	0	1	2517,	0,
chr14	17914258	17920049	GLEAN_00081	1000	-	17914258	17920049	0	3	466,293,360,	0,2951,5431,
chr14	18226229	18273551	GLEAN_00089	1000	+	18226229	18273551	0	28	186,146,85,101,193,153,114,172,128,130,113,167,76,111,141,81,102,180,125,163,103,80,104,130,97,154,88,57,	0,651,1480,2165,4249,7158,8749,11016,15574,17205,21034,22469,22712,23765,24843,25980,30144,31125,32423,34575,35133,35324,37567,38857,40420,44293,45281,47265,
chr14	18277978	18299780	GLEAN_00079	1000	-	18277978	18299780	0	11	193,88,97,143,96,172,114,97,181,253,285,	0,1218,3024,3508,6550,8508,8765,9802,11363,17525,21517,
chr14	19423272	19450537	GLEAN_06246	1000	-	19423272	19450537	0	5	365,124,172,103,307,	0,1316,3476,14411,26958,
chr14	19450656	19469381	GLEAN_06245	1000	-	19450656	19469381	0	4	6,83,114,7,	0,4673,18518,18718,
chr14	20360796	20405341	GLEAN_06238	1000	-	20360796	20405341	0	13	61,114,102,126,179,193,98,54,105,114,90,103,113,	0,15085,16810,17520,20185,23814,27488,35886,38699,39823,42046,43092,44432,
chr14	20501762	20518026	GLEAN_06236	1000	-	20501762	20518026	0	9	54,177,102,74,71,48,66,32,69,	0,1927,3207,5218,6261,8084,9650,14767,16195,
chr14	21009207	21009801	GLEAN_16910	1000	+	21009207	21009801	0	1	594,	0,
chr14	21306273	21433094	GLEAN_16904	1000	-	21306273	21433094	0	87	205,140,189,202,72,90,93,221,68,205,144,88,212,161,181,182,175,175,112,33,109,225,189,139,206,180,132,113,213,190,208,99,174,150,125,112,132,152,144,120,138,149,73,66,169,179,208,128,168,105,186,204,159,133,209,224,252,134,100,95,227,108,153,164,91,107,160,120,87,160,116,153,126,50,169,165,147,158,31,56,100,113,109,75,93,77,154,	0,1902,2573,3179,3464,3707,6718,7014,7619,8833,10123,10350,11520,13543,14072,14865,15664,20187,26895,29194,31417,32257,33250,34222,35620,37416,38632,40201,41866,42881,44644,45818,46389,47532,47859,49952,51198,52252,53826,56192,56490,57452,58569,59593,59864,61457,65629,71004,72849,73799,74272,76746,77840,78414,78735,79778,81620,84648,85850,87242,92638,94980,99150,99951,100755,103370,104123,104528,…
chr14	21810008	21811704	GLEAN_16901	1000	-	21810008	21811704	0	2	216,129,	0,1567,
chr14	22790691	22799383	GLEAN_02292	1000	-	22790691	22799383	0	5	105,99,70,448,10,	0,1012,2671,5819,8682,
chr14	22893061	22894193	GLEAN_02299	1000	+	22893061	22894193	0	4	3,100,74,183,	0,187,546,949,
chr14	22929015	22976668	GLEAN_02291	1000	-	22929015	22976668	0	12	203,132,154,77,183,153,150,104,99,106,46,132,	0,3353,5382,24951,27437,37553,39085,39618,39844,42092,43859,47521,
chr14	23108591	23133926	GLEAN_02290	1000	-	23108591	23133926	0	13	123,79,217,144,153,307,175,87,118,817,173,65,104,	0,7134,9020,11255,12980,13469,15717,17101,18079,19089,20477,22377,25231,
chr14	24089863	24107526	GLEAN_13277	1000	+	24089863	24107526	0	8	51,79,110,162,176,172,92,55,	0,7076,8420,11195,12910,15636,16491,17608,
chr14	25316842	25380081	GLEAN_13274	1000	-	25316842	25380081	0	8	135,113,49,63,96,125,192,100,	0,8538,9359,10899,16051,51338,61475,63139,
chr14	25991533	26030896	GLEAN_12494	1000	+	25991533	26030896	0	5	112,150,45,69,245,	0,31969,32860,34339,39118,
chr14	27782183	27812278	GLEAN_22878	1000	+	27782183	27812278	0	5	24,25,86,1599,24,	0,519,6462,15254,30071,
chr14	30243863	30279719	GLEAN_06041	1000	-	30243863	30279719	0	11	209,81,97,145,92,132,101,96,64,152,73,	0,3949,4739,5755,8214,8521,10671,12713,18453,20258,35783,
chr14	34781321	34823364	GLEAN_14824	1000	+	34781321	34823364	0	10	307,96,122,87,150,113,60,92,107,177,	0,7373,14080,18588,22061,23109,26279,27792,33759,41866,
chr14	35023650	35026251	GLEAN_14815	1000	-	35023650	35026251	0	6	209,110,138,167,109,14,	0,540,749,1368,1803,2587,
chr14	35597637	35605983	GLEAN_14813	1000	-	35597637	35605983	0	3	191,144,4,	0,6182,8342,
chr14	35616249	35617083	GLEAN_14827	1000	+	35616249	35617083	0	1	834,	0,
chr14	38554146	38586239	GLEAN_04040	1000	-	38554146	38586239	0	11	74,161,144,105,71,85,59,117,122,64,123,	0,8018,9090,10064,10275,16686,18436,19771,20002,21893,31970,
chr14	40031511	40210737	GLEAN_01619	1000	+	40031511	40210737	0	10	2590,503,232,69,117,134,201,118,5421,1481,	0,3452,83048,146511,155004,161510,161874,162615,163579,177745,
chr14	41716641	41717424	GLEAN_26598	1000	+	41716641	41717424	0	1	783,	0,
chr14	41941829	41945822	GLEAN_26599	1000	+	41941829	41945822	0	2	151,80,	0,3913,
chr14	44011628	44060389	GLEAN_11122	1000	+	44011628	44060389	0	6	139,116,149,102,49,120,	0,18927,29401,31324,44674,48641,
chr14	44320209	44322718	GLEAN_11124	1000	+	44320209	44322718	0	5	89,76,84,82,584,	0,345,565,927,1925,
chr14	44579366	44610316	GLEAN_22509	1000	-	44579366	44610316	0	4	72,156,171,132,	0,2704,15024,30818,
chr14	46333619	46646902	GLEAN_07757	1000	+	46333619	46646902	0	11	962,94,108,120,133,119,96,90,161,172,186,	0,272068,273632,279124,286612,290603,292167,301741,307512,310518,313097,
chr14	46955742	46974306	GLEAN_07755	1000	-	46955742	46974306	0	5	28,116,102,159,177,	0,8733,10591,12644,18387,
chr14	48079271	48176402	GLEAN_17116	1000	+	48079271	48176402	0	8	132,157,168,100,150,121,133,98,	0,29907,79956,81673,83008,91711,95194,97033,
chr14	56837333	56887005	GLEAN_14003	1000	+	56837333	56887005	0	11	40,114,65,86,58,86,60,82,111,105,87,	0,6680,7309,11518,19157,30965,31201,37128,37992,40130,49585,
chr14	57766084	57775211	GLEAN_14005	1000	+	57766084	57775211	0	5	6,77,71,75,77,	0,1359,5187,6462,9050,
chr14	59689352	59713812	GLEAN_16648	1000	-	59689352	59713812	0	12	96,127,98,94,93,69,99,92,95,86,68,132,	0,1505,2817,4786,4971,8875,10807,12188,13818,16602,23079,24328,
chr14	60050227	60054034	GLEAN_16655	1000	+	60050227	60054034	0	4	672,237,916,260,	0,1991,2334,3547,
chr14	60269047	60405482	GLEAN_16656	1000	+	60269047	60405482	0	60	62,60,45,82,77,120,190,160,150,194,117,111,155,118,185,110,113,144,112,155,198,211,127,152,96,124,98,149,92,147,119,127,130,161,240,124,112,132,258,269,212,231,74,173,114,221,121,105,244,112,145,131,61,176,85,156,114,145,86,213,	0,31137,44501,45119,45676,46455,55569,56309,57074,58972,69423,69624,70330,71993,76150,78545,79783,81201,81439,81717,82165,86690,87891,91923,92505,92976,98382,99142,99607,100535,100775,100978,101187,102218,102495,104941,105678,106814,107322,108116,108555,109540,110251,111504,111766,112674,114327,114570,116993,118577,119285,120674,125375,127403,127776,129183,129674,131202,132924,136222,
chr14	60972388	60972889	GLEAN_16658	1000	+	60972388	60972889	0	1	501,	0,
chr14	62237874	62308923	GLEAN_23966	1000	+	62237874	62308923	0	12	108,114,153,185,758,169,163,81,126,153,98,136,	0,1526,11617,19505,22808,30172,34793,62539,64421,65325,66838,70913,
chr14	62839056	62922019	GLEAN_03146	1000	-	62839056	62922019	0	17	132,372,165,127,133,167,153,100,160,107,131,106,107,65,126,160,140,	0,236,1690,7974,10795,14455,19656,25910,50254,52310,55938,60170,61160,61770,67944,79980,82823,
chr14	64968516	64971613	GLEAN_03153	1000	+	64968516	64971613	0	4	21,146,131,50,	0,413,2175,3047,
chr14	64981204	65138125	GLEAN_03135	1000	-	64981204	65138125	0	16	113,135,72,153,414,123,123,123,123,123,123,123,123,123,570,148,	0,493,961,2748,5815,11025,13663,27401,27748,30896,37944,55736,77139,105897,118148,156773,
chr14	65171807	65232993	GLEAN_03134	1000	-	65171807	65232993	0	7	78,96,99,123,74,112,99,	0,20216,24834,27930,28386,38039,61087,
chr14	65303740	65356243	GLEAN_03133	1000	-	65303740	65356243	0	12	71,157,141,108,125,99,237,66,177,85,102,384,	0,768,2779,5097,8206,14476,19096,20866,22347,23228,36820,52119,
chr14	65421203	65546001	GLEAN_11921	1000	+	65421203	65546001	0	5	419,209,69,137,96,	0,486,7291,122079,124702,
chr14	65787778	65817331	GLEAN_11922	1000	+	65787778	65817331	0	5	294,124,164,96,60,	0,24024,24909,25154,29493,
chr14	65997519	66005804	GLEAN_14394	1000	+	65997519	66005804	0	3	311,159,217,	0,1481,8068,
chr14	67288745	67305910	GLEAN_03087	1000	-	67288745	67305910	0	4	164,136,137,85,	0,1276,9093,17080,
chr14	69410021	69457551	GLEAN_16992	1000	-	69410021	69457551	0	15	75,151,169,199,219,302,43,133,111,55,99,115,114,129,132,	0,3198,14853,18112,20731,24230,26582,26733,26989,28346,28548,42068,44991,46730,47398,
chr14	69554874	69617990	GLEAN_17000	1000	+	69554874	69617990	0	24	63,116,87,49,169,123,273,1141,492,155,83,94,545,236,253,218,133,153,161,97,167,332,144,155,	0,13514,17335,18582,20111,26056,26747,28874,33540,35035,40541,42838,43077,44140,44831,47097,52712,55905,56503,57510,58693,59312,61920,62961,
chr14	70415281	70418236	GLEAN_17007	1000	+	70415281	70418236	0	1	2955,	0,
chr14	72242144	72256243	GLEAN_02903	1000	-	72242144	72256243	0	7	85,107,62,313,81,152,82,	0,771,3031,4664,10685,13226,14017,
chr14	72607163	72650067	GLEAN_02902	1000	-	72607163	72650067	0	10	60,63,147,73,100,148,87,58,203,51,	0,162,705,2708,7967,19593,20677,20886,22120,42853,
chr14	77048361	77091926	GLEAN_12847	1000	-	77048361	77091926	0	19	123,136,138,209,164,175,186,202,140,205,149,148,197,207,176,168,66,206,89,	0,1974,5384,5613,10203,11579,12500,13266,14371,15260,22625,23876,24295,29616,29917,33436,40316,40657,43476,
chr14	81775275	81799128	GLEAN_05753	1000	+	81775275	81799128	0	6	33,128,92,122,156,171,	0,7164,7375,8741,23435,23682,
chr14	81894847	81932063	GLEAN_05749	1000	-	81894847	81932063	0	14	171,157,133,78,136,137,75,52,185,88,88,128,32,25,	0,7708,9692,13303,14032,15285,16708,27846,31637,32919,33166,35542,36419,37191,
chr14	82014423	82115305	GLEAN_05748	1000	-	82014423	82115305	0	4	95,103,44,403,	0,8340,28536,100479,
chr15	3572693	3573557	GLEAN_18516	1000	-	3572693	3573557	0	1	864,	0,
chr15	4910475	4940508	GLEAN_06927	1000	-	4910475	4940508	0	7	194,42,255,49,79,100,853,	0,307,618,25319,27252,28971,29180,
chr15	8787196	8853389	GLEAN_07827	1000	+	8787196	8853389	0	3	45,123,54,	0,65873,66139,
chr15	9135731	9539327	GLEAN_07831	1000	+	9135731	9539327	0	5	519,1533,204,112,1019,	0,269246,387163,397256,402577,
chr15	9620392	9689488	GLEAN_07832	1000	+	9620392	9689488	0	15	113,106,76,95,111,102,84,150,189,186,207,93,114,177,162,	0,2259,28227,34852,35109,37285,38470,47097,47998,56113,59735,62986,66140,68065,68934,
chr15	10010709	10017928	GLEAN_08402	1000	-	10010709	10017928	0	6	130,119,114,89,113,131,	0,1161,4161,5683,6370,7088,
chr15	14235025	14257338	GLEAN_23275	1000	-	14235025	14257338	0	7	1838,115,190,110,162,179,10,	0,2916,5889,8668,14231,16158,22303,
chr15	14670820	14671342	GLEAN_23274	1000	-	14670820	14671342	0	1	522,	0,
chr15	15906544	15973340	GLEAN_25118	1000	+	15906544	15973340	0	20	60,130,126,232,108,113,149,90,54,51,105,54,93,72,90,162,67,106,109,81,	0,22795,28163,30727,31709,37647,39392,42340,44512,45927,48318,48783,49442,49618,50377,50803,51471,63702,64920,66715,
chr15	16016152	16020927	GLEAN_25100	1000	-	16016152	16020927	0	5	135,266,246,124,177,	0,1873,3393,4066,4598,
chr15	16335721	16401099	GLEAN_05070	1000	-	16335721	16401099	0	13	165,243,93,161,131,164,97,147,84,275,96,84,12,	0,1649,7878,10024,25207,41133,42112,43341,43687,52038,52846,57467,65366,
chr15	18849567	18858048	GLEAN_10382	1000	-	18849567	18858048	0	14	135,66,87,111,90,71,67,48,123,87,71,91,162,171,	0,924,2623,3390,3968,4750,5231,5474,5744,6013,7042,7484,7965,8310,
chr15	19260418	19275673	GLEAN_10389	1000	+	19260418	19275673	0	5	81,90,117,123,279,	0,8527,9534,10998,14976,
chr15	19290806	19304817	GLEAN_10390	1000	+	19290806	19304817	0	27	183,122,165,46,102,84,100,66,94,53,72,81,69,107,74,67,74,124,118,137,109,77,47,106,111,114,63,	0,1837,2227,2492,2952,3151,3968,4262,5237,5671,6446,6648,6902,7763,8162,8323,8932,9152,9509,10424,10754,11092,11343,11658,12416,13762,13948,
chr15	19311783	19313121	GLEAN_10391	1000	+	19311783	19313121	0	4	180,178,103,145,	0,293,747,1193,
chr15	19391151	19411842	GLEAN_10374	1000	-	19391151	19411842	0	9	242,172,150,102,135,138,217,89,261,	0,875,1309,1783,2812,3645,4247,5780,20430,
chr15	19919650	19922485	GLEAN_10370	1000	-	19919650	19922485	0	6	29,50,37,75,39,58,	0,562,1337,1950,2130,2777,
chr15	20299194	20325379	GLEAN_10365	1000	-	20299194	20325379	0	9	93,87,61,139,238,113,226,155,43,	0,3707,7091,10088,13439,15416,20940,22823,26142,
chr15	21785268	21791667	GLEAN_10806	1000	-	21785268	21791667	0	12	88,121,108,79,81,104,65,111,112,124,51,147,	0,233,522,811,1024,1192,1488,1711,1922,2186,2828,6252,
chr15	21830613	21832335	GLEAN_10804	1000	-	21830613	21832335	0	3	113,336,37,	0,861,1685,
chr15	22399482	22414046	GLEAN_21431	1000	-	22399482	22414046	0	13	96,86,61,67,122,129,94,75,131,80,97,143,7,	0,798,1165,4571,5003,6194,6722,6972,8587,11888,12601,13616,14557,
chr15	22461486	22503085	GLEAN_21438	1000	+	22461486	22503085	0	23	60,124,171,126,1346,282,141,138,129,156,111,90,141,141,103,295,91,147,117,103,86,33,141,	0,715,1759,9959,11765,15627,16328,16577,19243,19734,22305,22586,25676,27192,27510,28754,29146,30622,32326,32700,40486,40701,41458,
chr15	22863378	22864884	GLEAN_10899	1000	-	22863378	22864884	0	4	95,184,96,3,	0,451,1171,1503,
chr15	22907366	22916508	GLEAN_10897	1000	-	22907366	22916508	0	25	71,51,48,241,85,134,123,88,173,186,80,61,139,188,133,83,135,193,116,182,77,155,79,94,91,	0,182,509,649,1520,1686,1951,2196,2366,2688,3386,3603,4184,4563,4911,5136,5373,5720,6984,7346,7967,8168,8474,8742,9051,
chr15	22928089	22937980	GLEAN_10906	1000	+	22928089	22937980	0	16	187,149,136,164,248,202,152,187,147,189,162,140,203,172,223,165,	0,1163,1409,1858,2627,3609,4191,5210,6056,6513,6804,7392,7624,7954,9377,9726,
chr15	22960962	22969658	GLEAN_10908	1000	+	22960962	22969658	0	14	354,96,120,111,117,112,109,65,128,175,102,134,286,212,	0,2325,2992,3275,3473,3687,3941,4955,5113,5329,6431,6680,6901,8484,
chr15	23006743	23008552	GLEAN_10911	1000	+	23006743	23008552	0	4	3,96,184,95,	0,543,1174,1714,
chr15	23132647	23153069	GLEAN_13947	1000	+	23132647	23153069	0	4	267,135,181,266,	0,18449,19636,20156,
chr15	24221393	24232566	GLEAN_13956	1000	+	24221393	24232566	0	6	173,217,133,101,129,15,	0,6234,7213,9459,9892,11158,
chr15	25150525	25157244	GLEAN_08340	1000	+	25150525	25157244	0	16	67,125,205,71,88,180,122,163,119,142,122,142,72,148,118,30,	0,1886,2100,2390,2573,3719,4001,4207,4465,4658,4937,5166,5407,5637,6093,6689,
chr15	27568299	27571706	GLEAN_20200	1000	-	27568299	27571706	0	8	198,233,199,203,556,153,206,205,	0,485,916,1355,1763,2402,2702,3202,
chr15	28400616	28648015	GLEAN_20209	1000	+	28400616	28648015	0	11	60,136,156,95,61,114,63,159,167,37,347,	0,3802,5120,6996,13995,19296,24192,29055,60494,157079,247052,
chr15	29663599	29687793	GLEAN_20191	1000	-	29663599	29687793	0	5	228,110,61,84,63,	0,946,2581,15437,24131,
chr15	31505242	31640184	GLEAN_03875	1000	+	31505242	31640184	0	12	34,149,65,202,141,76,183,171,168,165,264,164,	0,2286,115862,124133,125283,126094,127192,129894,130151,131115,133008,134778,
chr15	33624535	33626071	GLEAN_08766	1000	+	33624535	33626071	0	1	1536,	0,
chr15	34115950	34238614	GLEAN_19666	1000	-	34115950	34238614	0	5	56,127,71,90,136,	0,526,3563,3715,122528,
chr15	34125083	34556967	GLEAN_19667	1000	+	34125083	34556967	0	4	16,141,116,246,	0,4745,14242,431638,
chr15	35801176	35866474	GLEAN_19671	1000	+	35801176	35866474	0	22	171,65,66,141,103,132,67,152,111,84,99,142,161,114,126,105,216,259,205,212,122,66,	0,55848,56224,56915,57546,58324,58541,59177,59694,59961,60133,60670,60901,61453,62157,62446,62638,62932,63510,63872,64165,65232,
chr15	37066699	37079495	GLEAN_19652	1000	-	37066699	37079495	0	11	154,146,171,86,96,147,122,173,64,206,576,	0,898,1136,2671,2844,5108,8765,9453,10061,10573,12220,
chr15	37101500	37149129	GLEAN_19651	1000	-	37101500	37149129	0	15	84,147,162,149,228,180,126,76,120,75,197,84,84,93,112,	0,940,13571,16629,20131,28154,30019,30837,32036,43060,43924,45575,46183,47105,47517,
chr15	37364045	37457394	GLEAN_19680	1000	+	37364045	37457394	0	23	115,72,110,658,188,318,216,235,151,94,132,153,85,85,129,122,146,119,182,83,124,169,184,	0,42556,43366,45875,51621,61408,62850,63536,66584,67420,70566,72642,79305,81105,81663,86279,87878,88602,89090,89878,90416,91147,93165,
chr15	37848519	37896881	GLEAN_08293	1000	+	37848519	37896881	0	10	46,141,116,59,20,62,69,102,73,77,	0,3954,12398,16788,18433,19962,20686,23377,24504,48285,
chr15	38171201	38174779	GLEAN_02853	1000	+	38171201	38174779	0	7	99,97,119,222,158,175,156,	0,354,1444,1739,2498,2801,3422,
chr15	38186101	38202882	GLEAN_02854	1000	+	38186101	38202882	0	11	131,232,152,181,733,104,168,169,71,141,153,	0,7209,7668,8017,8480,9332,14537,14889,15308,16358,16628,
chr15	38234885	38250085	GLEAN_02856	1000	+	38234885	38250085	0	13	718,176,57,86,64,150,128,115,85,84,116,177,168,	0,6718,6992,7132,7313,7798,8307,8822,9079,9575,14534,14774,15032,
chr15	38250987	38254966	GLEAN_02847	1000	-	38250987	38254966	0	6	410,146,77,172,773,300,	0,563,918,1298,2003,3679,
chr15	38312722	38314085	GLEAN_02857	1000	+	38312722	38314085	0	2	384,399,	0,964,
chr15	39375163	39383238	GLEAN_13697	1000	-	39375163	39383238	0	7	596,27,101,23,231,96,423,	0,811,1120,2421,5799,6985,7652,
chr15	40875383	40942910	GLEAN_10927	1000	+	40875383	40942910	0	20	27,102,96,33,98,67,35,127,78,163,110,75,144,103,70,196,154,95,61,203,	0,17914,18138,49087,49719,50818,50968,51086,52974,54518,56762,58003,59427,59937,62007,63376,65648,66522,66759,67324,
chr15	41342348	41359627	GLEAN_10921	1000	-	41342348	41359627	0	11	121,61,144,82,100,84,95,124,139,133,42,	0,795,2028,5611,6254,7296,13233,13428,13803,14679,17237,
chr15	41760870	41897988	GLEAN_16636	1000	+	41760870	41897988	0	22	63,159,53,1130,61,137,152,216,97,45,185,110,70,78,141,149,178,42,112,240,87,35,	0,312,98265,98541,99740,103737,114804,116270,117422,118160,119185,120439,120741,123818,124418,128078,131900,132343,133935,135388,136450,137083,
chr15	41907739	41910472	GLEAN_16634	1000	-	41907739	41910472	0	5	129,175,76,64,3,	0,1007,1769,2269,2730,
chr15	42330681	42367274	GLEAN_16639	1000	+	42330681	42367274	0	4	25,214,126,106,	0,32166,34900,36487,
chr15	42647768	42764751	GLEAN_24212	1000	-	42647768	42764751	0	23	195,189,126,123,89,112,151,129,139,139,42,58,68,104,76,62,112,93,183,132,93,215,64,	0,1101,1941,3290,3700,4002,4396,13156,13939,15689,18716,19676,21310,23404,24596,26027,29914,35182,38531,47566,61824,94415,116919,
chr15	42802134	42831115	GLEAN_24211	1000	-	42802134	42831115	0	3	791,289,129,	0,25824,28852,
chr15	43823559	43824090	GLEAN_14456	1000	+	43823559	43824090	0	1	531,	0,
chr15	44116700	44141327	GLEAN_00339	1000	+	44116700	44141327	0	3	280,149,636,	0,11633,23991,
chr15	44259017	44263649	GLEAN_00341	1000	+	44259017	44263649	0	5	7,146,155,533,458,	0,714,1412,2203,4174,
chr15	44274507	44279463	GLEAN_00343	1000	+	44274507	44279463	0	5	82,146,155,533,458,	0,1028,1726,2517,4498,
chr15	44498653	44500467	GLEAN_00350	1000	+	44498653	44500467	0	5	28,201,124,148,129,	0,340,1143,1348,1685,
chr15	44501588	44532214	GLEAN_00333	1000	-	44501588	44532214	0	25	12,219,114,177,137,229,247,158,219,111,69,42,3399,123,141,118,118,158,121,88,81,83,80,86,42,	0,332,655,921,1441,2157,3329,4830,5089,5390,6827,8307,8796,12343,13563,13937,14132,14532,15222,16586,18000,18783,20165,25257,30584,
chr15	44955782	44995743	GLEAN_24447	1000	+	44955782	44995743	0	19	208,89,178,101,60,40,163,142,84,162,80,202,150,222,77,136,96,189,186,	0,7733,11956,13245,15087,16008,16294,20846,23248,24483,25008,27676,30487,30843,32783,35591,36586,38031,39775,
chr15	45192778	45193732	GLEAN_03728	1000	-	45192778	45193732	0	1	954,	0,
chr15	45679129	45774379	GLEAN_09495	1000	+	45679129	45774379	0	33	71,73,52,62,90,89,110,56,60,154,53,75,42,69,131,112,40,64,73,178,113,78,123,71,123,88,48,75,100,113,39,107,211,	0,27683,28735,38292,60806,64494,73948,74817,80118,80988,81372,81609,81786,82363,82702,86746,87336,87514,88318,88530,88924,89696,90640,91180,91524,91972,92297,93383,93609,93959,94440,94588,95039,
chr15	46476709	46523565	GLEAN_08089	1000	+	46476709	46523565	0	30	138,78,183,117,93,177,51,110,86,119,214,74,200,299,247,87,68,149,175,270,191,75,167,80,258,81,82,258,199,48,	0,3760,9041,11869,12202,12550,13019,13311,13507,15161,15580,16455,17080,17573,18805,19327,19721,20017,21025,21314,22264,42663,42841,43216,43933,45327,45653,45878,46455,46808,
chr15	46843056	46843311	GLEAN_23498	1000	-	46843056	46843311	0	1	255,	0,
chr15	46915884	47041906	GLEAN_23496	1000	-	46915884	47041906	0	31	121,35,112,919,221,162,134,206,65,139,339,603,90,269,124,173,184,181,247,152,495,123,119,113,207,149,148,132,133,248,149,	0,911,30559,36696,39720,43354,46215,47696,51584,53109,64018,65718,69466,70013,75493,77271,78221,79891,82853,84922,86725,92030,96585,103330,103875,104660,107966,113590,114186,125043,125873,
chr15	47257178	47262689	GLEAN_11043	1000	-	47257178	47262689	0	4	303,233,99,622,	0,2956,3311,4889,
chr15	47406346	47410843	GLEAN_11042	1000	-	47406346	47410843	0	6	194,188,95,94,131,30,	0,624,1926,3132,3498,4467,
chr15	47451888	47524675	GLEAN_11047	1000	+	47451888	47524675	0	16	20,31,61,45,197,60,68,136,85,73,138,84,24,71,52,112,	0,50513,52340,55686,56450,57950,58822,62025,63221,63732,64753,66044,68230,70435,71300,72675,
chr15	47775936	47834014	GLEAN_11051	1000	+	47775936	47834014	0	17	94,182,102,73,98,134,129,218,41,126,94,116,342,199,116,106,254,	0,6742,9943,11284,14800,20777,30987,31895,39691,42718,51516,52384,55198,56092,57013,57327,57824,
chr15	48036326	48078524	GLEAN_11036	1000	-	48036326	48078524	0	12	203,79,110,107,166,73,265,133,40,103,56,60,	0,4450,5626,11503,14951,17173,17859,22933,24296,30474,40583,42138,
chr15	49769624	49770701	GLEAN_04472	1000	-	49769624	49770701	0	1	1077,	0,
chr15	50378368	50395083	GLEAN_04484	1000	+	50378368	50395083	0	5	83,236,278,293,175,	0,7460,9258,12370,16540,
chr15	51454250	51507391	GLEAN_21204	1000	-	51454250	51507391	0	14	1277,84,98,126,72,72,69,72,72,216,72,72,72,23,	0,3636,4005,4891,5269,7012,12417,13030,16001,16925,24661,26293,46207,53118,
chr15	56264942	56275516	GLEAN_14289	1000	-	56264942	56275516	0	3	203,99,64,	0,6444,10510,
chr15	56293940	56326425	GLEAN_14288	1000	-	56293940	56326425	0	11	171,191,116,123,85,46,205,115,164,90,104,	0,5193,6574,8137,9064,12185,13378,15159,25577,28008,32381,
chr15	56582906	56616864	GLEAN_14296	1000	+	56582906	56616864	0	18	57,63,87,239,83,138,53,87,156,109,62,111,150,151,195,104,64,65,	0,12789,12956,15392,15707,19871,21244,21374,22786,23064,25049,25582,25895,27104,31123,31801,32301,33893,
chr15	56625839	56661042	GLEAN_14297	1000	+	56625839	56661042	0	28	108,92,172,123,62,115,108,134,94,99,137,125,151,97,117,102,75,117,134,49,97,111,173,120,99,74,84,112,	0,449,3624,5140,6934,8388,8598,11656,13779,14010,16774,19358,19942,20376,21352,22334,22531,23167,24123,24423,27259,27441,28575,29265,29695,30149,31170,35091,
chr15	56898328	56933591	GLEAN_14298	1000	+	56898328	56933591	0	13	66,172,111,131,105,126,136,119,139,131,108,84,66,	0,13113,14722,15867,16547,17241,21525,22215,25842,28537,32661,34508,35197,
chr15	56943824	57063111	GLEAN_14285	1000	-	56943824	57063111	0	8	97,196,69,51,234,125,38,42,	0,745,1870,8388,12841,24606,64826,119245,
chr15	57130381	57148101	GLEAN_14299	1000	+	57130381	57148101	0	8	97,246,63,69,69,63,196,100,	0,3908,6594,9941,10129,15565,17321,17620,
chr15	57350892	57425318	GLEAN_14300	1000	+	57350892	57425318	0	11	160,81,101,200,99,175,148,59,159,65,259,	0,22800,38135,48722,50472,58533,60282,64865,66260,71291,74167,
chr15	57573185	57630808	GLEAN_14301	1000	+	57573185	57630808	0	7	67,166,134,69,249,114,155,	0,34882,39780,44735,47216,56868,57468,
chr15	57633802	57660197	GLEAN_14302	1000	+	57633802	57660197	0	7	148,96,195,66,72,79,205,	0,5476,8251,11146,15526,17658,26190,
chr15	58980751	58991134	GLEAN_04435	1000	-	58980751	58991134	0	7	130,54,109,112,78,84,147,	0,2022,3257,4688,5409,9129,10236,
chr15	59022123	59028331	GLEAN_04434	1000	-	59022123	59028331	0	5	360,82,88,163,96,	0,1252,4289,5049,6112,
chr15	59167774	59335635	GLEAN_04431	1000	-	59167774	59335635	0	6	230,168,171,87,98,377,	0,2591,7933,64854,100100,167484,
chr15	59360358	59361780	GLEAN_04430	1000	-	59360358	59361780	0	2	88,1268,	0,154,
chr15	65022770	65022995	GLEAN_06410	1000	-	65022770	65022995	0	1	225,	0,
chr15	67911909	67936629	GLEAN_19484	1000	-	67911909	67936629	0	8	78,84,207,102,75,125,73,63,	0,376,773,3694,13522,13743,19020,24657,
chr15	68180122	68205142	GLEAN_19483	1000	-	68180122	68205142	0	8	78,84,207,102,75,125,73,63,	0,376,773,3779,13607,13828,19146,24957,
chr15	70233334	70263053	GLEAN_25227	1000	+	70233334	70263053	0	17	307,96,137,184,148,121,336,211,125,105,134,188,119,145,326,158,91,	0,1302,4269,4725,5484,5737,6798,7715,11218,12335,13643,14762,19841,20083,20641,25711,29628,
chr15	70316270	70334612	GLEAN_25229	1000	+	70316270	70334612	0	13	87,85,107,27,63,58,52,60,94,48,68,76,87,	0,2625,2864,8484,8705,10257,10564,11741,12966,14000,14846,16344,18255,
chr15	70525441	70541452	GLEAN_25236	1000	+	70525441	70541452	0	5	45,100,188,160,320,	0,2377,14216,15183,15691,
chr15	70563113	70599002	GLEAN_25221	1000	-	70563113	70599002	0	35	105,47,70,107,73,165,108,111,106,121,63,109,159,84,101,54,207,151,187,103,60,102,140,251,191,104,157,236,179,81,114,132,304,597,62,	0,421,2125,4160,4405,4716,10443,12932,13738,13946,14306,14652,17476,17981,19061,20121,21856,22545,22786,23537,23995,25346,26292,26677,27316,27710,28410,28772,29363,31244,32437,33081,33920,34623,35827,
chr15	70625102	70644959	GLEAN_25219	1000	-	70625102	70644959	0	10	50,46,165,143,178,100,146,192,134,127,	0,343,528,2391,2839,3108,4481,17895,18459,19730,
chr15	70669356	70678504	GLEAN_25240	1000	+	70669356	70678504	0	16	72,119,73,132,81,82,57,53,137,132,129,135,127,94,119,21,	0,243,849,1443,1665,2746,3127,4196,4654,4892,6827,7035,8044,8322,8529,9127,
chr15	71034590	71080845	GLEAN_10138	1000	+	71034590	71080845	0	33	129,183,114,111,93,186,95,58,126,140,175,114,129,195,136,89,126,150,204,136,194,173,174,121,180,188,76,189,138,84,160,152,243,	0,851,3596,3997,5085,7453,8130,11879,12021,12750,13002,14675,15846,20396,20969,22306,24463,25876,26333,26745,27302,28687,30038,30730,39533,40286,40981,41762,42031,42585,42750,45714,46012,
chr15	71117093	71131423	GLEAN_10139	1000	+	71117093	71131423	0	13	133,96,30,88,132,87,99,108,77,78,129,104,189,	0,385,2003,7002,11167,11665,11961,12703,12890,13145,13589,13895,14141,
chr15	71179149	71186358	GLEAN_10140	1000	+	71179149	71186358	0	2	670,380,	0,6829,
chr15	71570256	71589470	GLEAN_09083	1000	-	71570256	71589470	0	12	159,136,161,120,135,74,91,88,9,45,88,25,	0,1913,3542,8888,13127,13364,14713,15552,15742,16286,17504,19189,
chr15	72702675	72715406	GLEAN_20867	1000	-	72702675	72715406	0	4	152,187,96,27,	0,3257,6544,12704,
chr15	72736799	72749266	GLEAN_20890	1000	+	72736799	72749266	0	7	54,418,135,204,140,202,254,	0,1060,3635,5830,6216,11064,12213,
chr15	72823625	72831767	GLEAN_20893	1000	+	72823625	72831767	0	9	189,61,114,77,107,66,130,3,147,	0,5283,5576,6449,6750,7028,7173,7330,7995,
chr15	72833669	72834227	GLEAN_20894	1000	+	72833669	72834227	0	3	125,104,101,	0,244,457,
chr15	72869167	72887611	GLEAN_20895	1000	+	72869167	72887611	0	19	195,72,153,536,464,184,118,154,18,69,128,151,193,115,88,63,104,84,12,	0,2107,2910,3467,7138,8753,9727,10230,10742,11184,12146,12376,13254,13796,14410,16826,17558,18087,18432,
chr15	75003290	75032276	GLEAN_09492	1000	+	75003290	75032276	0	9	103,97,62,162,62,153,162,90,234,	0,2536,6057,6737,9394,10678,14331,23178,28752,
chr16	181844	191157	GLEAN_25657	1000	+	181844	191157	0	10	43,345,654,333,324,163,122,132,59,99,	0,860,1952,3768,5048,6608,7146,7907,8159,9214,
chr16	198665	216184	GLEAN_25658	1000	+	198665	216184	0	8	37,336,132,223,137,159,59,177,	0,7678,8786,9887,12636,13097,13873,17342,
chr16	391984	450416	GLEAN_25650	1000	-	391984	450416	0	12	144,81,86,125,76,127,80,65,140,168,97,44,	0,649,830,1472,1955,2638,3242,3574,3827,45736,46032,58388,
chr16	542213	570459	GLEAN_25648	1000	-	542213	570459	0	5	153,116,298,111,120,	0,1720,2650,3989,28126,
chr16	577557	613113	GLEAN_25647	1000	-	577557	613113	0	3	51,122,472,	0,8022,35084,
chr16	1206651	1224617	GLEAN_01288	1000	+	1206651	1224617	0	8	27,260,123,143,84,146,74,73,	0,3051,6132,11033,11718,14550,16224,17893,
chr16	1525341	1525497	GLEAN_01280	1000	-	1525341	1525497	0	1	156,	0,
chr16	1526463	1554349	GLEAN_01279	1000	-	1526463	1554349	0	16	259,68,167,331,80,504,69,99,63,111,81,117,204,124,120,54,	0,918,1414,2111,4292,5185,11230,12817,14189,15056,17360,17715,17955,19256,26620,27832,
chr16	2316122	2332191	GLEAN_04596	1000	+	2316122	2332191	0	5	53,127,216,126,81,	0,552,1410,9428,15988,
chr16	2546754	2551100	GLEAN_04600	1000	+	2546754	2551100	0	5	124,72,182,122,112,	0,2119,3364,3836,4234,
chr16	3759993	3761858	GLEAN_23356	1000	+	3759993	3761858	0	2	118,335,	0,1530,
chr16	3796300	3802117	GLEAN_23352	1000	-	3796300	3802117	0	2	152,979,	0,4838,
chr16	3918873	3922957	GLEAN_23357	1000	+	3918873	3922957	0	2	970,176,	0,3908,
chr16	4034266	4043801	GLEAN_07846	1000	+	4034266	4043801	0	10	49,30,202,57,151,122,124,183,117,141,	0,273,1204,1924,2750,4842,7732,8419,9104,9394,
chr16	4395626	4397289	GLEAN_10451	1000	-	4395626	4397289	0	2	177,471,	0,1192,
chr16	8372768	8462753	GLEAN_16411	1000	-	8372768	8462753	0	16	37,142,101,162,88,36,58,65,79,99,217,89,53,70,106,131,	0,946,6969,10339,18515,18901,24930,66694,68599,70524,74225,78199,81418,83591,87203,89854,
chr16	15246593	15315765	GLEAN_15233	1000	+	15246593	15315765	0	15	83,59,81,141,91,191,116,88,117,171,156,97,185,139,457,	0,13952,14282,15354,15945,30015,41039,52812,53018,54996,58992,64557,67663,67927,68715,
chr16	17906022	17958770	GLEAN_00890	1000	+	17906022	17958770	0	5	142,275,98,202,144,	0,12516,15244,17679,52604,
chr16	20447323	20514786	GLEAN_23061	1000	-	20447323	20514786	0	32	151,65,79,161,174,198,156,102,80,73,210,52,263,132,357,97,113,208,137,111,60,85,307,132,193,127,95,140,157,100,85,46,	0,256,3601,6591,10165,10801,11489,12684,13016,14344,14855,15535,17531,22169,33255,34924,36358,36930,38133,41541,46154,46623,47595,49757,51338,52242,56029,57383,58829,59816,63392,67417,
chr16	20566201	20602925	GLEAN_23067	1000	+	20566201	20602925	0	21	184,149,50,110,91,116,170,91,152,161,103,94,109,103,126,132,107,146,191,145,143,	0,1060,1293,1424,1621,2058,6666,7778,9442,11317,21941,22664,24496,25570,26555,27290,28225,29489,31122,35305,36581,
chr16	21313699	21334574	GLEAN_23071	1000	+	21313699	21334574	0	7	59,174,163,141,62,72,130,	0,2952,8431,9456,11845,11999,20745,
chr16	22323138	22360883	GLEAN_23058	1000	-	22323138	22360883	0	3	266,372,811,	0,3977,36934,
chr16	22977940	23004903	GLEAN_26010	1000	-	22977940	23004903	0	9	413,83,82,146,127,332,144,653,321,	0,1093,4117,10242,16067,17691,20546,21812,26642,
chr16	24078798	24115364	GLEAN_14164	1000	-	24078798	24115364	0	13	485,466,149,111,229,165,182,175,102,83,114,148,9,	0,2042,3372,3839,5668,6282,6808,7541,9804,14693,18263,24937,36557,
chr16	24478515	24592731	GLEAN_14162	1000	-	24478515	24592731	0	15	26,186,130,79,146,120,141,139,157,98,137,57,100,219,170,	0,2831,6522,6923,7289,9331,12570,18583,22408,23981,26812,32480,32637,34644,114046,
chr16	25722083	25731242	GLEAN_14178	1000	+	25722083	25731242	0	3	72,69,120,	0,4759,9039,
chr16	26003161	26009189	GLEAN_14180	1000	+	26003161	26009189	0	3	128,154,129,	0,1279,5899,
chr16	26082169	26118344	GLEAN_14152	1000	-	26082169	26118344	0	8	212,285,187,175,159,141,142,286,	0,3917,6256,10022,11894,14956,15804,35889,
chr16	26883451	26905543	GLEAN_12129	1000	+	26883451	26905543	0	14	177,411,67,75,123,86,141,82,94,142,108,66,87,288,	0,3430,4082,14620,17569,18424,18621,19256,19427,19769,20137,20380,20883,21804,
chr16	27770300	27787966	GLEAN_00972	1000	+	27770300	27787966	0	8	310,89,154,149,90,63,152,178,	0,1127,7910,8398,10577,13169,15863,17488,
chr16	29023477	29032371	GLEAN_21718	1000	+	29023477	29032371	0	14	463,112,74,140,100,113,264,120,129,169,255,185,72,54,	0,2013,2210,4172,4870,5317,5734,6156,6587,6807,7231,7746,8296,8840,
chr16	29810010	29913911	GLEAN_21707	1000	-	29810010	29913911	0	3	1583,84,13,	0,3935,103888,
chr16	33377970	33419900	GLEAN_03639	1000	-	33377970	33419900	0	13	55,31,120,186,213,189,186,186,186,108,387,91,3,	0,1154,4125,5156,6375,14738,18083,23858,24776,25648,27322,30118,41927,
chr16	33576233	33577355	GLEAN_03636	1000	-	33576233	33577355	0	1	1122,	0,
chr16	33586188	33614335	GLEAN_03649	1000	+	33586188	33614335	0	12	189,114,57,103,112,78,140,146,172,159,674,60,	0,1977,4195,5349,6653,8852,11149,11956,23148,26015,26954,28087,
chr16	34298555	34318816	GLEAN_10104	1000	+	34298555	34318816	0	9	165,186,114,57,103,112,78,140,236,	0,8285,10259,12263,13417,14721,16921,19218,20025,
chr16	34625636	34660990	GLEAN_17086	1000	+	34625636	34660990	0	4	305,126,108,67,	0,18547,30014,35287,
chr16	34877921	34901747	GLEAN_01530	1000	-	34877921	34901747	0	10	72,113,139,115,192,123,49,184,114,21,	0,4064,7283,8616,11810,14836,15484,16480,19476,23805,
chr16	34901745	34901877	GLEAN_01531	1000	+	34901745	34901877	0	1	132,	0,
chr16	35604341	35672612	GLEAN_01534	1000	+	35604341	35672612	0	47	151,129,138,132,138,159,192,180,177,153,129,144,122,181,177,129,90,195,273,267,95,169,87,192,273,183,90,270,117,165,156,114,270,188,88,177,90,180,90,285,107,139,165,126,107,111,72,	0,1073,2183,3795,5127,8270,10695,11763,12562,14289,15806,16957,22252,25200,25858,26817,27038,27898,28829,30351,35640,37161,38026,40491,41951,43318,45840,46466,47442,48510,49201,50037,50914,52364,53374,54337,55301,55607,56886,57930,58290,59493,62352,64356,65004,67735,68199,
chr16	35684128	35705441	GLEAN_01528	1000	-	35684128	35705441	0	16	120,156,183,93,129,90,86,140,37,157,152,89,67,77,127,19,	0,443,1571,2951,7239,8661,9748,10605,10850,13257,13764,14794,18476,19228,20841,21294,
chr16	36156634	36230629	GLEAN_01536	1000	+	36156634	36230629	0	4	241,176,182,139,	0,58936,64142,73856,
chr16	36750128	36789680	GLEAN_01542	1000	+	36750128	36789680	0	8	132,189,163,143,200,353,73,346,	0,21681,25956,29683,33619,35078,38155,39206,
chr16	37176572	37190030	GLEAN_16117	1000	-	37176572	37190030	0	3	785,126,562,	0,2862,12896,
chr16	38904956	38953391	GLEAN_03662	1000	+	38904956	38953391	0	6	195,144,120,239,126,85,	0,37053,37830,38298,44198,48350,
chr16	39001786	39277771	GLEAN_03659	1000	-	39001786	39277771	0	70	132,241,132,150,196,133,168,135,149,97,150,63,117,180,109,164,109,236,124,176,131,143,127,192,248,211,151,48,136,153,106,75,123,141,90,207,75,211,156,134,266,213,113,172,211,223,183,181,127,91,1032,152,2214,133,131,171,76,131,180,202,102,169,101,171,105,117,81,191,78,97,	0,2585,13058,37862,55432,58598,105350,106686,119171,121481,122529,126005,127041,129925,132201,133508,141047,149160,150193,155387,158441,161936,163784,164219,166111,169801,170099,172704,173784,175357,176561,180096,182546,185176,187904,190118,193416,194019,195426,198071,199338,205704,207579,207870,210614,215601,221569,226747,228431,230686,233133,235385,236651,240399,244010,247770,248377,249284,2506…
chr16	39490305	39509468	GLEAN_03655	1000	-	39490305	39509468	0	17	70,135,197,156,230,103,105,127,122,68,154,108,109,125,94,136,175,	0,1275,2442,4088,4837,5494,5864,6634,8183,8447,8684,10184,10404,11452,12311,15242,18988,
chr16	39523836	39552058	GLEAN_03654	1000	-	39523836	39552058	0	19	156,126,147,105,66,114,142,126,105,122,132,102,98,64,113,164,131,92,76,	0,1764,2657,4255,4994,6028,7062,7506,8393,10389,12403,13089,14252,15300,17106,18346,19531,19822,28146,
chr16	39557669	39562883	GLEAN_03663	1000	+	39557669	39562883	0	3	1033,854,18,	0,2994,5196,
chr16	39733048	39751348	GLEAN_03651	1000	-	39733048	39751348	0	5	104,175,106,35,27,	0,1478,2500,5128,18273,
chr16	39836682	39839713	GLEAN_15076	1000	-	39836682	39839713	0	5	144,136,96,127,265,	0,1062,1306,1544,2766,
chr16	40421433	40426020	GLEAN_15071	1000	-	40421433	40426020	0	6	56,127,171,141,164,238,	0,998,1499,2303,2673,4349,
chr16	40906416	40914099	GLEAN_12984	1000	+	40906416	40914099	0	5	2,82,159,52,20,	0,2024,5883,6809,7663,
chr16	41160234	41175779	GLEAN_12986	1000	+	41160234	41175779	0	6	90,102,60,70,87,161,	0,1663,3583,4504,9389,15384,
chr16	41887790	41902020	GLEAN_17293	1000	+	41887790	41902020	0	13	8,76,180,66,119,70,135,190,131,134,100,123,120,	0,599,1352,3057,3972,6084,8229,10171,12761,13148,13649,13893,14110,
chr16	41952865	42093182	GLEAN_17296	1000	+	41952865	42093182	0	9	36,48,85,129,86,103,98,92,448,	0,14217,50900,111783,130268,133442,134708,138131,139869,
chr16	42241296	42270950	GLEAN_05939	1000	-	42241296	42270950	0	7	203,281,67,101,78,180,56,	0,1394,4996,7347,9431,15622,29598,
chr16	42903615	42914593	GLEAN_05945	1000	+	42903615	42914593	0	11	85,96,59,70,134,223,198,202,109,59,70,	0,2624,4020,5448,5974,6490,7937,8734,9324,9637,10908,
chr16	43325640	43351920	GLEAN_13442	1000	+	43325640	43351920	0	17	83,264,209,150,186,249,122,163,57,158,149,227,171,146,136,185,195,	0,726,2753,4960,5229,8583,9993,16399,19635,21000,22219,22820,23591,24078,25231,25635,26085,
chr16	43354954	43368034	GLEAN_13441	1000	-	43354954	43368034	0	22	138,133,146,124,168,79,113,179,100,144,122,168,51,131,97,222,90,150,180,230,175,141,	0,805,1145,1439,2323,3240,3538,3749,4096,4364,4706,4995,5256,5795,6018,6770,7974,8526,8988,9586,10128,12939,
chr16	44201812	44207006	GLEAN_11726	1000	-	44201812	44207006	0	5	285,105,63,193,74,	0,507,968,2532,5120,
chr16	45450836	45526294	GLEAN_01512	1000	+	45450836	45526294	0	9	11,118,157,92,115,87,117,185,99,	0,18859,26419,30843,35436,42109,53543,63190,75359,
chr16	45560950	45576221	GLEAN_01510	1000	-	45560950	45576221	0	17	43,81,118,52,186,187,98,69,69,73,47,126,76,82,145,133,191,	0,2970,8325,8870,9217,9574,10482,10735,11335,11470,11804,12306,12512,12661,12831,14080,15080,
chr16	45584317	45591961	GLEAN_01515	1000	+	45584317	45591961	0	5	12,105,126,38,145,	0,1794,4061,7259,7499,
chr16	45671760	45705441	GLEAN_01509	1000	-	45671760	45705441	0	15	90,89,121,95,121,86,45,87,44,45,45,80,38,44,212,	0,2151,2580,3567,3886,5720,8781,9581,10641,11471,13264,15895,25674,26540,33469,
chr16	46460023	46462552	GLEAN_21815	1000	-	46460023	46462552	0	5	195,154,177,92,72,	0,830,1848,2102,2457,
chr16	47274720	47277630	GLEAN_21811	1000	-	47274720	47277630	0	7	27,119,76,64,52,205,63,	0,522,934,1090,1707,2448,2847,
chr16	47309818	47325028	GLEAN_21822	1000	+	47309818	47325028	0	19	124,83,215,184,93,154,182,82,101,156,113,88,152,56,50,105,101,69,214,	0,4068,4358,4979,5516,5949,6188,6890,7624,9814,10679,11027,11927,13036,13218,13668,14107,14318,14996,
chr16	47409083	47415120	GLEAN_21809	1000	-	47409083	47415120	0	6	90,136,79,100,105,81,	0,636,1945,3197,4843,5956,
chr16	47564989	47664187	GLEAN_21807	1000	-	47564989	47664187	0	18	88,116,90,80,120,88,136,87,98,189,53,82,132,86,51,90,122,77,	0,280,2166,2605,3477,4685,4960,6464,13966,17004,18211,19616,20275,26151,93329,93794,94801,99121,
chr16	47877548	47897571	GLEAN_21827	1000	+	47877548	47897571	0	9	57,39,107,64,163,67,202,217,107,	0,3955,5528,9490,10622,16691,18114,19029,19916,
chr16	47958679	47959024	GLEAN_21804	1000	-	47958679	47959024	0	1	345,	0,
chr16	48052805	48068500	GLEAN_21801	1000	-	48052805	48068500	0	17	150,42,109,168,71,52,125,126,57,156,70,166,70,60,102,77,202,	0,4371,5748,6985,7846,8207,8527,8828,9097,9629,10103,10338,10695,11231,11405,12170,15493,
chr16	48104732	48112172	GLEAN_21838	1000	+	48104732	48112172	0	11	285,75,110,121,65,100,105,142,112,93,355,	0,759,1109,1972,3035,5558,5839,6026,6652,6844,7085,
chr16	48114921	48118883	GLEAN_21839	1000	+	48114921	48118883	0	3	52,446,102,	0,3321,3860,
chr16	48140118	48143611	GLEAN_21840	1000	+	48140118	48143611	0	10	49,24,351,102,486,159,37,77,81,26,	0,1116,1248,1701,1913,2548,2889,3005,3177,3467,
chr16	48147315	48158094	GLEAN_21841	1000	+	48147315	48158094	0	15	173,70,122,104,139,94,70,140,77,68,153,132,168,207,389,	0,5322,5516,5915,6265,6614,6832,6980,7193,7359,7563,8306,8632,8887,10390,
chr16	48165564	48166350	GLEAN_21797	1000	-	48165564	48166350	0	2	523,122,	0,664,
chr16	48208919	48216543	GLEAN_21844	1000	+	48208919	48216543	0	6	131,41,103,139,81,285,	0,2576,6048,6230,6650,7339,
chr16	48240780	48248059	GLEAN_21846	1000	+	48240780	48248059	0	6	56,137,114,159,176,177,	0,165,591,5844,6203,7102,
chr16	49387369	49403714	GLEAN_15588	1000	+	49387369	49403714	0	4	233,148,135,132,	0,13245,14888,16213,
chr16	49466218	49500548	GLEAN_15591	1000	+	49466218	49500548	0	14	167,67,340,185,105,159,131,184,183,77,81,99,171,400,	0,4560,5932,17070,19686,20940,27190,29263,30821,31139,32226,32399,33253,33930,
chr16	49504278	49512978	GLEAN_15583	1000	-	49504278	49512978	0	8	74,85,117,180,196,49,203,299,	0,746,1268,1986,2606,3868,6652,8401,
chr16	49596956	49635874	GLEAN_15593	1000	+	49596956	49635874	0	20	60,107,110,100,88,187,60,229,840,70,91,65,89,133,191,66,160,180,117,135,	0,24311,24820,25503,26158,27099,28562,31637,32976,34074,34289,34725,35109,35822,36138,36645,37274,37756,38023,38783,
chr16	49737572	49828637	GLEAN_15597	1000	+	49737572	49828637	0	15	83,321,477,161,201,152,126,114,114,101,8143,480,195,159,132,	0,25238,28663,62247,63942,68568,71228,71706,72688,74663,80559,89127,89767,90300,90933,
chr16	50376629	50409670	GLEAN_25910	1000	+	50376629	50409670	0	6	67,119,169,39,109,7,	0,23495,25239,31565,32150,33034,
chr16	50431209	50630120	GLEAN_25911	1000	+	50431209	50630120	0	10	17,61,118,104,153,127,111,4354,68,26,	0,99481,102506,104212,113984,124055,149052,155524,187243,198885,
chr16	51666969	51693144	GLEAN_04109	1000	+	51666969	51693144	0	17	118,100,67,102,96,124,47,107,70,180,108,63,153,219,111,76,215,	0,760,2115,3924,4412,5957,7761,9954,10848,11686,13147,16108,19862,22536,22947,24982,25960,
chr16	53150876	53612407	GLEAN_05346	1000	-	53150876	53612407	0	23	18,45,161,125,118,117,82,109,144,136,115,58,77,60,69,120,77,98,60,92,24,140,19,	0,2162,45316,47734,50385,74899,80894,81725,84123,113492,118514,132797,149204,152599,162750,179579,180351,187419,197373,223395,425247,454877,461512,
chr16	55056536	55083893	GLEAN_11292	1000	-	55056536	55083893	0	6	257,125,179,266,114,268,	0,787,22979,24779,25647,27089,
chr16	55090021	55118280	GLEAN_11291	1000	-	55090021	55118280	0	7	232,60,192,172,110,87,377,	0,2763,4872,5278,18395,22246,27882,
chr16	56155933	56198455	GLEAN_26214	1000	-	56155933	56198455	0	14	782,180,148,123,130,135,146,91,103,46,101,278,58,61,	0,3068,6892,7855,12363,14466,16269,19601,22016,22647,30630,31153,31512,42461,
chr16	57298063	57304371	GLEAN_18522	1000	-	57298063	57304371	0	6	319,200,128,147,162,166,	0,829,1227,1759,4684,6142,
chr16	57936147	57979776	GLEAN_04145	1000	-	57936147	57979776	0	25	257,100,159,200,115,150,145,138,80,206,157,179,143,154,246,189,222,113,190,123,137,99,118,189,4,	0,2208,4927,6328,7497,7878,9708,10384,12353,12869,15767,17016,18201,18948,19563,26834,27144,29753,30178,30459,30930,31153,31597,32513,43625,
chr16	58281084	58368507	GLEAN_07682	1000	+	58281084	58368507	0	13	105,163,188,49,116,105,163,188,162,111,108,112,1136,	0,417,5811,40295,59085,65670,66087,71481,76072,77807,80053,84152,86287,
chr16	59099247	59127817	GLEAN_07680	1000	-	59099247	59127817	0	5	21,142,136,82,126,	0,555,24566,24971,28444,
chr16	59230854	59323378	GLEAN_20933	1000	-	59230854	59323378	0	25	114,146,171,160,81,150,372,383,145,289,120,61,71,157,163,136,151,72,172,133,118,32,139,43,39,	0,750,1011,1837,2480,4554,5447,6670,7521,9624,10570,11839,13519,16488,16992,21563,22053,23021,24273,34080,35925,38561,48372,60165,92485,
chr16	60573293	60636317	GLEAN_10060	1000	-	60573293	60636317	0	51	56,96,119,157,96,107,95,69,185,91,132,198,84,149,273,209,62,206,199,144,211,131,132,138,148,185,204,117,153,167,166,141,135,163,149,128,164,227,108,198,92,141,88,81,93,165,104,97,74,105,151,	0,709,3147,5816,6096,7649,11831,12038,13243,14908,15481,16385,19453,20184,21234,24241,25034,25272,26454,27006,28056,29656,31969,32198,33926,34520,34817,36546,37090,37804,39007,41886,42558,43824,44955,45193,45778,46605,47813,51036,51484,51912,52786,52954,53466,54291,54799,55907,57915,61274,62873,
chr16	60640821	60673416	GLEAN_10067	1000	+	60640821	60673416	0	13	99,135,96,107,37,141,96,69,129,97,186,111,68,	0,2676,6382,8716,9830,10642,12159,13097,17376,18293,22362,31294,32527,
chr16	61510409	61561448	GLEAN_01613	1000	+	61510409	61561448	0	6	103,27,131,132,115,224,	0,8466,31736,35650,46518,50815,
chr16	62795298	62850204	GLEAN_06121	1000	-	62795298	62850204	0	12	81,109,175,121,111,103,68,125,61,111,66,171,	0,2284,5200,6334,7138,10087,12917,18522,19358,22044,32237,54735,
chr16	64590160	64752072	GLEAN_19296	1000	-	64590160	64752072	0	5	198,108,244,86,54,	0,1579,5038,11508,161858,
chr16	64845869	64916867	GLEAN_19294	1000	-	64845869	64916867	0	13	133,102,128,120,51,54,109,60,131,93,102,197,190,	0,1877,3007,3215,3615,9674,10548,11573,12291,16605,32237,34877,70808,
chr16	65130804	65213121	GLEAN_19307	1000	+	65130804	65213121	0	20	94,130,147,138,47,200,123,118,135,98,240,138,207,195,104,69,133,99,186,288,	0,16931,18213,19690,27034,31371,32170,45405,52333,53791,55196,57315,58297,67278,68035,69378,73493,76925,78359,82029,
chr16	67766675	67793245	GLEAN_25309	1000	-	67766675	67793245	0	12	244,246,113,183,203,220,411,89,171,235,40,107,	0,7460,8422,8668,10216,16306,18484,20229,22291,24449,25400,26463,
chr16	67826096	67837047	GLEAN_25311	1000	+	67826096	67837047	0	7	174,205,129,159,393,119,225,	0,3911,5189,7655,8879,9985,10726,
chr16	67843711	67877364	GLEAN_25308	1000	-	67843711	67877364	0	17	96,114,137,60,63,136,138,141,72,96,30,25,64,148,405,163,152,	0,683,1569,2796,4485,5395,6572,6831,9229,15795,15983,16268,16554,16764,18818,22947,33501,
chr16	68307548	68513022	GLEAN_20840	1000	+	68307548	68513022	0	30	1188,183,135,101,124,154,97,115,201,97,191,152,118,137,94,240,144,235,143,269,67,147,160,104,100,191,170,213,151,96,	0,7670,79764,121465,125546,127370,128232,131432,142839,144797,149376,168405,174772,177221,178529,183034,183825,184244,187205,187986,190351,190757,191537,192050,196358,197635,199637,202585,203414,205378,
chr16	68630337	68652134	GLEAN_20841	1000	+	68630337	68652134	0	8	79,186,260,81,139,53,165,186,	0,9969,10754,12024,20076,20448,20793,21611,
chr16	70499536	70602149	GLEAN_05005	1000	-	70499536	70602149	0	28	138,321,155,112,486,159,180,139,356,115,151,125,182,195,120,163,182,159,120,159,110,97,135,171,123,78,126,189,	0,584,1980,2771,4202,9297,10060,12441,13558,14345,14577,15656,15907,18600,19632,22457,23743,24355,26454,27026,28848,30110,31961,37622,38549,40468,90054,102424,
chr16	70579304	70581804	GLEAN_05006	1000	+	70579304	70581804	0	3	159,130,1139,	0,422,1361,
chr16	70609181	70629389	GLEAN_05003	1000	-	70609181	70629389	0	11	100,187,99,159,196,107,115,150,218,154,195,	0,466,1282,1688,2268,3234,9834,10861,15201,16457,20013,
chr16	70655302	70659748	GLEAN_05001	1000	-	70655302	70659748	0	9	173,100,86,84,130,107,73,150,15,	0,466,936,2112,2833,3182,3782,3968,4431,
chr16	71484648	71612837	GLEAN_06572	1000	-	71484648	71612837	0	29	276,136,179,123,135,134,91,150,136,158,126,98,37,77,91,110,35,109,61,209,159,120,144,144,207,21,72,27,67,	0,2602,4285,4683,7251,8797,10164,13609,15853,16538,19813,20790,20985,22907,23076,23729,26896,27670,44036,48615,50555,52914,56457,58067,59743,62054,63415,71928,128122,
chr16	71950201	72029509	GLEAN_25515	1000	-	71950201	72029509	0	9	111,114,95,108,109,111,63,141,57,	0,13593,17734,33325,34315,55213,56761,63310,79251,
chr16	72502179	72508587	GLEAN_26247	1000	-	72502179	72508587	0	4	51,130,169,112,	0,1368,2324,6296,
chr16	72793800	72820389	GLEAN_26246	1000	-	72793800	72820389	0	3	27,1449,261,	0,540,26328,
chr17	2553023	2560714	GLEAN_24371	1000	+	2553023	2560714	0	10	72,45,184,94,131,134,185,278,170,15,	0,173,399,694,2273,2700,3750,5382,6984,7676,
chr17	3076788	3119180	GLEAN_24376	1000	+	3076788	3119180	0	8	31,114,212,152,131,287,133,2627,	0,1333,15120,18475,28371,33782,34646,39765,
chr17	3809506	3895787	GLEAN_24365	1000	-	3809506	3895787	0	32	276,140,92,121,80,79,186,167,125,149,599,150,186,187,143,128,73,110,142,118,70,171,154,91,109,59,154,78,111,117,124,23,	0,901,2343,4445,9516,10484,12949,14229,17214,25712,32571,33495,34271,34656,36851,39600,42523,43569,44832,46749,47912,49281,50010,50695,52978,53410,54715,55065,77843,78801,79918,86258,
chr17	4026663	4055398	GLEAN_24364	1000	-	4026663	4055398	0	5	107,45,115,75,3,	0,5957,20920,23975,28732,
chr17	4092012	4120866	GLEAN_24363	1000	-	4092012	4120866	0	5	6,149,58,66,3,	0,12206,15744,23693,28851,
chr17	4136302	4260079	GLEAN_24361	1000	-	4136302	4260079	0	12	153,141,71,169,168,104,724,181,152,238,185,30,	0,1152,5786,6914,19402,20073,33023,34825,36173,49390,54567,123747,
chr17	4672423	4842744	GLEAN_18185	1000	+	4672423	4842744	0	15	26,126,107,122,163,110,117,150,118,198,102,129,141,144,29,	0,13245,42794,63600,91025,138455,146559,147878,154007,163547,164133,165509,166274,168529,170292,
chr17	5267442	5272059	GLEAN_07248	1000	+	5267442	5272059	0	6	62,104,188,209,110,122,	0,763,1229,3448,4165,4495,
chr17	5290686	5497418	GLEAN_07246	1000	-	5290686	5497418	0	24	117,98,187,53,203,56,131,73,141,69,265,62,116,108,942,163,139,44,41,41,22,56,40,112,	0,3442,3948,7164,7925,10582,12802,13925,17555,17865,22245,23370,30134,36768,47056,49116,49390,51610,53408,64820,88177,100955,105480,206620,
chr17	5778674	5888886	GLEAN_07250	1000	+	5778674	5888886	0	11	174,627,159,87,168,80,191,1134,179,139,254,	0,10712,27401,29692,71288,77809,91314,93196,103981,104596,109958,
chr17	9988452	9991051	GLEAN_05388	1000	-	9988452	9991051	0	4	266,172,100,107,	0,487,1174,2492,
chr17	12323823	12894519	GLEAN_11634	1000	-	12323823	12894519	0	8	35,114,116,496,64,59,62,227,	0,3024,6475,80649,540780,543250,564232,570469,
chr17	12914308	12927091	GLEAN_11633	1000	-	12914308	12927091	0	6	291,150,86,171,123,445,	0,1313,3410,5949,9183,12338,
chr17	13424542	13448706	GLEAN_11631	1000	-	13424542	13448706	0	17	48,112,123,143,111,59,60,222,122,90,97,70,138,118,98,86,103,	0,1502,3973,4216,4443,5963,6121,7331,10623,15556,16500,16808,17035,17537,18674,21521,24061,
chr17	13454759	13535797	GLEAN_11639	1000	+	13454759	13535797	0	5	414,127,91,121,231,	0,1851,22686,36500,80807,
chr17	14641334	14678507	GLEAN_23944	1000	-	14641334	14678507	0	24	66,108,213,119,133,123,114,111,120,149,133,153,122,227,110,69,132,156,180,101,101,167,75,177,	0,838,2456,3090,4197,5056,5360,5816,7014,7325,10394,11748,11978,13656,16870,19575,21777,22007,23460,24420,26215,28298,33410,36996,
chr17	14722227	14848231	GLEAN_23943	1000	-	14722227	14848231	0	11	159,123,124,94,90,304,86,602,226,295,72,	0,989,4259,5642,7428,16419,16914,18442,23262,34496,125932,
chr17	17875922	17895152	GLEAN_07097	1000	-	17875922	17895152	0	11	275,118,47,105,127,80,71,20,132,96,69,	0,1707,4689,8942,9680,12782,14894,15072,16732,18737,19161,
chr17	18133008	18170129	GLEAN_22367	1000	-	18133008	18170129	0	5	130,82,71,100,58,	0,605,4391,30777,37063,
chr17	19583077	19585237	GLEAN_04856	1000	-	19583077	19585237	0	2	665,1261,	0,899,
chr17	20822145	20834763	GLEAN_04869	1000	+	20822145	20834763	0	4	2487,89,164,668,	0,3301,3479,11950,
chr17	28049755	28054855	GLEAN_21421	1000	-	28049755	28054855	0	6	93,106,74,98,63,301,	0,196,389,2707,2903,4799,
chr17	32790726	32791686	GLEAN_03384	1000	-	32790726	32791686	0	1	960,	0,
chr17	40506693	40523598	GLEAN_07948	1000	+	40506693	40523598	0	9	231,117,134,198,238,141,155,127,24,	0,680,1518,8255,11404,12666,14688,15343,16881,
chr17	40673820	40724811	GLEAN_07944	1000	-	40673820	40724811	0	8	151,161,159,198,119,101,74,3,	0,245,1029,12493,26743,28613,50286,50988,
chr17	41778466	42190058	GLEAN_07935	1000	-	41778466	42190058	0	27	369,376,208,84,78,130,72,30,96,51,44,221,316,46,30,36,105,201,380,112,51,35,100,150,108,107,13,	0,458,2300,2685,2931,5273,6948,7236,8036,8326,8561,10265,10596,13395,31296,47546,49987,66816,82429,409407,409609,410008,410122,410305,410610,410985,411579,
chr17	42334681	42344351	GLEAN_07964	1000	+	42334681	42344351	0	6	89,232,138,103,692,48,	0,394,3426,4424,7155,9622,
chr17	47299383	47301456	GLEAN_20269	1000	+	47299383	47301456	0	1	2073,	0,
chr17	49310631	49320849	GLEAN_17469	1000	-	49310631	49320849	0	6	211,191,60,88,220,118,	0,979,3407,6314,6782,10100,
chr17	49434669	49483334	GLEAN_17485	1000	+	49434669	49483334	0	22	107,154,524,124,91,107,126,461,156,88,216,48,65,102,126,173,147,121,104,248,69,102,	0,2139,9270,10680,14382,16113,19461,19750,20514,24466,26202,29705,30971,32450,38984,40233,41555,42504,43435,44212,44767,48563,
chr17	49656693	49659945	GLEAN_17465	1000	-	49656693	49659945	0	7	264,258,128,100,114,57,132,	0,337,848,1659,1849,2637,3120,
chr17	49771131	49782314	GLEAN_12442	1000	+	49771131	49782314	0	11	92,542,150,146,194,150,146,54,225,180,182,	0,170,1860,2178,2812,3862,4633,6164,8877,10248,11001,
chr17	50062964	50155461	GLEAN_09926	1000	-	50062964	50155461	0	18	183,46,86,72,87,90,129,150,147,96,164,85,111,66,90,181,104,144,	0,3409,7932,8095,9180,27694,28752,36005,63241,73749,75109,81621,82787,83212,85885,91005,91722,92353,
chr17	50305219	50336790	GLEAN_09925	1000	-	50305219	50336790	0	16	165,43,101,129,88,74,54,200,89,22,37,134,52,54,48,450,	0,2958,3500,8527,9748,9922,12859,13502,14771,14988,21408,23279,25613,26376,27101,31121,
chr17	50363073	50397739	GLEAN_09924	1000	-	50363073	50397739	0	17	212,163,148,108,122,75,136,182,90,82,191,102,67,193,110,80,207,	0,571,2012,2242,2808,4701,10404,12102,13444,14197,18392,19551,22102,29537,30581,31113,34459,
chr17	50431687	50451566	GLEAN_09930	1000	+	50431687	50451566	0	6	6,219,408,102,202,191,	0,12162,15387,17287,17645,19688,
chr17	50702816	50703141	GLEAN_09935	1000	+	50702816	50703141	0	2	124,110,	0,215,
chr17	50703415	50772233	GLEAN_09920	1000	-	50703415	50772233	0	5	165,135,110,88,150,	0,1426,1648,68272,68668,
chr17	50996197	51051514	GLEAN_09941	1000	+	50996197	51051514	0	17	413,107,86,90,42,172,90,92,667,122,169,128,102,128,124,130,122,	0,43296,43970,45454,46077,46423,47238,48136,49232,50344,50566,52255,52877,53087,53335,54498,55195,
chr17	51324564	51345346	GLEAN_09913	1000	-	51324564	51345346	0	14	782,118,87,122,143,143,61,66,104,75,106,75,39,224,	0,2585,2959,4736,7664,8704,9314,9937,10116,12404,13618,15641,19308,20558,
chr17	51530780	51541183	GLEAN_09945	1000	+	51530780	51541183	0	7	106,20,85,84,117,140,45,	0,3715,4417,6374,9261,10111,10358,
chr17	51792925	51803449	GLEAN_24540	1000	-	51792925	51803449	0	7	63,95,127,69,77,100,6,	0,552,1004,1909,5244,7822,10518,
chr17	51807484	51826364	GLEAN_24539	1000	-	51807484	51826364	0	8	63,129,97,116,125,168,109,48,	0,1051,1680,1913,3722,4851,14339,18832,
chr17	53651505	53696473	GLEAN_05757	1000	-	53651505	53696473	0	20	141,78,144,173,159,91,138,141,389,174,146,151,182,69,142,160,159,195,149,187,	0,736,1830,3905,5106,6213,6429,7053,10750,17845,18775,20225,24622,26243,32300,33897,34766,38661,40284,44781,
chr17	53892951	54030290	GLEAN_13089	1000	+	53892951	54030290	0	42	204,154,184,106,144,120,171,51,54,141,126,96,117,110,175,198,54,198,194,136,105,141,108,163,165,138,181,92,105,170,45,81,136,140,93,109,129,81,79,180,301,153,	0,1697,22811,44541,45541,46907,54136,54581,55400,58145,60155,63608,68319,69405,70499,74916,84643,90887,91845,94971,97435,102243,102809,104798,105193,108274,109259,110075,110657,110972,111834,112327,112540,113953,114433,115996,116205,116784,118424,118911,123876,137186,
chr17	54030408	54038329	GLEAN_13088	1000	-	54030408	54038329	0	7	78,69,134,115,94,164,159,	0,265,1753,3715,4112,5032,7762,
chr17	55345193	55348885	GLEAN_22328	1000	-	55345193	55348885	0	4	218,101,110,135,	0,1813,2306,3557,
chr17	57863996	57903524	GLEAN_26519	1000	+	57863996	57903524	0	20	52,134,113,106,87,131,95,46,52,73,98,112,143,150,249,90,83,189,64,213,	0,4701,6385,7100,8716,8919,10779,13716,14892,18569,18891,20013,23511,25629,29515,31382,35602,36289,38755,39315,
chr17	58168652	58185770	GLEAN_26505	1000	-	58168652	58185770	0	10	152,154,117,91,46,104,156,145,148,78,	0,1154,4711,5191,9205,9851,12946,14115,15618,17040,
chr17	58523634	58533360	GLEAN_26501	1000	-	58523634	58533360	0	7	141,179,89,98,96,207,132,	0,3344,4532,5223,7942,8734,9594,
chr17	58792615	58839490	GLEAN_26530	1000	+	58792615	58839490	0	10	195,123,130,182,120,105,146,58,246,120,	0,20115,34760,38573,40481,41467,42936,45284,45443,46755,
chr17	59525103	59536361	GLEAN_14416	1000	+	59525103	59536361	0	8	302,268,60,147,77,158,677,195,	0,1946,3116,3435,5836,7001,8570,11063,
chr17	60436564	60440747	GLEAN_04418	1000	+	60436564	60440747	0	7	153,40,140,92,228,125,206,	0,427,669,899,1769,2760,3977,
chr17	60444429	60466014	GLEAN_04412	1000	-	60444429	60466014	0	12	168,163,153,72,96,161,98,215,101,159,94,290,	0,273,942,1923,2255,2938,5439,7459,7883,9849,13456,21295,
chr17	60579028	60596328	GLEAN_04410	1000	-	60579028	60596328	0	20	233,113,105,114,143,204,74,231,135,211,132,62,122,96,42,50,189,13,134,174,	0,1198,1585,2276,2483,3697,4509,4665,5811,8480,9963,10196,10381,11239,11461,12604,12999,14598,14683,17126,
chr17	60771415	60778846	GLEAN_04406	1000	-	60771415	60778846	0	6	132,154,233,185,289,177,	0,1463,2476,4310,6155,7254,
chr17	60787237	60793516	GLEAN_04405	1000	-	60787237	60793516	0	5	178,233,185,289,174,	0,976,3598,5170,6105,
chr17	61036155	61040048	GLEAN_14440	1000	+	61036155	61040048	0	6	234,99,144,49,185,153,	0,321,1553,2233,3108,3740,
chr17	61052259	61220447	GLEAN_14441	1000	+	61052259	61220447	0	73	177,518,90,139,171,193,69,141,233,146,71,106,121,129,125,154,101,199,120,105,164,234,193,105,89,176,136,152,166,147,185,154,281,190,82,203,136,183,165,170,116,104,162,149,80,164,238,137,127,138,137,161,182,206,131,206,180,1307,208,224,152,107,124,191,147,120,156,104,222,167,196,223,137,	0,53237,57236,62199,65210,76940,85511,87495,89767,90371,91306,92007,92703,93482,95564,97205,98124,99956,102256,103468,104702,105469,107123,107567,108174,108643,110648,110878,111271,113572,114408,116900,117947,118445,119876,121483,122527,123457,124090,124659,125737,128912,130151,130430,130980,133575,135873,136882,137495,139265,141022,143080,144962,146535,147370,147765,149700,150928,153533,156202,1…
chr17	61440749	61470649	GLEAN_13217	1000	+	61440749	61470649	0	14	33,74,76,98,109,90,96,81,188,121,131,116,105,95,	0,7890,8558,9430,11270,12813,13677,17548,20108,22469,26061,26461,27586,29805,
chr17	61588192	61620514	GLEAN_02657	1000	-	61588192	61620514	0	17	77,159,58,101,156,102,118,134,274,126,161,137,185,91,200,197,157,	0,667,923,3564,5414,6538,6870,7978,8323,8857,10649,13452,13668,15057,16195,21460,32165,
chr17	61644092	61647082	GLEAN_02656	1000	-	61644092	61647082	0	3	60,138,12,	0,1631,2978,
chr17	61688218	61689579	GLEAN_02663	1000	+	61688218	61689579	0	2	147,84,	0,1277,
chr17	61691885	61693505	GLEAN_02654	1000	-	61691885	61693505	0	3	36,143,103,	0,1228,1517,
chr17	61876082	61879731	GLEAN_02668	1000	+	61876082	61879731	0	7	54,176,88,147,186,141,165,	0,1008,1282,1507,1760,2764,3484,
chr17	62112439	62137494	GLEAN_02671	1000	+	62112439	62137494	0	13	123,105,141,80,112,129,114,103,185,165,158,115,33,	0,10444,11664,12627,14962,15563,16311,18219,18927,21522,23235,24468,25022,
chr17	63917299	63944529	GLEAN_25047	1000	-	63917299	63944529	0	7	167,347,49,49,51,199,842,	0,1046,1996,3755,5643,22356,26388,
chr17	65297031	65300986	GLEAN_06818	1000	-	65297031	65300986	0	9	69,95,83,114,127,133,188,71,113,	0,157,356,604,1161,1562,1802,3202,3842,
chr17	65341251	65360048	GLEAN_06816	1000	-	65341251	65360048	0	16	102,72,102,155,208,246,122,186,118,194,151,75,258,208,122,63,	0,756,941,1998,2645,3378,3722,4526,4967,5923,6484,7647,8694,10048,14516,18734,
chr17	65418864	65421825	GLEAN_06832	1000	+	65418864	65421825	0	4	67,128,233,73,	0,1102,1603,2888,
chr17	65537215	65550319	GLEAN_06809	1000	-	65537215	65550319	0	16	84,162,257,185,126,131,90,75,117,90,134,29,110,154,80,24,	0,1539,1850,2554,2869,3120,3394,3631,3798,5858,6197,6387,7799,9022,10109,13080,
chr17	65561833	65576880	GLEAN_06833	1000	+	65561833	65576880	0	9	64,193,170,162,173,187,172,116,62,	0,3355,4274,7094,8393,8689,10308,12735,14985,
chr17	65576951	65577304	GLEAN_06834	1000	+	65576951	65577304	0	3	6,128,40,	0,103,313,
chr17	65911323	65912916	GLEAN_06806	1000	-	65911323	65912916	0	3	159,79,26,	0,631,1567,
chr17	65969868	65982687	GLEAN_06841	1000	+	65969868	65982687	0	6	176,19,113,55,118,98,	0,2896,4967,6762,10731,12721,
chr17	65988779	66041903	GLEAN_06842	1000	+	65988779	66041903	0	16	16,100,136,110,189,106,197,187,87,132,57,66,175,56,158,145,	0,14560,41174,41986,42618,43960,44350,45620,46541,47260,47636,49092,50020,50872,51671,52979,
chr17	66045704	66054932	GLEAN_06804	1000	-	66045704	66054932	0	6	205,79,195,120,117,85,	0,6646,6820,7888,8095,9143,
chr17	67022751	67030974	GLEAN_14490	1000	-	67022751	67030974	0	5	238,138,225,54,182,	0,2353,2931,7294,8041,
chr17	67456260	67472525	GLEAN_03067	1000	+	67456260	67472525	0	5	46,305,163,264,98,	0,155,8165,10561,16167,
chr17	67480849	67481427	GLEAN_03068	1000	+	67480849	67481427	0	2	46,425,	0,153,
chr17	67494055	67498958	GLEAN_03069	1000	+	67494055	67498958	0	3	46,162,5,	0,155,4898,
chr17	67500621	67501306	GLEAN_03070	1000	+	67500621	67501306	0	2	46,530,	0,155,
chr17	67647095	67668570	GLEAN_03074	1000	+	67647095	67668570	0	2	112,320,	0,21155,
chr17	67668731	67674828	GLEAN_03075	1000	+	67668731	67674828	0	4	45,105,52,320,	0,819,4421,5777,
chr17	67675918	67681137	GLEAN_03076	1000	+	67675918	67681137	0	4	94,131,52,320,	0,2723,3552,4899,
chr17	67771791	67773708	GLEAN_03060	1000	-	67771791	67773708	0	7	82,91,196,94,74,66,93,	0,185,670,1270,1481,1646,1824,
chr17	67803814	67804383	GLEAN_03081	1000	+	67803814	67804383	0	3	108,173,67,	0,247,502,
chr17	67830015	67837361	GLEAN_03084	1000	+	67830015	67837361	0	5	112,88,151,177,195,	0,2325,3554,6791,7151,
chr17	68446424	68447078	GLEAN_02017	1000	+	68446424	68447078	0	1	654,	0,
chr17	68634626	68635140	GLEAN_02024	1000	+	68634626	68635140	0	2	46,359,	0,155,
chr17	68642422	68644661	GLEAN_02025	1000	+	68642422	68644661	0	2	46,110,	0,2129,
chr17	68645715	68652928	GLEAN_02026	1000	+	68645715	68652928	0	3	46,297,374,	0,155,6839,
chr17	68660984	68664851	GLEAN_02027	1000	+	68660984	68664851	0	2	46,422,	0,3445,
chr17	68927887	68936785	GLEAN_16276	1000	+	68927887	68936785	0	12	173,131,96,196,158,147,137,191,107,119,111,147,	0,2600,2955,3919,4722,5361,6246,6642,7262,7523,7771,8751,
chr17	68988405	68992664	GLEAN_07740	1000	-	68988405	68992664	0	5	123,56,43,168,24,	0,1585,2490,3959,4235,
chr17	68994568	69007833	GLEAN_07739	1000	-	68994568	69007833	0	12	75,82,89,48,66,69,73,131,122,33,133,3,	0,2671,3277,3919,4151,4916,6619,7793,8689,10509,10904,13262,
chr17	69026653	69027310	GLEAN_07738	1000	-	69026653	69027310	0	1	657,	0,
chr17	69111231	69126057	GLEAN_22349	1000	-	69111231	69126057	0	20	330,129,132,234,206,164,101,91,146,87,72,133,152,53,109,76,143,87,84,75,	0,433,643,911,1309,1617,2007,2323,2673,4051,5660,7532,8923,9337,9484,10048,10215,10801,11581,14751,
chr17	69307916	69331693	GLEAN_22356	1000	+	69307916	69331693	0	37	30,109,137,134,83,71,125,82,84,90,120,93,157,128,159,152,108,128,120,80,194,91,168,54,121,130,71,73,71,110,105,126,121,160,90,84,52,	0,2528,2921,3206,3653,5774,5921,6638,6855,7024,7414,7710,8103,8352,13264,13616,13853,14037,14784,14989,15214,15964,16317,16712,18073,18366,19089,20066,20249,21008,21254,21433,21725,21991,22546,22965,23725,
chr17	69456481	69458443	GLEAN_22336	1000	-	69456481	69458443	0	4	90,109,44,117,	0,662,1050,1845,
chr17	69489367	69578362	GLEAN_04991	1000	-	69489367	69578362	0	25	90,163,106,135,140,110,60,126,135,98,75,105,76,120,169,122,141,53,61,108,186,105,167,25,303,	0,356,844,1630,2224,3345,4524,5924,12685,14294,16258,16931,18225,19076,20245,21289,24230,26130,27376,30478,36136,36600,44467,82841,88692,
chr17	69661878	69687724	GLEAN_19596	1000	+	69661878	69687724	0	15	7,66,57,142,75,79,63,71,103,175,137,96,93,98,124,	0,624,3889,4064,4574,5273,5748,6688,14386,15625,21992,23192,23507,24951,25722,
chr17	69800749	69811849	GLEAN_19529	1000	+	69800749	69811849	0	17	70,132,107,75,197,157,114,91,155,106,147,174,129,150,101,148,515,	0,953,1852,2728,3697,4028,4725,6073,6419,6671,7164,7384,8410,8992,9415,9925,10585,
chr17	69879625	69892889	GLEAN_01487	1000	+	69879625	69892889	0	13	720,160,143,244,198,102,99,83,101,107,128,114,84,	0,1141,2743,3016,4216,4508,5126,6055,10919,11159,12015,12882,13180,
chr17	69905000	69916090	GLEAN_01489	1000	+	69905000	69916090	0	9	104,123,73,92,142,121,110,965,172,	0,6470,7273,7479,7675,8010,8204,9118,10918,
chr17	70003041	70016599	GLEAN_08197	1000	+	70003041	70016599	0	6	227,166,719,193,234,366,	0,5171,5611,7964,11135,13192,
chr18	584635	619786	GLEAN_25363	1000	-	584635	619786	0	25	141,105,144,99,213,126,157,206,175,155,123,144,156,156,152,73,96,166,104,138,113,142,173,327,70,	0,522,1235,2034,2697,3308,4455,4710,5585,10344,11215,13470,14152,15047,15502,21396,23752,24356,27175,28068,29637,31809,32528,33587,35081,
chr18	623367	648137	GLEAN_25370	1000	+	623367	648137	0	19	159,83,115,175,194,106,158,59,134,119,167,166,63,117,93,84,102,129,135,	0,2671,3968,5584,6878,8669,9277,10734,12579,14523,15164,16102,20399,22200,22890,23705,23988,24325,24635,
chr18	741175	758752	GLEAN_25361	1000	-	741175	758752	0	12	62,192,163,238,178,115,103,93,136,51,49,57,	0,361,996,2310,2908,6143,6638,7734,10249,11319,14239,17520,
chr18	1413429	1417820	GLEAN_09952	1000	-	1413429	1417820	0	12	84,157,112,91,128,129,200,160,142,142,113,72,	0,680,924,1114,1691,1899,2110,2759,3025,3373,3730,4319,
chr18	1588181	1599898	GLEAN_08105	1000	+	1588181	1599898	0	14	146,154,166,94,187,126,120,163,174,86,86,127,144,99,	0,1939,3109,5349,5752,6025,7260,8388,8658,8990,9415,10091,10876,11618,
chr18	1609117	1610506	GLEAN_08103	1000	-	1609117	1610506	0	1	1389,	0,
chr18	1725148	1761345	GLEAN_08110	1000	+	1725148	1761345	0	9	64,118,220,125,972,120,120,120,46,	0,14203,15420,15950,24828,26317,29301,31343,36151,
chr18	1771565	1790663	GLEAN_08111	1000	+	1771565	1790663	0	8	61,118,217,122,975,120,120,46,	0,7581,8669,9178,10569,12091,15983,19052,
chr18	2405288	2860404	GLEAN_11432	1000	-	2405288	2860404	0	16	89,25,211,200,66,103,185,72,265,186,89,107,179,58,65,107,	0,59891,72095,148810,149957,153941,173259,188600,192464,198410,227649,400339,444437,447100,448566,455009,
chr18	2932430	3095842	GLEAN_11430	1000	-	2932430	3095842	0	9	99,84,195,56,104,143,216,130,233,	0,2696,73105,77423,79688,89333,127368,131747,163179,
chr18	7328874	7482459	GLEAN_18907	1000	+	7328874	7482459	0	8	15,141,183,254,143,234,219,8,	0,11655,60233,63752,124538,142925,146812,153577,
chr18	7570003	7582760	GLEAN_18909	1000	+	7570003	7582760	0	5	543,113,157,153,534,	0,8542,9701,10176,12223,
chr18	7602265	7625515	GLEAN_18910	1000	+	7602265	7625515	0	7	40,150,105,137,192,92,1048,	0,12505,16426,17813,18867,19279,22202,
chr18	7709164	7743805	GLEAN_18898	1000	-	7709164	7743805	0	22	197,131,127,132,141,78,125,157,116,173,189,145,162,152,103,68,117,110,111,204,258,163,	0,1074,4268,5137,7065,9793,10560,11385,12112,12681,13066,16864,20197,21626,22682,26257,26764,28335,28841,30511,33485,34478,
chr18	7789215	7795273	GLEAN_18896	1000	-	7789215	7795273	0	14	1061,138,175,144,136,72,118,117,239,74,90,98,82,138,	0,1135,1348,1884,2148,2411,2572,2772,2985,3852,4022,4189,4471,5920,
chr18	8910704	8974512	GLEAN_26648	1000	-	8910704	8974512	0	4	111,158,83,32,	0,18671,42339,63776,
chr18	9003728	9065964	GLEAN_26650	1000	+	9003728	9065964	0	15	21,69,61,1047,92,110,56,104,24,100,178,166,145,66,188,	0,29377,34071,38304,49106,49694,50299,50588,50918,53054,53931,56417,57949,59323,62048,
chr18	9131236	9178248	GLEAN_26651	1000	+	9131236	9178248	0	14	240,119,133,116,101,141,61,67,131,44,73,76,134,55,	0,3091,4998,5556,8979,14197,16152,21274,21842,23125,26460,29602,35905,46957,
chr18	10001025	10017924	GLEAN_11271	1000	+	10001025	10017924	0	8	174,184,89,106,51,387,116,177,	0,6148,8808,9911,11030,15119,16156,16722,
chr18	11146301	11158140	GLEAN_11276	1000	+	11146301	11158140	0	4	40,56,107,175,	0,8065,10727,11664,
chr18	11839500	11846286	GLEAN_15048	1000	+	11839500	11846286	0	15	65,78,79,60,61,110,266,136,132,92,110,130,67,59,76,	0,715,2743,2993,4109,4574,4793,5137,5387,5779,5958,6151,6412,6573,6710,
chr18	11923799	11938745	GLEAN_15037	1000	-	11923799	11938745	0	14	87,118,122,103,137,104,140,128,67,144,103,75,124,117,	0,1680,3121,4855,5463,5832,7018,7447,7816,8514,10531,10913,11572,14829,
chr18	11936472	11943832	GLEAN_15050	1000	+	11936472	11943832	0	5	12,173,88,80,46,	0,5101,6221,6425,7314,
chr18	12234989	12261685	GLEAN_00023	1000	+	12234989	12261685	0	17	3,99,97,124,183,214,84,110,97,149,208,156,123,180,240,144,180,	0,9263,10641,11459,12040,13782,14978,15509,16506,16708,18576,19179,21474,23265,24138,24839,26516,
chr18	12317326	12317857	GLEAN_00017	1000	-	12317326	12317857	0	1	531,	0,
chr18	12474091	12482864	GLEAN_00026	1000	+	12474091	12482864	0	5	48,199,147,141,158,	0,1917,7500,7815,8615,
chr18	12546392	12566340	GLEAN_00011	1000	-	12546392	12566340	0	18	159,73,80,91,159,88,160,106,93,94,100,131,83,66,119,72,165,192,	0,244,1296,1777,1962,2598,3375,4436,4659,5780,6322,6517,7466,10291,10696,11208,12034,19756,
chr18	12569208	12594223	GLEAN_00010	1000	-	12569208	12594223	0	17	223,116,28,68,135,122,190,170,133,87,165,81,29,136,41,48,271,	0,433,1240,5930,6087,8236,8861,9719,9972,10216,10786,11051,13201,13687,17819,19524,24744,
chr18	12639323	12653423	GLEAN_00009	1000	-	12639323	12653423	0	11	229,100,118,76,111,84,79,447,47,304,217,	0,297,1498,1758,1902,6254,7503,8444,8988,9293,13883,
chr18	12667480	12670409	GLEAN_00030	1000	+	12667480	12670409	0	2	303,927,	0,2002,
chr18	12792098	12794023	GLEAN_00004	1000	-	12792098	12794023	0	5	159,57,174,142,104,	0,679,1206,1580,1821,
chr18	12800076	12821172	GLEAN_00003	1000	-	12800076	12821172	0	17	159,78,167,157,116,111,103,125,174,163,126,103,140,242,90,103,183,	0,1520,2114,2813,3958,5341,6036,6647,10758,11153,11555,13067,14100,15436,16059,18144,20913,
chr18	13630976	13929331	GLEAN_23039	1000	-	13630976	13929331	0	18	60,118,83,125,79,44,109,151,173,95,82,62,95,75,58,146,73,208,	0,3474,8184,8831,49313,56306,74439,77123,141721,145750,210394,222486,268209,288552,289821,291296,296055,298147,
chr18	14266951	14267812	GLEAN_07869	1000	-	14266951	14267812	0	1	861,	0,
chr18	15102193	15186507	GLEAN_16743	1000	+	15102193	15186507	0	15	233,235,132,123,164,95,259,142,151,127,134,143,208,191,222,	0,8874,10967,12379,14551,17409,23407,32275,42416,47840,51345,70943,80424,81069,84092,
chr18	17642417	17681093	GLEAN_06996	1000	-	17642417	17681093	0	15	123,177,144,89,137,83,158,91,278,141,110,113,88,173,135,	0,4402,8455,13515,19128,20787,21140,21403,25916,27642,29942,32305,33631,38240,38541,
chr18	22480555	22489813	GLEAN_26573	1000	+	22480555	22489813	0	10	270,199,145,99,58,115,148,200,55,103,	0,997,1424,2469,3653,3908,5350,6034,7079,9155,
chr18	22624613	22635733	GLEAN_26569	1000	-	22624613	22635733	0	15	155,39,52,36,48,52,57,104,57,87,61,63,121,106,21,	0,931,2559,2745,2948,3964,4118,4983,5454,5628,7020,7241,7392,7784,11099,
chr18	22870091	22898986	GLEAN_26576	1000	+	22870091	22898986	0	11	104,112,102,51,60,84,111,102,101,149,77,	0,876,9032,11947,20989,24146,25035,25423,26362,27258,28818,
chr18	22961900	22980783	GLEAN_26564	1000	-	22961900	22980783	0	10	458,116,151,139,254,162,308,129,149,162,	0,1452,1680,2780,3520,4658,5165,6768,7560,18721,
chr18	23280326	23294875	GLEAN_26558	1000	-	23280326	23294875	0	13	131,269,109,269,119,104,46,117,132,148,133,423,61,	0,1690,3505,4924,8125,8958,9321,9577,10283,10786,11795,13516,14488,
chr18	23407912	23421219	GLEAN_26581	1000	+	23407912	23421219	0	8	603,224,109,117,210,171,104,130,	0,3301,5194,7316,7736,9555,10679,13177,
chr18	23606607	23616641	GLEAN_26555	1000	-	23606607	23616641	0	3	1186,121,70,	0,3467,9964,
chr18	23685458	23692877	GLEAN_26553	1000	-	23685458	23692877	0	9	145,75,169,52,129,53,69,50,86,	0,736,958,1257,1663,4421,4614,7104,7333,
chr18	23711413	23717059	GLEAN_26584	1000	+	23711413	23717059	0	5	157,153,80,163,113,	0,815,2392,3920,5533,
chr18	23918073	23944468	GLEAN_13345	1000	+	23918073	23944468	0	6	127,99,122,131,65,218,	0,627,1131,5388,13138,26177,
chr18	24014594	24072074	GLEAN_13343	1000	-	24014594	24072074	0	48	115,84,84,84,72,84,78,84,84,84,84,84,84,84,84,78,87,84,84,66,90,84,84,63,90,84,84,87,45,90,84,84,69,69,90,84,84,66,60,90,84,84,84,66,1675,69,60,295,	0,1059,1465,2955,3292,3451,4250,4467,4828,5297,6746,7497,8232,9865,10254,11141,11948,14534,14692,16714,17163,18069,19931,22824,23078,25885,28273,29164,30300,31548,33433,33937,34872,35732,37678,38736,41110,41679,43356,44081,44300,45727,45956,46109,47290,50155,56301,57185,
chr18	24139973	24150334	GLEAN_13341	1000	-	24139973	24150334	0	8	165,106,351,123,131,75,81,93,	0,974,2380,3278,6128,7193,7357,10268,
chr18	24965919	24993217	GLEAN_13333	1000	-	24965919	24993217	0	17	107,149,113,138,132,130,172,145,140,136,87,105,78,63,126,228,117,	0,1204,2950,3907,4517,8290,9075,9338,10710,11100,14408,14578,17719,18611,18948,20519,27181,
chr18	25401323	25429586	GLEAN_13327	1000	-	25401323	25429586	0	13	104,110,160,137,136,156,174,174,174,129,149,227,156,	0,1866,8532,10169,14530,15898,18229,19265,22016,22409,23598,24707,28107,
chr18	26449291	26494022	GLEAN_21862	1000	+	26449291	26494022	0	22	240,131,201,65,129,161,65,187,167,110,104,138,165,112,270,281,177,72,106,206,165,171,	0,4078,6776,11298,14812,16282,16534,17177,22251,24533,25350,26668,27641,28611,32428,32887,33260,39342,40079,41026,41849,44560,
chr18	31532012	31537964	GLEAN_17745	1000	+	31532012	31537964	0	5	90,156,96,121,29,	0,2294,3405,3893,5923,
chr18	31805932	31808407	GLEAN_17732	1000	-	31805932	31808407	0	4	278,205,74,370,	0,1032,1361,2105,
chr18	31884099	31909384	GLEAN_17751	1000	+	31884099	31909384	0	5	78,87,117,117,1359,	0,306,5268,23568,23926,
chr18	31982368	31986904	GLEAN_17755	1000	+	31982368	31986904	0	13	123,109,128,125,76,65,97,128,228,106,66,70,152,	0,764,962,1182,1577,1779,2346,2696,2946,3670,3874,4076,4384,
chr18	32037260	32053248	GLEAN_17724	1000	-	32037260	32053248	0	22	83,189,163,193,191,162,120,183,156,206,116,216,134,144,95,112,95,106,68,65,107,201,	0,155,427,671,955,1809,2048,2253,2654,3119,3727,5293,5590,5862,6115,6293,6670,6841,7023,7352,7815,15787,
chr18	32184400	32185164	GLEAN_17721	1000	-	32184400	32185164	0	3	189,154,188,	0,310,576,
chr18	32230509	32269346	GLEAN_17718	1000	-	32230509	32269346	0	8	162,78,177,78,80,179,172,130,	0,258,464,765,4152,5628,13891,38707,
chr18	32306767	32314878	GLEAN_17764	1000	+	32306767	32314878	0	21	104,153,79,24,54,153,64,44,126,149,130,1692,122,133,136,162,156,197,84,91,98,	0,218,537,1334,1449,1659,1923,2075,2197,2718,2940,3145,4920,5913,6308,6566,6984,7307,7592,7783,8013,
chr18	32315184	32316175	GLEAN_17765	1000	+	32315184	32316175	0	2	223,59,	0,932,
chr18	32410110	32420341	GLEAN_17714	1000	-	32410110	32420341	0	2	899,259,	0,9972,
chr18	32454654	32511982	GLEAN_17713	1000	-	32454654	32511982	0	12	131,122,205,149,109,113,185,23,168,53,112,235,	0,1546,2401,2801,3051,4877,7355,9304,14470,36632,56173,57093,
chr18	32535703	32536615	GLEAN_17771	1000	+	32535703	32536615	0	1	912,	0,
chr18	32556568	32567162	GLEAN_17773	1000	+	32556568	32567162	0	29	85,157,112,100,190,148,105,110,84,96,103,181,73,92,188,119,151,434,105,153,37,178,156,116,166,187,220,164,193,	0,2398,2932,3345,3714,4010,4246,4666,4853,5029,5221,5435,5710,5901,6068,6343,6549,7021,7548,7735,7972,8146,8430,8689,8884,9136,9412,9999,10401,
chr18	32603247	32605644	GLEAN_17710	1000	-	32603247	32605644	0	8	112,152,59,116,141,98,88,56,	0,236,1015,1184,1576,1828,2017,2341,
chr18	32702716	32793821	GLEAN_17777	1000	+	32702716	32793821	0	10	103,1135,163,200,173,141,56,127,1002,122,	0,31128,34003,51276,57634,60443,63087,64235,70005,90983,
chr18	32797525	32803080	GLEAN_17704	1000	-	32797525	32803080	0	15	90,166,187,199,213,302,43,133,111,55,99,115,114,129,198,	0,165,647,989,1282,1612,2075,2196,2404,2586,2863,3300,3542,5140,5357,
chr18	32869740	32905033	GLEAN_17780	1000	+	32869740	32905033	0	17	95,37,150,109,113,242,181,128,136,84,48,90,162,75,161,97,180,	0,2866,8145,15424,20344,22533,22971,26020,26554,27695,28239,28965,30134,31482,33726,34793,35113,
chr18	33066917	33087372	GLEAN_17781	1000	+	33066917	33087372	0	4	33,127,96,1652,	0,14194,14649,18803,
chr18	33088558	33198657	GLEAN_17782	1000	+	33088558	33198657	0	17	5,69,100,121,83,126,156,145,176,129,186,242,146,207,131,147,210,	0,991,15353,65588,91297,93018,93375,93616,94799,95578,96599,98405,99041,103417,106454,106950,109889,
chr18	33230594	33301531	GLEAN_17783	1000	+	33230594	33301531	0	16	48,115,224,144,156,145,176,129,183,245,146,225,231,131,144,210,	0,1006,49323,54305,54575,55673,57403,57853,59150,60950,64374,66743,67290,68175,69006,70727,
chr18	33568622	33632512	GLEAN_17789	1000	+	33568622	33632512	0	7	580,214,211,143,197,185,93,	0,35348,45274,52318,58677,61894,63797,
chr18	33642452	33652293	GLEAN_17790	1000	+	33642452	33652293	0	11	21,112,148,62,120,157,149,82,220,141,102,	0,3806,4018,5406,5584,6207,6893,7387,7686,8903,9739,
chr18	33658357	33665056	GLEAN_17697	1000	-	33658357	33665056	0	5	281,169,828,208,395,	0,1264,3311,4905,6304,
chr18	33676927	33698015	GLEAN_17695	1000	-	33676927	33698015	0	10	159,44,86,393,110,147,87,131,102,253,	0,610,2310,6634,8272,8831,10261,19844,20613,20835,
chr18	33972484	33985111	GLEAN_20277	1000	-	33972484	33985111	0	6	306,102,114,131,165,7,	0,1162,1920,4220,4459,12620,
chr18	33999946	34009201	GLEAN_20276	1000	-	33999946	34009201	0	9	270,145,98,201,129,72,131,133,63,	0,1963,3137,3862,4154,4487,6242,8938,9192,
chr18	34166826	34174641	GLEAN_20275	1000	-	34166826	34174641	0	7	439,92,81,98,93,92,74,	0,1285,3260,3911,4707,5704,7741,
chr18	35653869	35671556	GLEAN_23084	1000	-	35653869	35671556	0	28	85,122,96,126,135,156,155,209,74,108,117,111,141,186,187,138,113,108,162,156,77,119,148,105,188,341,95,43,	0,1150,2620,3226,3549,3783,4351,4599,5660,6220,6512,6719,7170,7646,7976,8509,10317,10775,11062,11747,12348,12539,12761,13498,14292,14840,17213,17644,
chr18	35674824	35677527	GLEAN_23086	1000	+	35674824	35677527	0	3	132,152,166,	0,1482,2537,
chr18	35807777	35821779	GLEAN_23081	1000	-	35807777	35821779	0	9	200,49,93,201,111,84,88,181,88,	0,1485,2573,3446,4591,5212,11951,13329,13914,
chr18	35933886	35988949	GLEAN_23089	1000	+	35933886	35988949	0	22	201,125,142,97,77,96,81,99,56,114,141,55,123,90,128,105,142,127,108,161,99,102,	0,9793,14073,15809,17028,20199,20750,21029,26315,27444,30443,31507,41832,42123,42506,43572,45014,45340,50190,50418,53457,54961,
chr18	36261204	36269743	GLEAN_23093	1000	+	36261204	36269743	0	4	33,151,114,1799,	0,2427,3241,6740,
chr18	37039649	37204911	GLEAN_04118	1000	-	37039649	37204911	0	10	1658,5436,103,201,134,108,232,497,504,2215,	0,5718,12353,22552,22906,40301,98308,157169,162515,163047,
chr18	38851353	38919401	GLEAN_18229	1000	-	38851353	38919401	0	2	3206,40,	0,68008,
chr18	39748450	39757309	GLEAN_19616	1000	-	39748450	39757309	0	7	137,102,62,78,224,53,7,	0,1085,2858,3557,5214,7029,8852,
chr18	40204306	40204756	GLEAN_16077	1000	-	40204306	40204756	0	1	450,	0,
chr18	40464528	40503283	GLEAN_24175	1000	+	40464528	40503283	0	7	109,129,2138,118,115,135,358,	0,176,8573,12144,15877,38140,38397,
chr18	40589671	40658615	GLEAN_24176	1000	+	40589671	40658615	0	17	103,134,91,122,146,124,135,90,102,74,159,112,57,83,133,159,162,	0,3510,22083,29560,30257,32345,33007,44489,45928,48169,48407,52403,53311,57518,64429,66912,68782,
chr18	41153017	41222529	GLEAN_04313	1000	-	41153017	41222529	0	15	261,156,147,77,195,120,157,188,167,125,78,76,129,116,69,	0,4389,5212,5643,9568,11221,13063,13625,16408,18621,19108,36365,39504,54898,69443,
chr18	41465486	41466395	GLEAN_20120	1000	+	41465486	41466395	0	3	61,105,140,	0,477,769,
chr18	41473861	41475476	GLEAN_20113	1000	-	41473861	41475476	0	3	174,123,198,	0,285,1417,
chr18	41597620	41600271	GLEAN_20108	1000	-	41597620	41600271	0	5	66,47,135,27,55,	0,1693,1894,2190,2596,
chr18	41805927	41811480	GLEAN_20131	1000	+	41805927	41811480	0	10	194,34,90,58,65,69,79,117,59,27,	0,1176,1528,1787,1942,3290,3464,3683,5276,5526,
chr18	41812575	41814029	GLEAN_20103	1000	-	41812575	41814029	0	4	56,85,87,15,	0,436,655,1439,
chr18	41836166	41870730	GLEAN_20102	1000	-	41836166	41870730	0	7	1253,96,127,74,47,160,43,	0,6994,7956,12578,25836,25983,34521,
chr18	41880211	41881090	GLEAN_20132	1000	+	41880211	41881090	0	1	879,	0,
chr18	41970435	42001143	GLEAN_20100	1000	-	41970435	42001143	0	6	1424,96,127,70,160,70,	0,24230,24602,27026,29895,30638,
chr18	42046964	42048191	GLEAN_20136	1000	+	42046964	42048191	0	1	1227,	0,
chr18	43109069	43112967	GLEAN_20085	1000	-	43109069	43112967	0	4	129,33,81,201,	0,967,1582,3697,
chr18	43121591	43151032	GLEAN_20151	1000	+	43121591	43151032	0	7	106,171,54,54,162,39,167,	0,22056,25560,26864,27446,27941,29274,
chr18	43194834	43224139	GLEAN_20154	1000	+	43194834	43224139	0	27	261,57,76,127,73,156,172,138,120,51,130,112,159,113,214,63,187,119,81,57,157,64,96,90,93,100,255,	0,348,5136,5574,5880,6960,13850,14977,16370,17325,17480,18463,19745,19995,20847,21386,21553,21828,22080,22252,26215,26529,26731,27131,28671,28857,29050,
chr18	43282988	43359578	GLEAN_20158	1000	+	43282988	43359578	0	64	48,120,105,21,75,79,113,94,94,157,165,122,196,136,96,119,134,242,193,217,105,104,84,308,203,175,209,395,133,161,166,87,227,613,270,201,112,107,57,145,127,73,156,172,138,120,51,130,112,159,113,214,63,187,119,81,57,157,62,98,90,93,100,255,	0,5574,6537,6743,7690,7846,8322,8740,9993,10764,11069,13605,14522,18798,19016,19197,20193,20810,21572,22706,25339,25651,26643,27696,28758,29910,30257,35900,37489,38433,39172,39971,40222,41959,44853,45490,46264,47436,47630,52323,52830,53136,54216,61106,62322,63715,64670,64825,65808,67092,67342,68194,68733,68900,69175,69427,69596,73578,73892,74157,74518,75956,76142,76335,
chr18	43474243	43487027	GLEAN_20161	1000	+	43474243	43487027	0	8	59,99,121,75,67,78,126,32,	0,979,4749,6144,9083,9242,10967,12752,
chr18	45505459	45532170	GLEAN_17667	1000	+	45505459	45532170	0	19	26,211,21,85,104,96,81,113,151,199,144,119,143,104,174,88,108,121,93,	0,11894,12193,12693,12915,13100,13945,17349,17637,18309,19965,21631,21841,22538,22727,23001,24360,24552,26618,
chr18	45730892	45745925	GLEAN_17674	1000	+	45730892	45745925	0	10	109,345,120,57,147,162,60,132,632,36,	0,1296,7344,9512,10119,13385,13711,13870,14280,14997,
chr18	45747253	45756369	GLEAN_17675	1000	+	45747253	45756369	0	10	62,47,119,201,151,88,59,95,129,90,	0,332,486,748,1368,1652,2044,8561,8798,9026,
chr18	45802718	45813249	GLEAN_17678	1000	+	45802718	45813249	0	13	34,381,294,264,264,255,261,264,97,76,125,85,132,	0,633,2396,4310,4699,5930,6391,6733,8823,9075,9536,10005,10399,
chr18	46103473	46112005	GLEAN_17688	1000	+	46103473	46112005	0	16	98,63,33,25,106,160,70,83,58,125,64,131,163,81,131,118,	0,867,1021,1188,1768,1953,3220,3382,3952,4164,4474,4645,5001,5382,8115,8414,
chr18	46119924	46127190	GLEAN_17689	1000	+	46119924	46127190	0	10	128,145,85,75,66,155,333,118,195,113,	0,369,1806,1991,3583,3748,4369,5014,6878,7153,
chr18	46789846	46815319	GLEAN_18740	1000	-	46789846	46815319	0	29	144,96,204,169,159,106,128,103,120,85,126,147,147,156,137,94,106,71,90,252,69,31,66,63,70,47,25,166,75,	0,220,2012,2331,2835,3457,3653,3864,4048,4497,5630,5842,6833,7061,7631,7854,8177,9855,10033,11260,14204,15016,15340,15510,15688,15887,16418,19784,25398,
chr18	46822984	46825330	GLEAN_18745	1000	+	46822984	46825330	0	5	48,102,97,48,146,	0,184,1834,2032,2200,
chr18	46879481	46884249	GLEAN_00397	1000	-	46879481	46884249	0	7	72,74,83,50,50,97,3,	0,297,973,3678,4162,4309,4765,
chr18	46978210	46989554	GLEAN_15513	1000	+	46978210	46989554	0	13	27,75,143,184,121,128,201,140,166,100,49,14,50,	0,126,294,919,2710,2911,4476,6209,6942,8000,8213,9407,11294,
chr18	47043953	47060838	GLEAN_15507	1000	-	47043953	47060838	0	5	158,129,90,165,79,	0,4359,5731,5957,16806,
chr18	47143435	47155334	GLEAN_15515	1000	+	47143435	47155334	0	18	86,54,46,74,59,81,162,91,191,116,88,117,171,156,97,179,115,232,	0,318,487,633,1004,1286,2345,2586,2773,3806,4927,5143,7635,8940,9512,10667,11450,11667,
chr18	47164523	47186243	GLEAN_15517	1000	+	47164523	47186243	0	26	250,192,248,103,75,123,165,150,108,132,126,126,243,126,120,129,126,123,132,132,126,147,147,153,381,155,	0,3626,3960,4284,4742,4912,5570,6921,7196,7854,8070,8885,9804,10786,11000,11970,12318,12736,13097,14392,14602,15936,17524,18641,19758,21565,
chr18	47284799	47294869	GLEAN_15519	1000	+	47284799	47294869	0	6	73,173,180,174,89,160,	0,2904,5337,7884,8481,9910,
chr18	47311236	47318356	GLEAN_15522	1000	+	47311236	47318356	0	5	819,120,137,68,56,	0,5823,6386,6699,7064,
chr18	47737179	47769582	GLEAN_15527	1000	+	47737179	47769582	0	15	295,126,154,74,140,100,113,267,123,129,169,285,290,195,117,	0,3895,6009,7128,9112,11174,13038,18766,20213,20427,27753,28538,29877,31544,32286,
chr18	47858860	47860102	GLEAN_15489	1000	-	47858860	47860102	0	1	1242,	0,
chr18	47892915	47981593	GLEAN_15532	1000	+	47892915	47981593	0	4	145,95,36,138,	0,84471,87637,88540,
chr18	47942208	48136607	GLEAN_15485	1000	-	47942208	48136607	0	5	63,147,95,358,24,	0,1140,9172,192352,194375,
chr18	48184753	48199691	GLEAN_15534	1000	+	48184753	48199691	0	5	64,351,240,130,16,	0,984,5911,13359,14922,
chr18	48251674	48271594	GLEAN_15535	1000	+	48251674	48271594	0	12	838,154,86,536,91,146,186,295,228,177,422,210,	0,2345,8812,10363,13316,13519,13801,14159,15197,15653,18892,19710,
chr18	48348283	48359118	GLEAN_15481	1000	-	48348283	48359118	0	19	368,132,132,155,151,330,291,167,122,189,104,226,203,166,183,130,235,150,67,	0,471,1179,1405,1658,2194,2614,3005,3269,3767,5514,6201,6515,7554,7800,8081,8315,8637,10768,
chr18	48535764	48556368	GLEAN_10684	1000	-	48535764	48556368	0	28	84,164,87,68,87,88,168,76,78,101,115,126,83,147,146,106,138,30,97,100,30,247,43,99,114,84,43,41,	0,164,709,887,1307,1541,2153,2421,2732,2900,3126,3329,3701,4096,6047,8081,9105,9482,9593,9850,10234,10899,11400,11705,13932,14918,15096,20563,
chr18	48567280	48574265	GLEAN_10682	1000	-	48567280	48574265	0	5	27,55,184,101,71,	0,913,1483,6530,6914,
chr18	48901570	48927658	GLEAN_10675	1000	-	48901570	48927658	0	13	135,86,220,57,81,111,84,111,162,129,138,183,234,	0,1884,2576,6832,7028,18501,18968,19172,20533,20923,24609,24992,25854,
chr18	49212781	49229258	GLEAN_10666	1000	-	49212781	49229258	0	5	260,147,177,129,64,	0,523,877,1780,16413,
chr18	49465398	49478151	GLEAN_10663	1000	-	49465398	49478151	0	4	2495,75,127,15,	0,7047,9605,12738,
chr18	49829106	49839943	GLEAN_10710	1000	+	49829106	49839943	0	15	82,122,229,71,97,183,137,157,116,142,137,145,145,118,6,	0,2131,2814,3163,3512,3705,4351,4716,8430,8652,8959,9256,9490,10621,10831,
chr18	49848297	49871533	GLEAN_10711	1000	+	49848297	49871533	0	6	91,396,297,118,149,161,	0,13399,17141,18601,19701,23075,
chr18	49904624	49906352	GLEAN_10715	1000	+	49904624	49906352	0	3	43,190,718,	0,522,1010,
chr18	50017216	50026062	GLEAN_10721	1000	+	50017216	50026062	0	4	3,26,89,386,	0,1586,4740,8460,
chr18	50240536	50245137	GLEAN_10726	1000	+	50240536	50245137	0	12	258,231,70,220,88,102,174,91,41,107,64,72,	0,776,1277,1791,2399,2563,2928,3691,3856,3983,4225,4529,
chr18	50245395	50261802	GLEAN_10652	1000	-	50245395	50261802	0	23	93,144,144,71,73,93,122,64,102,70,70,119,103,134,97,124,117,117,114,63,78,100,5,	0,465,1457,1693,1964,2134,3595,4220,5268,5463,5623,7995,10143,10353,10571,10758,11177,11376,13721,14013,14158,15990,16402,
chr18	50375079	50379845	GLEAN_10731	1000	+	50375079	50379845	0	12	174,166,94,50,242,101,52,37,46,91,58,38,	0,258,1490,2076,2245,2622,3253,3466,3717,3916,4543,4728,
chr18	50380525	50394999	GLEAN_10647	1000	-	50380525	50394999	0	4	18,30,332,88,	0,74,1521,14386,
chr18	50617195	50646325	GLEAN_10636	1000	-	50617195	50646325	0	26	138,327,96,177,188,102,91,101,109,161,148,114,82,236,151,205,151,155,240,171,250,127,74,54,66,105,	0,305,817,1117,2204,5819,6970,7675,8106,9702,10927,12286,12550,13691,14859,15849,17219,19693,21575,23005,24495,25352,27342,27515,28835,29025,
chr18	51086750	51111886	GLEAN_26400	1000	+	51086750	51111886	0	11	98,80,117,47,78,56,85,105,69,51,102,	0,11519,14991,19526,20753,20991,21137,22015,23474,23960,25034,
chr18	51116326	51124530	GLEAN_26401	1000	+	51116326	51124530	0	12	226,83,85,55,76,74,110,78,76,136,183,129,	0,600,787,963,2560,2763,3057,3386,4590,5625,6108,8075,
chr18	51204067	51227448	GLEAN_26398	1000	-	51204067	51227448	0	16	134,139,114,285,107,118,174,243,102,194,175,218,103,255,312,705,	0,812,1164,2395,3485,5706,6160,6528,9195,9942,11446,15276,16972,19485,21397,22676,
chr18	52168608	52176757	GLEAN_24334	1000	-	52168608	52176757	0	9	129,183,136,76,70,76,59,23,208,	0,1913,2443,3538,5218,5415,7033,7179,7941,
chr18	52181215	52206312	GLEAN_24333	1000	-	52181215	52206312	0	11	102,51,69,105,85,56,78,47,117,80,98,	0,1125,1593,3016,3914,4089,4305,5563,10028,13523,24999,
chr18	52313796	52322398	GLEAN_24338	1000	+	52313796	52322398	0	13	224,65,109,200,71,96,105,201,176,67,77,57,7,	0,652,2492,3216,3779,4932,6213,6399,6937,7341,8102,8272,8595,
chr18	52639417	52639952	GLEAN_24325	1000	-	52639417	52639952	0	2	204,264,	0,271,
chr18	52736847	52744198	GLEAN_24322	1000	-	52736847	52744198	0	5	35,253,159,101,91,	0,1061,6050,6515,7260,
chr18	52781210	52786591	GLEAN_24348	1000	+	52781210	52786591	0	7	187,118,163,214,143,198,318,	0,389,657,2939,3242,3552,5063,
chr18	52948739	52953963	GLEAN_01988	1000	-	52948739	52953963	0	7	111,94,182,105,110,73,114,	0,1183,1431,1996,2915,3924,5110,
chr18	52992265	53006660	GLEAN_01985	1000	-	52992265	53006660	0	22	106,167,103,153,176,138,96,115,114,117,89,192,111,141,105,180,82,169,126,147,114,199,	0,821,1703,1949,2318,3340,3594,6024,6442,6721,6926,7112,7851,8040,9891,10682,10946,11103,11365,11577,13720,14196,
chr18	53016487	53021756	GLEAN_01984	1000	-	53016487	53021756	0	8	147,209,100,180,275,291,123,43,	0,400,2884,3695,4062,4419,5022,5226,
chr18	53316906	53318469	GLEAN_01999	1000	+	53316906	53318469	0	1	1563,	0,
chr18	53355974	53363020	GLEAN_01977	1000	-	53355974	53363020	0	12	12,198,105,58,74,87,156,108,58,83,138,171,	0,94,1490,1745,1890,2051,2481,3788,3973,4100,4299,6875,
chr18	53499258	53503760	GLEAN_02006	1000	+	53499258	53503760	0	7	165,172,68,184,381,116,168,	0,839,1097,1988,2276,3552,4334,
chr18	53572759	53576025	GLEAN_02008	1000	+	53572759	53576025	0	8	70,106,82,163,119,188,109,72,	0,631,1581,2081,2333,2631,2933,3194,
chr18	53599052	53604279	GLEAN_01966	1000	-	53599052	53604279	0	6	80,117,270,276,249,73,	0,393,1134,4230,4612,5154,
chr18	53613886	53616218	GLEAN_01965	1000	-	53613886	53616218	0	5	124,130,76,132,15,	0,556,1000,1262,2317,
chr18	53622485	53625960	GLEAN_01964	1000	-	53622485	53625960	0	8	87,123,60,86,102,66,73,15,	0,273,682,919,1204,1510,1963,3460,
chr18	53642299	53656377	GLEAN_01962	1000	-	53642299	53656377	0	17	162,123,186,202,168,125,106,137,96,186,153,182,78,179,127,103,90,	0,735,1202,3066,3546,4211,4421,4695,5031,5317,6218,6457,6875,7038,8198,8732,13988,
chr18	53657772	53663298	GLEAN_02009	1000	+	53657772	53663298	0	9	90,67,180,62,82,130,76,144,42,	0,472,1765,3380,3533,4232,4591,5211,5484,
chr18	53726905	53738767	GLEAN_02013	1000	+	53726905	53738767	0	11	232,65,63,108,59,65,149,174,162,153,114,	0,618,1143,2555,2762,5230,6340,9014,10238,11084,11748,
chr18	53739756	53744439	GLEAN_01958	1000	-	53739756	53744439	0	8	78,84,234,105,75,125,73,69,	0,1089,1518,2460,3081,3283,4439,4614,
chr18	53879066	53880101	GLEAN_05459	1000	+	53879066	53880101	0	1	1035,	0,
chr18	53991810	54015070	GLEAN_05451	1000	-	53991810	54015070	0	19	263,113,59,162,77,100,141,99,150,81,48,75,280,219,110,101,73,108,84,	0,585,1085,3024,10430,10589,12207,13712,14730,15042,15252,16540,17245,17881,19614,19881,20098,21958,23176,
chr18	54018999	54021421	GLEAN_05461	1000	+	54018999	54021421	0	2	1668,345,	0,2077,
chr18	54031369	54046223	GLEAN_05462	1000	+	54031369	54046223	0	12	126,108,133,104,186,91,59,93,93,171,97,113,	0,3694,5007,6231,8679,9131,12979,13338,13521,13913,14531,14741,
chr18	54082247	54083738	GLEAN_05465	1000	+	54082247	54083738	0	4	102,147,126,153,	0,268,1042,1338,
chr18	54269144	54270635	GLEAN_05472	1000	+	54269144	54270635	0	4	102,147,126,153,	0,268,1042,1338,
chr18	54431225	54437136	GLEAN_17954	1000	+	54431225	54437136	0	4	139,411,212,216,	0,995,2905,5695,
chr18	54438163	54444424	GLEAN_17951	1000	-	54438163	54444424	0	6	1093,116,95,150,469,39,	0,1483,1689,1932,2878,6222,
chr18	54445945	54449646	GLEAN_17955	1000	+	54445945	54449646	0	7	3,87,108,99,124,70,76,	0,1229,1676,2309,2876,3132,3625,
chr18	54612863	54613707	GLEAN_23469	1000	+	54612863	54613707	0	4	157,147,135,59,	0,234,483,785,
chr18	55019691	55023861	GLEAN_23482	1000	+	55019691	55023861	0	5	61,160,242,137,156,	0,538,1012,1468,4014,
chr18	55337457	55347946	GLEAN_00958	1000	+	55337457	55347946	0	3	192,127,1661,	0,1125,8828,
chr18	55623411	55645886	GLEAN_11005	1000	-	55623411	55645886	0	15	17,92,143,155,61,174,135,71,115,156,148,233,101,91,78,	0,146,907,2417,3246,3574,5254,5825,6021,7802,8076,9181,12250,13123,22397,
chr18	56059630	56060698	GLEAN_10998	1000	-	56059630	56060698	0	3	34,211,124,	0,302,944,
chr18	56524104	56538932	GLEAN_16354	1000	-	56524104	56538932	0	4	1192,52,127,15,	0,6966,7404,14813,
chr18	56656574	56657759	GLEAN_16361	1000	+	56656574	56657759	0	1	1185,	0,
chr18	58049454	58075526	GLEAN_11702	1000	-	58049454	58075526	0	14	930,195,83,48,109,167,197,103,140,223,113,178,159,373,	0,3651,12711,20712,20925,21519,21890,22271,22478,22789,23161,23479,24936,25699,
chr18	58196659	58203042	GLEAN_11699	1000	-	58196659	58203042	0	11	104,109,170,200,103,140,223,113,178,159,370,	0,268,645,1019,1407,1613,1921,2297,2811,4559,6013,
chr18	58903410	58925670	GLEAN_23672	1000	+	58903410	58925670	0	4	30,66,67,971,	0,17241,19344,21289,
chr18	59224136	59235626	GLEAN_23652	1000	-	59224136	59235626	0	10	135,46,121,139,117,152,104,45,136,49,	0,399,4224,4934,5208,6634,6880,7225,7751,11441,
chr18	59309784	59312150	GLEAN_23682	1000	+	59309784	59312150	0	2	318,1188,	0,1178,
chr18	59461361	59463668	GLEAN_23642	1000	-	59461361	59463668	0	4	90,119,124,81,	0,244,2022,2226,
chr18	59610214	59620338	GLEAN_23694	1000	+	59610214	59620338	0	23	227,187,138,66,113,114,163,153,135,65,79,123,90,98,58,173,119,151,71,82,111,72,4,	0,1266,1537,1764,3075,3268,3479,3729,3972,4512,4703,4824,5071,5227,6174,6314,8759,8952,9182,9405,9736,9922,10120,
chr18	59804530	59806274	GLEAN_03855	1000	+	59804530	59806274	0	5	168,180,131,62,128,	0,981,1231,1441,1616,
chr18	59806885	59812630	GLEAN_03849	1000	-	59806885	59812630	0	19	92,163,138,87,124,320,29,164,49,37,107,115,147,115,117,136,136,113,64,	0,188,436,652,819,1020,1429,1519,1765,1892,2017,2202,2418,2726,2923,3117,4879,5222,5681,
chr18	59915574	59964099	GLEAN_03845	1000	-	59915574	59964099	0	7	69,99,50,130,210,109,59,	0,148,360,988,1264,4659,48466,
chr18	60075263	60083763	GLEAN_03842	1000	-	60075263	60083763	0	4	1718,96,127,33,	0,2489,3300,8467,
chr18	60697075	60704010	GLEAN_00598	1000	-	60697075	60704010	0	4	178,187,123,97,	0,986,6513,6838,
chr18	60728019	60737389	GLEAN_00602	1000	+	60728019	60737389	0	15	79,214,146,191,122,148,168,164,127,98,184,131,156,79,69,	0,1392,3371,3758,4037,5729,6370,6763,7177,7566,7926,8493,8724,9118,9301,
chr18	60760753	60769201	GLEAN_00595	1000	-	60760753	60769201	0	13	126,99,129,73,128,90,158,170,107,98,84,61,177,	0,952,1154,1745,1893,3568,4052,5317,6160,6842,7580,8119,8271,
chr18	61726453	61745030	GLEAN_25940	1000	-	61726453	61745030	0	5	299,1011,127,125,46,	0,5344,7601,11574,18531,
chr18	61761414	61766969	GLEAN_25938	1000	-	61761414	61766969	0	3	17,142,15,	0,1667,5540,
chr18	61903810	61991344	GLEAN_25949	1000	+	61903810	61991344	0	8	33,39,127,99,986,39,127,1475,	0,1730,3522,4114,5497,83782,84681,86059,
chr18	62092567	62095354	GLEAN_25952	1000	+	62092567	62095354	0	2	43,1241,	0,1546,
chr19	6076981	6085778	GLEAN_12586	1000	-	6076981	6085778	0	6	428,150,184,64,695,6,	0,3678,4987,6211,7038,8791,
chr19	6107242	6108965	GLEAN_12585	1000	-	6107242	6108965	0	4	195,173,185,194,	0,397,931,1529,
chr19	6607096	6611614	GLEAN_12579	1000	-	6607096	6611614	0	5	68,54,56,107,69,	0,502,833,3934,4449,
chr19	6765485	6778688	GLEAN_12575	1000	-	6765485	6778688	0	13	60,100,163,97,102,118,135,124,87,94,294,93,60,	0,324,583,839,1135,1327,1558,8950,9544,10306,10783,11888,13143,
chr19	7249942	7280293	GLEAN_10469	1000	+	7249942	7280293	0	12	186,90,156,75,73,38,129,94,114,138,164,63,	0,11015,13120,13626,17955,23186,23728,24463,25300,27387,29185,30288,
chr19	8059137	8653914	GLEAN_16015	1000	-	8059137	8653914	0	24	149,168,98,197,101,101,166,125,151,265,134,94,171,84,77,77,108,73,82,107,76,55,88,13,	0,22940,281615,287662,290268,316400,319315,321494,342902,369590,386249,413233,424478,431702,435182,449257,450051,493748,529571,557192,571028,579596,584098,594764,
chr19	8658944	8662661	GLEAN_16014	1000	-	8658944	8662661	0	2	558,6,	0,3711,
chr19	8860636	8901014	GLEAN_16024	1000	+	8860636	8901014	0	13	27,89,152,124,169,90,68,106,125,86,191,166,254,	0,3825,6123,10289,23187,27290,29719,29867,30841,33997,35700,37189,40124,
chr19	8938614	8939116	GLEAN_16011	1000	-	8938614	8939116	0	2	130,296,	0,206,
chr19	10052181	10061531	GLEAN_01096	1000	+	10052181	10061531	0	6	403,77,159,66,102,135,	0,600,4278,6023,8309,9215,
chr19	10143172	10254662	GLEAN_01093	1000	-	10143172	10254662	0	11	144,103,62,117,81,132,168,111,91,136,76,	0,1218,20069,27025,30974,66721,77518,104277,105739,106970,111414,
chr19	10285599	10326019	GLEAN_01092	1000	-	10285599	10326019	0	29	125,76,21,222,171,111,132,165,158,193,185,40,123,178,143,126,164,181,165,138,123,153,201,198,174,114,162,269,157,	0,2207,5917,7181,7765,8662,8881,9816,10188,10721,11107,11886,12107,14453,17002,17779,22429,23985,24281,24755,25723,26437,28601,29498,33445,34026,36364,37325,40263,
chr19	10363459	10413953	GLEAN_01091	1000	-	10363459	10413953	0	18	140,229,70,95,109,115,158,81,183,87,100,132,67,228,120,146,168,112,	0,1432,1977,5185,5966,6578,21936,26606,31081,31404,33705,44030,45299,45588,46018,47549,49366,50382,
chr19	11170123	11454933	GLEAN_00157	1000	-	11170123	11454933	0	57	124,137,171,155,113,178,136,97,97,121,144,111,121,98,270,147,156,204,156,216,42,45,57,108,97,144,24,119,90,114,114,125,89,101,189,147,135,151,146,82,104,151,164,162,171,210,111,107,99,27,82,110,139,133,253,47,38,	0,1951,8576,9619,22682,24879,32967,33944,37276,41299,42018,60117,61128,65814,71508,87124,89036,93990,96789,97838,99103,105267,105558,110487,111856,112708,115501,126259,128222,129347,130664,141182,147338,148527,149632,150827,151562,153193,154150,154956,156146,157000,160873,161404,162947,167716,175336,178410,180124,180690,180966,182323,188194,189855,211407,214816,284772,
chr19	11458895	11501400	GLEAN_00159	1000	+	11458895	11501400	0	15	25,107,60,92,158,89,73,64,44,111,72,133,44,74,186,	0,9490,10606,17359,19326,20529,21798,28161,29532,33933,35566,37561,38243,40729,42319,
chr19	11653251	11675374	GLEAN_00155	1000	-	11653251	11675374	0	15	55,93,72,76,151,123,91,204,73,112,144,111,131,193,87,	0,3099,3846,5220,5469,5737,7726,10112,10810,12927,13913,15966,17121,20755,22036,
chr19	12204175	12208564	GLEAN_00169	1000	+	12204175	12208564	0	4	58,75,112,196,	0,2749,3666,4193,
chr19	12390376	12396603	GLEAN_00144	1000	-	12390376	12396603	0	3	271,125,216,	0,854,6011,
chr19	12836488	12856141	GLEAN_00140	1000	-	12836488	12856141	0	20	57,83,208,147,75,143,124,78,88,80,132,156,169,78,167,152,207,144,548,581,	0,221,670,1345,2126,2543,3252,3627,4374,5390,5827,7307,8804,9489,9671,10655,11418,14308,16382,19072,
chr19	13030280	13067820	GLEAN_18175	1000	+	13030280	13067820	0	9	263,97,136,178,113,155,171,137,124,	0,3498,4436,12482,14744,27765,28792,35451,37416,
chr19	13088714	13196430	GLEAN_18174	1000	-	13088714	13196430	0	12	64,72,81,68,84,165,202,115,138,429,192,91,	0,26114,35647,37657,60670,62281,62980,64827,102540,103399,106426,107625,
chr19	15371451	15743772	GLEAN_25875	1000	+	15371451	15743772	0	22	95,209,94,166,54,96,117,204,146,115,171,71,75,133,167,208,224,145,105,114,155,157,	0,119370,122109,125052,126883,128192,132925,134796,136949,137183,144379,148808,155653,161453,175491,185294,215496,220440,221325,230576,269862,372164,
chr19	15756881	15788120	GLEAN_25869	1000	-	15756881	15788120	0	13	143,52,36,126,63,61,145,195,58,72,125,102,34,	0,441,750,1263,3018,4856,5831,10033,12140,12594,19204,24602,31205,
chr19	16059517	16071254	GLEAN_25865	1000	-	16059517	16071254	0	5	530,90,160,144,351,	0,1467,4545,7101,11386,
chr19	16195557	16257026	GLEAN_25878	1000	+	16195557	16257026	0	8	120,208,88,178,223,133,113,257,	0,35297,38144,39358,41231,42351,60047,61212,
chr19	16330437	16356038	GLEAN_25879	1000	+	16330437	16356038	0	19	92,85,42,93,48,64,119,78,82,82,185,80,78,180,81,110,67,73,158,	0,1441,6511,6774,7988,8500,10098,10819,12078,12604,13652,16657,17275,19639,20697,20960,22048,24269,25443,
chr19	17107149	17120716	GLEAN_25884	1000	+	17107149	17120716	0	9	40,169,269,132,101,173,114,108,160,	0,4711,5926,7579,8924,11300,12221,13059,13407,
chr19	17493866	17511895	GLEAN_25888	1000	+	17493866	17511895	0	11	39,92,202,111,96,36,51,42,89,163,147,	0,5756,8279,9345,11330,13294,13986,14822,15329,15516,17882,
chr19	17981991	17986371	GLEAN_25891	1000	+	17981991	17986371	0	6	205,170,90,53,196,237,	0,749,1544,1716,2542,4143,
chr19	18042430	18048326	GLEAN_25851	1000	-	18042430	18048326	0	6	58,151,84,469,174,228,	0,572,2468,3884,4562,5668,
chr19	18346198	18368142	GLEAN_11100	1000	+	18346198	18368142	0	36	109,159,77,193,85,274,102,117,90,143,149,99,130,151,155,196,140,118,77,136,138,168,128,208,148,143,141,196,239,114,125,113,78,167,188,187,	0,902,1156,1561,1975,2733,3479,3840,4274,4571,5385,5683,6195,6410,6726,7034,7701,7960,8868,9188,9615,9831,10623,11876,12878,13462,14504,16184,16762,17938,18225,19994,20539,20708,21322,21757,
chr19	18370165	18379905	GLEAN_11089	1000	-	18370165	18379905	0	8	667,156,133,87,50,55,108,37,	0,768,1189,3327,3666,9347,9483,9703,
chr19	18414333	18422773	GLEAN_11087	1000	-	18414333	18422773	0	2	1610,82,	0,8358,
chr19	19067147	19075848	GLEAN_11082	1000	-	19067147	19075848	0	20	213,64,183,74,87,54,231,153,134,112,98,73,49,43,95,218,106,113,134,43,	0,372,554,841,1035,1305,1450,1778,2029,2264,2747,3386,3835,5966,6345,6525,7246,7472,8003,8658,
chr19	19498393	19542933	GLEAN_11111	1000	+	19498393	19542933	0	7	20,97,57,129,208,109,646,	0,1182,37905,39866,40963,42009,43894,
chr19	19595037	19635320	GLEAN_11077	1000	-	19595037	19635320	0	12	152,70,118,68,159,156,93,89,142,110,210,13,	0,16353,19023,20784,20969,22243,31809,33413,34640,35693,39772,40270,
chr19	20038909	20043376	GLEAN_00706	1000	+	20038909	20043376	0	5	127,119,124,312,452,	0,218,1375,1688,4015,
chr19	20044219	20060497	GLEAN_00707	1000	+	20044219	20060497	0	11	49,82,91,124,119,114,120,215,184,150,39,	0,6107,12275,13457,14211,14452,14670,14883,15510,16000,16239,
chr19	20075463	20079483	GLEAN_00703	1000	-	20075463	20079483	0	10	123,81,150,249,113,62,47,78,128,283,	0,229,419,696,1032,1316,1539,2002,2198,3737,
chr19	20128857	20137297	GLEAN_00708	1000	+	20128857	20137297	0	2	82,1610,	0,6830,
chr19	20530406	20577204	GLEAN_18664	1000	+	20530406	20577204	0	8	45,118,134,101,107,180,125,183,	0,22821,25312,25949,27742,41385,43317,46615,
chr19	20590668	20609697	GLEAN_18665	1000	+	20590668	20609697	0	10	90,50,14,104,145,137,87,114,87,66,	0,3307,3592,3912,7963,10873,11931,12290,12493,18963,
chr19	20651447	20775100	GLEAN_18667	1000	+	20651447	20775100	0	22	87,81,50,67,87,116,120,79,144,143,142,102,95,243,148,83,79,149,70,138,105,171,	0,1986,9788,11694,28251,31184,32931,44330,46955,47597,50372,59136,70158,81331,84719,90630,91916,102567,106642,120662,122931,123482,
chr19	21110837	21144652	GLEAN_18655	1000	-	21110837	21144652	0	6	53,137,207,107,200,64,	0,4506,6623,7463,10623,33751,
chr19	21193309	21215268	GLEAN_18653	1000	-	21193309	21215268	0	32	27,100,98,71,136,56,94,84,160,85,69,77,114,118,106,81,47,95,92,81,106,83,120,72,114,99,180,81,199,116,156,75,	0,387,560,747,898,1152,1306,2600,2956,3215,3396,3967,4119,5092,5303,7252,7449,7577,8753,9118,9315,9655,9849,10328,10480,10811,11000,13032,13193,14025,14263,21884,
chr19	21218917	21236455	GLEAN_18652	1000	-	21218917	21236455	0	12	60,105,84,138,184,110,112,176,117,109,108,47,	0,481,752,1071,2103,9824,10581,11299,11817,15231,15663,17491,
chr19	21287017	21324109	GLEAN_18650	1000	-	21287017	21324109	0	13	162,124,74,130,139,147,203,134,93,77,56,208,160,	0,803,2143,4977,7203,10122,10652,10938,12496,25422,26638,28473,36932,
chr19	21349025	21381205	GLEAN_18647	1000	-	21349025	21381205	0	42	155,203,140,141,142,240,194,174,114,129,238,192,161,147,130,170,136,180,248,117,211,147,239,188,193,127,164,207,197,130,135,120,190,120,158,106,126,213,219,165,169,100,	0,328,633,897,2029,2269,3312,3752,4010,4989,5254,6146,6643,7002,7268,7735,7987,8324,8590,19169,19480,19883,20245,20677,21138,21432,21992,22284,22591,23162,23635,23880,24133,24411,24659,25944,26142,26473,26821,27126,31388,32080,
chr19	21447072	21454725	GLEAN_18673	1000	+	21447072	21454725	0	7	78,199,156,204,143,211,260,	0,1442,2263,2834,4571,6519,7393,
chr19	21676834	21875450	GLEAN_18643	1000	-	21676834	21875450	0	21	131,82,212,154,147,177,202,169,117,95,61,146,62,213,111,79,107,111,193,1735,88,	0,3290,3618,6684,16710,20562,93082,104912,106674,108394,141685,144373,151237,180760,181353,189619,189931,193214,193902,194644,198528,
chr19	22113964	22145003	GLEAN_18681	1000	+	22113964	22145003	0	10	32,85,75,207,169,103,229,102,157,74,	0,17290,17654,18606,23174,25261,26075,27490,29913,30965,
chr19	22947584	22962463	GLEAN_18692	1000	+	22947584	22962463	0	10	61,79,52,104,132,100,120,171,118,134,	0,4405,4771,9498,9716,10737,10926,12071,14010,14745,
chr19	22965430	22969679	GLEAN_18614	1000	-	22965430	22969679	0	4	138,78,120,39,	0,419,902,4210,
chr19	22997029	23057076	GLEAN_18612	1000	-	22997029	23057076	0	29	96,111,96,96,108,64,80,99,133,74,129,164,131,131,237,141,146,136,68,151,154,152,116,135,118,68,92,121,34,	0,1038,3959,5783,9639,9831,11291,12059,13781,17940,20027,21991,24102,24849,25978,26868,27380,28137,29256,30265,30978,32157,32905,33400,33752,34206,35733,42904,60013,
chr19	23316126	23321881	GLEAN_18695	1000	+	23316126	23321881	0	4	262,141,187,214,	0,3660,4852,5541,
chr19	23330854	23395884	GLEAN_18606	1000	-	23330854	23395884	0	26	133,91,147,125,91,148,177,201,157,119,169,154,99,232,98,167,69,205,41,167,150,124,136,119,193,247,	0,659,1735,3501,3937,4516,6378,8508,9621,10437,11400,12412,12805,14134,17573,19521,19896,21355,22772,26634,28281,29514,33957,43868,48772,64783,
chr19	23834059	23839451	GLEAN_18699	1000	+	23834059	23839451	0	4	28,78,97,193,	0,884,1430,5199,
chr19	23841039	23843051	GLEAN_18597	1000	-	23841039	23843051	0	4	69,76,82,145,	0,701,1186,1867,
chr19	24189271	24196781	GLEAN_24275	1000	+	24189271	24196781	0	10	715,240,112,148,48,78,138,84,51,111,	0,3050,3380,3873,4148,4605,6358,6680,6885,7399,
chr19	24198110	24203590	GLEAN_24276	1000	+	24198110	24203590	0	11	23,49,133,140,169,110,144,138,90,80,145,	0,1408,1873,2468,3546,4044,4316,4542,4800,5148,5335,
chr19	24269654	24273210	GLEAN_24269	1000	-	24269654	24273210	0	10	82,107,74,137,110,113,187,255,22,74,	0,672,1213,1371,1837,2169,2362,2982,3325,3482,
chr19	24917241	24917862	GLEAN_02130	1000	-	24917241	24917862	0	1	621,	0,
chr19	25002066	25094750	GLEAN_02128	1000	-	25002066	25094750	0	18	102,117,99,56,190,141,99,117,105,468,132,179,136,120,161,204,129,34,	0,995,2508,4894,5583,8928,13474,18581,22929,24287,29301,31704,34267,38671,42190,44135,63084,92650,
chr19	25362965	25365537	GLEAN_02143	1000	+	25362965	25365537	0	3	132,193,98,	0,1674,2474,
chr19	25366471	25370114	GLEAN_02124	1000	-	25366471	25370114	0	9	299,81,94,106,91,88,126,81,84,	0,377,1085,1317,1635,1886,2068,3396,3559,
chr19	25406248	25452325	GLEAN_02122	1000	-	25406248	25452325	0	34	84,140,160,150,101,135,144,168,109,138,106,164,24,89,113,111,86,261,174,213,87,117,214,70,176,79,55,131,91,111,126,57,66,57,	0,401,627,871,1103,1398,1706,1956,2465,2763,2988,3491,3755,4004,4245,4502,4767,5291,5850,6191,6612,7185,9018,9580,10064,10471,10660,11035,11558,12022,13896,14123,15828,46020,
chr19	25524712	25527973	GLEAN_02147	1000	+	25524712	25527973	0	5	67,139,83,408,62,	0,409,916,2334,3199,
chr19	25556984	25578400	GLEAN_02148	1000	+	25556984	25578400	0	17	249,65,106,150,72,60,151,130,88,89,117,148,160,56,207,1410,93,	0,7926,8373,11415,11797,16483,16860,17205,17416,17922,18088,18320,18572,19335,19515,19816,21323,
chr19	25636613	25645104	GLEAN_02150	1000	+	25636613	25645104	0	14	135,202,82,123,104,161,144,210,87,170,123,100,168,180,	0,515,906,1072,1708,1946,2932,3170,6287,6833,7124,7844,8051,8311,
chr19	25717858	25720315	GLEAN_02155	1000	+	25717858	25720315	0	6	21,95,102,191,105,5,	0,206,945,1722,2137,2452,
chr19	25738872	25740790	GLEAN_02115	1000	-	25738872	25740790	0	4	230,768,144,220,	0,324,1257,1698,
chr19	25829452	25851511	GLEAN_02111	1000	-	25829452	25851511	0	20	107,92,110,173,102,48,28,37,177,115,103,296,145,137,170,125,60,54,66,30,	0,298,1058,2056,2547,2755,2934,3071,3376,4856,5297,5513,9503,9800,10025,10291,10619,10806,14276,22029,
chr19	25854550	25859581	GLEAN_02158	1000	+	25854550	25859581	0	20	62,76,66,73,65,135,145,130,126,199,105,87,63,102,98,73,73,73,76,141,	0,136,452,607,783,953,1475,1879,2102,2557,3011,3540,3709,3861,4039,4215,4385,4551,4730,4890,
chr19	25869107	25872212	GLEAN_02109	1000	-	25869107	25872212	0	4	215,835,23,34,	0,315,1689,3071,
chr19	25873726	25875190	GLEAN_02108	1000	-	25873726	25875190	0	4	66,119,79,90,	0,504,761,1374,
chr19	25876899	25882115	GLEAN_02107	1000	-	25876899	25882115	0	8	61,85,112,117,72,119,67,102,	0,351,849,1184,1719,2001,2214,5114,
chr19	25883280	25888689	GLEAN_02159	1000	+	25883280	25888689	0	8	46,61,81,221,182,96,101,115,	0,202,347,2415,3731,4320,4561,5294,
chr19	25889306	25890951	GLEAN_02106	1000	-	25889306	25890951	0	4	163,85,165,223,	0,250,455,1422,
chr19	25936494	25938449	GLEAN_02161	1000	+	25936494	25938449	0	4	165,105,132,63,	0,1337,1665,1892,
chr19	25959198	25970834	GLEAN_02163	1000	+	25959198	25970834	0	22	53,58,120,54,59,112,45,96,75,110,52,101,124,212,70,95,173,173,110,111,50,101,	0,587,4083,4367,4503,4795,5366,5514,5711,5878,7150,7287,7674,7888,8683,8876,9070,9820,10523,10715,11175,11535,
chr19	25986767	25992062	GLEAN_02166	1000	+	25986767	25992062	0	12	163,71,192,156,284,274,95,156,80,290,96,114,	0,329,527,849,1121,1635,3293,3708,4209,4630,5002,5181,
chr19	25993269	25996748	GLEAN_02102	1000	-	25993269	25996748	0	7	57,162,162,221,43,260,7,	0,251,2034,2470,2792,2949,3472,
chr19	26674849	26675582	GLEAN_01672	1000	-	26674849	26675582	0	3	113,187,81,	0,283,652,
chr19	26676220	26677675	GLEAN_01678	1000	+	26676220	26677675	0	4	159,78,219,231,	0,250,446,1224,
chr19	26702567	26721681	GLEAN_01679	1000	+	26702567	26721681	0	39	114,171,125,284,131,151,194,234,204,212,132,70,192,201,138,122,174,142,132,118,125,232,167,178,66,86,134,145,163,122,136,102,132,109,133,196,164,127,122,	0,582,1010,2518,3033,3321,3636,4152,4577,5303,6232,6761,7230,7576,8146,8542,8821,9128,9502,10240,10893,11198,11717,12354,12973,13492,13706,14393,14668,14945,15165,15412,15689,16019,16319,16708,18001,18383,18992,
chr19	26949123	26958122	GLEAN_01666	1000	-	26949123	26958122	0	22	270,151,190,181,602,243,180,131,166,106,132,109,154,107,79,143,52,202,122,155,99,281,	0,678,1157,1548,2184,3664,4517,4893,5110,5368,5681,5904,6099,6403,6587,7034,7316,7519,7817,8253,8506,8718,
chr19	26981420	26982146	GLEAN_01664	1000	-	26981420	26982146	0	1	726,	0,
chr19	27074014	27075162	GLEAN_01685	1000	+	27074014	27075162	0	5	77,117,157,86,124,	0,166,488,735,1024,
chr19	27144429	27148243	GLEAN_01658	1000	-	27144429	27148243	0	3	129,141,168,	0,2485,3646,
chr19	27837157	28058121	GLEAN_01651	1000	-	27837157	28058121	0	8	68,102,93,125,111,95,100,17,	0,84289,161588,172708,192936,202546,210928,220947,
chr19	28859110	28863966	GLEAN_01695	1000	+	28859110	28863966	0	3	601,117,296,	0,1458,4560,
chr19	30490741	30506609	GLEAN_25298	1000	-	30490741	30506609	0	24	219,145,79,121,100,110,39,139,97,113,86,139,96,113,73,59,59,105,69,58,65,71,51,233,	0,526,1120,1287,1491,1870,2086,2395,3060,4308,5294,5679,6452,6684,7271,7432,10015,11239,11646,12490,13803,14915,15106,15635,
chr19	32019357	32042196	GLEAN_09533	1000	-	32019357	32042196	0	4	164,141,100,78,	0,7059,21508,22761,
chr19	32247597	32255913	GLEAN_09530	1000	-	32247597	32255913	0	7	36,129,132,90,145,83,12,	0,1313,2699,4014,6211,7564,8304,
chr19	32475479	32491916	GLEAN_09527	1000	-	32475479	32491916	0	14	95,80,128,317,67,166,71,96,156,174,284,294,134,200,	0,1644,2519,3487,3905,5629,6236,7083,7677,8188,10276,11268,13964,16237,
chr19	32513103	32514765	GLEAN_09526	1000	-	32513103	32514765	0	2	924,6,	0,1656,
chr19	33580389	33582217	GLEAN_21012	1000	+	33580389	33582217	0	6	6,79,155,97,183,248,	0,235,515,1080,1254,1580,
chr19	33583304	33587664	GLEAN_21008	1000	-	33583304	33587664	0	6	154,134,581,1079,166,232,	0,298,760,1422,3359,4128,
chr19	33692461	33712316	GLEAN_21014	1000	+	33692461	33712316	0	5	78,98,123,169,186,	0,5658,10263,17730,19669,
chr19	33879568	33881413	GLEAN_21003	1000	-	33879568	33881413	0	3	1055,181,69,	0,1442,1776,
chr19	33896982	33910979	GLEAN_21002	1000	-	33896982	33910979	0	22	79,121,110,115,265,296,154,145,293,105,154,68,224,155,55,136,163,159,131,82,98,81,	0,222,534,848,1044,1699,3337,3566,3849,4515,4702,5777,6009,6307,6552,6896,7109,7365,8558,8779,10665,13916,
chr19	34136423	34145245	GLEAN_21022	1000	+	34136423	34145245	0	20	19,429,188,138,219,115,221,202,179,262,167,169,109,110,133,166,201,109,207,224,	0,1289,2078,2350,2588,3429,3651,4097,4411,4831,5171,5475,6142,6490,6698,6980,7590,7890,8321,8598,
chr19	34277510	34312129	GLEAN_21023	1000	+	34277510	34312129	0	7	159,108,116,146,112,75,58,	0,9484,27408,30106,31575,34195,34561,
chr19	34366017	34378267	GLEAN_20994	1000	-	34366017	34378267	0	5	143,115,61,101,258,	0,3064,4349,9242,11992,
chr19	34449777	34457364	GLEAN_20993	1000	-	34449777	34457364	0	8	72,86,163,87,120,160,118,121,	0,3174,3959,4555,4922,5754,6826,7466,
chr19	34459749	34518282	GLEAN_20992	1000	-	34459749	34518282	0	17	3738,117,102,304,110,90,69,57,105,142,514,214,85,152,66,78,75,	0,6136,7425,7658,10010,11743,13899,15076,16440,17338,20528,22119,25945,32483,53803,55996,58458,
chr19	34622317	34638074	GLEAN_20991	1000	-	34622317	34638074	0	13	43,150,63,92,127,159,106,148,170,102,114,133,138,	0,360,1003,1741,2594,3374,3627,4162,5390,5935,6517,8656,15619,
chr19	34755320	34772093	GLEAN_21030	1000	+	34755320	34772093	0	12	49,67,49,114,120,117,52,128,78,140,46,84,	0,8616,8958,9745,9955,10498,11493,12626,13183,14961,16150,16689,
chr19	35547865	35581383	GLEAN_16689	1000	-	35547865	35581383	0	15	102,107,147,94,141,90,192,111,99,90,83,240,177,148,15,	0,881,1583,4431,5544,5899,11347,13215,15462,17001,19969,24419,25775,30631,33503,
chr19	35648802	35655436	GLEAN_16694	1000	+	35648802	35655436	0	9	203,104,131,31,158,127,107,154,53,	0,973,1649,2070,2683,4614,5504,5766,6581,
chr19	35839907	35857316	GLEAN_16687	1000	-	35839907	35857316	0	6	302,161,253,360,142,72,	0,964,2360,6184,9997,17337,
chr19	36335721	36343050	GLEAN_16703	1000	+	36335721	36343050	0	8	54,51,139,105,73,142,75,138,	0,407,2419,3383,4092,5114,6104,7191,
chr19	36346384	36359663	GLEAN_16683	1000	-	36346384	36359663	0	7	171,91,113,112,188,73,323,	0,2569,3706,6206,8611,10749,12956,
chr19	36367055	36369036	GLEAN_16682	1000	-	36367055	36369036	0	4	115,179,78,39,	0,415,971,1942,
chr19	36428033	36443335	GLEAN_16680	1000	-	36428033	36443335	0	13	180,29,136,96,159,87,123,70,89,126,134,103,180,	0,670,1724,3611,4780,6201,6572,7342,7804,9041,9940,10632,15122,
chr19	37187192	37201505	GLEAN_16717	1000	+	37187192	37201505	0	9	16,29,82,92,56,78,52,39,48,	0,5934,7578,8354,8893,9645,11635,12283,14265,
chr19	37238955	37248048	GLEAN_16675	1000	-	37238955	37248048	0	14	66,172,206,89,79,111,145,137,179,49,101,132,46,6,	0,157,699,2684,3351,3950,4454,4777,5135,6179,6612,6992,8816,9087,
chr19	37268857	37269160	GLEAN_16718	1000	+	37268857	37269160	0	1	303,	0,
chr19	37288339	37318903	GLEAN_16673	1000	-	37288339	37318903	0	7	101,194,175,313,975,77,7,	0,3741,4159,5645,8448,10239,30557,
chr19	37408389	37411489	GLEAN_16721	1000	+	37408389	37411489	0	7	174,182,200,216,166,181,159,	0,480,1264,1909,2243,2501,2941,
chr19	37425762	37435179	GLEAN_16723	1000	+	37425762	37435179	0	22	75,126,54,114,111,118,104,93,133,95,96,138,94,194,138,64,79,145,145,127,123,109,	0,189,490,1151,1571,1770,2525,2957,3127,3336,3627,4362,5071,5892,6205,7082,7246,8215,8457,8688,9004,9308,
chr19	37869300	37877078	GLEAN_02054	1000	-	37869300	37877078	0	16	171,81,200,212,169,193,210,75,105,131,202,144,155,65,180,77,	0,335,1388,2986,3478,3967,4234,4540,4837,5041,5523,5828,6050,6387,6553,7701,
chr19	37932188	37938362	GLEAN_02051	1000	-	37932188	37938362	0	9	118,104,55,148,64,366,205,134,135,	0,297,1294,1559,2117,2367,5218,5528,6039,
chr19	37940136	37975720	GLEAN_02050	1000	-	37940136	37975720	0	16	51,69,111,142,152,108,77,92,158,96,166,119,54,129,196,128,	0,311,512,704,1660,3007,9521,9903,10277,10566,11198,11469,11875,12171,12677,35456,
chr19	37988467	37999706	GLEAN_02063	1000	+	37988467	37999706	0	7	105,60,159,105,73,174,245,	0,1837,3712,4101,7088,9435,10994,
chr19	38001620	38005946	GLEAN_02049	1000	-	38001620	38005946	0	8	177,190,116,127,122,90,128,775,	0,423,1577,1922,2253,2466,3340,3551,
chr19	38160226	38176636	GLEAN_02066	1000	+	38160226	38176636	0	51	103,195,35,36,102,69,45,54,54,54,54,54,45,54,45,54,99,45,99,54,108,54,99,54,99,54,54,54,54,45,99,108,108,54,54,108,54,54,162,108,108,54,108,54,108,54,108,283,191,243,147,	0,1591,1933,2078,2203,3146,3432,3627,3862,4421,4592,4978,5119,5280,5443,5655,5960,6145,6286,6513,6732,6918,7250,7548,7688,8392,8636,8794,8946,9436,9572,9938,10614,10931,11193,11467,11661,11833,12025,12276,12529,12741,12887,13541,13713,14156,14488,15033,15425,15905,16263,
chr19	38268766	38268964	GLEAN_02044	1000	-	38268766	38268964	0	1	198,	0,
chr19	38269701	38299864	GLEAN_02043	1000	-	38269701	38299864	0	25	111,126,99,114,123,183,103,78,80,69,148,98,150,137,68,87,137,89,197,208,87,250,77,128,206,	0,447,4978,5995,6757,7012,7302,7902,8085,8736,9069,9637,9830,10555,10765,14390,14640,14902,17366,18028,18605,20207,22165,22567,29957,
chr19	38922389	38931730	GLEAN_26824	1000	+	38922389	38931730	0	6	3,185,108,178,95,49,	0,333,2986,6502,8303,9292,
chr19	39289631	39292911	GLEAN_26827	1000	+	39289631	39292911	0	5	5,161,121,111,124,	0,1569,2352,2840,3156,
chr19	39339298	39437302	GLEAN_26799	1000	-	39339298	39437302	0	15	108,213,57,45,61,131,75,127,96,69,95,75,55,62,48,	0,1475,2687,4404,5570,7243,9793,11210,12916,21859,22400,23666,26635,43273,97956,
chr19	39441679	39462295	GLEAN_26798	1000	-	39441679	39462295	0	17	3229,106,96,202,119,125,112,90,74,75,72,29,133,55,79,107,25,	0,4711,4941,6744,7758,8124,8773,9851,10531,11093,11651,13675,14407,14644,15859,18442,20591,
chr19	39601003	39608455	GLEAN_26831	1000	+	39601003	39608455	0	7	81,61,23,76,198,120,50,	0,1704,2038,2475,5679,7194,7402,
chr19	39622510	39633685	GLEAN_26832	1000	+	39622510	39633685	0	14	228,78,78,54,118,99,56,93,63,96,80,105,94,105,	0,5653,6086,6291,6745,7065,7392,7817,8583,8815,9277,9442,10570,11070,
chr19	39638944	39640439	GLEAN_26834	1000	+	39638944	39640439	0	3	202,208,442,	0,720,1053,
chr19	40133186	40150414	GLEAN_09628	1000	+	40133186	40150414	0	8	396,83,157,162,123,221,32,74,	0,8086,9752,11164,11413,14525,15575,17154,
chr19	40584122	40594402	GLEAN_09591	1000	-	40584122	40594402	0	4	135,135,158,349,	0,2067,2970,9931,
chr19	40614126	40639414	GLEAN_09641	1000	+	40614126	40639414	0	35	21,156,91,64,146,98,213,174,102,138,139,158,126,111,106,110,93,115,122,149,232,135,201,196,92,165,84,183,91,153,121,44,141,200,129,	0,877,1231,1586,3055,3388,3976,4518,4888,5097,6268,7388,7843,8228,8485,8682,9270,9754,9959,11541,13696,14105,14356,14732,16443,16638,16929,17974,18476,22971,23363,23604,24048,24630,25159,
chr19	40672828	40694480	GLEAN_09590	1000	-	40672828	40694480	0	8	218,159,205,177,161,142,149,178,	0,796,1985,3403,3873,5976,7449,21474,
chr19	40813617	40832992	GLEAN_09585	1000	-	40813617	40832992	0	13	24,123,215,99,115,65,686,177,152,159,38,28,231,	0,210,958,1417,1751,2563,3975,4839,5562,5809,18221,18742,19144,
chr19	40869151	40876005	GLEAN_09643	1000	+	40869151	40876005	0	9	31,342,89,145,363,239,186,211,200,	0,2872,3494,3681,4186,4584,5114,5788,6654,
chr19	40875642	40888660	GLEAN_09583	1000	-	40875642	40888660	0	9	426,128,259,147,206,148,101,68,53,	0,4174,4945,5790,6921,7761,9846,10490,12965,
chr19	40908565	40931537	GLEAN_09644	1000	+	40908565	40931537	0	25	130,83,39,74,233,112,151,114,48,83,87,112,143,38,83,179,100,176,265,182,91,100,81,149,117,	0,217,9038,9428,9856,11729,11969,12426,13005,13658,14047,14422,15010,15666,16141,16547,16850,17265,19934,20448,20796,21189,22199,22546,22855,
chr19	41006995	41008565	GLEAN_09645	1000	+	41006995	41008565	0	3	174,152,136,	0,861,1434,
chr19	41052618	41136624	GLEAN_09647	1000	+	41052618	41136624	0	8	7,54,102,261,168,117,117,704,	0,22039,24077,60017,61318,63511,73798,83302,
chr19	41153095	41156905	GLEAN_09577	1000	-	41153095	41156905	0	14	147,94,88,61,117,81,99,111,138,78,122,157,154,152,	0,339,536,751,993,1217,1591,1834,2285,2671,2840,3056,3394,3658,
chr19	41169363	41193028	GLEAN_09576	1000	-	41169363	41193028	0	26	356,253,189,98,76,156,186,99,123,139,48,161,91,133,200,91,74,127,120,142,116,69,135,214,152,73,	0,495,1032,1420,2313,2485,2759,3214,3602,3807,5539,7008,7752,7936,8459,8905,9083,12178,12552,13568,13835,14109,14463,15328,16699,23592,
chr19	41429367	41433810	GLEAN_21317	1000	-	41429367	41433810	0	8	95,26,221,126,162,157,83,492,	0,1128,1584,1976,2187,2832,3072,3951,
chr19	41439298	41442943	GLEAN_21316	1000	-	41439298	41442943	0	6	255,126,162,157,83,417,	0,386,623,1090,1470,3228,
chr19	41543421	41548725	GLEAN_21312	1000	-	41543421	41548725	0	8	95,26,221,126,162,157,83,456,	0,813,926,1242,1987,2955,3705,4848,
chr19	41616041	41617662	GLEAN_21328	1000	+	41616041	41617662	0	4	31,164,102,45,	0,735,1043,1576,
chr19	41671083	41684099	GLEAN_21309	1000	-	41671083	41684099	0	13	152,40,122,151,120,156,339,104,145,202,239,260,208,	0,434,1264,1492,3680,4008,5363,7478,7708,8682,9643,10116,12808,
chr19	41838781	41844878	GLEAN_21333	1000	+	41838781	41844878	0	4	3,670,140,450,	0,1236,3945,5647,
chr19	41880588	41882550	GLEAN_21334	1000	+	41880588	41882550	0	3	94,242,240,	0,829,1722,
chr19	41962847	41992744	GLEAN_03786	1000	+	41962847	41992744	0	23	148,86,73,86,110,354,145,204,88,98,148,182,195,186,211,182,141,156,138,129,197,180,220,	0,4462,5062,5501,6681,7174,7829,8067,8929,11145,12197,13356,15199,15639,16260,16850,19249,24562,27194,27821,28130,28815,29677,
chr19	42561663	42562714	GLEAN_03793	1000	+	42561663	42562714	0	2	542,367,	0,684,
chr19	42566179	42569651	GLEAN_03775	1000	-	42566179	42569651	0	12	149,158,72,44,69,29,46,23,98,172,133,51,	0,261,511,846,1152,1509,1738,2105,2315,2614,2989,3421,
chr19	42578577	42588510	GLEAN_03774	1000	-	42578577	42588510	0	20	126,144,72,48,190,89,111,135,156,114,42,142,134,111,121,65,156,84,176,7,	0,204,446,839,1661,1953,2455,2727,3250,3509,3759,4090,4402,4887,5868,6268,8737,8986,9612,9926,
chr19	42703952	42710687	GLEAN_03795	1000	+	42703952	42710687	0	14	94,139,145,126,85,113,136,95,124,98,246,234,231,150,	0,372,2794,3056,3299,4076,4287,4538,4870,5265,5454,5928,6265,6585,
chr19	42727227	42740013	GLEAN_03770	1000	-	42727227	42740013	0	30	57,117,102,114,117,153,97,81,80,93,148,68,126,152,56,105,46,183,212,53,54,44,48,126,46,50,169,98,122,188,	0,858,1177,1507,2118,2335,2587,2808,3196,3513,4194,4563,5181,5463,5709,5852,6054,6347,8672,9093,9268,9451,9649,10068,10287,10410,10751,11026,11214,12598,
chr19	42883588	42885286	GLEAN_03796	1000	+	42883588	42885286	0	1	1698,	0,
chr19	43054407	43071767	GLEAN_03799	1000	+	43054407	43071767	0	25	225,77,67,86,76,67,68,75,72,167,85,91,52,100,72,93,81,51,64,100,120,169,115,91,49,	0,9205,9468,10496,10671,11152,11287,11698,11855,12088,12790,12996,13203,13741,13931,14106,14574,15137,15291,15572,15872,16083,16341,16543,17311,
chr19	43141221	43174339	GLEAN_03766	1000	-	43141221	43174339	0	27	96,108,154,95,119,88,127,87,83,102,141,112,194,128,136,91,64,125,167,83,91,36,66,76,79,166,105,	0,428,693,1289,1479,2213,2506,2856,3590,4623,5212,5973,7263,8214,9496,11004,11477,15087,16941,18534,19654,21220,22051,22598,24059,25047,33013,
chr19	43292122	43300922	GLEAN_03762	1000	-	43292122	43300922	0	4	292,88,204,112,	0,3535,7840,8688,
chr19	43302999	43319365	GLEAN_03761	1000	-	43302999	43319365	0	3	135,123,273,	0,8297,16093,
chr19	43378245	43383739	GLEAN_03804	1000	+	43378245	43383739	0	9	88,121,85,121,87,71,76,140,123,	0,368,576,932,1279,1674,1846,2640,5371,
chr19	43388687	43389650	GLEAN_03805	1000	+	43388687	43389650	0	1	963,	0,
chr19	43628613	43638745	GLEAN_03757	1000	-	43628613	43638745	0	16	178,106,135,78,99,123,106,99,105,91,68,90,81,183,273,117,	0,283,537,803,1070,1242,1511,2599,6642,7239,7626,8049,8211,8476,8941,10015,
chr19	43649288	43651324	GLEAN_17382	1000	-	43649288	43651324	0	6	196,182,90,146,124,339,	0,287,762,952,1433,1697,
chr19	43654733	43658919	GLEAN_17381	1000	-	43654733	43658919	0	5	116,94,123,152,166,	0,644,2080,2407,4020,
chr19	43702586	43705886	GLEAN_17378	1000	-	43702586	43705886	0	8	219,86,134,72,193,502,122,262,	0,468,843,1053,1252,1840,2617,3038,
chr19	43790690	43809957	GLEAN_17384	1000	+	43790690	43809957	0	18	128,157,90,175,131,152,156,180,88,123,93,207,95,131,160,27,108,163,	0,452,1697,4786,10174,10536,11133,11694,13337,13532,14218,14758,15676,15855,16408,17682,17996,19104,
chr19	43904283	43920057	GLEAN_17375	1000	-	43904283	43920057	0	4	702,32,199,471,	0,1456,5162,15303,
chr19	43961278	44008358	GLEAN_17385	1000	+	43961278	44008358	0	21	117,79,98,129,83,127,83,94,213,151,140,158,91,119,217,108,108,18,118,172,94,	0,8525,9757,10836,16608,17010,18984,19684,21919,24395,25420,26376,26986,29466,30385,30969,35682,36756,41011,41423,46986,
chr19	44123810	44131996	GLEAN_17372	1000	-	44123810	44131996	0	13	174,192,459,133,137,208,307,121,158,192,80,56,162,	0,711,1193,1845,2260,2629,3432,4760,4993,5257,5547,5987,8024,
chr19	44174207	44194246	GLEAN_06537	1000	-	44174207	44194246	0	19	61,85,81,82,96,179,126,41,92,197,181,92,164,103,177,121,120,129,117,	0,334,838,1368,1861,2454,3863,4545,5510,7491,7939,12045,12520,13566,14777,16758,18192,19672,19922,
chr19	44222964	44227170	GLEAN_06540	1000	+	44222964	44227170	0	7	53,146,54,89,132,76,113,	0,269,1227,1632,2136,2482,4093,
chr19	44255327	44264980	GLEAN_06535	1000	-	44255327	44264980	0	11	169,143,61,150,147,195,137,91,59,68,127,	0,900,1485,2435,3889,5092,5447,5685,6397,7521,9526,
chr19	44544435	44546423	GLEAN_12872	1000	+	44544435	44546423	0	4	81,170,111,49,	0,1001,1714,1939,
chr19	44548399	44561882	GLEAN_12873	1000	+	44548399	44561882	0	7	69,90,148,107,187,107,192,	0,11866,12247,12465,12673,12955,13291,
chr19	44563612	44568907	GLEAN_12862	1000	-	44563612	44568907	0	6	84,242,90,171,208,414,	0,247,1025,1219,1783,4881,
chr19	44803660	44808649	GLEAN_00097	1000	+	44803660	44808649	0	4	125,64,158,112,	0,3185,3988,4877,
chr19	45235164	45253062	GLEAN_05023	1000	+	45235164	45253062	0	6	29,65,109,133,141,162,	0,8064,9768,10860,13956,17736,
chr19	45588424	45643151	GLEAN_19119	1000	-	45588424	45643151	0	19	83,157,75,129,118,209,153,173,208,100,116,115,212,155,98,126,148,76,27,	0,1316,2509,6591,8550,11084,12229,16375,17139,18274,22239,24611,25689,26006,26902,31848,33248,41989,54700,
chr19	45712462	45771030	GLEAN_19123	1000	+	45712462	45771030	0	15	67,86,196,253,163,162,96,90,135,430,223,101,120,167,66,	0,17988,29532,31136,33300,34088,36531,37038,37837,39516,46315,47806,50468,56881,58502,
chr19	46455431	46513030	GLEAN_06599	1000	+	46455431	46513030	0	31	118,402,174,165,114,147,333,189,155,108,116,149,218,143,103,139,36,161,68,101,137,115,164,109,239,169,150,120,180,27,221,	0,32746,33856,34235,34575,35149,36344,39626,39931,41471,43797,44482,45461,46999,48491,48848,49098,49376,49623,50585,50982,53744,53981,54324,54923,55298,55567,56037,56401,57246,57378,
chr19	47210505	47230891	GLEAN_06602	1000	+	47210505	47230891	0	26	249,168,94,144,192,98,173,224,145,99,123,212,137,159,88,35,43,192,98,173,224,145,99,123,188,230,	0,898,1684,2185,2729,3437,3879,4418,4954,5369,5716,6397,7226,8192,8672,10558,10657,10832,13605,13902,16160,16656,17527,19413,19802,20156,
chr19	47328704	47382758	GLEAN_06607	1000	+	47328704	47382758	0	17	19,122,93,41,100,114,121,134,74,68,93,192,149,132,130,178,229,	0,4169,5863,15354,21186,26735,32299,43220,47028,48963,49219,49898,50589,51351,51962,52456,53825,
chr19	47387427	47388146	GLEAN_06591	1000	-	47387427	47388146	0	4	160,140,45,42,	0,234,454,677,
chr19	47494693	47503088	GLEAN_06587	1000	-	47494693	47503088	0	13	54,102,123,136,98,162,102,96,156,123,43,185,216,	0,145,365,647,946,1168,1480,1721,2223,3111,3394,3628,8179,
chr19	47766584	47837106	GLEAN_06580	1000	-	47766584	47837106	0	11	123,121,210,126,133,100,147,248,340,201,1638,	0,1750,5679,7372,13477,23094,27798,39162,40708,42428,68884,
chr19	48068075	48084066	GLEAN_06578	1000	-	48068075	48084066	0	8	166,101,81,141,174,106,127,562,	0,1937,5887,8206,9462,10439,10658,15429,
chr19	48086802	48092756	GLEAN_06577	1000	-	48086802	48092756	0	13	404,225,60,62,111,173,161,142,66,134,97,166,44,	0,593,2070,2222,2541,2982,3258,3503,3880,4064,4278,4560,5910,
chr19	48093813	48130314	GLEAN_06612	1000	+	48093813	48130314	0	20	19,129,108,111,106,116,132,191,113,130,151,140,90,130,170,75,153,147,72,177,	0,1855,3506,6077,10201,11669,22391,23265,24980,25274,26009,28742,29639,30539,31402,31685,33333,35599,35993,36324,
chr19	49518897	49527573	GLEAN_03567	1000	-	49518897	49527573	0	6	339,123,83,92,152,141,	0,1199,4499,5107,6189,8535,
chr19	49746233	49749944	GLEAN_03576	1000	+	49746233	49749944	0	6	85,42,74,97,145,121,	0,898,1774,2404,3067,3590,
chr19	49768036	49782438	GLEAN_03577	1000	+	49768036	49782438	0	9	74,218,76,43,65,57,154,124,137,	0,2462,5737,6958,8527,9521,9844,12074,14265,
chr19	50073716	50076622	GLEAN_15026	1000	+	50073716	50076622	0	4	52,315,134,108,	0,1087,1657,2798,
chr19	50134311	50166028	GLEAN_15027	1000	+	50134311	50166028	0	9	76,111,149,229,171,149,172,140,51,	0,6886,22980,23398,23957,24584,26638,27343,31666,
chr19	50207400	50329832	GLEAN_15028	1000	+	50207400	50329832	0	55	10,415,109,102,158,75,201,159,163,135,223,150,104,201,187,138,153,174,201,123,116,135,463,188,190,95,135,204,116,173,192,81,189,180,204,305,393,165,119,155,204,151,179,120,123,224,162,92,152,243,189,231,221,99,390,	0,4570,10050,19085,20578,20887,22286,27819,30324,30889,34617,35466,39491,42408,47924,106447,107355,108857,109270,109584,109792,109998,110816,111377,111662,112455,112689,112929,113240,113592,113845,114118,114314,114663,114920,115710,116318,116794,117077,117276,117581,117942,118178,118447,118762,119010,119446,119718,120009,120246,120823,121237,121559,121859,122042,
chr19	50430377	50434597	GLEAN_15029	1000	+	50430377	50434597	0	11	237,90,83,104,145,97,89,146,38,76,140,	0,739,1307,1589,1916,2308,2481,3010,3610,3904,4080,
chr19	50435451	50439316	GLEAN_15023	1000	-	50435451	50439316	0	13	75,135,138,81,106,95,86,61,78,136,165,182,78,	0,157,362,582,748,962,1265,1788,2029,2193,2437,3049,3787,
chr19	50507413	50509455	GLEAN_11184	1000	-	50507413	50509455	0	6	131,160,63,118,72,35,	0,263,828,1034,1343,2007,
chr19	50522822	50550484	GLEAN_11182	1000	-	50522822	50550484	0	16	14,176,70,52,53,63,67,82,92,436,74,58,101,115,56,102,	0,96,348,648,4072,4642,5127,5566,5908,14729,15512,16579,22155,23551,26612,27560,
chr19	50655842	50657102	GLEAN_11194	1000	+	50655842	50657102	0	5	190,84,77,64,200,	0,291,721,878,1060,
chr19	50664370	50673470	GLEAN_11195	1000	+	50664370	50673470	0	11	151,207,134,138,105,126,201,121,182,87,81,	0,1232,2794,3062,6798,7075,7385,7704,7908,8175,9019,
chr19	50743363	50749077	GLEAN_11178	1000	-	50743363	50749077	0	11	102,57,78,93,71,44,42,49,115,120,93,	0,184,775,1132,1467,1655,2529,2817,2945,3583,5621,
chr19	50783734	50788219	GLEAN_11175	1000	-	50783734	50788219	0	6	222,80,83,223,134,137,	0,469,669,2175,3834,4348,
chr19	50894222	50895825	GLEAN_11204	1000	+	50894222	50895825	0	4	363,439,182,144,	0,643,1189,1459,
chr19	51116273	51126099	GLEAN_11206	1000	+	51116273	51126099	0	13	48,73,92,94,68,79,72,204,178,114,79,135,561,	0,1756,2155,2418,4898,5119,5320,6206,7363,7666,7905,8176,9265,
chr19	51212436	51275204	GLEAN_11169	1000	-	51212436	51275204	0	14	70,35,163,69,202,202,225,153,138,72,62,87,76,54,	0,7869,9698,10111,11014,11869,12218,15111,23775,24495,25058,46580,48189,62714,
chr19	51320861	51493724	GLEAN_11167	1000	-	51320861	51493724	0	31	69,130,117,87,128,107,105,125,115,106,111,184,104,119,159,141,118,141,192,66,75,111,84,102,76,145,101,60,176,147,57,	0,737,1136,2128,3889,4726,15160,16376,17795,21084,30936,32217,32965,38025,43629,44076,45374,50458,50940,51633,54750,78738,80118,87242,93675,102653,103291,128535,157894,172625,172806,
chr19	51562607	51578343	GLEAN_25987	1000	-	51562607	51578343	0	16	92,73,134,100,128,141,56,61,51,73,176,143,80,86,193,222,	0,849,1256,1839,2262,2944,3281,4636,5751,8025,8541,11116,12288,14332,14787,15514,
chr19	51623931	51635417	GLEAN_25990	1000	+	51623931	51635417	0	12	169,73,67,63,133,81,142,139,116,108,128,17,	0,2144,2838,3695,4579,4915,6208,7215,7975,10953,11161,11469,
chr19	52606719	52613849	GLEAN_25996	1000	+	52606719	52613849	0	5	52,192,132,253,1039,	0,1105,1972,3787,6091,
chr19	52648848	52700189	GLEAN_25997	1000	+	52648848	52700189	0	5	130,101,109,125,198,	0,37349,39694,49566,51143,
chr19	52718868	52742812	GLEAN_25998	1000	+	52718868	52742812	0	18	253,222,111,55,68,71,83,112,141,101,136,639,131,591,194,102,116,132,	0,712,3971,5205,7527,8035,8740,10312,12590,13478,14340,16784,17973,19922,20936,22652,23384,23812,
chr19	52896990	52967977	GLEAN_25999	1000	+	52896990	52967977	0	60	345,194,193,100,86,126,153,90,168,117,266,196,147,109,104,141,144,183,255,170,223,117,87,153,249,123,348,92,127,153,126,108,132,161,157,105,158,139,228,138,133,128,149,283,174,208,166,103,148,92,162,165,192,267,162,234,165,96,218,4,	0,2105,3080,3441,3795,4095,4953,5207,6970,7365,12216,13096,14254,17698,18126,20576,22111,24188,27122,28594,29287,31444,31661,32167,35069,37041,38113,38561,39058,39865,41298,41599,42216,42663,43460,44629,46376,47172,47467,48096,49081,50379,51224,54934,55301,55735,56363,57315,58073,58592,59916,60589,60866,63326,64315,66177,67502,69185,69418,70983,
chr19	52969059	53008731	GLEAN_26000	1000	+	52969059	53008731	0	21	210,116,193,236,123,205,165,141,171,123,194,149,128,228,192,180,183,183,144,226,248,	0,453,1362,1833,2703,4341,5057,5847,6217,6790,7428,10320,11522,31601,32484,36088,36626,37433,37813,38416,39424,
chr19	53013060	53057750	GLEAN_25979	1000	-	53013060	53057750	0	9	120,149,522,179,190,100,78,190,11,	0,4606,13053,16542,17354,18577,20270,23011,44679,
chr19	53139486	53144996	GLEAN_26002	1000	+	53139486	53144996	0	7	202,84,89,186,138,193,287,	0,1794,2583,3108,3957,4312,5223,
chr19	53162314	53168808	GLEAN_25977	1000	-	53162314	53168808	0	4	90,118,110,111,	0,4331,5939,6383,
chr19	53235182	53243867	GLEAN_25974	1000	-	53235182	53243867	0	15	258,79,159,131,184,98,124,140,171,148,137,86,150,149,152,	0,846,1352,1600,1946,2324,2755,5196,5644,6184,6597,7264,7648,8176,8533,
chr19	53781391	53959136	GLEAN_25972	1000	-	53781391	53959136	0	12	136,52,97,96,118,138,82,129,192,642,57,19,	0,1228,5641,6025,6898,9453,9924,10363,11135,78786,157560,177726,
chr19	54471981	54494019	GLEAN_08440	1000	+	54471981	54494019	0	31	24,120,128,137,203,152,103,87,117,57,105,165,216,316,174,103,218,182,139,116,100,109,190,78,86,82,149,95,94,171,73,	0,9573,10410,10815,11111,11679,12341,12668,12961,13452,13758,13960,14305,15048,15919,16452,16667,17800,18071,18455,18681,19124,19397,19815,20143,20660,20959,21190,21382,21633,21965,
chr19	54510242	54516299	GLEAN_08441	1000	+	54510242	54516299	0	11	56,165,64,84,99,53,93,644,61,117,151,	0,216,492,641,1012,2193,3182,3469,4919,5304,5906,
chr19	54622619	54656238	GLEAN_08446	1000	+	54622619	54656238	0	13	106,110,48,21,43,89,92,61,52,59,85,137,285,	0,1318,3742,4020,21019,25990,28260,29139,29866,30885,32074,32371,33334,
chr19	54698455	54705343	GLEAN_08436	1000	-	54698455	54705343	0	8	72,163,151,182,136,120,190,165,	0,171,416,4399,4694,5021,5575,6723,
chr19	54716008	54716634	GLEAN_08435	1000	-	54716008	54716634	0	3	129,154,128,	0,229,498,
chr19	54815246	54819560	GLEAN_08430	1000	-	54815246	54819560	0	10	61,58,137,159,46,73,209,135,180,67,	0,80,348,730,1788,2001,2566,2854,3933,4247,
chr19	54925008	54949136	GLEAN_08425	1000	-	54925008	54949136	0	16	228,53,76,130,95,157,65,99,141,83,110,83,196,114,67,175,	0,645,1136,2807,3415,4384,6686,7681,14839,15300,15724,16078,16760,19923,22041,23953,
chr19	54963486	54980885	GLEAN_08424	1000	-	54963486	54980885	0	19	103,134,42,64,96,121,66,67,63,99,153,146,69,168,223,106,185,66,60,	0,350,590,832,1662,1974,2383,3947,4280,4704,5041,5443,6575,10444,13028,15261,15544,17091,17339,
chr19	55129418	55154413	GLEAN_08420	1000	-	55129418	55154413	0	10	159,147,71,146,56,116,173,67,53,83,	0,1043,1976,5922,6787,7316,9017,18591,21584,24912,
chr19	55676965	55702585	GLEAN_16797	1000	-	55676965	55702585	0	13	79,155,72,77,112,149,113,81,119,67,65,83,28,	0,1951,2994,6788,12029,12533,13451,15596,15965,16357,19905,21090,25592,
chr19	55833654	55834550	GLEAN_03362	1000	+	55833654	55834550	0	2	362,304,	0,592,
chr19	55837083	55837698	GLEAN_03360	1000	-	55837083	55837698	0	3	172,85,121,	0,325,494,
chr19	55970288	55988326	GLEAN_03366	1000	+	55970288	55988326	0	9	125,64,175,169,139,104,84,100,168,	0,3978,8731,9523,10108,12661,14528,16591,17870,
chr19	56125254	56150690	GLEAN_03355	1000	-	56125254	56150690	0	10	159,147,71,146,56,116,173,67,53,170,	0,1043,1976,5922,6787,7316,9017,18591,21584,25266,
chr19	56183981	56187735	GLEAN_03371	1000	+	56183981	56187735	0	6	43,195,153,95,116,805,	0,1657,2158,2406,2602,2949,
chr19	56264511	56277855	GLEAN_14017	1000	-	56264511	56277855	0	5	149,19,98,143,56,	0,4871,6539,6980,13288,
chr19	56286197	56293611	GLEAN_14016	1000	-	56286197	56293611	0	4	63,72,132,42,	0,2153,6363,7372,
chr19	56534236	56553869	GLEAN_25331	1000	+	56534236	56553869	0	19	66,150,171,114,107,117,223,57,141,91,152,79,165,228,107,81,92,159,64,	0,5839,6723,7489,8125,8689,10866,11267,12445,12739,13042,13292,14666,17194,17652,18302,18968,19197,19569,
chr19	58207158	58208202	GLEAN_04498	1000	+	58207158	58208202	0	1	1044,	0,
chr19	61541409	61588056	GLEAN_14679	1000	+	61541409	61588056	0	35	102,205,162,89,230,142,189,148,169,59,111,176,120,139,91,140,120,202,170,128,138,114,171,114,135,75,92,127,118,92,176,76,95,120,154,	0,1135,2095,3592,5189,7180,9165,11127,14100,15606,16674,20001,20920,22068,22730,23256,24447,27149,27944,31059,33854,35473,36996,38152,38912,40437,41002,42009,42452,42672,44292,44854,45018,45794,46493,
chr19	62324633	62331650	GLEAN_14078	1000	+	62324633	62331650	0	6	283,174,129,164,177,156,	0,956,1232,4406,5822,6861,
chr19	62402599	62413810	GLEAN_14080	1000	+	62402599	62413810	0	10	174,171,92,62,47,159,61,122,82,173,	0,4805,5784,6075,6885,7786,8603,9698,10679,11038,
chr19	62420182	62430842	GLEAN_14074	1000	-	62420182	62430842	0	10	265,60,82,110,181,116,93,79,51,175,	0,1418,2183,2734,3645,4471,5457,7951,9573,10485,
chr19	63270505	63444878	GLEAN_18117	1000	+	63270505	63444878	0	28	210,37,125,57,52,76,199,108,298,196,334,131,180,102,179,119,146,148,184,229,205,208,80,550,241,514,253,335,	0,2961,19449,21463,26028,27444,29494,30155,31279,36900,45046,46222,51445,52170,110211,114012,115262,116790,121091,122434,130503,139628,149153,151249,152189,153217,169092,174038,
chr2	468507	479195	GLEAN_04181	1000	+	468507	479195	0	5	139,57,91,161,635,	0,1875,7018,8257,10053,
chr2	481728	558116	GLEAN_04177	1000	-	481728	558116	0	30	165,148,239,95,73,131,91,144,88,200,120,109,77,97,157,154,148,167,126,123,118,92,105,129,97,182,102,78,90,117,	0,3570,4146,5111,5726,10370,13312,13661,19322,28484,31850,33326,33544,37643,39119,40193,41436,42883,49007,50002,55464,61424,63376,70200,70414,74147,75168,75457,76106,76271,
chr2	730185	733017	GLEAN_04175	1000	-	730185	733017	0	5	113,132,83,104,111,	0,1621,2367,2538,2721,
chr2	748826	767324	GLEAN_04183	1000	+	748826	767324	0	15	93,109,77,96,39,69,63,143,67,78,90,89,209,75,68,	0,2550,2925,3081,3289,14481,15264,15543,16093,16238,16410,16753,17517,18142,18430,
chr2	2217889	2256553	GLEAN_07026	1000	-	2217889	2256553	0	8	89,117,163,90,52,134,838,32,	0,1594,4152,5981,15648,18263,33499,38632,
chr2	2401979	2463222	GLEAN_07024	1000	-	2401979	2463222	0	6	204,281,99,162,98,1556,	0,2104,3764,4701,28534,59687,
chr2	3748854	3778778	GLEAN_07708	1000	+	3748854	3778778	0	15	28,206,237,50,136,165,205,315,185,203,97,118,119,153,132,	0,379,1223,3815,4285,4602,5184,6218,11392,13719,18983,20192,26066,28100,29792,
chr2	3895847	3905719	GLEAN_23913	1000	+	3895847	3905719	0	6	54,108,292,188,240,147,	0,1288,3237,6538,8771,9725,
chr2	3924687	3963306	GLEAN_23911	1000	-	3924687	3963306	0	51	147,243,188,298,108,54,108,54,108,54,108,108,162,54,54,108,54,54,54,54,108,99,45,54,54,54,54,99,54,99,54,108,54,99,45,99,54,45,54,45,54,54,54,54,54,54,81,114,51,203,79,	0,899,1514,2380,3605,3809,4157,4656,5191,5417,6307,7389,7612,7971,8304,8795,9888,10626,10763,12262,12526,12725,13363,13740,14258,14642,15007,15394,15649,16320,17011,17254,17481,17732,17978,18739,19239,19872,20339,20532,21005,21720,21923,22592,23399,23917,25722,27104,27637,27932,38540,
chr2	5660479	5816743	GLEAN_07797	1000	+	5660479	5816743	0	14	35,43,141,85,81,53,79,146,87,59,82,120,34,116,	0,12032,69858,71795,75654,87069,114641,126650,132408,137222,137987,148298,152935,156148,
chr2	8615073	8635369	GLEAN_08348	1000	-	8615073	8635369	0	10	191,124,102,147,183,92,153,112,102,75,	0,1932,2843,3257,4794,6130,6651,7441,11882,20221,
chr2	8818094	8829205	GLEAN_20600	1000	+	8818094	8829205	0	4	73,181,96,79,	0,1822,7976,11032,
chr2	11756160	11818702	GLEAN_12225	1000	-	11756160	11818702	0	23	122,131,219,132,140,120,133,146,59,82,133,107,97,57,157,49,138,91,143,57,93,111,30,	0,360,677,3864,4488,5274,7987,10012,16492,18196,22100,22956,23138,25868,28567,33449,34517,37268,37441,38305,38519,61315,62512,
chr2	12056848	12102785	GLEAN_12224	1000	-	12056848	12102785	0	22	12,105,120,148,54,134,156,102,117,128,115,114,90,138,44,78,94,132,83,51,163,204,	0,1103,2991,6532,6969,8003,9092,10469,14861,15293,21688,23238,24038,28288,29079,34157,35515,36161,36526,42399,43972,45733,
chr2	17031927	17035661	GLEAN_03402	1000	+	17031927	17035661	0	6	162,177,64,77,99,90,	0,587,1632,1826,2087,3644,
chr2	18994766	18997145	GLEAN_03410	1000	+	18994766	18997145	0	2	745,278,	0,2101,
chr2	20209286	20214439	GLEAN_03419	1000	+	20209286	20214439	0	10	72,123,147,211,90,96,81,144,123,53,	0,2055,2266,2493,3029,3199,3383,3919,4882,5100,
chr2	20223707	20255687	GLEAN_03389	1000	-	20223707	20255687	0	5	1233,189,90,267,45,	0,1644,2679,3336,31935,
chr2	21944799	22097070	GLEAN_14105	1000	+	21944799	22097070	0	20	159,88,102,66,29,138,87,180,75,107,136,45,31,140,63,93,117,75,151,701,	0,63322,68706,72794,76875,77020,84926,85670,91051,97176,104943,117538,119332,119460,123323,124589,141818,144819,147646,151570,
chr2	22747599	22757540	GLEAN_09719	1000	+	22747599	22757540	0	7	109,115,182,83,52,50,39,	0,1660,2134,3162,8418,9466,9902,
chr2	22757604	22764370	GLEAN_09716	1000	-	22757604	22764370	0	11	86,132,187,140,47,72,101,108,175,104,66,	0,382,770,1212,2549,2927,3776,3961,4701,4963,6700,
chr2	22861113	22883610	GLEAN_09713	1000	-	22861113	22883610	0	12	1111,137,88,168,214,140,30,88,45,108,75,61,	0,1274,2890,4361,5260,13985,14218,19743,20518,21592,22260,22436,
chr2	23233798	23258772	GLEAN_24834	1000	+	23233798	23258772	0	14	126,104,91,137,79,90,105,106,143,110,91,84,156,168,	0,826,3644,6203,7085,8405,9914,10323,15924,19639,22333,23123,23894,24806,
chr2	23316884	23348866	GLEAN_24835	1000	+	23316884	23348866	0	4	205,209,155,301,	0,17007,30939,31681,
chr2	23426438	23496672	GLEAN_24837	1000	+	23426438	23496672	0	19	57,63,141,117,118,91,60,116,96,163,100,126,147,114,134,145,141,126,84,	0,17481,17649,19000,21275,31590,36779,39239,49716,50033,50301,50894,51915,52418,52832,53870,66313,68298,70150,
chr2	24666365	24965745	GLEAN_21598	1000	+	24666365	24965745	0	17	187,113,109,142,56,110,102,134,49,66,123,30,63,68,53,69,17,	0,66782,89406,92704,94072,127556,127930,130157,138982,139132,194762,194985,202943,205798,259178,263695,299363,
chr2	25525857	25581013	GLEAN_09951	1000	-	25525857	25581013	0	6	317,197,193,1356,120,7,	0,2671,8108,45848,54859,55149,
chr2	25805500	25983865	GLEAN_02284	1000	+	25805500	25983865	0	21	139,119,72,76,47,96,90,93,111,137,189,67,98,13,92,90,170,136,112,108,177,	0,67722,92704,115455,118813,120789,122865,123975,128193,128591,132104,151200,163037,167178,168685,168860,169106,169555,174129,175881,178188,
chr2	26058846	26090857	GLEAN_02280	1000	-	26058846	26090857	0	11	347,111,87,124,133,131,87,204,81,57,63,	0,1911,5117,8548,10344,14862,15656,16429,18112,21188,31948,
chr2	27302190	27325637	GLEAN_24623	1000	+	27302190	27325637	0	10	515,173,150,235,118,201,132,102,153,123,	0,5832,10772,12610,13317,14865,17121,17452,22446,23324,
chr2	30160424	30170549	GLEAN_20298	1000	-	30160424	30170549	0	6	1111,137,88,168,214,13,	0,1274,2890,4361,5260,10112,
chr2	31180743	31235772	GLEAN_24699	1000	+	31180743	31235772	0	16	456,169,141,105,218,211,218,117,124,270,260,150,162,191,94,180,	0,6898,12147,26052,31348,39194,40435,41801,43909,44589,46111,48789,50439,53978,54655,54849,
chr2	33138800	33268851	GLEAN_02396	1000	+	33138800	33268851	0	14	69,176,59,92,158,80,107,50,94,48,51,111,81,78,	0,35851,89580,94555,104089,106152,117231,118424,118600,121130,122056,127536,128582,129973,
chr2	33346487	33408009	GLEAN_02397	1000	+	33346487	33408009	0	11	61,80,205,247,166,162,96,90,135,418,56,	0,818,3434,4399,15297,17446,21580,51805,59384,59965,61466,
chr2	33408989	33438103	GLEAN_02398	1000	+	33408989	33438103	0	7	344,38,223,98,120,167,99,	0,1429,6031,9400,16632,21926,29015,
chr2	34073745	34258873	GLEAN_13226	1000	-	34073745	34258873	0	21	249,74,129,118,85,196,151,174,192,118,184,214,133,220,189,553,191,132,35,113,132,	0,2009,3715,6283,6524,10650,13906,17054,17428,19062,23593,42573,43895,50531,52851,61448,64678,64979,89507,123963,184996,
chr2	35080968	35573423	GLEAN_18578	1000	-	35080968	35573423	0	39	154,144,263,147,136,206,161,156,274,653,145,63,244,75,215,255,141,66,45,66,66,62,93,211,102,109,61,294,604,396,201,194,168,189,147,174,117,111,67,	0,3933,4316,13510,16841,17468,23591,24248,24567,25241,32047,33202,41265,42306,43235,44411,48770,72172,73720,77064,78856,82650,82822,88803,100922,101286,102471,103752,105622,111999,112712,124217,125325,129764,152154,472866,473931,481343,492388,
chr2	35516146	35546307	GLEAN_18583	1000	+	35516146	35546307	0	9	153,190,153,1108,170,110,114,49,59,	0,8605,10362,12125,16262,23301,25978,27499,30102,
chr2	36267218	36295297	GLEAN_22985	1000	+	36267218	36295297	0	8	177,50,55,103,94,70,67,461,	0,8668,8961,12954,13271,16159,24904,27618,
chr2	37380306	37388064	GLEAN_17217	1000	+	37380306	37388064	0	5	163,107,187,107,186,	0,3621,3813,6720,7572,
chr2	37568211	37579018	GLEAN_17215	1000	-	37568211	37579018	0	7	186,107,187,107,163,96,84,	0,931,3398,3670,7235,9877,10723,
chr2	41655830	41781679	GLEAN_09686	1000	+	41655830	41781679	0	14	153,160,146,207,149,133,192,90,146,344,137,160,334,73,	0,53273,86160,93676,100608,101416,103650,107046,110680,110935,121828,123359,124444,125776,
chr2	42693768	42708347	GLEAN_09683	1000	-	42693768	42708347	0	7	195,87,131,106,218,145,9,	0,1106,5461,6111,8544,11646,14570,
chr2	42969506	43026652	GLEAN_04120	1000	-	42969506	43026652	0	10	72,76,74,1209,209,1026,2133,181,103,113,	0,4044,13264,24181,29161,31059,44229,50725,52000,57033,
chr2	47114013	47242209	GLEAN_24137	1000	+	47114013	47242209	0	9	73,258,72,189,215,109,1970,181,578,	0,85808,90944,113133,114016,116824,117870,121438,127618,
chr2	47433484	47746057	GLEAN_24138	1000	+	47433484	47746057	0	10	179,168,174,333,110,145,71,92,108,84,	0,76713,80512,241221,284626,302108,306638,307411,308478,312489,
chr2	47921562	48064624	GLEAN_24133	1000	-	47921562	48064624	0	3	172,106,70,	0,62620,142992,
chr2	57531864	57534967	GLEAN_12423	1000	+	57531864	57534967	0	2	15,1047,	0,2056,
chr2	57671285	57735904	GLEAN_12424	1000	+	57671285	57735904	0	16	66,58,93,103,103,81,60,112,135,148,147,43,81,112,72,92,	0,2061,4954,18207,40940,43548,44614,45786,46775,49022,58646,59902,61074,62828,63119,64527,
chr2	57770257	57804593	GLEAN_12425	1000	+	57770257	57804593	0	18	107,147,111,250,166,146,151,142,142,108,156,129,162,136,156,59,48,117,	0,4869,6374,7529,9310,9752,10706,13544,15873,16717,17869,19813,21673,29403,30164,31053,31136,34219,
chr2	58436555	58546884	GLEAN_12420	1000	-	58436555	58546884	0	24	237,103,116,104,97,228,138,372,55,173,90,170,93,74,69,82,100,166,120,79,133,76,56,18,	0,3529,5085,5325,5525,10319,14366,22963,24182,25583,26754,29460,30047,32657,34006,38781,41044,46431,48040,64175,67299,104659,110154,110311,
chr2	62446294	62482582	GLEAN_25162	1000	+	62446294	62482582	0	15	40,91,142,144,63,82,191,82,88,65,105,160,91,155,76,	0,899,1140,5790,8142,10950,12546,18326,19166,21536,23522,27010,32780,35517,36212,
chr2	66942486	66947323	GLEAN_07749	1000	+	66942486	66947323	0	4	9,118,63,74,	0,1046,3380,4763,
chr2	67079551	67085663	GLEAN_21894	1000	-	67079551	67085663	0	6	234,80,116,97,94,66,	0,864,1574,3410,4822,6046,
chr2	67096273	67106012	GLEAN_21895	1000	+	67096273	67106012	0	7	105,138,109,212,69,69,189,	0,1211,6552,8287,9021,9213,9550,
chr2	73168907	73253758	GLEAN_20790	1000	+	73168907	73253758	0	18	401,97,122,130,80,164,59,33,59,67,51,177,132,93,62,77,64,157,	0,13982,14418,18922,20008,27049,30986,38597,38715,41972,42591,45166,51190,52239,81082,81741,81904,84694,
chr2	73263876	73401204	GLEAN_20786	1000	-	73263876	73401204	0	30	184,76,186,146,95,50,136,99,84,42,94,30,60,93,159,152,92,79,90,99,145,129,67,192,136,84,45,94,93,137,	0,1070,2358,4051,5271,6068,7514,8710,9428,10714,11985,12172,14157,16200,17985,22499,22840,24431,25530,27915,29304,30361,107218,108929,112848,118237,127969,130634,134353,137191,
chr2	75235310	75246556	GLEAN_03006	1000	+	75235310	75246556	0	2	432,795,	0,10451,
chr2	75709307	75872597	GLEAN_03001	1000	-	75709307	75872597	0	30	124,128,153,133,107,135,75,87,87,87,69,150,94,201,227,201,63,105,66,87,119,148,104,99,64,47,105,95,116,135,	0,4839,6448,7234,9969,12104,13837,17513,19390,19741,21799,25407,26302,29011,31957,33563,37038,39103,49153,50033,55392,55786,57484,59964,72500,77782,84750,99003,143420,163155,
chr2	79353700	79388998	GLEAN_21941	1000	-	79353700	79388998	0	25	159,217,273,132,121,112,183,222,126,147,146,271,87,180,102,198,122,213,238,171,80,115,105,167,28,	0,450,2352,4047,4493,6073,6275,6739,7752,8021,8271,8703,9096,9826,10987,11185,12812,13185,14638,18338,19562,21484,21955,23703,35270,
chr2	79467732	79495465	GLEAN_21947	1000	+	79467732	79495465	0	8	60,63,101,43,87,80,112,132,	0,3540,12490,15715,15948,25921,27365,27601,
chr2	81888442	82133146	GLEAN_16151	1000	+	81888442	82133146	0	17	58,118,95,100,49,77,61,109,50,247,207,136,59,110,103,221,396,	0,53194,54063,76080,79420,135926,143405,174807,179644,182226,201951,203517,228416,235668,239048,241992,244308,
chr2	82212416	82283804	GLEAN_16153	1000	+	82212416	82283804	0	36	45,58,97,95,14,127,62,90,81,145,93,152,94,110,185,163,93,170,130,123,97,125,134,88,87,192,228,96,129,75,53,115,66,189,168,51,	0,6818,9055,10846,11444,12404,15022,16231,16930,17569,18416,19583,19939,21696,24018,25554,28085,32197,32712,35227,38673,42380,44795,46844,50622,51535,53469,58571,60569,61385,63322,66507,67380,69587,70285,71337,
chr2	82583415	82593091	GLEAN_16156	1000	+	82583415	82593091	0	11	64,177,95,66,136,110,171,147,139,123,32,	0,2049,3867,4724,5389,6256,6511,7068,7761,8911,9644,
chr2	82616739	82622746	GLEAN_16147	1000	-	82616739	82622746	0	12	144,91,80,83,130,95,167,117,67,91,229,164,	0,255,450,930,1551,1764,2359,2615,3819,4283,5366,5843,
chr2	82645149	82659347	GLEAN_16157	1000	+	82645149	82659347	0	6	436,163,127,139,84,185,	0,1288,4152,6419,8900,14013,
chr2	82835557	82869078	GLEAN_16159	1000	+	82835557	82869078	0	9	281,106,136,86,58,50,82,517,139,	0,2549,4207,5354,9382,15526,16261,30582,33382,
chr2	83300798	83560834	GLEAN_16163	1000	+	83300798	83560834	0	10	48,182,140,123,241,190,179,49,903,162,	0,140413,143117,159465,163159,178115,247061,247815,251906,259874,
chr2	84732743	84733358	GLEAN_14272	1000	-	84732743	84733358	0	1	615,	0,
chr2	86130721	86174707	GLEAN_13936	1000	+	86130721	86174707	0	13	72,50,167,143,168,79,116,55,121,112,65,90,151,	0,5207,5870,7328,20629,24837,27240,28180,31297,35724,36916,43571,43835,
chr2	87598694	87697157	GLEAN_24555	1000	-	87598694	87697157	0	6	52,124,26,31,631,102,	0,7815,25562,54985,56822,98361,
chr2	88791989	88808089	GLEAN_24561	1000	+	88791989	88808089	0	8	122,292,106,178,152,141,163,91,	0,4650,7585,8939,10399,13316,14423,16009,
chr2	92334120	92373792	GLEAN_22318	1000	+	92334120	92373792	0	11	77,156,138,165,67,165,102,114,128,87,94,	0,8337,10064,12647,13131,16602,17412,18260,32158,34475,39578,
chr2	93161573	93164447	GLEAN_07426	1000	-	93161573	93164447	0	6	155,126,67,127,123,80,	0,242,769,1108,2222,2794,
chr2	93167642	93193402	GLEAN_07433	1000	+	93167642	93193402	0	18	61,92,108,77,82,131,186,135,115,146,129,130,161,155,176,135,73,92,	0,760,2962,3706,4418,4591,5167,7698,8507,10266,10761,14350,18170,21676,23341,24188,24424,25668,
chr2	93706968	93800858	GLEAN_04463	1000	-	93706968	93800858	0	28	145,33,69,169,72,78,93,132,87,392,417,199,39,93,76,197,1587,117,66,130,76,61,113,84,65,123,51,168,	0,3393,3926,4703,5125,7214,8226,8752,9948,12818,13469,17236,25091,26236,31268,32202,45045,79305,80583,82121,83083,83380,84064,87269,88906,89328,90488,93722,
chr2	93896291	93933768	GLEAN_20244	1000	+	93896291	93933768	0	6	188,112,49,230,120,132,	0,29316,34158,34280,34807,37345,
chr2	94102954	94105194	GLEAN_20242	1000	-	94102954	94105194	0	4	64,83,129,3,	0,1097,1744,2237,
chr2	94119022	94231669	GLEAN_20241	1000	-	94119022	94231669	0	19	213,97,101,183,103,71,219,141,66,159,151,187,51,240,51,801,27,27,85,	0,3286,4337,5465,6939,10923,17663,21214,28369,30063,31115,33669,41374,44259,48685,49344,75614,97621,112562,
chr2	95274698	95279136	GLEAN_15443	1000	-	95274698	95279136	0	11	76,155,91,104,116,84,145,140,120,153,121,	0,496,806,1028,1289,1503,1866,2265,2920,3682,4317,
chr2	95515473	95546404	GLEAN_15455	1000	+	95515473	95546404	0	8	24,180,116,110,110,99,92,169,	0,12311,13674,16357,23588,28767,29296,30762,
chr2	95581836	95597501	GLEAN_15440	1000	-	95581836	95597501	0	8	470,106,2923,178,825,159,600,280,	0,1984,2853,6734,9288,11249,12663,15385,
chr2	95721986	95764074	GLEAN_15460	1000	+	95721986	95764074	0	9	261,191,200,198,173,167,82,213,120,	0,35053,39453,39756,40102,41084,41457,41619,41968,
chr2	95803998	95816447	GLEAN_15461	1000	+	95803998	95816447	0	4	80,221,335,462,	0,9599,10047,11987,
chr2	96002045	96090559	GLEAN_15433	1000	-	96002045	96090559	0	7	75,119,118,59,139,213,177,	0,822,1738,78633,79622,87197,88337,
chr2	96109191	96113513	GLEAN_15465	1000	+	96109191	96113513	0	9	269,107,31,136,85,144,95,136,623,	0,549,1433,1825,2370,2743,3042,3309,3699,
chr2	96167658	96174136	GLEAN_15428	1000	-	96167658	96174136	0	16	258,216,132,114,90,75,119,41,122,59,175,95,61,151,167,69,	0,427,864,1268,1496,1685,2075,2392,2544,2769,2916,3189,5441,5663,6063,6409,
chr2	96176465	96178989	GLEAN_15468	1000	+	96176465	96178989	0	7	86,220,134,121,96,122,139,	0,636,1106,1410,1656,2156,2385,
chr2	96209198	96215174	GLEAN_15470	1000	+	96209198	96215174	0	9	65,110,54,123,93,103,71,207,11,	0,743,1927,2163,3152,3451,3742,4658,5965,
chr2	96289141	96301908	GLEAN_15423	1000	-	96289141	96301908	0	15	51,168,102,40,161,84,78,108,76,131,126,114,89,94,6,	0,415,6754,6979,7426,8298,9311,10433,10649,11031,11382,11681,11890,12065,12761,
chr2	96333133	96339385	GLEAN_15471	1000	+	96333133	96339385	0	9	578,61,96,162,126,221,44,83,42,	0,1563,1745,1960,2292,2829,4335,5916,6210,
chr2	96411609	96417473	GLEAN_15474	1000	+	96411609	96417473	0	12	40,98,104,187,60,131,135,98,47,93,169,101,	0,145,1159,1525,2074,3195,4360,4601,4865,5120,5323,5763,
chr2	96448804	96453498	GLEAN_15422	1000	-	96448804	96453498	0	4	1260,180,574,314,	0,1671,2348,4380,
chr2	101243029	101272848	GLEAN_05362	1000	-	101243029	101272848	0	8	38,84,87,101,199,198,228,259,	0,1194,4320,6576,8684,18957,26269,29560,
chr2	101986015	102016905	GLEAN_16575	1000	-	101986015	102016905	0	14	158,158,115,192,75,173,140,72,124,151,139,110,178,378,	0,4282,5817,7508,8742,10435,12511,14496,15305,16598,18351,19341,20610,30512,
chr2	102052164	102052914	GLEAN_16577	1000	+	102052164	102052914	0	1	750,	0,
chr2	105977084	106000004	GLEAN_05494	1000	+	105977084	106000004	0	7	181,170,89,159,60,85,132,	0,1214,6085,13574,18913,21858,22788,
chr2	106332439	106335854	GLEAN_17512	1000	+	106332439	106335854	0	2	3,477,	0,2938,
chr2	106604944	106605178	GLEAN_22723	1000	+	106604944	106605178	0	1	234,	0,
chr2	106631228	106738004	GLEAN_22722	1000	-	106631228	106738004	0	41	197,104,95,114,165,165,155,115,99,157,143,152,128,200,74,173,152,192,142,175,101,208,119,229,154,157,118,166,69,162,93,96,36,149,96,84,137,106,803,126,98,	0,1106,1655,3121,4239,7704,8907,9353,14836,18967,20464,21288,22667,23422,23704,24249,25866,27684,28926,30419,30812,33101,35860,36307,38576,40531,40803,43661,43923,45080,45435,46619,46799,50234,65617,66995,72110,74864,90120,91774,106678,
chr2	107185442	107276700	GLEAN_22728	1000	+	107185442	107276700	0	12	32,163,169,93,84,84,48,105,143,39,144,102,	0,28889,30385,43176,43984,49772,69395,70701,73519,76568,89482,91156,
chr2	107510066	107522705	GLEAN_22731	1000	+	107510066	107522705	0	6	132,141,189,111,151,92,	0,8197,10217,11095,11878,12547,
chr2	107813716	107965702	GLEAN_22735	1000	+	107813716	107965702	0	20	51,126,171,156,93,25,158,99,35,112,93,91,124,140,77,75,91,56,105,120,	0,4480,8963,10732,16164,19889,28364,34611,47908,51319,54472,59685,61711,64996,66280,70053,85963,89171,137618,151866,
chr2	108278614	108330490	GLEAN_22715	1000	-	108278614	108330490	0	5	82,106,126,89,50,	0,2262,3315,3972,51826,
chr2	108998604	109005579	GLEAN_22751	1000	+	108998604	109005579	0	12	52,143,45,110,156,110,201,112,115,205,119,183,	0,263,848,1416,1623,1944,2816,4088,4289,5451,5745,6792,
chr2	109201063	109248259	GLEAN_22754	1000	+	109201063	109248259	0	14	165,159,78,165,87,313,413,166,203,130,115,142,277,155,	0,2790,3995,4519,7058,8191,20579,21257,38549,40436,41373,42553,43639,47041,
chr2	109267925	109292515	GLEAN_22711	1000	-	109267925	109292515	0	8	117,159,79,225,322,247,64,38,	0,3336,3596,14193,15083,18722,19142,24552,
chr2	109508458	109531157	GLEAN_22757	1000	+	109508458	109531157	0	7	99,126,111,95,73,196,5,	0,11773,14171,14411,19017,20247,22694,
chr2	109672341	109697081	GLEAN_22708	1000	-	109672341	109697081	0	5	142,88,104,86,849,	0,1985,21902,23380,23891,
chr2	109703819	109735097	GLEAN_22761	1000	+	109703819	109735097	0	13	57,147,176,130,81,93,136,86,136,98,194,142,111,	0,4665,4939,12178,15698,20942,23207,23815,27036,28148,29119,29829,31167,
chr2	109825280	109840836	GLEAN_22704	1000	-	109825280	109840836	0	12	66,111,58,77,78,127,161,116,174,146,148,16,	0,2005,2205,2356,3005,3227,3459,3738,4199,11357,14834,15540,
chr2	110065537	110087007	GLEAN_22765	1000	+	110065537	110087007	0	11	104,61,117,168,55,116,69,79,480,104,33,	0,414,5764,7899,9342,11344,11856,12088,13195,19865,21437,
chr2	110114390	110145774	GLEAN_22700	1000	-	110114390	110145774	0	14	28,49,153,131,109,141,109,93,142,139,75,118,113,49,	0,304,871,1246,1475,2148,2370,3664,4832,5434,7265,11771,23909,31335,
chr2	110186706	110194248	GLEAN_22697	1000	-	110186706	110194248	0	11	82,93,74,90,111,128,150,66,88,93,3,	0,209,816,1200,1400,4219,4434,5657,6025,7353,7539,
chr2	110272225	110272879	GLEAN_22691	1000	-	110272225	110272879	0	1	654,	0,
chr2	110337285	110360033	GLEAN_22689	1000	-	110337285	110360033	0	9	98,59,68,202,134,147,117,125,382,	0,2346,3206,3763,4757,7549,8914,10196,22366,
chr2	110446475	110447825	GLEAN_22770	1000	+	110446475	110447825	0	1	1350,	0,
chr2	110453660	110462536	GLEAN_22771	1000	+	110453660	110462536	0	5	96,93,131,75,109,	0,2290,6263,7718,8767,
chr2	110789523	110800828	GLEAN_22687	1000	-	110789523	110800828	0	13	141,46,124,46,190,151,124,115,93,64,324,174,13,	0,249,1200,1593,1750,2072,2307,3552,3878,8054,9031,10145,11292,
chr2	110989471	111014797	GLEAN_22777	1000	+	110989471	111014797	0	10	144,130,94,166,123,121,83,62,104,50,	0,2968,4746,6554,7765,15839,18167,19326,24640,25276,
chr2	111174334	111294445	GLEAN_22779	1000	+	111174334	111294445	0	21	363,69,109,179,167,271,94,105,152,139,144,297,237,268,130,129,138,126,122,193,132,	0,33487,51666,52744,62830,65019,75028,76484,80275,84960,86339,87406,88783,99638,102291,104267,107503,110650,111873,116654,119979,
chr2	111450817	111475567	GLEAN_22781	1000	+	111450817	111475567	0	8	87,94,77,135,123,96,93,90,	0,16164,17119,18839,19674,20939,23314,24660,
chr2	112496393	112496627	GLEAN_14230	1000	-	112496393	112496627	0	1	234,	0,
chr2	113826961	113863046	GLEAN_20650	1000	+	113826961	113863046	0	10	176,98,132,144,103,103,74,61,73,158,	0,16112,16654,25184,27900,29255,30650,33783,33973,35927,
chr2	113869805	113894663	GLEAN_20651	1000	+	113869805	113894663	0	6	107,143,113,215,90,814,	0,15945,16969,19924,23703,24044,
chr2	114203053	114233269	GLEAN_20643	1000	-	114203053	114233269	0	5	24,1587,80,25,27,	0,24465,29018,29666,30189,
chr2	114595911	114601615	GLEAN_12261	1000	+	114595911	114601615	0	11	191,149,73,46,167,97,159,79,100,206,140,	0,1168,1516,1664,2619,3052,3703,4138,4335,5149,5564,
chr2	114922030	114952314	GLEAN_12264	1000	+	114922030	114952314	0	9	81,65,55,153,158,87,136,102,87,	0,1364,4636,5418,12228,18351,25992,28950,30197,
chr2	114971381	115005686	GLEAN_12265	1000	+	114971381	115005686	0	9	118,70,100,138,44,106,73,83,93,	0,14761,16521,23715,25969,27623,32051,32815,34212,
chr2	115444210	115450438	GLEAN_06919	1000	+	115444210	115450438	0	7	436,419,175,60,122,128,214,	0,1755,3838,4307,5066,5299,6014,
chr2	115451372	115459992	GLEAN_06920	1000	+	115451372	115459992	0	5	411,157,161,131,73,	0,970,3382,7149,8547,
chr2	115491747	115538950	GLEAN_06915	1000	-	115491747	115538950	0	6	118,113,103,49,161,77,	0,988,2521,3120,42513,47126,
chr2	115558005	115564066	GLEAN_06914	1000	-	115558005	115564066	0	3	282,1122,78,	0,1812,5983,
chr2	115740461	115763775	GLEAN_06912	1000	-	115740461	115763775	0	21	123,138,118,77,162,159,90,126,131,103,65,89,71,143,38,107,80,81,82,117,141,	0,470,1832,2231,2536,9935,10465,11073,12660,14181,14544,15571,15973,16459,16941,17948,19685,19947,21849,22206,23173,
chr2	115765225	115765638	GLEAN_06911	1000	-	115765225	115765638	0	2	237,60,	0,353,
chr2	115924216	115967820	GLEAN_06923	1000	+	115924216	115967820	0	27	34,128,205,689,129,305,70,29,2644,48,113,130,140,127,36,137,127,140,127,33,113,130,140,124,159,160,89,	0,6069,6841,8362,10139,11276,16424,17498,24784,27779,27923,28216,32273,33190,33553,33936,34229,34611,34851,35237,35393,38561,39968,40485,42017,43259,43515,
chr2	115984321	116001761	GLEAN_06924	1000	+	115984321	116001761	0	14	71,29,99,101,55,77,109,215,78,88,104,74,141,157,	0,830,1434,2914,3467,4028,6372,13813,14289,15366,15578,16912,17062,17283,
chr2	116151833	116180063	GLEAN_13019	1000	-	116151833	116180063	0	18	105,210,196,462,111,42,145,87,81,275,120,189,204,116,171,123,90,21,	0,480,3273,4053,6537,9060,9447,10873,11469,16363,18679,19088,19753,21744,22838,25110,25543,28209,
chr2	116288853	116310716	GLEAN_13017	1000	-	116288853	116310716	0	4	185,172,174,195,	0,1577,2805,21668,
chr2	116853548	116864019	GLEAN_13025	1000	+	116853548	116864019	0	6	65,105,104,163,54,31,	0,1488,5164,6767,7149,10440,
chr2	116869346	116869766	GLEAN_13013	1000	-	116869346	116869766	0	1	420,	0,
chr2	117120146	117123971	GLEAN_13009	1000	-	117120146	117123971	0	6	30,111,132,107,151,6,	0,451,1571,1916,2739,3819,
chr2	117429112	117457502	GLEAN_13035	1000	+	117429112	117457502	0	10	157,119,108,114,177,136,206,150,122,613,	0,2407,3071,4856,18112,19848,21432,25240,27538,27777,
chr2	117696275	117762173	GLEAN_13006	1000	-	117696275	117762173	0	20	186,147,128,115,188,133,112,74,135,91,143,95,82,107,93,79,134,60,166,354,	0,1052,1865,3538,3983,6069,10293,11177,11941,13105,13573,23510,26678,28300,29664,30403,33628,40495,54893,65544,
chr2	118134375	118136342	GLEAN_13004	1000	-	118134375	118136342	0	2	575,169,	0,1798,
chr2	118149275	118154442	GLEAN_13002	1000	-	118149275	118154442	0	4	557,193,57,6,	0,3584,4051,5161,
chr2	118157706	118159466	GLEAN_13001	1000	-	118157706	118159466	0	2	572,163,	0,1597,
chr2	118265730	118301097	GLEAN_12999	1000	-	118265730	118301097	0	17	195,218,87,163,215,165,207,459,169,134,202,137,193,143,190,134,688,	0,1946,3232,4027,5493,9012,12665,13940,14707,16463,16953,17623,20064,24255,25012,34096,34679,
chr2	118678755	118682045	GLEAN_16984	1000	+	118678755	118682045	0	4	505,152,84,120,	0,1111,2500,3170,
chr2	118695239	118700786	GLEAN_16985	1000	+	118695239	118700786	0	8	79,41,111,126,118,91,99,166,	0,366,763,2309,2841,3275,4496,5381,
chr2	119088826	119105454	GLEAN_16980	1000	-	119088826	119105454	0	3	72,182,61,	0,1251,16567,
chr2	119331043	119417275	GLEAN_17013	1000	+	119331043	119417275	0	13	97,19,140,116,81,95,127,94,116,220,173,116,121,	0,341,19052,52776,55226,59610,65266,68552,73780,81275,84008,85259,86111,
chr2	119460277	119470896	GLEAN_17015	1000	+	119460277	119470896	0	6	15,105,110,212,322,106,	0,420,3282,3875,5342,10513,
chr2	119527207	119530492	GLEAN_17010	1000	-	119527207	119530492	0	4	72,192,173,13,	0,482,2596,3272,
chr2	119586322	119614403	GLEAN_17009	1000	-	119586322	119614403	0	10	95,155,171,92,114,142,69,97,154,90,	0,8349,10274,12689,16826,17854,18362,25985,26909,27991,
chr2	120139834	120143194	GLEAN_16235	1000	-	120139834	120143194	0	2	150,78,	0,3282,
chr2	121028268	121116152	GLEAN_01845	1000	+	121028268	121116152	0	14	10,178,175,28,133,98,144,120,165,137,85,118,118,378,	0,6661,14190,15107,26037,33706,34199,35355,39824,40847,43640,71043,77554,87506,
chr2	121119124	121131556	GLEAN_01831	1000	-	121119124	121131556	0	3	450,159,714,	0,653,11718,
chr2	121442489	121452691	GLEAN_01828	1000	-	121442489	121452691	0	7	72,186,93,143,88,130,164,	0,1578,2342,2585,3303,4031,10038,
chr2	121461444	121464831	GLEAN_01848	1000	+	121461444	121464831	0	6	207,105,97,100,130,162,	0,375,1329,1644,2313,3225,
chr2	121488337	121495371	GLEAN_01827	1000	-	121488337	121495371	0	7	162,130,100,97,105,188,229,	0,944,1643,1961,2910,3181,6805,
chr2	121550680	121687364	GLEAN_01852	1000	+	121550680	121687364	0	106	176,98,104,130,140,103,142,125,125,60,191,100,138,118,188,160,86,170,283,136,80,129,183,123,230,122,98,158,210,102,101,199,189,64,192,71,148,228,171,183,159,153,228,158,172,202,164,217,217,64,135,175,141,122,112,131,178,105,138,175,97,108,117,210,150,228,79,246,169,145,86,88,194,240,139,126,129,344,91,85,128,130,158,110,142,82,174,122,198,81,88,128,108,120,191,174,100,219,114,143,126,195,225,91,1…	0,9802,11083,12208,12450,13355,13570,13863,17243,17958,18115,24141,24369,25274,26498,28151,28429,35251,36695,37618,38619,39190,40037,40360,40578,42200,43308,44934,45842,48262,48672,49019,49595,50203,51999,52738,52896,53479,54355,56170,57193,57687,58292,59113,60169,60597,61971,62567,63608,65720,66207,67327,68382,69312,70092,71940,72186,72825,74576,75418,82877,83619,84448,85520,87508,88820,90019,90…
chr2	123116322	123231286	GLEAN_01820	1000	-	123116322	123231286	0	28	539,123,175,149,155,227,87,122,101,128,116,182,15,146,174,93,117,180,78,107,109,117,170,84,92,40,186,34,	0,1928,9704,28353,35908,37733,39346,44892,52126,53546,54096,57509,57910,60003,65181,66092,67398,68301,69649,71860,74527,78027,83030,92249,93972,105788,106481,114930,
chr2	123350065	123367563	GLEAN_01857	1000	+	123350065	123367563	0	11	94,144,132,89,115,167,181,106,73,78,105,	0,4252,7252,7750,9160,10961,13425,14257,15247,16700,17393,
chr2	123684117	123712954	GLEAN_01859	1000	+	123684117	123712954	0	8	72,128,86,137,117,102,123,78,	0,10942,19586,22043,22742,25015,26389,28759,
chr2	123721466	123740887	GLEAN_01860	1000	+	123721466	123740887	0	29	10,95,183,59,115,77,78,70,135,67,129,156,111,47,189,207,96,157,121,125,161,117,80,153,97,224,152,170,135,	0,5350,5766,6259,6473,7057,8949,9205,10053,10269,10503,11153,11758,11947,12079,13826,14500,14675,14907,15133,16381,16661,16873,17414,17647,18476,18781,19034,19286,
chr2	123746584	123750596	GLEAN_01861	1000	+	123746584	123750596	0	8	37,90,27,87,45,88,74,104,	0,1366,1626,1762,1969,3477,3675,3908,
chr2	123810455	123823251	GLEAN_01814	1000	-	123810455	123823251	0	8	49,85,178,109,82,105,101,92,	0,855,3761,6415,7473,7640,10437,12704,
chr2	124219424	124221560	GLEAN_01811	1000	-	124219424	124221560	0	3	180,146,184,	0,1289,1952,
chr2	124455079	124466469	GLEAN_12677	1000	+	124455079	124466469	0	5	592,132,143,75,369,	0,9900,10150,10922,11021,
chr2	124492332	124509108	GLEAN_12676	1000	-	124492332	124509108	0	4	90,198,110,46,	0,4715,5045,16730,
chr2	124559498	124559930	GLEAN_12675	1000	-	124559498	124559930	0	1	432,	0,
chr2	124625051	124733765	GLEAN_12680	1000	+	124625051	124733765	0	98	66,136,45,110,59,161,129,255,120,132,145,152,147,164,180,197,148,128,87,59,68,141,177,180,119,112,114,128,87,50,98,141,192,84,93,81,231,114,128,87,59,168,111,101,181,126,153,143,136,149,151,152,127,152,136,152,136,152,139,152,136,152,139,152,148,152,142,152,142,141,135,182,196,180,261,205,98,267,110,148,117,112,145,100,110,109,99,222,245,172,123,57,76,79,71,84,104,173,	0,39219,40910,46674,46886,47241,48918,49251,49605,51667,51923,52168,52417,53957,54278,54547,54852,55728,56360,56536,56774,57956,58219,58503,58789,59789,60058,60255,60757,61339,61707,62115,62614,66174,69017,69392,69676,72179,73448,73693,74864,75112,75436,77528,77720,78994,79287,79525,79941,80172,80530,81425,81681,82256,82560,82793,83885,84163,85138,85371,86129,86382,86728,87418,87793,89018,89734,9…
chr2	124771077	124843165	GLEAN_12681	1000	+	124771077	124843165	0	27	134,121,157,128,125,109,134,83,180,129,150,198,115,131,72,125,123,62,111,131,107,105,156,126,49,27,23,	0,20982,22374,26375,26847,27456,29738,30488,35380,38440,39249,42759,43731,44390,47894,54050,54342,54765,55097,55813,56297,60168,63347,67317,68868,71006,72065,
chr2	125076157	125077434	GLEAN_12683	1000	+	125076157	125077434	0	2	3,126,	0,1151,
chr2	125137481	125198937	GLEAN_12684	1000	+	125137481	125198937	0	18	129,142,213,122,147,66,192,143,115,111,99,78,104,111,68,191,96,177,	0,8790,14981,29073,30206,31802,32992,40107,41653,48300,49925,50624,52189,55904,56780,57542,60506,61279,
chr2	125724159	125737837	GLEAN_12689	1000	+	125724159	125737837	0	11	154,111,87,104,95,94,149,148,121,107,150,	0,361,10171,10922,11119,11475,11752,12422,13083,13328,13528,
chr20	1308771	1781641	GLEAN_06420	1000	+	1308771	1781641	0	50	43,84,41,56,97,149,136,155,82,136,76,77,126,125,99,73,104,184,98,90,101,135,109,71,107,149,96,99,95,79,101,59,149,86,157,41,91,120,90,105,142,82,85,87,177,159,201,121,143,63,	0,19210,30405,31578,32091,34666,40519,42658,49045,59165,61634,62671,63338,64675,72964,75021,75214,77282,77621,81691,82923,83807,112915,124849,126988,169882,203684,347315,350332,366549,379074,379270,390997,401100,408446,410970,415043,415780,420454,422312,424276,430212,431648,432459,437748,439352,468785,469993,471687,472807,
chr20	1792286	1795032	GLEAN_06421	1000	+	1792286	1795032	0	2	577,563,	0,2183,
chr20	1912873	1959034	GLEAN_06412	1000	-	1912873	1959034	0	16	123,156,66,31,108,20,26,67,98,199,38,32,66,48,62,78,	0,2196,10008,13153,14548,14748,14876,18659,21587,23658,26381,27001,27392,36272,41232,46083,
chr20	3070484	3071222	GLEAN_07171	1000	-	3070484	3071222	0	1	738,	0,
chr20	3187630	3200154	GLEAN_07174	1000	+	3187630	3200154	0	12	58,80,31,80,94,107,71,55,84,102,75,39,	0,1835,2481,2562,2933,3227,3429,6974,7381,8218,10083,12485,
chr20	4536700	4538864	GLEAN_07164	1000	-	4536700	4538864	0	4	371,220,146,367,	0,799,1390,1797,
chr20	5414678	5434256	GLEAN_22412	1000	-	5414678	5434256	0	9	303,188,153,138,83,218,68,119,53,	0,7152,7775,8388,11626,13355,14310,18736,19525,
chr20	6545367	6551443	GLEAN_14749	1000	+	6545367	6551443	0	6	132,69,114,202,57,47,	0,485,3374,3800,5085,6029,
chr20	8788938	8795792	GLEAN_03607	1000	-	8788938	8795792	0	6	68,193,180,151,188,3,	0,1427,2976,4453,4696,6851,
chr20	9137254	9183311	GLEAN_07815	1000	-	9137254	9183311	0	25	108,75,100,76,96,99,88,159,108,87,34,13,122,226,153,169,61,119,123,82,134,107,150,76,105,	0,1097,3184,4160,7036,7342,10293,10779,11070,12583,12911,13010,13752,16088,17094,21163,22109,27977,31006,34245,34967,36773,39747,43385,45952,
chr20	9747171	9778161	GLEAN_07813	1000	-	9747171	9778161	0	10	225,114,75,114,92,79,118,130,93,115,	0,3314,10609,14131,16427,16930,21440,25906,29373,30875,
chr20	9778278	9880990	GLEAN_07818	1000	+	9778278	9880990	0	11	73,78,71,59,115,79,116,103,143,171,240,	0,11354,26888,29186,81084,86555,90886,95060,97978,100095,102472,
chr20	10476212	10494706	GLEAN_13139	1000	-	10476212	10494706	0	15	120,40,103,104,64,108,88,91,106,55,51,87,37,78,56,	0,1569,4304,4963,6907,7455,8059,8337,9886,15982,16353,17063,17369,17727,18438,
chr20	10504359	10543379	GLEAN_13138	1000	-	10504359	10543379	0	8	102,42,172,216,146,162,679,50,	0,1442,3871,5693,12403,31768,35038,38970,
chr20	10670305	10683861	GLEAN_13146	1000	+	10670305	10683861	0	5	28,93,59,146,193,	0,1695,10281,10525,13363,
chr20	11228923	11229166	GLEAN_21377	1000	+	11228923	11229166	0	1	243,	0,
chr20	11995506	12075576	GLEAN_11998	1000	+	11995506	12075576	0	16	207,100,93,75,132,202,80,103,99,181,126,143,177,69,171,190,	0,231,55700,56232,62419,63325,63739,75254,75893,76107,76557,77418,77769,78044,78830,79880,
chr20	12435128	12466577	GLEAN_05255	1000	-	12435128	12466577	0	11	209,175,73,181,130,102,111,47,66,146,239,	0,1196,2547,5644,7471,9719,13318,13689,18688,24080,31210,
chr20	14221584	14264089	GLEAN_02703	1000	+	14221584	14264089	0	12	161,134,116,165,179,131,115,120,387,96,145,150,	0,10655,16411,22604,22914,24152,25154,30750,31233,35671,41145,42355,
chr20	14332499	14392600	GLEAN_08929	1000	+	14332499	14392600	0	12	268,149,108,103,161,136,367,202,187,129,137,135,	0,3875,14986,16532,17484,21816,24232,33705,46058,46769,48080,59966,
chr20	17378884	17384163	GLEAN_20961	1000	+	17378884	17384163	0	14	270,108,117,130,88,96,199,148,98,130,241,130,111,192,	0,892,1143,1456,1811,2351,2555,2853,3344,3747,4105,4458,4842,5087,
chr20	18940357	18950259	GLEAN_09484	1000	-	18940357	18950259	0	12	43,107,64,65,93,124,50,94,62,87,74,79,	0,1517,2766,3417,4574,5106,5990,6128,6305,8059,9401,9823,
chr20	24555453	24566064	GLEAN_12199	1000	-	24555453	24566064	0	5	153,273,142,148,61,	0,1582,5192,8302,10550,
chr20	24769475	24816197	GLEAN_10416	1000	-	24769475	24816197	0	27	56,97,132,303,94,137,225,76,129,89,85,118,145,141,177,144,609,124,166,159,127,123,146,130,114,74,181,	0,2264,3911,4811,8738,9239,10797,11695,11860,12955,14690,15391,15636,16754,18232,22816,24259,26787,27172,27954,28808,33092,34999,35862,38151,39424,46541,
chr20	24816640	24908248	GLEAN_10417	1000	+	24816640	24908248	0	27	128,138,67,63,113,175,91,125,99,103,132,80,111,102,126,151,173,69,129,111,189,164,106,57,163,105,53,	0,5902,7261,10484,11446,27367,28695,29977,31664,32155,33301,35266,37300,39271,41489,44434,52149,52900,61943,64864,66039,70006,72719,77951,81254,90102,91555,
chr20	26022241	26023701	GLEAN_08504	1000	-	26022241	26023701	0	2	435,726,	0,734,
chr20	30316955	30317354	GLEAN_12218	1000	+	30316955	30317354	0	1	399,	0,
chr20	30518255	30543684	GLEAN_24262	1000	-	30518255	30543684	0	7	687,131,223,361,145,102,124,	0,1328,5861,6186,17102,24237,25305,
chr20	30715133	30968258	GLEAN_24267	1000	+	30715133	30968258	0	5	14,213,118,144,15,	0,15004,17285,244255,253110,
chr20	32036870	32123029	GLEAN_13505	1000	+	32036870	32123029	0	21	151,230,218,88,89,188,134,192,154,162,111,146,196,234,161,180,160,82,119,116,150,	0,6144,9533,14059,18615,21838,40062,40467,41642,44763,45999,47056,48431,52069,53407,55133,62215,64777,82313,83899,86009,
chr20	33157075	33212983	GLEAN_19393	1000	-	33157075	33212983	0	18	182,185,91,192,133,88,172,229,167,111,244,171,139,148,142,76,56,6,	0,2182,5614,10613,14834,17000,19969,22991,24406,28157,30382,31894,40036,41170,45473,48349,49982,55902,
chr20	33273118	33275644	GLEAN_19397	1000	+	33273118	33275644	0	4	3,136,85,70,	0,615,1278,2456,
chr20	34111232	34147585	GLEAN_08473	1000	+	34111232	34147585	0	17	47,47,20,35,121,160,145,23,67,138,26,67,91,163,34,32,23,	0,733,3134,3597,4622,7542,8199,13670,14743,15822,17560,20080,23292,24366,33123,35510,36330,
chr20	34177247	34310405	GLEAN_08474	1000	+	34177247	34310405	0	38	49,48,98,65,132,64,127,170,68,68,83,88,91,67,81,101,166,102,47,136,200,127,165,77,79,110,88,93,107,230,1009,178,85,234,156,124,139,75,	0,220,36640,59971,60805,66685,72596,74806,79598,86280,92227,93627,94362,94565,94758,96404,98265,99056,99280,100785,101312,102664,103185,103522,104038,108302,108851,110175,110817,111378,113337,118026,118971,119758,128653,129143,132818,133083,
chr20	34784620	34977836	GLEAN_08468	1000	-	34784620	34977836	0	22	155,104,84,144,79,181,117,112,244,126,190,145,101,101,319,116,167,136,118,84,110,97,	0,977,4519,13794,17507,25772,28625,35160,39023,40337,50068,54200,56543,58091,59073,59994,90926,110622,112316,123789,125280,193119,
chr20	35503623	35784212	GLEAN_08467	1000	-	35503623	35784212	0	19	88,163,117,80,101,139,85,100,39,175,77,154,134,60,196,121,84,60,25,	0,15950,18157,20042,21746,44226,46472,49913,76082,101176,174388,195134,222537,226842,263639,268324,275646,280398,280564,
chr20	35789922	35839064	GLEAN_08479	1000	+	35789922	35839064	0	35	157,138,97,71,93,167,106,74,92,98,153,101,171,111,95,89,63,148,67,116,98,131,192,139,136,154,105,155,130,114,121,111,137,107,139,	0,3319,5020,6841,8870,9802,11690,12613,12978,15026,15598,17796,20421,22117,23401,24242,25014,25590,26770,27873,29478,31425,34022,34868,35663,36688,37049,37788,40843,42147,42933,43696,46749,48265,49003,
chr20	35860136	35965365	GLEAN_08480	1000	+	35860136	35965365	0	50	81,130,120,233,107,157,104,183,250,156,770,209,81,165,174,229,140,218,165,139,110,159,109,301,910,149,164,92,80,193,294,771,167,130,55,105,110,196,150,254,88,150,31,132,166,59,162,128,173,174,	0,1558,1812,2318,3609,4921,5503,8844,11260,11983,12319,13675,14087,16891,20685,21678,23547,26050,28437,34966,35788,36057,36315,38172,39942,41756,42496,43164,44460,47448,50548,51026,53213,54647,55740,61544,63713,64153,64568,67225,72543,81895,86228,86767,89395,91414,92127,93316,104375,105055,
chr20	37599928	37622499	GLEAN_14305	1000	-	37599928	37622499	0	4	354,132,82,221,	0,3316,5677,22350,
chr20	38557066	38578690	GLEAN_00636	1000	-	38557066	38578690	0	8	891,70,100,142,170,170,133,70,	0,1976,2741,4470,6267,16600,18673,21554,
chr20	40095683	40112035	GLEAN_25421	1000	-	40095683	40112035	0	4	80,109,123,72,	0,1758,12686,16280,
chr20	40498539	40548693	GLEAN_25425	1000	+	40498539	40548693	0	4	225,132,115,425,	0,32733,35843,49729,
chr20	51766238	51779773	GLEAN_05323	1000	+	51766238	51779773	0	6	604,261,163,113,144,128,	0,1480,1958,4710,12064,13407,
chr20	56148518	56211265	GLEAN_24690	1000	-	56148518	56211265	0	24	549,139,201,79,122,163,28,139,248,800,178,192,78,51,93,90,70,104,67,149,96,171,293,112,	0,1020,3844,5998,7353,7755,8078,9079,11005,15154,18386,20370,21498,21784,22602,24154,26428,28226,29663,31541,39209,41882,43572,62635,
chr20	59344543	59409502	GLEAN_07443	1000	+	59344543	59409502	0	4	55,97,43,114,	0,15195,63778,64845,
chr20	62778797	62811679	GLEAN_01494	1000	-	62778797	62811679	0	19	340,40,139,81,136,93,185,97,131,74,131,75,193,85,72,106,105,158,90,	0,2026,3096,3453,4651,5516,5881,9056,9486,10205,13156,16361,18292,20259,21114,24239,31131,32550,32792,
chr20	64436662	64450452	GLEAN_20035	1000	+	64436662	64450452	0	11	105,61,165,199,193,150,120,186,138,181,128,	0,2983,3576,5054,9582,9855,10210,10909,11722,12273,13662,
chr20	65828167	66598745	GLEAN_23965	1000	+	65828167	66598745	0	3	264,75,117,	0,707272,770461,
chr20	67784799	67788237	GLEAN_05789	1000	-	67784799	67788237	0	4	833,329,110,246,	0,1238,2429,3192,
chr21	1639058	1677496	GLEAN_06004	1000	+	1639058	1677496	0	3	10,285,290,	0,1434,38148,
chr21	2444733	2470555	GLEAN_05994	1000	-	2444733	2470555	0	18	95,144,218,472,176,228,98,858,240,351,101,211,83,96,185,220,109,144,	0,2606,3661,5161,8220,10560,12001,12228,13675,14241,17586,17995,18918,21163,21354,21747,23103,25678,
chr21	3882961	3926651	GLEAN_09271	1000	+	3882961	3926651	0	19	303,60,197,124,122,118,65,79,147,99,167,163,138,78,101,105,73,115,149,	0,1454,2970,9801,11442,12750,15033,18034,18984,19941,21743,23525,31186,33438,33595,39158,41407,42096,43541,
chr21	4155907	4274177	GLEAN_09273	1000	+	4155907	4274177	0	21	108,111,144,77,89,173,213,101,104,118,189,137,180,39,103,197,88,104,130,113,98,	0,14023,14590,16959,18834,54248,59631,63240,67729,69894,77412,80269,99709,100009,104892,105772,108275,110235,113957,116822,118172,
chr21	4300549	4399874	GLEAN_09268	1000	-	4300549	4399874	0	8	198,428,206,68,269,148,50,58,	0,64643,67221,68499,68978,69697,81703,99267,
chr21	5942329	6030638	GLEAN_19758	1000	-	5942329	6030638	0	3	1593,496,323,	0,72321,87986,
chr21	8179822	8260772	GLEAN_24914	1000	-	8179822	8260772	0	11	361,127,127,24,188,60,220,138,132,204,54,	0,1605,5531,9355,23281,37220,38031,40364,40567,61602,80896,
chr21	11966181	11971756	GLEAN_11406	1000	-	11966181	11971756	0	3	275,528,442,	0,2997,5133,
chr21	15120386	15147156	GLEAN_06404	1000	+	15120386	15147156	0	3	76,515,723,	0,17024,26047,
chr21	15147334	15492891	GLEAN_06405	1000	+	15147334	15492891	0	5	83,485,298,132,4,	0,771,306181,329370,345553,
chr21	20020545	20047922	GLEAN_17420	1000	-	20020545	20047922	0	8	159,68,145,156,182,132,129,73,	0,4374,19602,20657,21382,23730,24243,27304,
chr21	20196622	20210991	GLEAN_17418	1000	-	20196622	20210991	0	9	138,156,185,145,156,182,132,129,73,	0,259,1447,6594,7649,8374,10722,11235,14296,
chr21	20992667	21008931	GLEAN_22641	1000	-	20992667	21008931	0	22	59,161,209,169,123,247,136,118,54,161,108,87,121,237,127,155,183,80,147,165,196,611,	0,579,1526,1856,2140,3211,3547,4072,4294,5061,6656,7066,7305,8339,9494,9845,10105,11098,11325,11568,12624,15653,
chr21	21281177	21292780	GLEAN_22637	1000	-	21281177	21292780	0	8	342,246,192,173,265,83,205,45,	0,1358,1993,3917,4630,6764,8666,11558,
chr21	21393631	21410140	GLEAN_22635	1000	-	21393631	21410140	0	20	150,82,141,168,111,92,148,56,134,80,176,66,66,144,114,155,127,140,143,605,	0,3240,3907,5132,5429,6096,7815,9252,9427,10800,11144,12914,13098,13329,13573,13951,14195,14969,15232,15904,
chr21	21835774	21860319	GLEAN_22651	1000	+	21835774	21860319	0	23	96,81,62,50,68,46,95,105,97,78,74,81,91,75,65,55,47,133,74,102,76,117,80,	0,2422,2867,4584,4828,14517,15615,16004,16457,16780,17507,17871,18130,18633,18939,19119,21479,22125,22891,23609,23863,24054,24465,
chr21	21902704	21916996	GLEAN_22629	1000	-	21902704	21916996	0	20	258,156,118,116,114,67,128,141,142,95,301,172,171,169,168,93,176,37,162,51,	0,413,673,2086,2402,2928,3185,3801,4316,4695,5991,7557,8791,9219,10529,11182,13209,13667,13890,14241,
chr21	21956156	21967060	GLEAN_22627	1000	-	21956156	21967060	0	18	143,123,158,124,95,119,54,123,210,84,187,123,120,138,184,97,174,213,	0,922,1160,1846,2089,2509,3356,4037,4522,5201,5415,5734,5999,6193,8316,8628,10333,10691,
chr21	22297280	22362354	GLEAN_22623	1000	-	22297280	22362354	0	36	114,109,123,167,213,88,136,103,133,233,85,141,225,164,156,209,70,72,84,171,143,168,91,164,125,161,164,85,164,85,179,114,68,77,78,153,	0,2480,6285,8399,9309,11546,12027,12832,14651,15595,17173,17348,20027,21419,21820,23048,23648,23814,23991,25070,28238,29086,29555,38529,41191,42686,43048,43992,45121,49356,50463,51422,52746,58446,63082,64921,
chr21	23022044	23025408	GLEAN_22616	1000	-	23022044	23025408	0	5	81,66,106,152,3,	0,1363,2314,2922,3361,
chr21	23030334	23145785	GLEAN_22615	1000	-	23030334	23145785	0	12	111,81,95,199,137,105,114,253,227,189,175,54,	0,1464,2098,3404,6626,7534,7955,10256,11825,23646,77602,115397,
chr21	24098029	24108606	GLEAN_19061	1000	+	24098029	24108606	0	6	65,126,99,130,66,108,	0,195,5900,8113,9723,10469,
chr21	24244722	24247767	GLEAN_19056	1000	-	24244722	24247767	0	3	99,1015,71,	0,1784,2974,
chr21	24348945	24349890	GLEAN_19052	1000	-	24348945	24349890	0	1	945,	0,
chr21	26122639	26139747	GLEAN_06321	1000	+	26122639	26139747	0	13	40,47,68,117,87,81,26,89,102,89,173,85,85,	0,4043,5914,8765,10169,10612,12230,12691,13710,14799,15365,15816,17023,
chr21	26876253	26996401	GLEAN_00629	1000	-	26876253	26996401	0	20	194,123,259,102,169,1087,151,479,88,133,118,217,74,115,111,143,423,44,157,142,	0,2916,3272,6971,10730,11855,16015,20923,23596,29300,31855,34151,35843,44977,48669,49697,79630,97824,99264,120006,
chr21	27940862	27949473	GLEAN_00621	1000	-	27940862	27949473	0	5	149,114,101,109,154,	0,2439,6129,7130,8457,
chr21	29571274	29576788	GLEAN_22576	1000	+	29571274	29576788	0	8	3,43,163,78,89,131,124,155,	0,504,803,2225,2671,3226,3846,5359,
chr21	30580634	30710109	GLEAN_26758	1000	+	30580634	30710109	0	10	275,194,746,1137,192,75,102,153,84,93,	0,22211,39640,61899,117086,117527,121309,122365,122772,129382,
chr21	30822066	30839312	GLEAN_26756	1000	-	30822066	30839312	0	7	153,143,97,114,196,107,144,	0,663,2168,5588,13401,16603,17102,
chr21	31865584	31873818	GLEAN_09343	1000	-	31865584	31873818	0	2	254,1462,	0,6772,
chr21	32131667	32136875	GLEAN_09341	1000	-	32131667	32136875	0	8	41,177,81,120,40,66,72,3,	0,126,598,844,1247,1480,1770,5205,
chr21	32193851	32198920	GLEAN_09340	1000	-	32193851	32198920	0	2	368,2806,	0,2263,
chr21	32488849	32497621	GLEAN_09356	1000	+	32488849	32497621	0	4	106,117,122,114,	0,4999,7282,8658,
chr21	32522258	32529001	GLEAN_09337	1000	-	32522258	32529001	0	9	219,209,88,23,183,142,201,128,16,	0,518,1416,2419,2863,3675,4548,6104,6727,
chr21	32538347	32562314	GLEAN_09358	1000	+	32538347	32562314	0	10	57,69,99,129,118,129,160,102,118,135,	0,12972,13472,14104,15665,16297,17073,18384,23452,23832,
chr21	32647432	32652785	GLEAN_09333	1000	-	32647432	32652785	0	6	298,87,124,90,121,831,	0,1016,2676,3069,3626,4522,
chr21	32675600	32678192	GLEAN_09360	1000	+	32675600	32678192	0	6	837,127,90,124,87,286,	0,1391,1606,1788,2057,2306,
chr21	32732989	32764940	GLEAN_09361	1000	+	32732989	32764940	0	6	164,320,336,154,218,335,	0,2731,11774,23389,28828,31616,
chr21	33051032	33061454	GLEAN_25082	1000	+	33051032	33061454	0	8	158,200,204,158,167,79,198,132,	0,2213,3430,4508,8726,9181,9722,10290,
chr21	33229242	33230529	GLEAN_25079	1000	-	33229242	33230529	0	1	1287,	0,
chr21	33296292	33349816	GLEAN_25077	1000	-	33296292	33349816	0	9	779,151,53,259,120,71,581,467,63,	0,1761,12647,14302,14971,20002,21686,50771,53461,
chr21	33382897	33406689	GLEAN_25076	1000	-	33382897	33406689	0	7	7,116,96,157,138,109,1156,	0,2066,3919,4612,5197,8434,22636,
chr21	35455387	35620351	GLEAN_13267	1000	+	35455387	35620351	0	40	37,98,102,125,166,107,117,125,130,308,182,173,191,186,71,89,91,123,88,90,56,86,100,140,91,74,82,97,71,80,475,734,63,76,54,53,34,66,69,24,	0,4682,7673,10534,11581,16202,16975,20879,21331,22560,24771,32331,40723,42388,57622,59713,62822,68820,70390,75337,77719,78738,81455,99347,102429,103157,104003,116457,122492,125654,126979,127636,131917,133819,147425,150568,152918,153563,161043,164940,
chr21	36189345	36198374	GLEAN_13263	1000	-	36189345	36198374	0	3	326,70,111,	0,4603,8918,
chr21	38038244	38193926	GLEAN_02940	1000	+	38038244	38193926	0	20	78,139,132,161,405,211,78,205,124,78,280,53,73,107,162,99,268,75,86,219,	0,1124,67235,68684,72930,97374,99064,100960,105259,106866,108241,110489,112704,115210,129989,130705,131719,142818,154574,155463,
chr21	41686770	41733877	GLEAN_06354	1000	-	41686770	41733877	0	13	54,86,160,87,40,76,106,96,124,122,111,105,6,	0,4375,4543,8407,15158,17069,20721,23095,30293,32330,35524,35870,47101,
chr21	42008519	42034553	GLEAN_00199	1000	+	42008519	42034553	0	15	78,92,85,105,67,58,151,149,101,87,74,109,171,96,92,	0,2250,3240,6778,7474,7622,11395,13051,13496,14093,16902,17173,21900,24799,25942,
chr21	42050379	42064634	GLEAN_00201	1000	+	42050379	42064634	0	5	162,174,67,98,207,	0,6142,12998,13651,14048,
chr21	42337688	42340456	GLEAN_00196	1000	-	42337688	42340456	0	6	48,261,89,211,109,227,	0,409,793,1270,1808,2541,
chr21	42757762	42800319	GLEAN_00205	1000	+	42757762	42800319	0	10	142,91,128,80,97,84,65,40,127,118,	0,3902,7701,9608,31934,34635,35411,36179,38137,42439,
chr21	43233111	43251588	GLEAN_00194	1000	-	43233111	43251588	0	9	108,39,98,153,66,97,225,120,129,	0,1897,7046,9653,10032,12474,12659,14628,18348,
chr21	45683274	45689112	GLEAN_08983	1000	+	45683274	45689112	0	9	113,72,69,73,95,76,156,139,1373,	0,775,1229,1815,2004,2263,3352,3584,4465,
chr21	48919389	48974910	GLEAN_25585	1000	-	48919389	48974910	0	15	62,218,54,153,218,159,154,44,102,127,56,93,411,102,12,	0,4037,9420,11394,12134,19528,27289,29859,29990,31443,41954,43062,53460,54990,55509,
chr21	48976552	48987314	GLEAN_25590	1000	+	48976552	48987314	0	9	79,220,130,188,109,161,160,90,183,	0,3701,5034,5433,6359,6571,7642,10396,10579,
chr21	48996822	48998237	GLEAN_25583	1000	-	48996822	48998237	0	3	64,109,7,	0,680,1408,
chr21	49018809	49040600	GLEAN_25582	1000	-	49018809	49040600	0	13	114,58,80,129,109,183,126,117,130,108,118,79,167,	0,326,732,1342,1996,2941,3614,3892,6993,8617,13895,15826,21624,
chr21	49135672	49155015	GLEAN_25580	1000	-	49135672	49155015	0	8	156,221,8428,141,83,45,102,196,	0,330,688,9339,9746,12742,17796,19147,
chr21	49177982	49245542	GLEAN_25596	1000	+	49177982	49245542	0	28	7,185,94,85,131,159,100,164,130,95,206,1327,120,204,58,93,484,153,272,150,431,192,216,216,95,200,146,188,	0,577,970,1293,9154,9930,10436,12063,13788,14631,17262,25499,30430,31318,34583,36599,41644,45636,55507,56438,56880,59484,60091,61967,65593,66154,66853,67372,
chr21	49568071	49588681	GLEAN_25575	1000	-	49568071	49588681	0	13	57,121,75,185,270,126,165,108,166,168,119,126,303,	0,328,681,5677,6760,7397,7835,9653,10208,15335,18543,19311,20307,
chr21	50278650	50324356	GLEAN_04128	1000	-	50278650	50324356	0	8	162,196,127,123,120,117,123,58,	0,9572,13477,14681,20954,25286,30153,45648,
chr21	50356796	50370068	GLEAN_04127	1000	-	50356796	50370068	0	5	35,255,52,55,17,	0,2707,6937,9296,13255,
chr21	52240301	52254992	GLEAN_14220	1000	-	52240301	52254992	0	11	93,62,163,150,209,106,54,96,61,134,150,	0,4524,6144,6817,7141,9293,9770,10885,11846,12509,14541,
chr21	52384059	52388041	GLEAN_23737	1000	-	52384059	52388041	0	4	189,148,271,607,	0,758,1259,3375,
chr21	52595993	52599908	GLEAN_23745	1000	+	52595993	52599908	0	4	640,271,148,192,	0,1497,2760,3723,
chr21	52916937	52933864	GLEAN_23749	1000	+	52916937	52933864	0	8	715,513,154,516,76,189,130,266,	0,7084,8667,9143,11137,14438,15927,16661,
chr21	53810643	53815751	GLEAN_11479	1000	+	53810643	53815751	0	2	258,162,	0,4946,
chr21	53904579	53955766	GLEAN_11481	1000	+	53904579	53955766	0	22	8,174,67,82,110,54,112,90,139,73,121,85,54,120,110,122,143,101,221,63,75,96,	0,14313,14889,17724,19549,20109,22938,23700,23880,25866,27275,28347,32970,33551,34790,37312,40403,42872,43170,47077,48996,51091,
chr21	54937362	54977600	GLEAN_21266	1000	-	54937362	54977600	0	15	169,71,61,197,1635,83,13,130,191,93,84,96,62,98,62,	0,3075,3741,7825,11808,18401,21288,21354,23502,24532,27297,29723,33549,38552,40176,
chr21	58234366	58295185	GLEAN_16319	1000	-	58234366	58295185	0	13	447,161,86,167,75,115,59,257,73,149,93,110,14,	0,2123,5439,6412,7514,12354,13321,53873,54436,56814,59088,60584,60805,
chr21	58733921	58796099	GLEAN_02989	1000	+	58733921	58796099	0	14	11,169,178,64,65,230,122,61,67,67,63,67,58,38,	0,11927,23662,45076,47757,48926,49796,52201,54888,56474,56636,60594,60995,62140,
chr21	58945525	58967337	GLEAN_02986	1000	-	58945525	58967337	0	10	162,141,174,113,101,183,120,109,214,114,	0,1772,4347,4687,6627,7541,8676,14721,15962,21698,
chr21	60529563	60590212	GLEAN_14259	1000	+	60529563	60590212	0	78	253,88,174,256,187,272,228,1077,180,150,147,141,177,111,120,240,156,114,111,210,147,167,174,166,189,195,283,101,160,244,184,213,239,157,228,231,141,234,207,122,166,164,130,134,115,162,215,205,174,120,121,196,118,216,213,128,154,147,151,254,135,95,175,76,161,112,61,124,114,171,218,104,212,154,143,169,128,129,	0,7659,9685,10092,10735,12413,12776,16113,17862,19536,21465,22934,23425,23691,23884,24489,26381,26677,27007,27195,27558,28043,28304,29246,29493,29777,30616,31388,32063,33163,33578,33989,34945,35348,37012,37699,38042,38394,38714,39005,39522,40638,41717,43844,44439,44652,45180,45477,46675,46949,47236,48661,49223,49420,49920,50235,51886,52610,52860,53128,53476,53722,53924,54278,55010,55295,55502,556…
chr21	60618994	60623064	GLEAN_14249	1000	-	60618994	60623064	0	10	110,334,269,148,191,166,321,134,367,162,	0,389,1011,1442,1698,2065,2402,3009,3452,3908,
chr21	60662100	60717744	GLEAN_14260	1000	+	60662100	60717744	0	4	249,42,183,1278,	0,36803,43380,54366,
chr21	61319838	61345830	GLEAN_14265	1000	+	61319838	61345830	0	10	245,52,105,168,81,75,93,141,175,572,	0,1851,4792,5500,10382,13010,14834,19547,24687,25420,
chr21	61522687	61538717	GLEAN_14269	1000	+	61522687	61538717	0	16	177,46,219,643,115,123,101,99,124,123,156,122,133,129,132,18,	0,228,2974,3484,6701,6952,7234,7925,8623,9602,9880,10222,12224,13299,13579,16012,
chr21	61925639	61930570	GLEAN_18418	1000	-	61925639	61930570	0	10	90,135,165,162,159,140,112,173,82,72,	0,606,1042,1468,2110,2520,3720,4092,4666,4859,
chr21	62181897	62226411	GLEAN_09162	1000	-	62181897	62226411	0	14	253,131,162,109,68,50,100,174,102,88,226,79,231,261,	0,9198,15611,21383,23512,23665,30883,31122,33736,34444,38065,38632,41759,44253,
chr21	62320051	62330847	GLEAN_09160	1000	-	62320051	62330847	0	6	260,267,361,79,58,70,	0,2002,4610,5530,10247,10726,
chr21	62456084	62475198	GLEAN_20498	1000	-	62456084	62475198	0	21	224,636,162,103,165,121,71,108,71,101,123,62,146,137,226,142,142,34,160,116,391,	0,6803,8088,8373,8583,9250,10026,10420,10624,11638,12548,13270,13408,13973,14488,14876,15811,16732,17212,17447,18723,
chr21	62747198	62777756	GLEAN_23972	1000	+	62747198	62777756	0	19	60,132,90,91,125,139,105,477,719,171,91,1755,139,160,144,89,94,52,236,	0,11155,16998,18191,18982,20464,21159,21371,22164,22960,23777,24021,27313,28779,29159,29395,29857,30109,30322,
chr21	62992488	62993859	GLEAN_18190	1000	-	62992488	62993859	0	3	9,116,79,	0,110,1292,
chr21	62994624	62999197	GLEAN_18189	1000	-	62994624	62999197	0	5	395,315,333,324,7,	0,526,1092,1499,4566,
chr22	963327	1282616	GLEAN_13248	1000	-	963327	1282616	0	8	413,119,59,149,100,126,221,115,	0,2458,7496,11870,13154,14021,15706,319174,
chr22	3414302	3503594	GLEAN_05865	1000	+	3414302	3503594	0	7	94,169,191,800,142,128,180,	0,37138,41580,65701,68347,86201,89112,
chr22	4944899	5016326	GLEAN_17922	1000	+	4944899	5016326	0	5	159,174,99,82,11,	0,62126,66067,69744,71416,
chr22	5264354	5323027	GLEAN_17924	1000	+	5264354	5323027	0	19	22,95,162,151,143,87,84,118,150,203,122,177,81,114,131,36,128,76,152,	0,15239,15731,17098,20293,21508,22168,23596,26151,28068,31406,33322,34929,50655,54636,55688,55914,57545,58521,
chr22	8636222	8729570	GLEAN_17904	1000	-	8636222	8729570	0	19	168,114,93,165,64,109,149,377,154,94,113,89,43,92,73,74,99,91,116,	0,1380,1787,2150,5273,7212,66556,69170,73454,74684,78384,80687,80902,82543,83711,85377,88828,91008,93232,
chr22	9582264	9609785	GLEAN_17944	1000	+	9582264	9609785	0	7	156,33,102,57,93,186,126,	0,4973,12636,16134,19556,23548,27395,
chr22	9621037	9638943	GLEAN_17945	1000	+	9621037	9638943	0	20	68,67,75,206,109,111,200,79,99,139,101,138,159,180,146,145,186,72,276,114,	0,2282,2471,2863,4296,5573,5987,6545,6716,7417,7694,9689,9931,10626,11344,12428,16448,16801,17273,17792,
chr22	9639729	9656946	GLEAN_17902	1000	-	9639729	9656946	0	15	86,150,133,179,117,160,159,150,145,202,232,130,229,165,109,	0,234,461,686,1293,1598,1975,2226,2453,2714,3328,3660,10390,13841,17108,
chr22	9766872	9777548	GLEAN_22665	1000	+	9766872	9777548	0	2	146,421,	0,10255,
chr22	9857786	9875868	GLEAN_26162	1000	+	9857786	9875868	0	20	68,67,75,206,109,111,200,79,99,139,101,138,159,180,146,145,186,72,276,114,	0,2464,2653,3045,4478,5755,6169,6727,6898,7599,7876,9871,10113,10808,11526,12610,16624,16977,17449,17968,
chr22	9876654	9897720	GLEAN_26161	1000	-	9876654	9897720	0	17	86,150,133,179,117,160,159,150,145,202,232,130,229,165,265,143,34,	0,234,461,686,1293,1598,1975,2226,2453,2719,3333,3665,10395,13846,17113,20811,21032,
chr22	9999338	10023242	GLEAN_26160	1000	-	9999338	10023242	0	12	76,146,56,180,191,81,99,43,80,58,94,171,	0,319,574,920,1230,2628,3521,5286,5630,22405,23439,23733,
chr22	10921033	10932873	GLEAN_11215	1000	+	10921033	10932873	0	6	133,119,246,129,166,95,	0,1248,10228,11223,11471,11745,
chr22	11393214	11398428	GLEAN_23799	1000	-	11393214	11398428	0	4	981,315,260,211,	0,1077,1877,5003,
chr22	13233834	13288523	GLEAN_02783	1000	-	13233834	13288523	0	13	113,292,201,63,196,110,115,65,195,92,147,183,94,	0,1105,4541,7254,10914,13036,14680,17080,17227,19244,25245,44870,54595,
chr22	13308596	13315256	GLEAN_02781	1000	-	13308596	13315256	0	3	27,83,118,	0,297,6542,
chr22	13440365	13442639	GLEAN_02776	1000	-	13440365	13442639	0	2	463,89,	0,2185,
chr22	13448817	13456115	GLEAN_02815	1000	+	13448817	13456115	0	5	8,154,159,185,163,	0,804,3549,3792,7135,
chr22	13507606	13516265	GLEAN_02817	1000	+	13507606	13516265	0	8	207,251,106,142,104,110,186,193,	0,1564,1933,3431,3664,5296,6356,8466,
chr22	13846892	13859278	GLEAN_05933	1000	+	13846892	13859278	0	14	13,228,254,239,202,145,104,339,159,120,151,122,61,209,	0,461,882,1267,1595,2923,6026,6209,6805,9201,9917,10155,11240,12177,
chr22	14306238	14308088	GLEAN_06273	1000	+	14306238	14308088	0	4	31,164,102,45,	0,957,1336,1805,
chr22	14504976	14508317	GLEAN_06275	1000	+	14504976	14508317	0	6	3,102,95,100,54,291,	0,534,1177,2593,2788,3050,
chr22	15019753	15020142	GLEAN_14025	1000	-	15019753	15020142	0	2	69,69,	0,320,
chr22	15735189	15776207	GLEAN_02409	1000	-	15735189	15776207	0	23	609,89,134,299,471,245,130,243,321,258,84,250,110,118,149,243,39,179,59,209,106,48,71,	0,952,1518,2531,5694,11040,18280,23648,24255,25249,26149,26627,27825,28661,29145,29863,33356,34337,35043,35440,35975,38170,40947,
chr22	15822735	15840514	GLEAN_02408	1000	-	15822735	15840514	0	10	13,146,124,111,116,70,131,477,78,255,	0,682,1002,1878,2992,5390,8211,10374,16395,17524,
chr22	19067902	19113726	GLEAN_25201	1000	-	19067902	19113726	0	7	50,71,68,94,74,81,123,	0,5121,5500,9047,9772,11184,45701,
chr22	21513693	21535703	GLEAN_21379	1000	-	21513693	21535703	0	7	249,254,194,127,139,194,148,	0,437,1304,4699,9446,16173,21862,
chr22	26815759	26816598	GLEAN_08848	1000	-	26815759	26816598	0	2	66,66,	0,773,
chr22	28025848	28261159	GLEAN_12158	1000	-	28025848	28261159	0	16	145,167,70,122,102,80,202,84,88,105,205,154,87,138,102,177,	0,5544,10171,11954,15618,16319,16503,27268,39550,51901,78660,84223,89720,90848,147626,235134,
chr22	30750793	30945138	GLEAN_06361	1000	+	30750793	30945138	0	24	50,556,66,95,93,85,57,23,84,66,58,87,77,139,142,134,120,229,57,148,120,812,133,121,	0,868,61370,64008,75238,86901,120992,121850,147372,148962,151218,152708,170775,172667,173288,174336,174565,176127,179159,180718,184017,185119,190115,194224,
chr22	31001952	31022644	GLEAN_06357	1000	-	31001952	31022644	0	3	173,218,176,	0,2649,20516,
chr22	31101990	31138075	GLEAN_06365	1000	+	31101990	31138075	0	15	210,101,109,95,105,107,104,93,72,87,69,62,120,103,147,	0,1626,2331,6536,6975,11980,15925,21809,22248,23828,24421,27708,32945,35254,35938,
chr22	32367857	32691333	GLEAN_09792	1000	+	32367857	32691333	0	11	84,142,100,91,153,90,97,162,143,121,116,	0,68809,140290,141071,146478,148209,155897,167503,170016,301673,323360,
chr22	36994121	37012565	GLEAN_15265	1000	+	36994121	37012565	0	8	145,206,146,220,109,169,78,97,	0,806,3684,4087,4415,14732,18132,18347,
chr22	39345458	39535044	GLEAN_07768	1000	+	39345458	39535044	0	15	20,115,157,165,137,163,117,126,335,375,204,36,26,95,113,	0,24517,50526,66769,78470,79287,80851,82111,84715,95717,112542,122292,124358,174004,189473,
chr22	39757448	39785913	GLEAN_07771	1000	+	39757448	39785913	0	14	163,163,152,108,120,116,173,163,191,180,106,218,133,63,	0,779,1384,1952,4253,4691,5490,7776,9066,10783,13222,16411,24425,28402,
chr22	39843741	39924179	GLEAN_07765	1000	-	39843741	39924179	0	18	212,63,70,87,78,49,79,118,162,102,105,75,74,78,187,48,51,102,	0,12745,16006,16519,17137,21441,23888,25609,26121,27665,28742,31715,32474,33052,44160,50950,53007,80336,
chr22	39946168	39986965	GLEAN_07763	1000	-	39946168	39986965	0	9	177,101,55,158,133,114,109,153,89,	0,4950,5335,8682,11841,13364,14902,25516,40708,
chr22	41137129	41196632	GLEAN_04978	1000	+	41137129	41196632	0	21	5,37,63,96,72,141,138,169,51,51,63,60,81,60,123,75,321,118,172,135,93,	0,1176,3120,7387,7746,9343,10429,11826,12084,12628,17115,32431,37732,38107,43783,44924,47245,47974,51621,55708,59410,
chr22	41652912	41667737	GLEAN_13765	1000	+	41652912	41667737	0	23	87,167,105,163,111,129,117,169,126,182,186,140,155,27,51,117,78,27,117,175,155,97,70,	0,1230,3436,3685,3984,4578,5372,5747,6024,6334,6614,8436,8787,9217,9508,9995,10970,11244,11356,12264,13982,14271,14755,
chr22	41773036	41873426	GLEAN_13768	1000	+	41773036	41873426	0	32	48,153,98,148,144,117,69,99,83,96,92,214,142,98,277,106,282,304,212,186,158,264,146,158,184,211,202,165,156,71,217,173,	0,1639,2719,11858,18082,19416,22076,23180,26324,30608,31299,37277,40285,41568,48598,53120,56761,57101,61299,66716,67815,68686,74058,79807,85976,86928,87769,91347,94879,98025,98209,100217,
chr22	42020035	42045270	GLEAN_13752	1000	-	42020035	42045270	0	69	57,117,147,105,150,120,110,166,134,145,194,108,105,150,202,57,150,87,177,60,141,147,78,48,123,75,74,126,77,46,96,196,84,57,129,132,99,99,78,112,131,48,96,96,159,94,187,112,87,96,63,159,81,54,114,63,141,138,80,125,131,197,111,96,70,86,116,137,81,	0,139,338,561,744,972,1174,1359,1614,1827,2066,2337,2548,2737,3156,3438,3596,3858,4028,4416,4553,5066,5326,5616,5938,6311,6510,6740,7037,7208,7346,7558,8201,8664,8859,9236,9449,9675,9863,10299,10566,10845,11030,11649,12925,13186,13382,14020,14398,14730,15065,15538,16036,16356,16487,16876,17080,17360,17681,18044,18338,18669,19106,19482,19970,20111,20401,20851,25154,
chr22	42048157	42063468	GLEAN_13751	1000	-	42048157	42063468	0	7	611,162,129,157,367,1395,32,	0,1333,2015,2609,3178,5434,15279,
chr22	46004202	46005977	GLEAN_26099	1000	+	46004202	46005977	0	3	424,65,636,	0,668,1139,
chr22	46730848	46771161	GLEAN_26104	1000	+	46730848	46771161	0	10	135,41,128,67,139,114,750,66,219,81,	0,2664,4660,20552,25487,27529,35355,37900,39682,40232,
chr22	46838643	46841309	GLEAN_11513	1000	-	46838643	46841309	0	5	395,397,176,152,377,	0,447,1105,1907,2289,
chr22	47188556	47190184	GLEAN_11520	1000	+	47188556	47190184	0	3	37,65,357,	0,333,1271,
chr22	47191367	47195681	GLEAN_11510	1000	-	47191367	47195681	0	14	165,61,80,69,145,50,74,57,90,77,95,105,65,94,	0,248,409,1068,1220,1488,1623,2043,2200,2378,2713,3141,3337,4220,
chr22	47205705	47207916	GLEAN_11521	1000	+	47205705	47207916	0	3	211,242,180,	0,1427,2031,
chr22	47349197	47349773	GLEAN_11527	1000	+	47349197	47349773	0	1	576,	0,
chr22	47732678	47759056	GLEAN_20684	1000	-	47732678	47759056	0	10	153,81,86,125,76,124,80,65,140,225,	0,799,1148,1686,2138,3432,5342,5837,7102,26153,
chr22	47769966	47774224	GLEAN_20686	1000	+	47769966	47774224	0	3	20,221,524,	0,3272,3734,
chr22	47798743	47806726	GLEAN_20683	1000	-	47798743	47806726	0	9	118,96,109,17,65,135,94,92,207,	0,274,1218,1983,2321,2693,6998,7394,7776,
chr22	48017515	48020568	GLEAN_20690	1000	+	48017515	48020568	0	11	78,92,169,109,137,98,37,94,118,143,68,	0,608,802,1123,1598,1825,2042,2197,2366,2752,2985,
chr22	48026715	48034917	GLEAN_20692	1000	+	48026715	48034917	0	6	250,107,105,298,116,147,	0,2135,6547,6846,7267,8055,
chr22	48036697	48038208	GLEAN_20693	1000	+	48036697	48038208	0	3	146,121,66,	0,1154,1445,
chr22	48049742	48052163	GLEAN_20695	1000	+	48049742	48052163	0	4	21,924,90,318,	0,496,1841,2103,
chr22	48121464	48139901	GLEAN_20679	1000	-	48121464	48139901	0	8	191,154,130,129,161,142,43,118,	0,561,800,1329,3548,3885,4272,18319,
chr22	48238884	48261029	GLEAN_20675	1000	-	48238884	48261029	0	24	126,130,98,75,180,72,150,162,92,85,86,73,78,88,98,161,66,61,84,74,70,156,166,17,	0,985,1193,2310,2698,3666,3820,4572,6367,6664,7135,8088,8244,8490,9188,9734,10605,11177,12078,14636,15192,19024,19907,22128,
chr22	48266585	48341122	GLEAN_20674	1000	-	48266585	48341122	0	20	126,151,98,75,261,96,147,86,82,43,98,161,267,61,75,74,70,90,1279,44,	0,856,2561,3332,4413,6058,6850,7751,8059,8281,8996,9907,10447,12779,18792,51049,65900,67537,69289,74493,
chr22	48367572	48372609	GLEAN_20699	1000	+	48367572	48372609	0	5	127,486,766,148,141,	0,1392,2861,4656,4896,
chr22	48535205	48543531	GLEAN_20671	1000	-	48535205	48543531	0	22	106,107,103,191,89,81,84,139,89,52,98,61,122,41,92,138,164,76,88,127,133,12,	0,199,398,609,910,1345,1513,2088,2661,3613,4119,5294,5803,6010,6133,6321,6625,6878,7053,7517,8106,8314,
chr22	48635254	48648427	GLEAN_20669	1000	-	48635254	48648427	0	2	2403,285,	0,12888,
chr22	48745536	48747177	GLEAN_20668	1000	-	48745536	48747177	0	3	43,55,223,	0,1020,1418,
chr22	48786627	48795963	GLEAN_20712	1000	+	48786627	48795963	0	4	156,121,131,174,	0,4672,8526,9162,
chr22	48798391	48799087	GLEAN_20713	1000	+	48798391	48799087	0	2	78,357,	0,339,
chr22	48901195	48904148	GLEAN_20666	1000	-	48901195	48904148	0	5	197,102,225,165,376,	0,626,829,1355,2577,
chr22	48910855	48912214	GLEAN_20717	1000	+	48910855	48912214	0	1	1359,	0,
chr22	48929371	48943271	GLEAN_20719	1000	+	48929371	48943271	0	30	88,173,136,74,189,64,203,121,189,206,80,133,159,128,67,193,144,232,164,225,218,97,373,185,242,349,208,142,160,137,	0,209,466,684,1154,1440,1721,2012,2806,3326,3783,3952,4266,4504,8674,8990,9260,9623,9938,10188,10504,10820,11012,11467,11725,12044,12726,13031,13522,13763,
chr22	48957210	48964502	GLEAN_20721	1000	+	48957210	48964502	0	24	117,148,110,76,65,54,61,72,86,87,100,79,109,131,93,138,88,193,32,93,128,67,126,51,	0,261,762,1014,1302,1919,2098,2499,3498,3754,4282,4496,4650,4858,5092,5296,5521,5698,5943,6138,6345,6566,6707,7241,
chr22	48975296	49007234	GLEAN_20722	1000	+	48975296	49007234	0	10	309,1038,45,178,155,115,109,152,91,193,	0,16195,21474,22239,23004,24267,29297,29762,30244,31745,
chr22	49008329	49013056	GLEAN_20723	1000	+	49008329	49013056	0	14	98,49,102,75,207,88,200,91,96,144,145,144,84,22,	0,535,800,1020,1433,2131,2291,2570,2759,3826,4055,4295,4520,4705,
chr22	49018067	49020900	GLEAN_20724	1000	+	49018067	49020900	0	11	165,296,163,129,71,62,83,183,120,69,120,	0,244,669,1190,1564,1727,1893,2077,2336,2559,2713,
chr22	49021215	49028923	GLEAN_20664	1000	-	49021215	49028923	0	7	461,119,117,84,1589,857,100,	0,556,763,1154,1318,2958,7608,
chr22	49029424	49034575	GLEAN_20663	1000	-	49029424	49034575	0	7	221,124,91,186,163,97,135,	0,742,1077,1896,2613,4126,5016,
chr22	49398732	49409085	GLEAN_22088	1000	+	49398732	49409085	0	21	23,159,140,111,164,165,153,83,148,114,78,96,107,70,93,105,96,180,55,137,15,	0,2087,2552,2923,3561,3920,4163,4696,4863,5268,5514,5906,6091,6373,7537,7722,8181,9251,9690,9999,10338,
chr22	49424474	49433101	GLEAN_22090	1000	+	49424474	49433101	0	13	69,141,87,130,199,80,116,144,161,86,89,76,65,	0,320,2169,3313,3626,4355,6385,6712,7026,7279,7659,8052,8562,
chr22	49436819	49466803	GLEAN_22091	1000	+	49436819	49466803	0	116	85,181,160,94,162,161,130,117,147,117,150,129,144,126,144,120,144,126,147,123,147,135,147,137,127,147,173,36,27,45,63,72,36,36,72,78,27,54,63,60,36,36,36,45,36,33,33,54,60,36,81,36,45,72,45,27,30,81,36,36,81,36,63,45,36,36,96,36,36,48,36,123,201,36,54,69,45,63,45,36,36,45,33,63,36,81,69,36,42,45,45,36,60,108,72,36,60,45,36,36,72,36,81,54,54,63,63,117,78,54,49,33,87,90,198,17,	0,557,1394,1639,1824,2158,2400,2632,2852,3085,3277,3512,4281,4516,4746,5477,5754,6255,6481,6882,7368,7770,7990,8219,8639,8851,9085,9356,9476,9597,9716,10174,10341,10519,10735,10903,11204,11313,11509,11667,11822,12236,12351,12728,12853,13009,13355,13553,13681,13837,13970,14149,14378,14604,14913,15206,15407,15565,15721,15840,15970,16279,16717,16865,17513,17622,17769,17976,18098,18242,18611,18775,18…
chr22	49581346	49584255	GLEAN_22085	1000	-	49581346	49584255	0	3	753,165,297,	0,1288,2612,
chr22	49997079	50089148	GLEAN_22102	1000	+	49997079	50089148	0	17	223,69,123,135,1056,120,3333,107,216,184,60,290,114,93,82,113,270,	0,17154,45642,50753,51466,53246,55286,76154,77035,80257,80953,81131,82823,84758,88251,89830,91799,
chr22	50091927	50106772	GLEAN_22073	1000	-	50091927	50106772	0	19	254,140,104,158,160,194,82,207,176,105,76,837,153,150,121,302,111,131,202,	0,346,558,753,1012,1293,1557,1721,2123,2560,2751,3050,4166,5998,6855,7445,11903,12646,14643,
chr22	50451398	50472064	GLEAN_22107	1000	+	50451398	50472064	0	26	84,75,128,77,50,132,81,132,48,57,59,80,115,66,146,312,155,152,180,382,951,185,105,139,114,480,	0,6982,12930,13244,13811,13947,14265,14435,14650,15026,15164,15369,15561,15764,16122,16455,16842,17085,17308,17576,18318,19343,19614,19788,20002,20186,
chr22	50472646	50511375	GLEAN_22070	1000	-	50472646	50511375	0	23	246,207,81,167,83,86,523,116,202,189,377,219,99,95,113,127,173,106,221,158,130,8,48,	0,323,714,1361,1630,3173,3339,3944,4138,4421,5103,6203,6581,7942,8984,10597,11103,11806,12090,13068,26944,27172,38681,
chr22	50800256	50830892	GLEAN_22066	1000	-	50800256	50830892	0	51	313,87,149,159,117,95,173,110,90,117,78,172,125,96,317,161,136,125,158,150,357,138,160,179,507,86,160,159,154,103,160,134,175,93,83,322,120,133,608,99,84,81,101,283,86,83,125,82,129,89,51,	0,926,1857,2082,2336,2695,2930,3217,3405,4083,4270,5239,5493,5982,6178,6596,7240,7462,7738,8040,8276,8724,9098,9338,10147,10824,11084,11431,11696,12022,12338,12858,13119,13478,13672,13972,14494,14692,14907,15811,16312,17819,18386,18712,19087,20886,21139,21346,21529,21736,30585,
chr22	50882830	50903124	GLEAN_22065	1000	-	50882830	50903124	0	14	378,42,142,95,67,61,154,193,95,119,111,135,103,75,	0,1006,1151,1914,2298,2703,4291,4885,5251,5530,5758,7464,9437,20219,
chr22	51204850	51212281	GLEAN_19798	1000	+	51204850	51212281	0	6	202,69,223,176,176,501,	0,1917,2074,3426,6297,6930,
chr22	51214467	51226152	GLEAN_19799	1000	+	51214467	51226152	0	13	171,110,205,91,509,171,87,139,81,129,93,173,204,	0,2656,2989,3370,3660,5516,5817,6001,6225,6474,6705,6918,11481,
chr22	51234111	51272799	GLEAN_19800	1000	+	51234111	51272799	0	54	3742,651,226,116,89,158,164,126,170,186,117,172,142,121,184,102,95,210,196,156,175,168,127,207,175,113,80,124,117,149,110,159,201,889,159,140,111,164,165,153,83,148,114,78,96,107,70,93,204,96,180,55,137,15,	0,5592,6842,7298,7738,7935,8638,9060,9278,10081,10802,11411,11728,11968,12381,12854,14558,14873,15312,15756,16233,16970,17363,17578,17982,18382,19453,20048,20581,20803,21199,21607,22287,23298,30303,30768,31139,31777,32136,32379,32912,33079,33484,33730,34122,34307,34589,35753,35938,36397,37586,38025,38334,38673,
chr22	51376146	51409222	GLEAN_01716	1000	+	51376146	51409222	0	17	43,164,109,183,148,56,179,175,155,91,48,156,142,68,185,190,35,	0,3785,6925,7330,8129,9220,14623,15229,15929,18040,20357,21028,23092,27992,29980,31295,33041,
chr22	51797260	51801876	GLEAN_01709	1000	-	51797260	51801876	0	3	1044,175,185,	0,1674,4431,
chr22	51895813	51913328	GLEAN_01721	1000	+	51895813	51913328	0	10	3,89,195,61,72,66,78,177,104,19,	0,4511,6918,10546,11610,12723,12871,14887,16106,17496,
chr22	52516612	52516951	GLEAN_01724	1000	+	52516612	52516951	0	1	339,	0,
chr22	52539596	52592493	GLEAN_01725	1000	+	52539596	52592493	0	9	82,204,366,369,222,381,366,88,433,	0,25901,34429,36004,43979,45178,47386,50052,52464,
chr22	52613109	52618893	GLEAN_01704	1000	-	52613109	52618893	0	3	401,99,109,	0,3550,5675,
chr22	52630802	52657634	GLEAN_01703	1000	-	52630802	52657634	0	8	105,156,124,71,166,95,102,57,	0,2079,3264,7766,10876,17200,17590,26775,
chr22	52677872	52702056	GLEAN_01726	1000	+	52677872	52702056	0	6	306,125,97,82,131,159,	0,11595,17668,18337,21632,24025,
chr22	52779725	52814541	GLEAN_01699	1000	-	52779725	52814541	0	9	114,147,124,134,134,152,116,45,3,	0,6340,8013,8487,26871,27361,29978,32280,34813,
chr22	54282234	54284983	GLEAN_15989	1000	+	54282234	54284983	0	3	96,182,130,	0,654,2619,
chr22	54544519	54573925	GLEAN_15991	1000	+	54544519	54573925	0	14	207,113,103,158,154,28,128,188,177,47,119,132,135,144,	0,10273,12247,12650,17048,20427,20563,21023,25907,27159,28265,28724,28965,29262,
chr22	54575830	54614670	GLEAN_15977	1000	-	54575830	54614670	0	8	138,145,111,215,305,182,129,26,	0,288,11783,14379,15406,16731,17805,38814,
chr22	54944732	54951065	GLEAN_15993	1000	+	54944732	54951065	0	5	139,98,115,125,198,	0,1528,2046,5392,6135,
chr22	55971396	56269377	GLEAN_15772	1000	-	55971396	56269377	0	9	33,123,81,150,117,78,118,55,160,	0,173266,278769,279430,280816,284727,286493,297303,297821,
chr22	56670909	56678916	GLEAN_10422	1000	-	56670909	56678916	0	11	203,118,102,75,122,71,70,50,95,135,57,	0,2075,2776,3304,3662,4808,5565,5854,6269,6906,7950,
chr22	57008990	57057204	GLEAN_10419	1000	-	57008990	57057204	0	17	358,124,129,117,126,129,144,138,135,141,102,114,210,181,130,112,1234,	0,2558,4604,5392,7232,7693,7936,8538,10777,15091,17251,18039,18735,19686,21128,22677,46980,
chr22	57172592	57248385	GLEAN_10427	1000	+	57172592	57248385	0	38	220,132,97,151,133,69,107,141,138,156,199,146,90,174,193,107,105,102,129,128,136,63,180,81,132,159,92,175,176,221,137,124,147,251,217,96,84,101,	0,2084,6478,10763,13522,19832,21323,22346,23299,24392,26778,30359,32989,33567,36699,37372,38044,38238,46647,48884,49110,50768,50987,52868,54888,56477,59550,61347,63313,65479,66875,68972,70414,72012,73498,74240,74417,75692,
chr22	57626677	57657759	GLEAN_25737	1000	-	57626677	57657759	0	11	160,92,103,199,64,150,90,152,133,87,141,	0,971,4415,7839,9077,10675,11540,14229,20120,27593,30941,
chr22	57664604	57775438	GLEAN_25740	1000	+	57664604	57775438	0	7	298,208,97,165,657,157,188,	0,46242,53577,54481,92046,97234,110646,
chr22	57913090	57926692	GLEAN_25734	1000	-	57913090	57926692	0	10	183,246,120,139,100,193,210,307,65,267,	0,1155,3709,4158,4976,5426,6470,9947,10770,13335,
chr22	58005963	58016018	GLEAN_25742	1000	+	58005963	58016018	0	5	53,127,219,129,96,	0,2162,6446,7889,9959,
chr22	58034499	58035144	GLEAN_25743	1000	+	58034499	58035144	0	1	645,	0,
chr22	58059540	58076962	GLEAN_25732	1000	-	58059540	58076962	0	24	131,99,139,98,172,143,69,126,104,76,244,96,189,68,134,158,87,93,76,80,72,81,53,37,	0,1760,2309,4081,4750,5193,6957,7324,7800,8958,9676,10871,11682,12087,12444,12668,13651,14092,14286,15271,15478,15789,16436,17385,
chr22	58135743	58137114	GLEAN_25745	1000	+	58135743	58137114	0	4	124,93,199,118,	0,222,459,1253,
chr22	58144463	58159520	GLEAN_25746	1000	+	58144463	58159520	0	11	3,23,52,66,43,113,118,123,119,87,108,	0,2034,2561,3567,3800,6579,8487,12092,13009,14619,14949,
chr22	58398540	58421817	GLEAN_07462	1000	+	58398540	58421817	0	9	361,58,140,194,169,144,143,166,260,	0,5373,6628,7444,8937,11006,12360,14246,23017,
chr22	58934360	58984604	GLEAN_07452	1000	-	58934360	58984604	0	27	216,647,171,131,79,153,553,81,100,82,100,99,71,122,73,98,180,62,108,144,67,62,129,60,94,131,126,	0,1607,4934,11985,12884,13047,15417,22703,23493,28648,31369,32684,33960,37047,38285,38531,39585,40022,41387,42178,42399,43747,43916,44303,45413,45771,50118,
chr22	59798823	59803126	GLEAN_07310	1000	-	59798823	59803126	0	12	207,201,168,96,119,96,46,160,145,56,63,56,	0,272,876,1119,1372,1579,1954,2067,2307,3127,3260,4247,
chr22	59861391	59876834	GLEAN_07308	1000	-	59861391	59876834	0	16	111,156,183,246,113,127,251,94,192,39,208,220,258,176,233,6,	0,373,837,1812,2845,3313,3543,4341,8729,9580,10026,10378,10730,11069,14773,15437,
chr23	1333898	1736934	GLEAN_09053	1000	+	1333898	1736934	0	103	91,62,90,99,78,93,167,113,107,120,96,128,94,155,463,129,78,162,105,96,126,153,155,127,184,158,179,139,194,163,84,108,99,2571,1848,129,89,136,5448,150,216,150,234,153,234,267,549,177,124,209,318,167,157,127,63,242,130,200,496,1472,162,171,167,160,327,85,242,207,120,108,219,204,232,227,123,102,102,174,156,198,129,171,156,207,120,170,160,195,129,144,189,130,164,163,155,75,18,118,72,200,111,124,263,	0,109217,147801,148415,150112,152421,175562,202381,202589,206134,208779,209316,212386,212938,214109,214659,214944,215095,215335,218020,219289,219991,220333,220810,221406,222485,223507,225381,227000,228263,229239,230142,230716,234241,237375,240593,242940,245851,247059,252632,252925,253326,253822,255251,257511,258517,262043,267034,272193,278578,280190,283536,286162,287626,290395,291122,292207,29528…
chr23	4410103	4483171	GLEAN_19914	1000	+	4410103	4483171	0	5	444,165,69,125,2311,	0,65559,65753,66390,70757,
chr23	5022681	5027416	GLEAN_01436	1000	+	5022681	5027416	0	4	76,249,282,155,	0,1933,3651,4580,
chr23	5059482	5066411	GLEAN_26267	1000	-	5059482	5066411	0	11	231,137,160,174,189,129,198,206,131,115,490,	0,456,829,1142,1428,3672,4246,4894,5346,6236,6439,
chr23	5082284	5089110	GLEAN_26266	1000	-	5082284	5089110	0	11	231,137,160,174,189,129,198,206,131,115,490,	0,456,829,1143,1430,3571,4146,4792,5245,6133,6336,
chr23	5093655	5096778	GLEAN_26265	1000	-	5093655	5096778	0	6	89,205,130,112,148,147,	0,327,885,1799,2070,2976,
chr23	5098405	5106646	GLEAN_26264	1000	-	5098405	5106646	0	11	213,137,163,174,189,129,198,206,131,115,598,	0,1203,1604,2000,3021,3372,4332,5672,6831,7099,7643,
chr23	5167897	5173944	GLEAN_26263	1000	-	5167897	5173944	0	6	14,36,117,285,282,55,	0,362,796,2189,4302,5992,
chr23	5275982	5283148	GLEAN_26272	1000	+	5275982	5283148	0	12	29,304,138,139,215,375,129,252,266,305,123,137,	0,1592,2505,3404,3623,3931,4827,5140,5511,6254,6793,7029,
chr23	5369654	5375166	GLEAN_26259	1000	-	5369654	5375166	0	10	148,106,92,133,130,173,180,157,248,232,	0,258,682,889,1234,1909,3203,3726,4382,5280,
chr23	5375941	5379211	GLEAN_26273	1000	+	5375941	5379211	0	7	411,169,54,165,141,197,273,	0,500,826,1013,1326,1673,2997,
chr23	5380017	5380935	GLEAN_26274	1000	+	5380017	5380935	0	4	46,218,117,159,	0,202,527,759,
chr23	5476261	5522209	GLEAN_19551	1000	-	5476261	5522209	0	4	179,85,45,54,	0,4396,5952,45894,
chr23	5585102	5587447	GLEAN_19556	1000	+	5585102	5587447	0	2	99,78,	0,2267,
chr23	5594858	5600631	GLEAN_19549	1000	-	5594858	5600631	0	5	42,56,78,172,150,	0,689,3190,5247,5623,
chr23	5698392	5705270	GLEAN_19548	1000	-	5698392	5705270	0	5	179,147,48,198,436,	0,2035,2297,4013,6442,
chr23	5990453	5997501	GLEAN_19546	1000	-	5990453	5997501	0	5	131,97,88,146,171,	0,808,1235,3861,6877,
chr23	6529965	6532397	GLEAN_19567	1000	+	6529965	6532397	0	6	5,75,81,149,173,171,	0,360,522,959,1783,2261,
chr23	7422558	7423386	GLEAN_19537	1000	-	7422558	7423386	0	1	828,	0,
chr23	7536910	7586462	GLEAN_19535	1000	-	7536910	7586462	0	19	131,95,96,124,118,62,38,23,155,124,84,123,52,136,206,112,268,121,329,	0,569,1593,1900,3023,8750,9883,9974,13326,15790,19481,21109,22136,34590,39185,45847,47303,49035,49223,
chr23	7643242	7658674	GLEAN_19534	1000	-	7643242	7658674	0	6	28,87,39,135,208,52,	0,205,498,2686,4104,15380,
chr23	7801476	7804269	GLEAN_04667	1000	+	7801476	7804269	0	5	284,216,390,277,102,	0,383,1448,2014,2691,
chr23	7851931	7856510	GLEAN_04668	1000	+	7851931	7856510	0	6	3,99,87,102,92,76,	0,467,3915,4089,4301,4503,
chr23	7871409	7877744	GLEAN_04663	1000	-	7871409	7877744	0	17	215,115,291,112,96,122,33,75,69,85,104,252,298,51,179,84,159,	0,335,977,1375,1569,1760,2001,2559,2796,2943,3120,3310,3832,4218,4398,4834,6176,
chr23	7879915	7888588	GLEAN_04662	1000	-	7879915	7888588	0	8	12,35,90,342,396,261,171,37,	0,700,868,1048,1781,7838,8340,8636,
chr23	8177521	8244640	GLEAN_04677	1000	+	8177521	8244640	0	56	89,71,122,87,159,99,84,147,96,51,143,142,162,173,120,183,252,145,121,200,130,58,166,165,100,125,123,201,252,126,126,121,191,149,109,91,170,175,185,201,111,96,102,87,111,193,126,173,165,193,105,128,166,161,162,69,	0,14507,27481,29425,29980,30324,31232,31894,32217,32869,33113,34630,36278,38506,39199,39706,40569,40910,41585,42371,44598,45230,46440,47892,48129,48594,49782,49984,51112,51570,51806,53198,53826,54598,54886,55278,55474,56711,57021,57527,57873,58414,58629,58808,59409,59648,60063,60577,61606,62447,63084,63274,64109,64827,66262,67050,
[truncated: 1,890 more rows]
