# Supplementary material for: The bovine lactation genome: insights into the evolution of mammalian milk
Source: Genome Biol. 2009 Apr 24;10(4):R43. doi: 10.1186/gb-2009-10-4-r43 (PMC2688934; doi:10.1186/gb-2009-10-4-r43)
Supplement: Additional data file 4 — Custom track in BED format for the UCSC Genome Browser, bovine assembly 3.1. [file gb-2009-10-4-r43-S4.bed]

track name=Pregnancy_Mammary_Set description='Pregnancy Mammary Set' db=bosTau3
chr1	725728	732989	GLEAN_06215	1000	+	725728	732989	0	7	36,51,111,130,113,87,114,	0,1372,2369,4633,5445,6783,7147,
chr1	1091998	1114917	GLEAN_07917	1000	+	1091998	1114917	0	21	145,96,175,112,69,126,88,86,169,232,95,110,199,252,153,207,138,131,142,116,192,	0,1227,1800,5219,6300,6871,8074,8651,8901,12042,14153,14542,14994,16235,16779,18935,20227,21358,21730,22529,22727,
chr1	1202095	1232568	GLEAN_07913	1000	-	1202095	1232568	0	7	231,158,160,146,209,133,79,	0,4116,4977,9167,13585,21105,30394,
chr1	1931493	2019119	GLEAN_07926	1000	+	1931493	2019119	0	30	124,87,268,226,84,62,97,170,82,153,166,24,192,85,141,193,159,157,118,216,79,163,210,144,39,39,71,109,233,801,	0,24542,26489,30218,31150,35333,37692,39292,40193,43039,45690,48106,52192,54434,57551,58714,59144,60446,61191,61408,64586,66779,70697,72055,72760,75918,76089,79367,79739,86825,
chr1	20469725	20514881	GLEAN_13149	1000	+	20469725	20514881	0	7	109,90,168,105,112,177,685,	0,13208,14485,16382,23872,28522,44471,
chr1	21413616	21436230	GLEAN_02630	1000	+	21413616	21436230	0	6	79,310,158,87,103,85,	0,10839,11293,17137,19274,22529,
chr1	40309893	40544783	GLEAN_23033	1000	+	40309893	40544783	0	49	182,53,180,69,133,182,56,49,72,93,78,75,75,72,75,66,75,75,75,72,75,81,96,84,57,60,81,75,75,75,75,60,48,81,78,21,66,75,78,105,129,69,210,109,80,30,162,123,116,	0,23772,27215,51979,55108,70372,71067,79974,80964,81573,89355,91324,92147,93114,93662,101566,102762,103381,104384,105883,106723,112825,118615,134722,136379,137300,138029,140927,142582,146381,150393,156943,157589,158434,161237,161547,169507,172608,185193,186772,190635,191527,199432,204952,229972,230775,231552,232971,234774,
chr1	46012187	46017613	GLEAN_09453	1000	-	46012187	46017613	0	6	81,64,137,111,76,5,	0,700,1814,4589,5214,5421,
chr1	49039391	49040036	GLEAN_06059	1000	-	49039391	49040036	0	1	645,	0,
chr1	52256495	52463675	GLEAN_11862	1000	-	52256495	52463675	0	9	347,81,104,149,137,157,1901,252,334,	0,1065,3507,11389,13286,24275,32406,206479,206846,
chr1	52962002	53007765	GLEAN_21255	1000	-	52962002	53007765	0	4	422,1605,188,11,	0,12207,45185,45752,
chr1	58471205	58490285	GLEAN_20056	1000	+	58471205	58490285	0	7	194,166,89,68,79,111,151,	0,3661,7072,7851,13246,16628,18929,
chr1	61993051	62159451	GLEAN_07556	1000	-	61993051	62159451	0	21	129,125,205,264,133,30,176,165,117,88,98,145,23,141,142,159,128,112,122,150,1128,	0,1864,5217,6457,11875,13041,15135,18501,19089,28967,32433,33784,35337,40264,42340,43309,45477,47134,61845,65647,165272,
chr1	64318979	64321678	GLEAN_09859	1000	-	64318979	64321678	0	4	24,145,153,11,	0,1234,2314,2688,
chr1	65129794	65130370	GLEAN_24715	1000	+	65129794	65130370	0	1	576,	0,
chr1	65327140	65336792	GLEAN_24717	1000	+	65327140	65336792	0	4	123,122,89,236,	0,4164,7326,9416,
chr1	66486155	66585767	GLEAN_22448	1000	-	66486155	66585767	0	9	162,80,394,128,91,147,113,910,57,	0,1468,1664,6045,6822,8332,14432,90688,99555,
chr1	67117479	67139716	GLEAN_08145	1000	-	67117479	67139716	0	14	180,174,80,124,144,102,396,177,61,87,87,121,127,99,	0,1719,3868,6141,6703,6992,7537,12866,14206,18463,19051,19314,20601,22138,
chr1	76774296	76779940	GLEAN_22438	1000	+	76774296	76779940	0	11	29,46,133,140,169,110,144,138,90,80,145,	0,832,966,1391,2289,2552,2877,3321,3703,4162,5499,
chr1	79981591	79988005	GLEAN_11756	1000	+	79981591	79988005	0	11	74,266,83,6,136,142,120,136,98,112,135,	0,1885,2868,3365,3562,3788,4433,4657,4896,5514,6279,
chr1	88430587	88711743	GLEAN_09733	1000	+	88430587	88711743	0	26	111,76,77,244,291,69,59,152,60,139,54,125,175,87,139,72,119,106,173,114,150,281,213,167,128,312,	0,24669,111487,131059,135172,143910,178702,186964,192079,200307,203506,216760,218111,220296,221582,223795,226479,228444,229447,232172,232611,239043,253302,267365,270195,280844,
chr1	97915495	98006175	GLEAN_03548	1000	+	97915495	98006175	0	3	175,162,347,	0,86589,90333,
chr1	109021015	109061036	GLEAN_21454	1000	+	109021015	109061036	0	8	7,136,175,163,127,220,51,174,	0,2707,4786,5250,18623,36865,39521,39847,
chr1	116813776	116825605	GLEAN_13100	1000	+	116813776	116825605	0	5	44,133,229,50,150,	0,1359,1844,6924,11679,
chr1	117978248	118098822	GLEAN_04642	1000	+	117978248	118098822	0	47	59,92,150,878,179,192,191,153,193,263,191,101,172,171,195,186,93,131,144,94,126,207,114,116,121,138,211,179,165,92,92,178,180,160,180,143,98,233,135,201,144,151,157,154,152,106,174,	0,16537,17746,19818,21558,22346,23572,24232,25079,25502,27492,27775,28063,28839,30592,31935,40951,42736,44230,46518,47606,53266,58463,62945,65726,67413,69180,72448,76185,77412,82619,82945,84508,85120,87174,91199,102848,103546,105357,106976,110432,113032,113772,114044,115493,119056,120400,
chr1	120666204	120715518	GLEAN_06114	1000	+	120666204	120715518	0	28	45,45,132,99,115,134,68,95,36,83,166,212,44,105,67,164,163,80,88,123,157,96,67,160,111,119,177,139,	0,9429,10816,12922,15328,16003,18440,19058,19236,19359,20440,20772,21931,25023,26057,26204,27899,28466,28943,30048,32607,34374,35171,39071,43923,46548,47896,49175,
chr1	125675790	125737836	GLEAN_24850	1000	-	125675790	125737836	0	15	214,55,137,160,57,91,152,172,179,56,148,162,109,173,43,	0,7843,18775,32367,34871,36337,38364,39983,41460,45155,46159,47493,48456,51500,62003,
chr1	126868398	126877841	GLEAN_09566	1000	+	126868398	126877841	0	3	15,33,1017,	0,287,8426,
chr1	127941748	127998525	GLEAN_09559	1000	-	127941748	127998525	0	10	153,78,78,109,61,100,99,92,185,92,	0,12558,14823,16895,33371,34999,51830,53823,54924,56685,
chr1	131791961	131800206	GLEAN_15616	1000	-	131791961	131800206	0	4	93,72,129,21,	0,1405,3580,8224,
chr1	132267204	132292038	GLEAN_01297	1000	-	132267204	132292038	0	8	1160,262,104,159,50,149,292,182,	0,2863,4386,5285,7700,9599,14668,24652,
chr1	132908934	132912138	GLEAN_01293	1000	-	132908934	132912138	0	3	14,147,85,	0,1307,3119,
chr1	135243445	135337326	GLEAN_07650	1000	+	135243445	135337326	0	39	17,95,548,90,60,130,77,186,27,63,87,54,159,63,27,132,63,27,36,72,36,90,27,63,75,27,54,75,69,43,63,44,123,156,33,246,198,116,214,	0,112,55311,63403,64320,66342,71089,71598,72086,73252,73416,73815,74009,75033,75894,77280,77757,78998,79780,80179,80558,80887,81526,81740,82034,82892,83141,83484,85029,85673,86203,88638,88946,89987,90573,91628,92045,92681,93667,
chr1	135604982	135783761	GLEAN_10207	1000	+	135604982	135783761	0	12	59,182,119,90,127,140,203,110,142,1108,138,141,	0,10689,20881,37977,43034,47373,48424,49470,49749,56439,175685,178638,
chr1	145231818	145260623	GLEAN_04335	1000	+	145231818	145260623	0	5	163,152,123,94,116,	0,22296,22755,24841,28689,
chr1	145332931	145403904	GLEAN_04336	1000	+	145332931	145403904	0	18	177,127,146,93,182,192,107,126,137,209,127,111,144,115,37,64,85,194,	0,916,18937,23335,24730,32570,37558,41930,44391,46707,48255,56232,59391,64744,66339,66613,66775,70779,
chr10	2145430	2218543	GLEAN_19376	1000	-	2145430	2218543	0	16	6598,215,117,78,140,54,96,379,99,105,84,114,109,202,85,135,	0,8274,14077,14724,15459,19152,20487,22287,24839,35817,41967,54032,56700,62996,64350,72978,
chr10	7638050	7736905	GLEAN_02999	1000	+	7638050	7736905	0	25	169,164,91,168,143,171,84,72,70,209,150,164,225,141,85,233,133,103,142,88,213,161,138,109,114,	0,8675,24241,28904,33247,35211,41797,44486,45214,49623,57966,62003,64483,66067,66554,67196,69954,76911,77543,86774,88787,91347,93055,94919,98741,
chr10	9862200	9966549	GLEAN_08697	1000	-	9862200	9966549	0	12	148,145,40,67,127,96,212,94,83,179,162,27,	0,2233,3169,6286,12854,15317,16966,24962,26533,27089,50480,104322,
chr10	10546848	10547339	GLEAN_20534	1000	+	10546848	10547339	0	2	9,399,	0,92,
chr10	11927148	11931680	GLEAN_03275	1000	-	11927148	11931680	0	10	231,121,84,157,130,125,139,107,172,3,	0,313,544,945,1357,1755,2220,2687,2987,4529,
chr10	11932218	11972658	GLEAN_03282	1000	+	11932218	11972658	0	18	53,52,96,119,200,71,156,72,94,50,106,80,157,29,137,96,113,89,	0,4485,8499,12428,15606,16348,16724,18179,22267,22888,24920,25553,27215,27875,30830,31867,35981,40351,
chr10	15728387	15730368	GLEAN_00382	1000	-	15728387	15730368	0	4	80,118,75,72,	0,292,1122,1909,
chr10	18987634	19001966	GLEAN_10789	1000	+	18987634	19001966	0	12	154,92,132,187,271,151,153,167,16,167,182,107,	0,726,3588,4119,5132,7125,7500,10603,10881,11154,13103,14225,
chr10	19761748	19764728	GLEAN_25544	1000	+	19761748	19764728	0	6	16,107,83,122,144,413,	0,331,527,1006,2150,2567,
chr10	19922876	19928795	GLEAN_25550	1000	+	19922876	19928795	0	16	3,111,125,188,204,84,83,102,106,52,89,89,117,114,88,149,	0,173,663,968,1413,1922,2091,2262,2467,2669,2863,3049,3233,3966,5010,5770,
chr10	19965839	19974458	GLEAN_25553	1000	+	19965839	19974458	0	4	18,48,83,97,	0,7656,7872,8522,
chr10	19977517	19981082	GLEAN_25555	1000	+	19977517	19981082	0	5	139,415,115,136,59,	0,1692,2677,2950,3506,
chr10	20042266	20044676	GLEAN_25525	1000	-	20042266	20044676	0	11	81,87,55,68,69,98,46,111,63,33,39,	0,244,406,550,703,1016,1231,1365,1586,1795,2371,
chr10	20051548	20057751	GLEAN_25523	1000	-	20051548	20057751	0	14	135,107,153,154,186,58,69,55,147,101,65,128,128,155,	0,225,1138,1703,2218,2502,2902,3328,3549,3930,4343,4682,5042,6048,
chr10	21739082	21749103	GLEAN_15672	1000	-	21739082	21749103	0	2	482,55,	0,9966,
chr10	21810996	21811500	GLEAN_15728	1000	+	21810996	21811500	0	1	504,	0,
chr10	21950833	21951280	GLEAN_15664	1000	-	21950833	21951280	0	1	447,	0,
chr10	22186804	22192596	GLEAN_15662	1000	-	22186804	22192596	0	6	218,191,176,104,170,11,	0,1011,1293,1673,3738,5781,
chr10	23482543	23497354	GLEAN_19715	1000	-	23482543	23497354	0	10	143,81,163,105,165,86,144,214,162,63,	0,227,394,643,934,1578,1934,3430,14145,14748,
chr10	23688589	23696576	GLEAN_19721	1000	+	23688589	23696576	0	2	211,158,	0,7829,
chr10	23702279	23724622	GLEAN_19723	1000	+	23702279	23724622	0	2	13,131,	0,22212,
chr10	25606334	25798483	GLEAN_20375	1000	+	25606334	25798483	0	7	246,24,178,71,96,361,116,	0,32412,39506,181495,187722,190876,192033,
chr10	28389760	28467945	GLEAN_02360	1000	-	28389760	28467945	0	17	135,386,153,37,145,110,105,81,276,117,174,154,132,63,106,185,35,	0,7765,8946,9813,10520,11459,12560,15801,17301,21771,22918,24428,26427,26917,36103,73723,78150,
chr10	30585270	30598226	GLEAN_14537	1000	+	30585270	30598226	0	21	67,560,76,200,123,94,174,177,174,128,153,219,108,160,119,235,228,272,98,140,8,	0,352,1842,2210,2523,3665,5166,5655,6133,6539,6770,7328,8043,8686,8996,10710,11133,11529,12216,12418,12948,
chr10	32684107	32773154	GLEAN_22008	1000	-	32684107	32773154	0	6	537,165,413,98,177,233,	0,6977,15644,48920,58666,88814,
chr10	33936432	33945499	GLEAN_17156	1000	-	33936432	33945499	0	11	115,47,61,278,77,71,97,82,80,60,109,	0,371,2572,3895,4526,5184,5430,6513,8320,8725,8958,
chr10	37740986	37782227	GLEAN_19189	1000	+	37740986	37782227	0	20	243,102,79,104,132,112,83,144,93,147,164,115,102,148,59,142,208,135,67,177,	0,5978,9035,11129,19616,24379,25011,29651,30319,31101,31587,32222,33121,33374,33626,33787,36532,37656,38230,41064,
chr10	37983747	38015438	GLEAN_19191	1000	+	37983747	38015438	0	5	94,444,271,144,202,	0,2360,13633,17250,31489,
chr10	38504533	38525827	GLEAN_18208	1000	+	38504533	38525827	0	2	87,129,	0,21165,
chr10	39954093	39955822	GLEAN_21401	1000	-	39954093	39955822	0	3	9,100,62,	0,1332,1667,
chr10	41258614	41381168	GLEAN_01431	1000	+	41258614	41381168	0	62	163,222,174,119,114,172,313,121,52,269,216,121,238,185,156,107,111,177,240,84,521,770,199,161,117,232,125,221,269,53,201,175,271,214,206,128,128,201,131,200,106,147,102,174,294,66,126,139,182,156,123,103,170,139,170,170,166,77,253,153,306,186,	0,2741,5117,8942,9148,11017,13886,14616,21910,28559,30514,33469,33829,34219,37702,39821,40463,44209,48879,50959,53020,55612,58824,61169,67146,67473,68780,69906,71047,72417,73161,73627,77623,78026,81022,81989,83111,83999,85559,87223,87825,89945,90439,91590,93004,98336,98576,99525,101232,102122,102997,106912,108548,110131,112189,113394,113821,114806,115726,116680,119201,122368,
chr10	41872916	41876101	GLEAN_01433	1000	+	41872916	41876101	0	4	6,109,111,29,	0,909,1949,3156,
chr10	44806749	44839932	GLEAN_07790	1000	+	44806749	44839932	0	12	48,100,95,114,91,80,60,94,96,59,123,60,	0,3247,18531,22107,25334,26346,27754,29480,30155,30694,31991,33123,
chr10	46687720	46830153	GLEAN_19090	1000	+	46687720	46830153	0	16	55,151,119,159,101,150,93,184,164,184,151,184,109,221,45,99,	0,39018,64596,67102,88762,99233,103204,106084,113852,117517,124990,127180,128047,128608,140180,142334,
chr10	56600563	56638129	GLEAN_20969	1000	+	56600563	56638129	0	18	104,145,86,163,43,145,163,145,221,579,78,263,213,211,237,143,133,186,	0,3474,9523,11376,13959,15726,19682,21982,22423,25639,29468,29959,32044,32706,34107,35056,37078,37380,
chr10	57536419	57536593	GLEAN_24971	1000	-	57536419	57536593	0	1	174,	0,
chr10	58050372	58050948	GLEAN_13484	1000	-	58050372	58050948	0	1	576,	0,
chr10	60784830	60892293	GLEAN_21874	1000	-	60784830	60892293	0	19	174,142,125,21,24,222,107,125,50,135,108,103,226,33,135,234,166,93,12,	0,1133,1597,2301,2854,4847,5337,11781,13174,13930,17504,19965,20428,20982,32673,47438,80467,81027,107451,
chr10	65837743	65863844	GLEAN_02687	1000	+	65837743	65863844	0	13	77,73,83,109,108,68,80,36,80,74,82,202,182,	0,2491,4418,6238,8450,10272,10860,16180,18668,18825,24013,24977,25919,
chr10	67678920	67689233	GLEAN_12536	1000	+	67678920	67689233	0	5	834,118,109,58,30,	0,3207,7472,9004,10283,
chr10	69283113	69326519	GLEAN_05803	1000	+	69283113	69326519	0	15	35,191,146,85,113,203,107,148,221,287,123,425,109,127,152,	0,20667,21226,21459,26229,27178,33225,34418,36073,36849,38545,38792,41946,42612,43254,
chr10	71909264	71910771	GLEAN_04699	1000	-	71909264	71910771	0	2	188,76,	0,1431,
chr10	73542576	73557677	GLEAN_12773	1000	-	73542576	73557677	0	9	142,79,67,104,45,68,80,118,41,	0,4088,5555,6186,7210,8334,10151,10993,15060,
chr10	73562719	73578017	GLEAN_12780	1000	+	73562719	73578017	0	7	241,80,152,107,98,144,126,	0,5641,7354,11500,13230,14095,15172,
chr10	76093069	76096687	GLEAN_20471	1000	+	76093069	76096687	0	7	126,71,99,70,74,111,268,	0,437,640,1028,2317,3144,3350,
chr10	77711023	77711521	GLEAN_07015	1000	-	77711023	77711521	0	1	498,	0,
chr10	79140425	79193686	GLEAN_18131	1000	-	79140425	79193686	0	9	716,147,150,318,205,141,75,33,27,	0,1497,4470,6169,8409,11300,13510,34514,53234,
chr10	79535641	79553678	GLEAN_18127	1000	-	79535641	79553678	0	11	201,213,150,89,76,104,143,67,346,297,1449,	0,1713,3133,5553,6317,6848,7047,7656,9678,15103,16588,
chr10	79701314	79726709	GLEAN_18153	1000	+	79701314	79726709	0	12	33,136,219,192,151,182,90,126,141,123,128,39,	0,1711,5180,6620,10351,10961,15324,18247,19123,20482,20658,25356,
chr10	80188913	80196696	GLEAN_18120	1000	-	80188913	80196696	0	4	87,173,108,82,	0,2325,4035,7701,
chr10	81465831	81780872	GLEAN_14428	1000	+	81465831	81780872	0	33	74,107,83,107,131,83,70,85,102,92,108,82,62,95,42,114,92,63,39,158,307,121,147,104,128,84,396,185,155,196,218,83,23,	0,5971,19085,20450,24051,29352,36933,37427,48921,50799,51679,63432,65063,66592,69165,78644,79012,93684,98737,104323,105417,110873,113710,114955,117601,120961,121616,128993,151959,213699,235199,260498,315018,
chr10	83474694	83509976	GLEAN_09423	1000	-	83474694	83509976	0	14	199,164,118,97,142,117,66,70,105,107,45,162,154,14,	0,279,2022,8257,10771,11816,13532,14263,17160,18196,18395,26035,31057,35268,
chr10	90272502	90284891	GLEAN_10618	1000	+	90272502	90284891	0	11	3,54,97,125,186,129,97,190,152,155,135,	0,3925,5022,6118,6566,6914,8136,10105,10738,11218,12254,
chr10	91356062	91432726	GLEAN_10608	1000	-	91356062	91432726	0	41	181,152,156,89,169,108,134,138,199,140,754,215,163,108,201,273,160,109,206,166,67,162,146,107,204,97,117,176,128,72,177,176,156,133,146,449,138,202,225,185,416,	0,658,1466,1743,2296,4173,5964,9088,9938,10844,15881,17071,19789,32028,32895,33727,34388,35469,35971,37385,41222,43706,45178,46140,48790,50873,51031,51856,52344,52763,53700,55723,56301,58177,64811,66343,66984,70724,72615,73698,76248,
chr10	91441693	91520493	GLEAN_10607	1000	-	91441693	91520493	0	14	178,98,141,160,134,54,98,121,139,81,116,209,246,55,	0,1044,1815,2447,2729,2963,3227,3422,4977,5339,5910,7414,77672,78745,
chr10	91476994	91483062	GLEAN_10624	1000	+	91476994	91483062	0	2	67,266,	0,5802,
chr10	91497940	91502606	GLEAN_10625	1000	+	91497940	91502606	0	3	67,276,14,	0,3851,4652,
chr10	92434479	92497284	GLEAN_14381	1000	+	92434479	92497284	0	11	64,72,108,77,115,65,106,82,43,81,108,	0,24112,26091,29004,33202,42956,44805,47603,49156,60201,62697,
chr11	4824677	4899556	GLEAN_13532	1000	+	4824677	4899556	0	23	35,126,85,676,218,151,96,75,287,108,111,68,142,132,183,162,132,132,77,165,139,162,108,	0,28211,28438,29179,31183,31779,39760,44304,47364,56892,57187,59741,60371,68420,68970,69299,69965,71513,71748,71941,72941,74276,74771,
chr11	6299696	6304583	GLEAN_15790	1000	+	6299696	6304583	0	4	107,126,113,32,	0,3182,4422,4855,
chr11	6513087	6526311	GLEAN_15791	1000	+	6513087	6526311	0	7	517,165,153,203,203,97,198,	0,4719,5363,8701,10106,12856,13026,
chr11	6532080	6556821	GLEAN_15779	1000	-	6532080	6556821	0	7	44,199,97,83,69,251,439,	0,2331,5695,8093,11940,12816,24302,
chr11	11603186	11606825	GLEAN_02443	1000	-	11603186	11606825	0	5	121,168,110,101,67,	0,346,784,1443,3572,
chr11	11608031	11625182	GLEAN_02452	1000	+	11608031	11625182	0	12	6,154,107,126,53,172,165,189,98,133,207,222,	0,5555,6337,7902,8784,9193,12726,13602,14520,15176,15794,16929,
chr11	11799565	11989282	GLEAN_02453	1000	+	11799565	11989282	0	23	291,126,196,118,473,104,160,4911,134,1841,242,126,171,138,165,1163,118,204,230,184,64,100,45,	0,32136,42298,46293,47517,49532,56695,67247,73215,103117,118523,125044,137730,146077,147689,149725,177427,179581,180223,181174,185357,188360,189672,
chr11	14860421	14919891	GLEAN_06431	1000	-	14860421	14919891	0	36	51,177,189,66,115,53,75,129,96,82,146,192,87,88,134,125,97,120,124,170,84,172,185,110,94,152,93,142,87,69,62,127,109,97,58,42,	0,1662,3332,5089,5794,7847,10809,11508,12272,13081,14242,14565,18229,19247,19706,20568,21815,22399,24247,26034,28431,29890,31615,33754,35234,36574,37293,39904,41139,41562,45334,46340,49488,51193,54133,59428,
chr11	18975259	19159479	GLEAN_03206	1000	+	18975259	19159479	0	17	28,174,181,174,122,183,198,129,157,122,210,216,222,195,120,188,177,	0,18799,70783,72032,94511,104070,109831,130370,138768,141634,142263,146034,151618,172080,179960,182541,184043,
chr11	21586450	21622841	GLEAN_18095	1000	-	21586450	21622841	0	13	56,99,58,202,122,218,72,73,102,81,238,119,186,	0,2541,2730,3472,4151,7039,11817,16147,16309,18410,19901,24044,36205,
chr11	21686599	21687118	GLEAN_18094	1000	-	21686599	21687118	0	1	519,	0,
chr11	21984465	22111339	GLEAN_18091	1000	-	21984465	22111339	0	23	492,119,45,265,117,173,118,163,120,223,104,123,82,656,128,99,111,144,210,165,132,126,87,	0,1409,3186,8510,12012,12330,20622,21225,25359,26819,28143,28758,29629,38087,39538,57095,57268,62011,65054,66827,69054,74380,126787,
chr11	22232024	22413584	GLEAN_18089	1000	-	22232024	22413584	0	34	88,56,71,93,69,172,104,59,118,61,80,85,42,113,160,43,54,39,59,63,59,79,111,82,63,132,73,43,48,56,65,91,58,96,	0,796,3366,6702,6875,10303,15647,16783,18440,18644,19823,21327,23897,26835,27812,29507,32355,32653,40317,50306,51651,57787,62496,62704,62872,63130,65988,67551,69991,70596,75646,87512,120715,181464,
chr11	28225944	28227894	GLEAN_24821	1000	-	28225944	28227894	0	2	1407,51,	0,1899,
chr11	29382503	29480910	GLEAN_03349	1000	+	29382503	29480910	0	27	149,200,123,122,145,119,28,107,78,105,131,86,208,125,107,91,143,106,127,89,205,140,116,75,85,143,57,	0,11615,13195,17152,19587,27063,38231,41899,42227,43024,44102,44946,46454,54258,54898,66976,73023,73301,78016,83786,87479,89473,89742,92275,93535,96096,98350,
chr11	30684555	30795821	GLEAN_09802	1000	+	30684555	30795821	0	23	226,128,85,145,130,84,133,107,112,107,138,218,86,95,123,86,77,144,102,108,109,99,130,	0,84033,84294,84790,88790,90172,90350,91572,91764,91957,92148,100917,102734,103703,104767,104974,105770,105945,109081,109852,110274,110951,111136,
chr11	31145882	31155683	GLEAN_09793	1000	-	31145882	31155683	0	9	42,45,201,102,64,66,241,108,76,	0,731,2596,3646,4890,5989,6894,7412,9725,
chr11	35508524	35532344	GLEAN_23887	1000	+	35508524	35532344	0	14	162,105,81,78,64,35,224,130,162,60,125,78,76,72,	0,6117,7648,8212,8424,9297,11376,11690,16858,17646,20525,22361,22733,23748,
chr11	36865489	36900778	GLEAN_16194	1000	-	36865489	36900778	0	7	43,59,47,70,139,208,34,	0,425,675,1348,12115,15487,35255,
chr11	37113678	37115834	GLEAN_16201	1000	+	37113678	37115834	0	6	58,65,55,86,132,150,	0,156,614,1018,1478,2006,
chr11	37156884	37270828	GLEAN_16190	1000	-	37156884	37270828	0	31	65,463,260,81,72,204,215,93,146,187,144,278,162,162,139,128,1071,138,185,145,147,159,82,173,141,84,59,70,109,101,63,	0,4145,4813,7223,8299,8963,13729,14072,15286,20189,23023,23403,25103,32135,35614,37413,38834,41369,47373,52127,52859,54786,56907,66933,72111,73777,76526,78934,84526,113684,113881,
chr11	37355073	37384701	GLEAN_16203	1000	+	37355073	37384701	0	10	115,65,102,115,88,52,103,50,150,102,	0,3011,3678,14247,17824,19987,25417,28660,28901,29526,
chr11	45371626	45372421	GLEAN_00945	1000	+	45371626	45372421	0	2	49,332,	0,463,
chr11	45444120	45454199	GLEAN_00947	1000	+	45444120	45454199	0	3	40,57,326,	0,5234,9753,
chr11	47562270	47565089	GLEAN_14356	1000	-	47562270	47565089	0	3	144,156,3,	0,1391,2816,
chr11	48679464	48714087	GLEAN_14377	1000	+	48679464	48714087	0	9	97,104,117,213,58,84,152,189,27,	0,9120,13256,16585,16940,24355,26525,32917,34596,
chr11	56770370	56825120	GLEAN_03628	1000	-	56770370	56825120	0	10	108,105,243,198,298,134,186,108,128,19,	0,1219,4308,5068,6373,7384,8891,35355,36307,54731,
chr11	61736979	61745859	GLEAN_13465	1000	+	61736979	61745859	0	7	207,150,84,61,118,71,68,	0,431,2730,3001,3301,7847,8812,
chr11	63703392	63734197	GLEAN_13447	1000	-	63703392	63734197	0	14	10,111,146,124,85,96,109,76,88,33,55,99,97,26,	0,497,1534,2522,3027,3211,3689,9821,13047,14391,14593,16591,20287,30779,
chr11	67074434	67172611	GLEAN_18845	1000	-	67074434	67172611	0	17	50,107,19,96,70,68,87,238,112,187,70,161,140,61,123,196,660,	0,5486,7229,8118,75746,77601,78340,80204,81111,84563,85125,86646,94504,94972,95880,97120,97517,
chr11	67405423	67425339	GLEAN_18854	1000	+	67405423	67425339	0	10	120,70,86,133,416,135,235,130,103,204,	0,14787,15323,15780,16605,17603,18069,18658,19298,19712,
chr11	67468421	67476985	GLEAN_18858	1000	+	67468421	67476985	0	7	70,116,93,96,33,53,70,	0,6283,6616,6803,7149,7436,8494,
chr11	68404062	68446331	GLEAN_18871	1000	+	68404062	68446331	0	20	67,42,71,134,139,120,103,123,119,57,110,135,172,87,141,69,196,115,146,146,	0,5400,5535,6888,12175,13271,14726,17755,18343,20437,25922,30258,32452,35760,38587,39369,40213,41101,41890,42123,
chr11	69178384	69195681	GLEAN_21980	1000	-	69178384	69195681	0	7	75,99,96,123,77,121,111,	0,1346,2278,3206,3424,6879,17186,
chr11	70518646	70521823	GLEAN_01418	1000	+	70518646	70521823	0	2	132,666,	0,2511,
chr11	72363201	72392715	GLEAN_19739	1000	-	72363201	72392715	0	5	60,96,164,124,294,	0,1002,1735,3668,29220,
chr11	82081216	82103503	GLEAN_24862	1000	-	82081216	82103503	0	13	69,97,159,73,85,141,115,131,107,127,58,142,19,	0,702,1531,5818,6035,6881,7759,8277,10558,12955,13529,17155,22268,
chr11	83593612	83597569	GLEAN_21170	1000	-	83593612	83597569	0	10	145,215,113,163,84,82,135,173,174,102,	0,635,938,1179,2250,2514,2718,3077,3413,3855,
chr11	84569533	84570856	GLEAN_16000	1000	-	84569533	84570856	0	1	1323,	0,
chr11	88816200	88869092	GLEAN_17820	1000	+	88816200	88869092	0	13	150,235,205,175,89,111,67,103,170,175,94,151,33,	0,19953,21331,24934,27665,30057,30542,31225,31849,43748,47495,51893,52859,
chr11	90958688	90998559	GLEAN_12734	1000	+	90958688	90998559	0	21	135,91,75,98,33,129,170,112,126,96,96,150,96,90,103,155,147,60,171,87,81,	0,5299,7403,8417,10224,12345,12964,13581,19760,24183,26827,27790,28493,33015,34041,34248,34800,37975,38574,39258,39790,
chr11	91013951	91018014	GLEAN_12735	1000	+	91013951	91018014	0	4	3,137,82,150,	0,411,1618,3913,
chr11	91603739	91609809	GLEAN_06373	1000	-	91603739	91609809	0	6	65,95,122,49,110,6,	0,2117,3105,5345,5724,6064,
chr11	91627903	91670828	GLEAN_06372	1000	-	91627903	91670828	0	22	38,215,242,171,12,112,110,114,12,52,71,87,139,68,136,143,161,99,204,150,74,161,	0,3817,4404,5939,6489,6961,7979,11949,14540,14757,14990,17021,22496,25488,25752,26022,27127,27393,27783,28324,28705,42764,
chr11	91707905	91711617	GLEAN_06370	1000	-	91707905	91711617	0	6	23,102,120,80,137,138,	0,761,1089,1413,2904,3574,
chr11	93910264	93915114	GLEAN_24006	1000	-	93910264	93915114	0	6	6,113,87,82,99,9,	0,164,616,1278,1671,4841,
chr11	93924771	93938861	GLEAN_24005	1000	-	93924771	93938861	0	3	336,74,37,	0,13441,14053,
chr11	94517223	94542503	GLEAN_26471	1000	+	94517223	94542503	0	16	99,222,111,149,61,255,232,113,70,143,191,130,105,83,64,69,	0,3303,8691,11022,11403,11647,14684,15545,15822,19699,19945,20685,21611,22841,23890,25211,
chr11	94562394	94609971	GLEAN_26472	1000	+	94562394	94609971	0	56	237,126,141,147,134,145,155,136,102,138,111,78,156,205,182,244,123,218,93,135,149,60,199,105,24,36,48,92,145,182,100,198,147,104,163,15,132,138,105,209,121,122,133,99,160,77,210,297,113,18,55,197,54,147,148,126,	0,1227,5049,5373,6827,7127,7354,8209,10007,10991,11625,12414,12600,12974,13682,14203,14616,15404,16345,17021,18229,19453,20620,22175,22705,23271,25378,26149,26547,26792,27564,27788,28089,29628,29837,30395,32014,32399,33379,34793,35998,36303,36761,38513,40197,40971,41628,42208,43008,43453,45856,46334,46625,46763,46997,47451,
chr11	94745395	94748841	GLEAN_26476	1000	+	94745395	94748841	0	3	507,110,283,	0,1662,3163,
chr11	94806796	94818042	GLEAN_26461	1000	-	94806796	94818042	0	12	66,87,80,187,90,77,121,129,87,150,151,53,	0,154,771,930,1252,1470,1887,3598,3965,4132,8911,11193,
chr11	95780475	95832570	GLEAN_26449	1000	-	95780475	95832570	0	12	179,137,122,133,110,15,183,198,147,129,105,24,	0,2316,2774,5181,10591,14561,20344,21481,23662,25474,51531,52071,
chr11	98302502	98305740	GLEAN_03823	1000	+	98302502	98305740	0	8	3,121,150,141,80,131,70,105,	0,680,1306,1736,2074,2469,2888,3133,
chr11	98306126	98307698	GLEAN_03820	1000	-	98306126	98307698	0	5	70,82,163,73,188,	0,150,362,602,1384,
chr11	99785685	99789772	GLEAN_23256	1000	-	99785685	99789772	0	6	17,105,111,74,140,90,	0,239,1019,2250,3188,3997,
chr11	100442538	100443868	GLEAN_11598	1000	+	100442538	100443868	0	5	54,67,84,108,14,	0,341,586,808,1316,
chr11	100495406	100498857	GLEAN_11586	1000	-	100495406	100498857	0	5	62,94,161,52,78,	0,532,1207,1697,3373,
chr11	100568707	100571255	GLEAN_11607	1000	+	100568707	100571255	0	6	114,140,77,117,102,26,	0,825,1071,1510,1813,2522,
chr11	100586118	100587441	GLEAN_11609	1000	+	100586118	100587441	0	7	113,61,50,191,75,85,40,	0,182,468,597,869,1101,1283,
chr11	100611483	100611891	GLEAN_12108	1000	+	100611483	100611891	0	1	408,	0,
chr11	100959893	100961523	GLEAN_14472	1000	+	100959893	100961523	0	2	157,26,	0,1604,
chr11	100962743	100963045	GLEAN_14473	1000	+	100962743	100963045	0	2	115,95,	0,207,
chr11	101629312	101631525	GLEAN_03617	1000	-	101629312	101631525	0	4	1061,111,109,57,	0,1591,1779,2156,
chr12	10611841	10711211	GLEAN_23955	1000	-	10611841	10711211	0	11	9,100,74,84,94,74,84,74,84,59,179,	0,5113,11757,31239,43077,60054,73091,73988,77967,79855,99191,
chr12	12626484	12628490	GLEAN_02971	1000	+	12626484	12628490	0	3	125,52,258,	0,531,1748,
chr12	14325676	14328201	GLEAN_05243	1000	+	14325676	14328201	0	5	28,74,191,106,186,	0,263,900,1450,2339,
chr12	14564041	14588721	GLEAN_16802	1000	+	14564041	14588721	0	6	117,129,207,111,151,86,	0,19812,21431,22502,23334,24594,
chr12	14769086	14797925	GLEAN_16798	1000	-	14769086	14797925	0	13	141,131,140,127,191,143,108,159,167,151,156,51,63,	0,5458,9727,11491,12128,17506,18644,18880,19576,20772,21151,27260,28776,
chr12	15437344	15451311	GLEAN_21857	1000	+	15437344	15451311	0	7	125,67,171,58,87,132,173,	0,5495,7403,8959,10160,11300,13794,
chr12	24317308	24332078	GLEAN_11319	1000	+	24317308	24332078	0	5	1262,125,89,77,199,	0,7485,11611,12087,14571,
chr12	26134007	26136401	GLEAN_11324	1000	+	26134007	26136401	0	4	150,146,175,177,	0,376,994,2217,
chr12	26955393	26965711	GLEAN_22038	1000	-	26955393	26965711	0	6	68,94,102,61,98,3,	0,2902,4486,5297,7054,10315,
chr12	28483892	28484294	GLEAN_06942	1000	-	28483892	28484294	0	1	402,	0,
chr12	28786453	28788279	GLEAN_06939	1000	-	28786453	28788279	0	5	90,151,113,62,67,	0,197,856,1438,1759,
chr12	33038186	33044385	GLEAN_13310	1000	+	33038186	33044385	0	4	72,110,123,157,	0,188,5694,6042,
chr12	59391396	59483379	GLEAN_06347	1000	-	59391396	59483379	0	5	83,78,22,113,652,	0,20978,49710,73625,91331,
chr12	67650660	67857854	GLEAN_02551	1000	+	67650660	67857854	0	35	74,111,121,225,90,164,126,250,102,90,192,95,87,97,38,97,198,141,198,141,38,95,147,80,151,120,111,101,192,156,90,173,106,135,21,	0,12119,12764,25129,29003,31422,32716,34182,36339,46487,49800,63847,64164,73004,73963,79039,87228,88739,90157,91684,92843,93547,103003,108988,126422,139098,143008,144020,145003,150772,171044,178967,179575,192533,207173,
chr12	68402292	68402871	GLEAN_13538	1000	-	68402292	68402871	0	1	579,	0,
chr12	69421729	69428140	GLEAN_24785	1000	-	69421729	69428140	0	8	87,142,229,220,123,56,112,147,	0,683,2046,2857,3928,5090,5234,6264,
chr12	75741113	75753151	GLEAN_16817	1000	-	75741113	75753151	0	10	151,121,121,105,51,109,89,46,151,46,	0,1605,2686,3513,3698,6003,6867,7648,8456,11992,
chr12	75984725	76115790	GLEAN_16826	1000	+	75984725	76115790	0	51	84,60,90,45,45,63,54,27,84,63,36,42,87,27,51,45,54,85,36,165,96,84,71,192,169,93,105,98,151,114,168,90,153,99,90,140,127,81,99,51,186,134,73,72,129,99,213,178,115,173,82,	0,54425,80669,80851,81957,82108,82663,82853,84147,84317,85712,86289,87526,88084,88276,89178,89307,91888,92110,94031,96564,98011,98653,103115,103862,106770,106951,107623,108274,108630,109592,109875,110766,111068,111276,112386,113171,113389,113878,115149,116352,117088,118651,119640,120967,122316,123303,124494,128080,129180,130983,
chr13	28460533	28514276	GLEAN_03456	1000	+	28460533	28514276	0	10	66,78,105,114,147,69,141,72,156,81,	0,16295,19037,21631,27375,28982,30490,30754,33322,53662,
chr13	31812467	31865654	GLEAN_20779	1000	-	31812467	31865654	0	11	101,130,58,344,84,70,66,72,77,110,64,	0,6581,7746,9749,12562,13152,13936,14625,16845,33042,53123,
chr13	31905252	31912734	GLEAN_20783	1000	+	31905252	31912734	0	9	563,61,96,162,126,221,44,86,42,	0,1194,3830,4012,4668,5332,5963,6534,7440,
chr13	36056476	36138729	GLEAN_05043	1000	+	36056476	36138729	0	29	43,62,140,244,223,226,130,48,148,90,87,178,173,156,137,148,146,176,145,277,152,106,208,134,156,144,125,156,87,	0,1205,1508,5202,5885,7254,20407,24352,34717,39146,39321,40674,43426,45627,46988,48192,48461,61141,63798,64283,70365,72781,73463,74400,77406,79033,80446,81910,82166,
chr13	38984331	39008338	GLEAN_25138	1000	-	38984331	39008338	0	13	51,86,160,87,40,76,106,96,124,122,111,105,51,	0,1208,4442,6572,6753,7757,7915,9158,9951,11372,12325,13480,23956,
chr13	39449004	39449898	GLEAN_25133	1000	-	39449004	39449898	0	1	894,	0,
chr13	42348602	42349025	GLEAN_06013	1000	+	42348602	42349025	0	1	423,	0,
chr13	42513729	42517375	GLEAN_06009	1000	-	42513729	42517375	0	3	81,114,252,	0,873,3394,
chr13	43311723	43345408	GLEAN_07998	1000	-	43311723	43345408	0	14	40,128,79,83,80,38,130,46,31,120,106,125,95,120,	0,979,1734,3406,4624,5150,6000,8263,9658,12049,14494,22179,22773,33565,
chr13	43532887	43560509	GLEAN_20945	1000	-	43532887	43560509	0	11	147,55,145,172,100,132,199,135,100,108,45,	0,236,479,2018,3446,5638,6029,11973,14626,17656,27577,
chr13	51808621	51813816	GLEAN_17561	1000	+	51808621	51813816	0	5	19,143,139,123,101,	0,1274,3756,4734,5094,
chr13	53337178	53351834	GLEAN_17537	1000	-	53337178	53351834	0	3	168,119,232,	0,12733,14424,
chr13	54391786	54413116	GLEAN_08635	1000	-	54391786	54413116	0	38	290,204,433,57,104,117,147,234,117,141,199,96,158,148,124,116,147,78,78,86,41,114,133,82,72,56,98,79,39,154,66,85,76,61,101,12,196,102,	0,694,985,2100,2290,2480,2721,2947,3339,3983,4308,5756,5997,6300,6536,6793,7015,7579,8004,8195,8396,8519,8755,9706,9974,13116,13572,14321,14473,16633,17429,17767,18295,19128,19384,19887,20148,21228,
chr13	54473703	54474920	GLEAN_08633	1000	-	54473703	54474920	0	4	118,97,78,40,	0,201,379,1177,
chr13	56948449	56957448	GLEAN_10246	1000	+	56948449	56957448	0	6	146,164,180,151,163,111,	0,603,4854,6763,7510,8888,
chr13	57032867	57045990	GLEAN_10240	1000	-	57032867	57045990	0	11	147,68,131,121,59,74,55,98,19,45,35,	0,371,654,941,1170,1342,1547,4705,8928,10066,13088,
chr13	58405709	58420071	GLEAN_10227	1000	-	58405709	58420071	0	11	87,195,76,107,108,72,87,87,93,105,90,	0,3059,3833,3993,6195,7266,7456,8486,12563,13587,14272,
chr13	59984287	59989639	GLEAN_05338	1000	-	59984287	59989639	0	7	93,63,120,123,125,127,96,	0,386,1064,1599,2345,3117,5256,
chr13	60172474	60173053	GLEAN_22968	1000	-	60172474	60173053	0	1	579,	0,
chr13	61716910	61755809	GLEAN_08023	1000	-	61716910	61755809	0	14	81,141,150,131,56,98,231,121,211,101,35,104,331,99,	0,6495,10883,13866,20423,21141,22290,23889,25536,27852,28975,29509,31178,38800,
chr13	62332693	62339151	GLEAN_08061	1000	+	62332693	62339151	0	7	256,73,48,167,114,197,45,	0,1590,1850,3872,4684,5003,6413,
chr13	62453745	62477892	GLEAN_25796	1000	+	62453745	62477892	0	4	37,48,113,129,	0,122,19840,24018,
chr13	64793797	64825793	GLEAN_02885	1000	-	64793797	64825793	0	15	45,77,64,43,68,168,60,177,92,64,64,156,129,115,124,	0,2419,3511,5839,6402,7972,10084,12019,13323,15935,19507,20808,27283,28904,31872,
chr13	66037700	66043038	GLEAN_05145	1000	-	66037700	66043038	0	6	10,182,177,176,86,107,	0,2221,2590,3302,5011,5231,
chr13	66267625	66281353	GLEAN_05163	1000	+	66267625	66281353	0	13	88,71,88,120,94,166,58,32,97,65,137,56,80,	0,225,409,707,5833,6796,7108,11472,12255,12428,13183,13396,13648,
chr13	66364782	66367644	GLEAN_05137	1000	-	66364782	66367644	0	2	746,2056,	0,806,
chr13	66576899	66577436	GLEAN_05134	1000	-	66576899	66577436	0	1	537,	0,
chr13	67143953	67148268	GLEAN_05171	1000	+	67143953	67148268	0	3	184,162,173,	0,3033,4142,
chr13	67198032	67204771	GLEAN_05173	1000	+	67198032	67204771	0	4	114,104,130,42,	0,2004,5377,6697,
chr13	75961363	75971041	GLEAN_01940	1000	+	75961363	75971041	0	15	100,100,129,156,64,64,92,177,60,165,68,43,64,77,132,	0,206,837,1259,2407,2578,3687,4960,5210,7081,7341,8714,8862,9018,9546,
chr13	78514578	78515946	GLEAN_12907	1000	+	78514578	78515946	0	1	1368,	0,
chr13	81660603	81746253	GLEAN_14634	1000	-	81660603	81746253	0	12	75,270,66,174,42,165,135,45,144,572,79,72,	0,1519,7794,14657,21811,32970,40115,42572,43841,64451,84287,85578,
chr14	92481	94786	GLEAN_12058	1000	-	92481	94786	0	5	159,116,219,142,138,	0,387,1508,1943,2167,
chr14	279982	282593	GLEAN_12072	1000	+	279982	282593	0	7	37,29,38,90,106,113,145,	0,562,709,953,1659,1868,2466,
chr14	396497	404619	GLEAN_12073	1000	+	396497	404619	0	36	31,143,81,152,147,140,111,94,88,123,52,95,75,81,90,111,142,179,137,175,207,90,144,153,117,91,85,142,153,177,67,48,156,130,139,48,	0,120,425,587,819,1082,1304,1487,1669,1830,2031,2353,2517,2681,2832,3091,3270,3495,3756,4048,4298,4578,4748,4978,5848,6091,6253,6438,6652,6881,7158,7295,7424,7650,7860,8074,
chr14	499535	502695	GLEAN_03300	1000	+	499535	502695	0	12	74,180,112,148,102,197,197,154,84,191,171,244,	0,297,562,841,1068,1257,1526,1821,2137,2374,2645,2916,
chr14	512896	515058	GLEAN_03301	1000	+	512896	515058	0	7	132,197,127,158,161,101,105,	0,709,988,1200,1443,1855,2057,
chr14	521726	523191	GLEAN_03302	1000	+	521726	523191	0	7	83,129,166,122,120,141,22,	0,186,390,686,897,1176,1443,
chr14	565535	600596	GLEAN_03306	1000	+	565535	600596	0	42	22,146,132,163,99,152,141,93,79,114,74,123,108,145,41,142,53,108,117,123,147,27,123,80,112,96,105,136,113,153,155,166,197,138,115,147,189,156,135,103,66,86,	0,649,1626,2190,2525,7365,7880,8257,11238,11445,12469,13602,15410,15655,15881,16206,16650,17188,17686,17883,18736,18971,19788,20016,20166,20438,20970,22700,22954,24041,28790,30862,31599,32361,32755,33156,33479,33798,34021,34225,34436,34975,
chr14	828139	840228	GLEAN_07043	1000	+	828139	840228	0	11	24,96,90,51,162,93,214,191,136,236,300,	0,6928,7135,8078,10084,10316,10514,10817,11141,11465,11789,
chr14	3253161	3257803	GLEAN_09066	1000	-	3253161	3257803	0	3	923,111,130,	0,1653,4512,
chr14	10428889	10460158	GLEAN_00663	1000	+	10428889	10460158	0	10	73,122,106,137,78,117,80,127,71,64,	0,6653,11687,16925,18141,20228,21303,22128,23747,31205,
chr14	11326381	11328958	GLEAN_24456	1000	+	11326381	11328958	0	2	757,563,	0,2014,
chr14	14763686	14830322	GLEAN_15003	1000	-	14763686	14830322	0	22	134,96,127,195,141,93,136,153,233,180,134,134,147,80,177,201,160,152,179,116,147,77,	0,2092,9575,10661,11907,14585,18558,19902,20304,21537,22034,26240,26712,26937,32089,37254,39879,42613,53974,57654,61505,66559,
chr14	18226229	18273551	GLEAN_00089	1000	+	18226229	18273551	0	28	186,146,85,101,193,153,114,172,128,130,113,167,76,111,141,81,102,180,125,163,103,80,104,130,97,154,88,57,	0,651,1480,2165,4249,7158,8749,11016,15574,17205,21034,22469,22712,23765,24843,25980,30144,31125,32423,34575,35133,35324,37567,38857,40420,44293,45281,47265,
chr14	18685174	18692241	GLEAN_00077	1000	-	18685174	18692241	0	4	132,114,193,101,	0,3068,3746,6966,
chr14	18692361	18723731	GLEAN_00091	1000	+	18692361	18723731	0	12	22,66,50,64,144,43,86,41,77,71,127,103,	0,5435,7276,8704,9846,10093,18744,18910,24035,27461,28795,31267,
chr14	22893061	22894193	GLEAN_02299	1000	+	22893061	22894193	0	4	3,100,74,183,	0,187,546,949,
chr14	24089863	24107526	GLEAN_13277	1000	+	24089863	24107526	0	8	51,79,110,162,176,172,92,55,	0,7076,8420,11195,12910,15636,16491,17608,
chr14	30907303	30940801	GLEAN_06038	1000	-	30907303	30940801	0	15	129,180,105,117,115,143,369,234,105,75,169,221,72,106,20,	0,1352,1975,2169,5957,6489,8987,10586,13920,14633,17132,19548,24035,24433,33478,
chr14	35023650	35026251	GLEAN_14815	1000	-	35023650	35026251	0	6	209,110,138,167,109,14,	0,540,749,1368,1803,2587,
chr14	35027697	35053608	GLEAN_14826	1000	+	35027697	35053608	0	6	289,236,99,146,132,124,	0,1913,22582,23871,25549,25787,
chr14	57766084	57775211	GLEAN_14005	1000	+	57766084	57775211	0	5	6,77,71,75,77,	0,1359,5187,6462,9050,
chr14	64752593	64843086	GLEAN_03151	1000	+	64752593	64843086	0	12	135,69,172,60,122,21,97,136,89,64,95,113,	0,27414,28533,45182,55977,61641,71451,78322,80382,87241,88432,90380,
chr14	64968516	64971613	GLEAN_03153	1000	+	64968516	64971613	0	4	21,146,131,50,	0,413,2175,3047,
chr14	65171807	65232993	GLEAN_03134	1000	-	65171807	65232993	0	7	78,96,99,123,74,112,99,	0,20216,24834,27930,28386,38039,61087,
chr14	65997519	66005804	GLEAN_14394	1000	+	65997519	66005804	0	3	311,159,217,	0,1481,8068,
chr14	66345996	66346467	GLEAN_03090	1000	-	66345996	66346467	0	1	471,	0,
chr14	69257931	69302734	GLEAN_16994	1000	-	69257931	69302734	0	26	117,85,74,51,104,119,62,57,34,185,122,202,111,134,176,71,142,101,156,108,183,52,72,141,175,130,	0,2928,3087,5416,6212,7581,10931,11082,11911,12332,16724,19871,21849,23500,24735,25296,28841,29431,32653,34349,37713,39287,40059,40439,42217,44673,
chr14	70118079	70121351	GLEAN_17005	1000	+	70118079	70121351	0	2	361,746,	0,2526,
chr14	81676538	81709638	GLEAN_05752	1000	+	81676538	81709638	0	7	375,87,149,70,137,120,94,	0,10165,18266,27267,31503,32171,33006,
chr15	3572693	3573557	GLEAN_18516	1000	-	3572693	3573557	0	1	864,	0,
chr15	9104996	9130853	GLEAN_07830	1000	+	9104996	9130853	0	7	702,232,84,125,171,186,69,	0,1174,11439,12851,16054,21801,25788,
chr15	9620392	9689488	GLEAN_07832	1000	+	9620392	9689488	0	15	113,106,76,95,111,102,84,150,189,186,207,93,114,177,162,	0,2259,28227,34852,35109,37285,38470,47097,47998,56113,59735,62986,66140,68065,68934,
chr15	13892652	13907545	GLEAN_08881	1000	+	13892652	13907545	0	7	202,287,217,197,195,105,126,	0,4285,7443,9353,10971,13408,14767,
chr15	15881267	15884412	GLEAN_25101	1000	-	15881267	15884412	0	3	204,123,201,	0,1694,2944,
chr15	16219954	16227599	GLEAN_25124	1000	+	16219954	16227599	0	6	83,80,23,57,71,124,	0,2843,4213,4614,7279,7521,
chr15	19311783	19313121	GLEAN_10391	1000	+	19311783	19313121	0	4	180,178,103,145,	0,293,747,1193,
chr15	19919650	19922485	GLEAN_10370	1000	-	19919650	19922485	0	6	29,50,37,75,39,58,	0,562,1337,1950,2130,2777,
chr15	20299194	20325379	GLEAN_10365	1000	-	20299194	20325379	0	9	93,87,61,139,238,113,226,155,43,	0,3707,7091,10088,13439,15416,20940,22823,26142,
chr15	20871500	21089188	GLEAN_01500	1000	-	20871500	21089188	0	9	119,132,173,100,159,138,153,147,16,	0,2151,37450,40798,53777,56385,64156,65892,217672,
chr15	21213432	21221913	GLEAN_01499	1000	-	21213432	21221913	0	4	42,30,71,133,	0,4846,8079,8348,
chr15	22863378	22864884	GLEAN_10899	1000	-	22863378	22864884	0	4	95,184,96,3,	0,451,1171,1503,
chr15	23006743	23008552	GLEAN_10911	1000	+	23006743	23008552	0	4	3,96,184,95,	0,543,1174,1714,
chr15	24413234	24578869	GLEAN_13957	1000	+	24413234	24578869	0	49	276,117,126,162,68,181,24,102,170,193,118,74,89,179,187,129,86,173,132,92,247,139,174,114,123,120,126,108,132,132,135,156,150,132,127,170,113,105,73,83,97,185,120,165,175,107,193,213,68,	0,17734,25872,34090,35876,42225,44257,54324,55435,63715,66450,66778,72371,84877,86800,90105,91049,95678,97131,100725,102574,103503,109393,111752,115795,118314,123935,127649,128914,129881,130978,131901,134092,135912,137240,137529,140206,140570,141479,145274,147598,149990,153606,154681,156128,157309,161022,163986,165567,
chr15	27568299	27571706	GLEAN_20200	1000	-	27568299	27571706	0	8	198,233,199,203,556,153,206,205,	0,485,916,1355,1763,2402,2702,3202,
chr15	31756074	31756620	GLEAN_03876	1000	+	31756074	31756620	0	1	546,	0,
chr15	31873868	31886391	GLEAN_03872	1000	-	31873868	31886391	0	10	57,111,80,130,71,89,104,102,45,3,	0,1196,4843,7593,7850,8539,10518,10740,11118,12520,
chr15	35801176	35866474	GLEAN_19671	1000	+	35801176	35866474	0	22	171,65,66,141,103,132,67,152,111,84,99,142,161,114,126,105,216,259,205,212,122,66,	0,55848,56224,56915,57546,58324,58541,59177,59694,59961,60133,60670,60901,61453,62157,62446,62638,62932,63510,63872,64165,65232,
chr15	35888922	35913108	GLEAN_19658	1000	-	35888922	35913108	0	25	427,113,97,158,147,136,72,146,117,149,88,186,89,184,129,90,237,108,108,38,90,118,240,99,45,	0,2696,3018,4128,4644,4939,5578,7135,7420,9060,9347,9515,10555,12109,12403,12637,12943,13286,16708,18370,19014,20001,20642,22714,24141,
chr15	36091836	36105394	GLEAN_19673	1000	+	36091836	36105394	0	6	85,172,140,306,79,187,	0,4993,5271,11359,12754,13371,
chr15	38171201	38174779	GLEAN_02853	1000	+	38171201	38174779	0	7	99,97,119,222,158,175,156,	0,354,1444,1739,2498,2801,3422,
chr15	41907739	41910472	GLEAN_16634	1000	-	41907739	41910472	0	5	129,175,76,64,3,	0,1007,1769,2269,2730,
chr15	42647768	42764751	GLEAN_24212	1000	-	42647768	42764751	0	23	195,189,126,123,89,112,151,129,139,139,42,58,68,104,76,62,112,93,183,132,93,215,64,	0,1101,1941,3290,3700,4002,4396,13156,13939,15689,18716,19676,21310,23404,24596,26027,29914,35182,38531,47566,61824,94415,116919,
chr15	43792727	43793889	GLEAN_14452	1000	+	43792727	43793889	0	3	174,69,276,	0,488,886,
chr15	44498653	44500467	GLEAN_00350	1000	+	44498653	44500467	0	5	28,201,124,148,129,	0,340,1143,1348,1685,
chr15	44644394	44648310	GLEAN_00354	1000	+	44644394	44648310	0	4	165,189,136,236,	0,3017,3406,3680,
chr15	45208807	45209752	GLEAN_03727	1000	-	45208807	45209752	0	1	945,	0,
chr15	46910736	46913403	GLEAN_23497	1000	-	46910736	46913403	0	6	115,181,102,195,211,126,	0,430,914,1097,2174,2541,
chr15	47406346	47410843	GLEAN_11042	1000	-	47406346	47410843	0	6	194,188,95,94,131,30,	0,624,1926,3132,3498,4467,
chr15	47451888	47524675	GLEAN_11047	1000	+	47451888	47524675	0	16	20,31,61,45,197,60,68,136,85,73,138,84,24,71,52,112,	0,50513,52340,55686,56450,57950,58822,62025,63221,63732,64753,66044,68230,70435,71300,72675,
chr15	47743218	47766452	GLEAN_11038	1000	-	47743218	47766452	0	5	187,135,161,84,204,	0,5756,7983,8744,23030,
chr15	47945481	47978806	GLEAN_11052	1000	+	47945481	47978806	0	11	82,113,94,143,94,56,169,195,174,93,80,	0,11002,15147,17158,19866,21660,23669,24763,28013,32488,33245,
chr15	51454250	51507391	GLEAN_21204	1000	-	51454250	51507391	0	14	1277,84,98,126,72,72,69,72,72,216,72,72,72,23,	0,3636,4005,4891,5269,7012,12417,13030,16001,16925,24661,26293,46207,53118,
chr15	56264942	56275516	GLEAN_14289	1000	-	56264942	56275516	0	3	203,99,64,	0,6444,10510,
chr15	56898328	56933591	GLEAN_14298	1000	+	56898328	56933591	0	13	66,172,111,131,105,126,136,119,139,131,108,84,66,	0,13113,14722,15867,16547,17241,21525,22215,25842,28537,32661,34508,35197,
chr15	56943824	57063111	GLEAN_14285	1000	-	56943824	57063111	0	8	97,196,69,51,234,125,38,42,	0,745,1870,8388,12841,24606,64826,119245,
chr15	59167774	59335635	GLEAN_04431	1000	-	59167774	59335635	0	6	230,168,171,87,98,377,	0,2591,7933,64854,100100,167484,
chr15	59360358	59361780	GLEAN_04430	1000	-	59360358	59361780	0	2	88,1268,	0,154,
chr15	65022770	65022995	GLEAN_06410	1000	-	65022770	65022995	0	1	225,	0,
chr15	66673023	66739182	GLEAN_20585	1000	-	66673023	66739182	0	9	105,150,66,82,35,45,65,108,88,	0,367,14230,15913,24123,46798,47713,62954,66071,
chr15	70233334	70263053	GLEAN_25227	1000	+	70233334	70263053	0	17	307,96,137,184,148,121,336,211,125,105,134,188,119,145,326,158,91,	0,1302,4269,4725,5484,5737,6798,7715,11218,12335,13643,14762,19841,20083,20641,25711,29628,
chr15	72357986	72378113	GLEAN_20874	1000	-	72357986	72378113	0	10	61,155,128,151,136,2018,1674,70,631,94,	0,281,1354,1588,1915,6877,11037,16849,18343,20033,
chr15	72736799	72749266	GLEAN_20890	1000	+	72736799	72749266	0	7	54,418,135,204,140,202,254,	0,1060,3635,5830,6216,11064,12213,
chr15	72823625	72831767	GLEAN_20893	1000	+	72823625	72831767	0	9	189,61,114,77,107,66,130,3,147,	0,5283,5576,6449,6750,7028,7173,7330,7995,
chr15	74168205	74182839	GLEAN_17102	1000	+	74168205	74182839	0	8	68,133,174,120,57,237,102,237,	0,151,8620,9206,10480,12031,13215,14397,
chr16	4034266	4043801	GLEAN_07846	1000	+	4034266	4043801	0	10	49,30,202,57,151,122,124,183,117,141,	0,273,1204,1924,2750,4842,7732,8419,9104,9394,
chr16	4395626	4397289	GLEAN_10451	1000	-	4395626	4397289	0	2	177,471,	0,1192,
chr16	8269144	8269790	GLEAN_16412	1000	-	8269144	8269790	0	2	496,29,	0,617,
chr16	8535776	8576755	GLEAN_16417	1000	+	8535776	8576755	0	11	76,64,106,126,62,131,64,103,111,99,45,	0,10457,11493,25643,25851,25995,27853,31876,33118,35507,40934,
chr16	21268668	21302356	GLEAN_23070	1000	+	21268668	21302356	0	7	272,174,163,141,62,72,127,	0,13183,21375,22823,32242,32392,33561,
chr16	21313699	21334574	GLEAN_23071	1000	+	21313699	21334574	0	7	59,174,163,141,62,72,130,	0,2952,8431,9456,11845,11999,20745,
chr16	24285041	24294797	GLEAN_14172	1000	+	24285041	24294797	0	3	82,743,147,	0,6020,9609,
chr16	25775454	25793295	GLEAN_14179	1000	+	25775454	25793295	0	8	183,181,228,130,206,109,117,202,	0,2516,8884,9615,10268,12891,16908,17639,
chr16	26003161	26009189	GLEAN_14180	1000	+	26003161	26009189	0	3	128,154,129,	0,1279,5899,
chr16	26287608	26328423	GLEAN_14150	1000	-	26287608	26328423	0	23	82,115,62,128,153,99,129,123,84,129,196,133,69,243,141,145,177,117,100,215,125,166,120,	0,360,1038,1862,2872,3528,5071,5742,7523,10434,13577,15918,16168,16499,17384,19289,22120,22894,24856,26377,28103,35132,40695,
chr16	26565446	26565848	GLEAN_12126	1000	-	26565446	26565848	0	1	402,	0,
chr16	29023477	29032371	GLEAN_21718	1000	+	29023477	29032371	0	14	463,112,74,140,100,113,264,120,129,169,255,185,72,54,	0,2013,2210,4172,4870,5317,5734,6156,6587,6807,7231,7746,8296,8840,
chr16	33576233	33577355	GLEAN_03636	1000	-	33576233	33577355	0	1	1122,	0,
chr16	35684128	35705441	GLEAN_01528	1000	-	35684128	35705441	0	16	120,156,183,93,129,90,86,140,37,157,152,89,67,77,127,19,	0,443,1571,2951,7239,8661,9748,10605,10850,13257,13764,14794,18476,19228,20841,21294,
chr16	36812264	36841803	GLEAN_01543	1000	+	36812264	36841803	0	8	132,189,163,143,200,356,73,343,	0,13248,16439,21038,24370,26315,27338,29196,
chr16	40386111	40389797	GLEAN_15083	1000	+	40386111	40389797	0	8	167,121,42,154,84,146,123,21,	0,706,1246,2042,2973,3197,3434,3665,
chr16	41160234	41175779	GLEAN_12986	1000	+	41160234	41175779	0	6	90,102,60,70,87,161,	0,1663,3583,4504,9389,15384,
chr16	41725387	41725832	GLEAN_17289	1000	-	41725387	41725832	0	2	219,39,	0,406,
chr16	41952865	42093182	GLEAN_17296	1000	+	41952865	42093182	0	9	36,48,85,129,86,103,98,92,448,	0,14217,50900,111783,130268,133442,134708,138131,139869,
chr16	42903615	42914593	GLEAN_05945	1000	+	42903615	42914593	0	11	85,96,59,70,134,223,198,202,109,59,70,	0,2624,4020,5448,5974,6490,7937,8734,9324,9637,10908,
chr16	43354954	43368034	GLEAN_13441	1000	-	43354954	43368034	0	22	138,133,146,124,168,79,113,179,100,144,122,168,51,131,97,222,90,150,180,230,175,141,	0,805,1145,1439,2323,3240,3538,3749,4096,4364,4706,4995,5256,5795,6018,6770,7974,8526,8988,9586,10128,12939,
chr16	45450836	45526294	GLEAN_01512	1000	+	45450836	45526294	0	9	11,118,157,92,115,87,117,185,99,	0,18859,26419,30843,35436,42109,53543,63190,75359,
chr16	45584317	45591961	GLEAN_01515	1000	+	45584317	45591961	0	5	12,105,126,38,145,	0,1794,4061,7259,7499,
chr16	47958679	47959024	GLEAN_21804	1000	-	47958679	47959024	0	1	345,	0,
chr16	48114921	48118883	GLEAN_21839	1000	+	48114921	48118883	0	3	52,446,102,	0,3321,3860,
chr16	48240780	48248059	GLEAN_21846	1000	+	48240780	48248059	0	6	56,137,114,159,176,177,	0,165,591,5844,6203,7102,
chr16	53150876	53612407	GLEAN_05346	1000	-	53150876	53612407	0	23	18,45,161,125,118,117,82,109,144,136,115,58,77,60,69,120,77,98,60,92,24,140,19,	0,2162,45316,47734,50385,74899,80894,81725,84123,113492,118514,132797,149204,152599,162750,179579,180351,187419,197373,223395,425247,454877,461512,
chr16	58545389	58699398	GLEAN_07681	1000	-	58545389	58699398	0	5	39,61,77,95,94,	0,19789,27565,112907,153915,
chr16	64791733	64797911	GLEAN_19295	1000	-	64791733	64797911	0	4	177,104,61,168,	0,1124,2061,6010,
chr16	64845869	64916867	GLEAN_19294	1000	-	64845869	64916867	0	13	133,102,128,120,51,54,109,60,131,93,102,197,190,	0,1877,3007,3215,3615,9674,10548,11573,12291,16605,32237,34877,70808,
chr16	70655302	70659748	GLEAN_05001	1000	-	70655302	70659748	0	9	173,100,86,84,130,107,73,150,15,	0,466,936,2112,2833,3182,3782,3968,4431,
chr17	3955430	4564387	GLEAN_24379	1000	+	3955430	4564387	0	3	131,276,154,	0,588664,608803,
chr17	4136302	4260079	GLEAN_24361	1000	-	4136302	4260079	0	12	153,141,71,169,168,104,724,181,152,238,185,30,	0,1152,5786,6914,19402,20073,33023,34825,36173,49390,54567,123747,
chr17	4564240	4617587	GLEAN_24359	1000	-	4564240	4617587	0	5	156,175,158,222,48,	0,28776,39945,46276,53299,
chr17	5267442	5272059	GLEAN_07248	1000	+	5267442	5272059	0	6	62,104,188,209,110,122,	0,763,1229,3448,4165,4495,
chr17	14722227	14848231	GLEAN_23943	1000	-	14722227	14848231	0	11	159,123,124,94,90,304,86,602,226,295,72,	0,989,4259,5642,7428,16419,16914,18442,23262,34496,125932,
chr17	23442047	23442773	GLEAN_16076	1000	-	23442047	23442773	0	1	726,	0,
chr17	46111906	46112482	GLEAN_20266	1000	+	46111906	46112482	0	1	576,	0,
chr17	47249091	47279317	GLEAN_20268	1000	+	47249091	47279317	0	27	106,170,113,343,149,93,97,114,102,115,96,83,148,77,233,112,107,189,125,117,173,115,138,95,74,98,86,	0,3154,6287,7691,10937,11927,13201,14180,17096,17383,18102,18402,19313,19894,20296,22336,23917,24113,24762,24981,26340,27424,27662,27997,28185,29887,30140,
chr17	47299383	47301456	GLEAN_20269	1000	+	47299383	47301456	0	1	2073,	0,
chr17	47350593	47436211	GLEAN_20271	1000	+	47350593	47436211	0	12	126,158,142,204,96,116,167,119,74,52,147,129,	0,47928,51005,56030,58641,60918,63675,70533,76112,80758,81674,85489,
chr17	49054478	49092223	GLEAN_17475	1000	-	49054478	49092223	0	20	100,172,118,120,120,211,119,91,188,137,151,213,94,83,127,89,138,98,79,117,	0,710,2905,5448,7296,8125,9001,10653,10846,11401,11934,14695,15591,17956,25587,26928,28091,29585,32794,37628,
chr17	49182646	49190559	GLEAN_17471	1000	-	49182646	49190559	0	5	125,108,21,193,180,	0,3346,5430,5842,7733,
chr17	49406167	49415864	GLEAN_17484	1000	+	49406167	49415864	0	4	55,98,127,68,	0,5020,6784,9629,
chr17	50305219	50336790	GLEAN_09925	1000	-	50305219	50336790	0	16	165,43,101,129,88,74,54,200,89,22,37,134,52,54,48,450,	0,2958,3500,8527,9748,9922,12859,13502,14771,14988,21408,23279,25613,26376,27101,31121,
chr17	51351807	51367765	GLEAN_09912	1000	-	51351807	51367765	0	11	180,90,233,80,123,204,191,44,157,155,76,	0,1218,1652,3187,5634,6779,7452,10070,11167,15040,15882,
chr17	51792925	51803449	GLEAN_24540	1000	-	51792925	51803449	0	7	63,95,127,69,77,100,6,	0,552,1004,1909,5244,7822,10518,
chr17	51807484	51826364	GLEAN_24539	1000	-	51807484	51826364	0	8	63,129,97,116,125,168,109,48,	0,1051,1680,1913,3722,4851,14339,18832,
chr17	51845856	51852621	GLEAN_18572	1000	-	51845856	51852621	0	5	118,236,192,12,3,	0,359,2317,4744,6762,
chr17	56319991	56596582	GLEAN_09969	1000	+	56319991	56596582	0	31	72,238,85,84,146,195,189,166,105,729,226,103,125,100,221,206,938,180,224,193,427,220,189,224,143,159,177,158,162,113,133,	0,31786,143282,156331,216256,218897,219479,223839,226122,229586,231108,232296,232702,239371,244211,244929,248947,253616,254399,256427,257337,258517,259798,265118,265530,268494,269442,270761,273571,275379,276458,
chr17	57587985	57680476	GLEAN_26512	1000	-	57587985	57680476	0	11	72,110,200,164,107,113,79,120,89,78,23,	0,751,2090,3015,3659,10098,11103,11996,14158,29582,92468,
chr17	60082281	60116993	GLEAN_04416	1000	+	60082281	60116993	0	4	140,106,121,98,	0,542,15352,34614,
chr17	61036155	61040048	GLEAN_14440	1000	+	61036155	61040048	0	6	234,99,144,49,185,153,	0,321,1553,2233,3108,3740,
chr17	61588192	61620514	GLEAN_02657	1000	-	61588192	61620514	0	17	77,159,58,101,156,102,118,134,274,126,161,137,185,91,200,197,157,	0,667,923,3564,5414,6538,6870,7978,8323,8857,10649,13452,13668,15057,16195,21460,32165,
chr17	61674358	61680294	GLEAN_02662	1000	+	61674358	61680294	0	4	188,161,173,144,	0,2557,4202,5792,
chr17	61876082	61879731	GLEAN_02668	1000	+	61876082	61879731	0	7	54,176,88,147,186,141,165,	0,1008,1282,1507,1760,2764,3484,
chr17	62112439	62137494	GLEAN_02671	1000	+	62112439	62137494	0	13	123,105,141,80,112,129,114,103,185,165,158,115,33,	0,10444,11664,12627,14962,15563,16311,18219,18927,21522,23235,24468,25022,
chr17	64902950	64933811	GLEAN_06821	1000	-	64902950	64933811	0	19	172,80,100,131,94,120,215,172,75,69,108,75,113,111,68,130,171,159,81,	0,561,1763,2395,2625,7857,8914,10400,11873,12205,12522,13056,17108,18089,19211,23762,25151,25692,30780,
chr17	65297031	65300986	GLEAN_06818	1000	-	65297031	65300986	0	9	69,95,83,114,127,133,188,71,113,	0,157,356,604,1161,1562,1802,3202,3842,
chr17	65561833	65576880	GLEAN_06833	1000	+	65561833	65576880	0	9	64,193,170,162,173,187,172,116,62,	0,3355,4274,7094,8393,8689,10308,12735,14985,
chr17	66569516	66594831	GLEAN_14494	1000	-	66569516	66594831	0	17	40,253,98,163,123,130,119,33,38,181,212,168,187,124,52,37,13,	0,289,984,1451,1966,2883,5841,6256,6828,9617,10687,13004,15115,19548,20919,21110,25302,
chr17	67456260	67472525	GLEAN_03067	1000	+	67456260	67472525	0	5	46,305,163,264,98,	0,155,8165,10561,16167,
chr17	67480849	67481427	GLEAN_03068	1000	+	67480849	67481427	0	2	46,425,	0,153,
chr17	67494055	67498958	GLEAN_03069	1000	+	67494055	67498958	0	3	46,162,5,	0,155,4898,
chr17	67500621	67501306	GLEAN_03070	1000	+	67500621	67501306	0	2	46,530,	0,155,
chr17	67551340	67553035	GLEAN_03065	1000	-	67551340	67553035	0	1	1695,	0,
chr17	67593665	67620161	GLEAN_03073	1000	+	67593665	67620161	0	5	46,333,333,291,110,	0,163,15097,25929,26386,
chr17	67647095	67668570	GLEAN_03074	1000	+	67647095	67668570	0	2	112,320,	0,21155,
chr17	67668731	67674828	GLEAN_03075	1000	+	67668731	67674828	0	4	45,105,52,320,	0,819,4421,5777,
chr17	67675918	67681137	GLEAN_03076	1000	+	67675918	67681137	0	4	94,131,52,320,	0,2723,3552,4899,
chr17	67803814	67804383	GLEAN_03081	1000	+	67803814	67804383	0	3	108,173,67,	0,247,502,
chr17	67830015	67837361	GLEAN_03084	1000	+	67830015	67837361	0	5	112,88,151,177,195,	0,2325,3554,6791,7151,
chr17	68428493	68434120	GLEAN_19375	1000	+	68428493	68434120	0	5	114,114,111,79,86,	0,1578,2495,4032,5541,
chr17	68613795	68615052	GLEAN_02019	1000	+	68613795	68615052	0	3	46,279,149,	0,155,1108,
chr17	68623030	68623568	GLEAN_02022	1000	+	68623030	68623568	0	2	46,383,	0,155,
chr17	68634626	68635140	GLEAN_02024	1000	+	68634626	68635140	0	2	46,359,	0,155,
chr17	68642422	68644661	GLEAN_02025	1000	+	68642422	68644661	0	2	46,110,	0,2129,
chr17	68645715	68652928	GLEAN_02026	1000	+	68645715	68652928	0	3	46,297,374,	0,155,6839,
chr17	68660984	68664851	GLEAN_02027	1000	+	68660984	68664851	0	2	46,422,	0,3445,
chr17	69026653	69027310	GLEAN_07738	1000	-	69026653	69027310	0	1	657,	0,
chr17	69437187	69453079	GLEAN_22361	1000	+	69437187	69453079	0	20	32,50,46,63,52,52,92,90,172,161,76,107,90,34,118,57,73,63,140,97,	0,2155,3409,5093,5942,6839,8945,9537,10186,10678,11677,12090,12346,12626,13059,14693,15124,15291,15460,15795,
chr17	69661878	69687724	GLEAN_19596	1000	+	69661878	69687724	0	15	7,66,57,142,75,79,63,71,103,175,137,96,93,98,124,	0,624,3889,4064,4574,5273,5748,6688,14386,15625,21992,23192,23507,24951,25722,
chr18	767610	788970	GLEAN_25360	1000	-	767610	788970	0	13	62,192,163,238,178,115,103,93,136,54,49,72,72,	0,321,955,1919,2532,4279,4958,7178,7547,8903,9807,18543,21288,
chr18	1580480	1586040	GLEAN_08104	1000	-	1580480	1586040	0	3	399,125,676,	0,1386,4884,
chr18	1771565	1790663	GLEAN_08111	1000	+	1771565	1790663	0	8	61,118,217,122,975,120,120,46,	0,7581,8669,9178,10569,12091,15983,19052,
chr18	5750002	5752208	GLEAN_18902	1000	-	5750002	5752208	0	2	1114,68,	0,2138,
chr18	11146301	11158140	GLEAN_11276	1000	+	11146301	11158140	0	4	40,56,107,175,	0,8065,10727,11664,
chr18	11746849	11783094	GLEAN_15046	1000	+	11746849	11783094	0	17	561,85,149,93,158,118,263,192,126,105,144,60,161,200,97,97,208,	0,6582,14411,14872,15611,18106,19161,28504,30133,30638,31704,32157,33165,33480,34082,35187,36037,
chr18	12792098	12794023	GLEAN_00004	1000	-	12792098	12794023	0	5	159,57,174,142,104,	0,679,1206,1580,1821,
chr18	13379468	13411466	GLEAN_23042	1000	+	13379468	13411466	0	11	243,90,109,134,244,80,137,175,156,113,91,	0,7315,9499,14037,16050,20936,22647,27799,29461,30617,31907,
chr18	13438340	13449411	GLEAN_23041	1000	-	13438340	13449411	0	9	192,128,145,197,134,81,224,60,78,	0,727,990,4481,6227,6605,8985,9502,10993,
chr18	17380213	17425399	GLEAN_07005	1000	+	17380213	17425399	0	17	347,208,130,58,145,111,185,124,76,108,136,112,57,115,144,144,56,	0,491,18470,18914,22639,26626,33316,34512,35271,38116,38607,40340,41779,43768,44175,44676,45130,
chr18	22558839	22616087	GLEAN_26574	1000	+	22558839	22616087	0	48	102,108,99,69,55,204,169,127,111,171,128,241,120,123,152,151,202,147,125,287,79,231,141,180,117,111,78,178,131,297,141,105,120,192,143,109,170,232,249,164,118,102,174,150,181,133,135,79,	0,6349,7039,7483,7639,8164,10221,11398,11667,14345,14920,17225,19349,20212,20502,25230,26555,27760,28968,29510,30684,32700,33250,34694,36319,36765,37220,37476,38424,39176,40148,40384,41074,42505,43265,43761,43968,44780,46963,48160,48508,49750,51755,52764,53619,55397,56858,57169,
chr18	23198689	23214859	GLEAN_26561	1000	-	23198689	23214859	0	18	133,117,75,77,150,120,92,51,131,191,151,72,116,42,101,118,131,40,	0,476,829,989,1265,1506,1745,2733,3194,3431,3768,4064,4486,5578,6017,9220,11807,16130,
chr18	23685458	23692877	GLEAN_26553	1000	-	23685458	23692877	0	9	145,75,169,52,129,53,69,50,86,	0,736,958,1257,1663,4421,4614,7104,7333,
chr18	28107796	28111661	GLEAN_24644	1000	-	28107796	28111661	0	4	117,123,174,30,	0,1366,3480,3835,
chr18	32184400	32185164	GLEAN_17721	1000	-	32184400	32185164	0	3	189,154,188,	0,310,576,
chr18	32306767	32314878	GLEAN_17764	1000	+	32306767	32314878	0	21	104,153,79,24,54,153,64,44,126,149,130,1692,122,133,136,162,156,197,84,91,98,	0,218,537,1334,1449,1659,1923,2075,2197,2718,2940,3145,4920,5913,6308,6566,6984,7307,7592,7783,8013,
chr18	32535703	32536615	GLEAN_17771	1000	+	32535703	32536615	0	1	912,	0,
chr18	32603247	32605644	GLEAN_17710	1000	-	32603247	32605644	0	8	112,152,59,116,141,98,88,56,	0,236,1015,1184,1576,1828,2017,2341,
chr18	32702716	32793821	GLEAN_17777	1000	+	32702716	32793821	0	10	103,1135,163,200,173,141,56,127,1002,122,	0,31128,34003,51276,57634,60443,63087,64235,70005,90983,
chr18	33642452	33652293	GLEAN_17790	1000	+	33642452	33652293	0	11	21,112,148,62,120,157,149,82,220,141,102,	0,3806,4018,5406,5584,6207,6893,7387,7686,8903,9739,
chr18	33676927	33698015	GLEAN_17695	1000	-	33676927	33698015	0	10	159,44,86,393,110,147,87,131,102,253,	0,610,2310,6634,8272,8831,10261,19844,20613,20835,
chr18	33999946	34009201	GLEAN_20276	1000	-	33999946	34009201	0	9	270,145,98,201,129,72,131,133,63,	0,1963,3137,3862,4154,4487,6242,8938,9192,
chr18	36261204	36269743	GLEAN_23093	1000	+	36261204	36269743	0	4	33,151,114,1799,	0,2427,3241,6740,
chr18	41462957	41464966	GLEAN_20114	1000	-	41462957	41464966	0	9	85,96,134,99,50,67,51,88,44,	0,439,656,963,1136,1268,1542,1733,1965,
chr18	41465486	41466395	GLEAN_20120	1000	+	41465486	41466395	0	3	61,105,140,	0,477,769,
chr18	41586835	41594027	GLEAN_20109	1000	-	41586835	41594027	0	12	54,165,117,149,52,147,106,191,218,61,101,196,	0,765,1222,3973,4214,4380,4645,4832,5275,5861,6101,6996,
chr18	41805927	41811480	GLEAN_20131	1000	+	41805927	41811480	0	10	194,34,90,58,65,69,79,117,59,27,	0,1176,1528,1787,1942,3290,3464,3683,5276,5526,
chr18	41970435	42001143	GLEAN_20100	1000	-	41970435	42001143	0	6	1424,96,127,70,160,70,	0,24230,24602,27026,29895,30638,
chr18	42069245	42087369	GLEAN_20137	1000	+	42069245	42087369	0	4	9,127,96,1028,	0,2818,3250,17096,
chr18	43121591	43151032	GLEAN_20151	1000	+	43121591	43151032	0	7	106,171,54,54,162,39,167,	0,22056,25560,26864,27446,27941,29274,
chr18	43232491	43238166	GLEAN_20155	1000	+	43232491	43238166	0	7	171,73,103,166,101,112,138,	0,1186,1386,2885,3524,4747,5537,
chr18	43368242	43373919	GLEAN_20159	1000	+	43368242	43373919	0	7	171,73,103,166,101,112,138,	0,1186,1386,2887,3526,4749,5539,
chr18	45548127	45567042	GLEAN_17669	1000	+	45548127	45567042	0	12	16,102,42,130,123,41,166,191,96,143,165,39,	0,6493,6683,12699,12897,13161,13581,13848,17899,18190,18515,18876,
chr18	45969150	45970856	GLEAN_17685	1000	+	45969150	45970856	0	7	77,70,60,137,85,122,124,	0,155,780,926,1203,1378,1582,
chr18	46169383	46176173	GLEAN_22908	1000	-	46169383	46176173	0	11	147,166,89,30,39,27,27,135,205,89,45,	0,228,589,969,1400,1552,1683,3441,4403,6334,6745,
chr18	46357722	46366419	GLEAN_22902	1000	-	46357722	46366419	0	16	144,66,93,94,110,88,46,109,48,106,64,55,141,30,96,267,	0,243,421,615,1721,1911,2088,2399,2968,3752,4100,4437,4573,5253,6050,8430,
chr18	46780726	46787715	GLEAN_18741	1000	-	46780726	46787715	0	11	102,107,157,99,105,120,59,22,32,157,108,	0,1162,1609,2421,2627,3107,3319,5001,5228,5783,6881,
chr18	46822984	46825330	GLEAN_18745	1000	+	46822984	46825330	0	5	48,102,97,48,146,	0,184,1834,2032,2200,
chr18	47311236	47318356	GLEAN_15522	1000	+	47311236	47318356	0	5	819,120,137,68,56,	0,5823,6386,6699,7064,
chr18	47737179	47769582	GLEAN_15527	1000	+	47737179	47769582	0	15	295,126,154,74,140,100,113,267,123,129,169,285,290,195,117,	0,3895,6009,7128,9112,11174,13038,18766,20213,20427,27753,28538,29877,31544,32286,
chr18	48344492	48346821	GLEAN_15537	1000	+	48344492	48346821	0	5	78,90,117,123,291,	0,284,1049,1244,2038,
chr18	48567280	48574265	GLEAN_10682	1000	-	48567280	48574265	0	5	27,55,184,101,71,	0,913,1483,6530,6914,
chr18	49687212	49730803	GLEAN_10706	1000	+	49687212	49730803	0	13	79,360,291,118,149,32,64,369,151,47,83,81,54,	0,3377,5708,8150,12706,15771,26105,26902,37202,40867,41995,42849,43537,
chr18	49904624	49906352	GLEAN_10715	1000	+	49904624	49906352	0	3	43,190,718,	0,522,1010,
chr18	49988764	50012442	GLEAN_10720	1000	+	49988764	50012442	0	20	99,98,102,80,85,149,97,79,74,42,216,288,246,40,61,59,47,83,25,43,	0,7120,7746,8010,10254,11367,12319,13410,13573,14452,17630,17959,19540,20083,20420,20670,20803,22396,23344,23635,
chr18	52070036	52071985	GLEAN_12036	1000	+	52070036	52071985	0	3	269,122,182,	0,994,1767,
chr18	52313796	52322398	GLEAN_24338	1000	+	52313796	52322398	0	13	224,65,109,200,71,96,105,201,176,67,77,57,7,	0,652,2492,3216,3779,4932,6213,6399,6937,7341,8102,8272,8595,
chr18	53016487	53021756	GLEAN_01984	1000	-	53016487	53021756	0	8	147,209,100,180,275,291,123,43,	0,400,2884,3695,4062,4419,5022,5226,
chr18	53476851	53486687	GLEAN_01972	1000	-	53476851	53486687	0	10	84,122,151,116,88,143,64,156,102,36,	0,1595,2018,2801,3009,3849,5740,5946,6849,9800,
chr18	53499258	53503760	GLEAN_02006	1000	+	53499258	53503760	0	7	165,172,68,184,381,116,168,	0,839,1097,1988,2276,3552,4334,
chr18	53613886	53616218	GLEAN_01965	1000	-	53613886	53616218	0	5	124,130,76,132,15,	0,556,1000,1262,2317,
chr18	53622485	53625960	GLEAN_01964	1000	-	53622485	53625960	0	8	87,123,60,86,102,66,73,15,	0,273,682,919,1204,1510,1963,3460,
chr18	53657772	53663298	GLEAN_02009	1000	+	53657772	53663298	0	9	90,67,180,62,82,130,76,144,42,	0,472,1765,3380,3533,4232,4591,5211,5484,
chr18	54031369	54046223	GLEAN_05462	1000	+	54031369	54046223	0	12	126,108,133,104,186,91,59,93,93,171,97,113,	0,3694,5007,6231,8679,9131,12979,13338,13521,13913,14531,14741,
chr18	54082247	54083738	GLEAN_05465	1000	+	54082247	54083738	0	4	102,147,126,153,	0,268,1042,1338,
chr18	54269144	54270635	GLEAN_05472	1000	+	54269144	54270635	0	4	102,147,126,153,	0,268,1042,1338,
chr18	54431225	54437136	GLEAN_17954	1000	+	54431225	54437136	0	4	139,411,212,216,	0,995,2905,5695,
chr18	54445945	54449646	GLEAN_17955	1000	+	54445945	54449646	0	7	3,87,108,99,124,70,76,	0,1229,1676,2309,2876,3132,3625,
chr18	54618509	54630931	GLEAN_23471	1000	+	54618509	54630931	0	6	57,159,159,63,159,171,	0,5638,5960,6852,8561,12251,
chr18	55123612	55124359	GLEAN_23489	1000	+	55123612	55124359	0	1	747,	0,
chr18	58903410	58925670	GLEAN_23672	1000	+	58903410	58925670	0	4	30,66,67,971,	0,17241,19344,21289,
chr18	59461361	59463668	GLEAN_23642	1000	-	59461361	59463668	0	4	90,119,124,81,	0,244,2022,2226,
chr18	59806885	59812630	GLEAN_03849	1000	-	59806885	59812630	0	19	92,163,138,87,124,320,29,164,49,37,107,115,147,115,117,136,136,113,64,	0,188,436,652,819,1020,1429,1519,1765,1892,2017,2202,2418,2726,2923,3117,4879,5222,5681,
chr18	59915574	59964099	GLEAN_03845	1000	-	59915574	59964099	0	7	69,99,50,130,210,109,59,	0,148,360,988,1264,4659,48466,
chr18	59970554	59976565	GLEAN_03844	1000	-	59970554	59976565	0	3	1355,96,34,	0,5589,5977,
chr18	60140896	60141253	GLEAN_03841	1000	-	60140896	60141253	0	1	357,	0,
chr18	60697075	60704010	GLEAN_00598	1000	-	60697075	60704010	0	4	178,187,123,97,	0,986,6513,6838,
chr18	62739651	62743563	GLEAN_14658	1000	-	62739651	62743563	0	2	1103,34,	0,3878,
chr19	3047487	3108089	GLEAN_20733	1000	+	3047487	3108089	0	15	58,85,79,150,126,93,117,134,61,118,97,52,106,82,64,	0,2424,6251,15086,16046,17160,18356,40849,45216,45610,47209,54472,56138,56840,60538,
chr19	5300915	5321499	GLEAN_08234	1000	+	5300915	5321499	0	7	245,1111,87,48,70,89,66,	0,11420,12649,13228,16187,19198,20518,
chr19	6076981	6085778	GLEAN_12586	1000	-	6076981	6085778	0	6	428,150,184,64,695,6,	0,3678,4987,6211,7038,8791,
chr19	6107242	6108965	GLEAN_12585	1000	-	6107242	6108965	0	4	195,173,185,194,	0,397,931,1529,
chr19	7249942	7280293	GLEAN_10469	1000	+	7249942	7280293	0	12	186,90,156,75,73,38,129,94,114,138,164,63,	0,11015,13120,13626,17955,23186,23728,24463,25300,27387,29185,30288,
chr19	10105331	10127710	GLEAN_01097	1000	+	10105331	10127710	0	8	172,148,217,232,165,141,184,103,	0,1910,4802,5934,10206,18136,20282,22276,
chr19	10285599	10326019	GLEAN_01092	1000	-	10285599	10326019	0	29	125,76,21,222,171,111,132,165,158,193,185,40,123,178,143,126,164,181,165,138,123,153,201,198,174,114,162,269,157,	0,2207,5917,7181,7765,8662,8881,9816,10188,10721,11107,11886,12107,14453,17002,17779,22429,23985,24281,24755,25723,26437,28601,29498,33445,34026,36364,37325,40263,
chr19	12071169	12072897	GLEAN_00164	1000	+	12071169	12072897	0	3	85,149,48,	0,704,1680,
chr19	12267631	12273926	GLEAN_00172	1000	+	12267631	12273926	0	3	76,112,88,	0,1582,6207,
chr19	15184167	15185565	GLEAN_07860	1000	-	15184167	15185565	0	3	106,118,76,	0,456,1322,
chr19	16652938	16774821	GLEAN_25859	1000	-	16652938	16774821	0	24	45,89,88,107,217,47,143,101,131,123,158,136,132,19,141,102,115,62,215,280,141,194,203,389,	0,29358,29762,58052,86926,88387,88786,90731,90989,91528,94711,96292,98295,101261,102203,104985,105822,106090,106337,109827,110267,111449,118952,121494,
chr19	17107149	17120716	GLEAN_25884	1000	+	17107149	17120716	0	9	40,169,269,132,101,173,114,108,160,	0,4711,5926,7579,8924,11300,12221,13059,13407,
chr19	17997733	18001312	GLEAN_25892	1000	+	17997733	18001312	0	6	202,74,90,43,113,96,	0,1839,2230,2817,3072,3483,
chr19	18181052	18204575	GLEAN_11098	1000	+	18181052	18204575	0	12	102,129,137,206,181,123,219,89,122,162,138,171,	0,14695,15555,15798,16698,16980,19630,19994,20373,21955,22746,23352,
chr19	18346198	18368142	GLEAN_11100	1000	+	18346198	18368142	0	36	109,159,77,193,85,274,102,117,90,143,149,99,130,151,155,196,140,118,77,136,138,168,128,208,148,143,141,196,239,114,125,113,78,167,188,187,	0,902,1156,1561,1975,2733,3479,3840,4274,4571,5385,5683,6195,6410,6726,7034,7701,7960,8868,9188,9615,9831,10623,11876,12878,13462,14504,16184,16762,17938,18225,19994,20539,20708,21322,21757,
chr19	21110837	21144652	GLEAN_18655	1000	-	21110837	21144652	0	6	53,137,207,107,200,64,	0,4506,6623,7463,10623,33751,
chr19	21345123	21348081	GLEAN_18648	1000	-	21345123	21348081	0	8	145,90,123,146,246,107,94,228,	0,395,1125,1632,2033,2367,2562,2730,
chr19	21659526	21660573	GLEAN_18676	1000	+	21659526	21660573	0	2	184,500,	0,547,
chr19	21892688	21901487	GLEAN_18642	1000	-	21892688	21901487	0	15	179,75,141,117,133,111,163,197,158,160,425,135,220,104,97,	0,306,486,1007,2246,3551,4019,4921,5374,5912,6809,7613,7866,8411,8702,
chr19	22113964	22145003	GLEAN_18681	1000	+	22113964	22145003	0	10	32,85,75,207,169,103,229,102,157,74,	0,17290,17654,18606,23174,25261,26075,27490,29913,30965,
chr19	24198110	24203590	GLEAN_24276	1000	+	24198110	24203590	0	11	23,49,133,140,169,110,144,138,90,80,145,	0,1408,1873,2468,3546,4044,4316,4542,4800,5148,5335,
chr19	25362965	25365537	GLEAN_02143	1000	+	25362965	25365537	0	3	132,193,98,	0,1674,2474,
chr19	25486039	25492122	GLEAN_02119	1000	-	25486039	25492122	0	5	15,184,137,81,174,	0,97,531,1205,5909,
chr19	25518622	25523554	GLEAN_02118	1000	-	25518622	25523554	0	14	172,113,42,59,154,99,89,117,81,153,161,156,235,586,	0,532,780,882,1023,1355,1541,1749,2002,2403,3071,3487,3733,4346,
chr19	25663269	25664067	GLEAN_02151	1000	+	25663269	25664067	0	2	220,380,	0,418,
chr19	25717858	25720315	GLEAN_02155	1000	+	25717858	25720315	0	6	21,95,102,191,105,5,	0,206,945,1722,2137,2452,
chr19	25873726	25875190	GLEAN_02108	1000	-	25873726	25875190	0	4	66,119,79,90,	0,504,761,1374,
chr19	26038858	26039864	GLEAN_02101	1000	-	26038858	26039864	0	4	144,81,32,85,	0,247,581,921,
chr19	27907807	27908206	GLEAN_01691	1000	+	27907807	27908206	0	1	399,	0,
chr19	32247597	32255913	GLEAN_09530	1000	-	32247597	32255913	0	7	36,129,132,90,145,83,12,	0,1313,2699,4014,6211,7564,8304,
chr19	32334098	32345871	GLEAN_09538	1000	+	32334098	32345871	0	5	232,89,115,93,1232,	0,1372,5034,6179,10541,
chr19	32707281	32735460	GLEAN_09523	1000	-	32707281	32735460	0	10	134,163,155,95,62,57,39,111,113,169,	0,488,1364,22563,24790,25117,25905,26370,27817,28010,
chr19	34954414	35011314	GLEAN_20986	1000	-	34954414	35011314	0	13	25,143,175,124,91,101,175,126,89,68,99,113,315,	0,1188,6117,18605,30476,30863,40142,40407,42403,48661,51374,54331,56585,
chr19	35648802	35655436	GLEAN_16694	1000	+	35648802	35655436	0	9	203,104,131,31,158,127,107,154,53,	0,973,1649,2070,2683,4614,5504,5766,6581,
chr19	38546794	38565655	GLEAN_26819	1000	+	38546794	38565655	0	8	66,178,118,99,49,150,174,87,	0,959,1534,5179,16725,17677,18191,18774,
chr19	39017075	39021366	GLEAN_26806	1000	-	39017075	39021366	0	5	83,114,129,84,13,	0,193,3189,3608,4278,
chr19	39289631	39292911	GLEAN_26827	1000	+	39289631	39292911	0	5	5,161,121,111,124,	0,1569,2352,2840,3156,
chr19	39638944	39640439	GLEAN_26834	1000	+	39638944	39640439	0	3	202,208,442,	0,720,1053,
chr19	40413973	40432992	GLEAN_09638	1000	+	40413973	40432992	0	9	42,105,81,132,172,173,102,211,209,	0,2964,7960,9230,9626,14929,15657,16381,18810,
chr19	41012094	41022858	GLEAN_09646	1000	+	41012094	41022858	0	11	229,93,172,172,85,39,27,161,139,71,144,	0,2427,3878,5886,6761,7366,8470,9333,9596,10108,10620,
chr19	41166611	41167585	GLEAN_09648	1000	+	41166611	41167585	0	4	89,98,77,84,	0,193,726,890,
chr19	41429367	41433810	GLEAN_21317	1000	-	41429367	41433810	0	8	95,26,221,126,162,157,83,492,	0,1128,1584,1976,2187,2832,3072,3951,
chr19	41439298	41442943	GLEAN_21316	1000	-	41439298	41442943	0	6	255,126,162,157,83,417,	0,386,623,1090,1470,3228,
chr19	41501205	41505233	GLEAN_21314	1000	-	41501205	41505233	0	8	95,47,221,126,162,157,83,543,	0,526,663,982,1191,1503,2182,3485,
chr19	41543421	41548725	GLEAN_21312	1000	-	41543421	41548725	0	8	95,26,221,126,162,157,83,456,	0,813,926,1242,1987,2955,3705,4848,
chr19	41616041	41617662	GLEAN_21328	1000	+	41616041	41617662	0	4	31,164,102,45,	0,735,1043,1576,
chr19	41671083	41684099	GLEAN_21309	1000	-	41671083	41684099	0	13	152,40,122,151,120,156,339,104,145,202,239,260,208,	0,434,1264,1492,3680,4008,5363,7478,7708,8682,9643,10116,12808,
chr19	41748969	41755678	GLEAN_21306	1000	-	41748969	41755678	0	2	1582,545,	0,6164,
chr19	41838781	41844878	GLEAN_21333	1000	+	41838781	41844878	0	4	3,670,140,450,	0,1236,3945,5647,
chr19	41962847	41992744	GLEAN_03786	1000	+	41962847	41992744	0	23	148,86,73,86,110,354,145,204,88,98,148,182,195,186,211,182,141,156,138,129,197,180,220,	0,4462,5062,5501,6681,7174,7829,8067,8929,11145,12197,13356,15199,15639,16260,16850,19249,24562,27194,27821,28130,28815,29677,
chr19	42468086	42499194	GLEAN_03776	1000	-	42468086	42499194	0	26	40,166,85,134,119,98,120,88,56,108,50,121,134,166,294,212,223,132,113,147,131,115,145,257,75,22,	0,127,436,804,1603,1882,2237,3211,3427,3863,4112,4619,5283,6284,7189,8145,9609,10049,10478,10680,10955,11479,11706,11932,24146,31086,
chr19	43654733	43658919	GLEAN_17381	1000	-	43654733	43658919	0	5	116,94,123,152,166,	0,644,2080,2407,4020,
chr19	43790690	43809957	GLEAN_17384	1000	+	43790690	43809957	0	18	128,157,90,175,131,152,156,180,88,123,93,207,95,131,160,27,108,163,	0,452,1697,4786,10174,10536,11133,11694,13337,13532,14218,14758,15676,15855,16408,17682,17996,19104,
chr19	44222964	44227170	GLEAN_06540	1000	+	44222964	44227170	0	7	53,146,54,89,132,76,113,	0,269,1227,1632,2136,2482,4093,
chr19	44346096	44346699	GLEAN_22289	1000	-	44346096	44346699	0	1	603,	0,
chr19	44910323	44923996	GLEAN_05020	1000	-	44910323	44923996	0	4	162,125,111,148,	0,3041,9946,13525,
chr19	47424859	47437033	GLEAN_06589	1000	-	47424859	47437033	0	12	81,168,110,59,86,111,102,66,122,175,108,264,	0,3024,3422,3821,5196,6189,6503,8403,8758,10696,11376,11910,
chr19	47489206	47493702	GLEAN_06609	1000	+	47489206	47493702	0	12	24,72,70,98,57,231,127,191,99,111,87,54,	0,558,2171,2456,2718,2852,3369,3581,3875,4054,4253,4442,
chr19	47529603	47531037	GLEAN_06586	1000	-	47529603	47531037	0	5	201,186,72,161,13,	0,475,713,1012,1421,
chr19	48093813	48130314	GLEAN_06612	1000	+	48093813	48130314	0	20	19,129,108,111,106,116,132,191,113,130,151,140,90,130,170,75,153,147,72,177,	0,1855,3506,6077,10201,11669,22391,23265,24980,25274,26009,28742,29639,30539,31402,31685,33333,35599,35993,36324,
chr19	49752372	49765940	GLEAN_03563	1000	-	49752372	49765940	0	12	187,90,102,79,83,196,72,184,165,88,110,84,	0,785,1103,1280,2066,2895,3221,4443,5767,7183,10165,13484,
chr19	50134311	50166028	GLEAN_15027	1000	+	50134311	50166028	0	9	76,111,149,229,171,149,172,140,51,	0,6886,22980,23398,23957,24584,26638,27343,31666,
chr19	50430377	50434597	GLEAN_15029	1000	+	50430377	50434597	0	11	237,90,83,104,145,97,89,146,38,76,140,	0,739,1307,1589,1916,2308,2481,3010,3610,3904,4080,
chr19	50441185	50443598	GLEAN_15030	1000	+	50441185	50443598	0	7	52,103,154,89,166,86,82,	0,594,806,1253,1442,2172,2331,
chr19	50481151	50482938	GLEAN_15032	1000	+	50481151	50482938	0	8	52,98,155,43,100,65,118,104,	0,129,709,971,1090,1290,1446,1683,
chr19	50503769	50505537	GLEAN_11185	1000	+	50503769	50505537	0	8	52,98,155,43,100,65,118,104,	0,95,675,952,1071,1271,1427,1664,
chr19	50606162	50611861	GLEAN_11191	1000	+	50606162	50611861	0	10	93,138,105,71,73,99,237,81,107,199,	0,163,386,2176,2344,3479,3649,4018,4282,5500,
chr19	50752646	50756478	GLEAN_11177	1000	-	50752646	50756478	0	5	117,135,84,187,74,	0,214,2703,2960,3758,
chr19	50894222	50895825	GLEAN_11204	1000	+	50894222	50895825	0	4	363,439,182,144,	0,643,1189,1459,
chr19	51719456	51783592	GLEAN_25991	1000	+	51719456	51783592	0	11	184,598,162,148,168,149,135,187,180,147,249,	0,2971,53338,54558,55594,56297,57068,57964,60176,62907,63887,
chr19	54622619	54656238	GLEAN_08446	1000	+	54622619	54656238	0	13	106,110,48,21,43,89,92,61,52,59,85,137,285,	0,1318,3742,4020,21019,25990,28260,29139,29866,30885,32074,32371,33334,
chr19	54716008	54716634	GLEAN_08435	1000	-	54716008	54716634	0	3	129,154,128,	0,229,498,
chr19	54795732	54799865	GLEAN_08432	1000	-	54795732	54799865	0	6	638,75,199,231,96,711,	0,905,1451,1811,2339,3422,
chr19	56259456	56261014	GLEAN_14018	1000	-	56259456	56261014	0	5	182,115,61,101,192,	0,293,748,889,1366,
chr19	56286197	56293611	GLEAN_14016	1000	-	56286197	56293611	0	4	63,72,132,42,	0,2153,6363,7372,
chr19	56353699	56356519	GLEAN_14022	1000	+	56353699	56356519	0	5	83,192,64,168,222,	0,623,920,1348,2598,
chr19	56498846	56505902	GLEAN_25326	1000	-	56498846	56505902	0	6	85,170,83,60,37,186,	0,309,571,1615,4015,6870,
chr19	56771232	56787499	GLEAN_25319	1000	-	56771232	56787499	0	7	195,90,41,154,162,60,465,	0,402,1606,4201,5507,15232,15802,
chr19	61375903	61482857	GLEAN_14673	1000	-	61375903	61482857	0	12	78,46,140,78,128,52,117,120,114,49,67,16,	0,6116,12562,14554,15656,19202,19927,21262,22987,24100,34608,106938,
chr19	61541409	61588056	GLEAN_14679	1000	+	61541409	61588056	0	35	102,205,162,89,230,142,189,148,169,59,111,176,120,139,91,140,120,202,170,128,138,114,171,114,135,75,92,127,118,92,176,76,95,120,154,	0,1135,2095,3592,5189,7180,9165,11127,14100,15606,16674,20001,20920,22068,22730,23256,24447,27149,27944,31059,33854,35473,36996,38152,38912,40437,41002,42009,42452,42672,44292,44854,45018,45794,46493,
chr19	61734923	61783796	GLEAN_14682	1000	+	61734923	61783796	0	38	96,208,165,104,227,142,186,148,169,62,111,176,120,139,91,140,120,199,167,134,138,108,174,114,120,69,92,121,118,92,161,76,95,120,141,80,56,96,	0,1938,3258,3994,4679,6577,6961,8654,9225,11471,12274,13041,13407,14247,15129,18632,20404,21767,24476,25264,26049,29662,31517,32201,32468,35250,35996,37202,37982,38765,42565,43719,43867,45004,45286,46073,48384,48777,
chr2	481728	558116	GLEAN_04177	1000	-	481728	558116	0	30	165,148,239,95,73,131,91,144,88,200,120,109,77,97,157,154,148,167,126,123,118,92,105,129,97,182,102,78,90,117,	0,3570,4146,5111,5726,10370,13312,13661,19322,28484,31850,33326,33544,37643,39119,40193,41436,42883,49007,50002,55464,61424,63376,70200,70414,74147,75168,75457,76106,76271,
chr2	1311776	1371525	GLEAN_04188	1000	+	1311776	1371525	0	8	85,45,153,103,40,90,106,137,	0,28837,30535,32006,40472,41722,54529,59612,
chr2	2516152	2518132	GLEAN_07023	1000	-	2516152	2518132	0	2	562,50,	0,1930,
chr2	3869325	3892401	GLEAN_23912	1000	-	3869325	3892401	0	11	69,54,54,45,78,111,54,33,33,14,184,	0,1175,1643,2856,4759,6200,11124,13270,14368,19984,22892,
chr2	3924687	3963306	GLEAN_23911	1000	-	3924687	3963306	0	51	147,243,188,298,108,54,108,54,108,54,108,108,162,54,54,108,54,54,54,54,108,99,45,54,54,54,54,99,54,99,54,108,54,99,45,99,54,45,54,45,54,54,54,54,54,54,81,114,51,203,79,	0,899,1514,2380,3605,3809,4157,4656,5191,5417,6307,7389,7612,7971,8304,8795,9888,10626,10763,12262,12526,12725,13363,13740,14258,14642,15007,15394,15649,16320,17011,17254,17481,17732,17978,18739,19239,19872,20339,20532,21005,21720,21923,22592,23399,23917,25722,27104,27637,27932,38540,
chr2	9482450	9628703	GLEAN_24522	1000	+	9482450	9628703	0	47	97,225,14,33,33,54,111,78,45,54,54,54,54,54,45,54,45,54,99,45,99,54,108,54,99,54,99,54,54,54,54,45,99,108,54,54,54,54,108,54,54,162,108,108,54,21,72,	0,79549,82669,88241,89339,91464,96331,97805,99741,100945,101413,102573,105518,106529,108551,109001,113607,115082,117526,117957,118116,119501,119777,121776,122414,123243,124120,124326,124472,125529,126382,131629,132016,133174,133546,135770,136040,137653,138075,138297,138887,139702,140585,141799,143483,145581,146181,
chr2	12056848	12102785	GLEAN_12224	1000	-	12056848	12102785	0	22	12,105,120,148,54,134,156,102,117,128,115,114,90,138,44,78,94,132,83,51,163,204,	0,1103,2991,6532,6969,8003,9092,10469,14861,15293,21688,23238,24038,28288,29079,34157,35515,36161,36526,42399,43972,45733,
chr2	12979534	13015193	GLEAN_12219	1000	-	12979534	13015193	0	18	96,39,465,66,151,128,78,1209,89,73,701,209,99,40,57,50,46,214,	0,742,8230,9366,10528,11053,11259,13464,16393,20360,26595,28170,29593,29777,31203,32103,35046,35445,
chr2	16164015	16256140	GLEAN_14651	1000	+	16164015	16256140	0	19	92,91,121,75,72,80,81,126,109,128,52,77,113,70,62,90,100,58,122,	0,8491,11334,11551,14626,16247,17616,27426,30046,37572,48171,54691,56574,63026,63935,68745,72125,75763,92003,
chr2	20223707	20255687	GLEAN_03389	1000	-	20223707	20255687	0	5	1233,189,90,267,45,	0,1644,2679,3336,31935,
chr2	20470560	20961907	GLEAN_26444	1000	+	20470560	20961907	0	319	54,192,109,254,117,195,173,142,120,192,180,180,126,189,180,150,141,189,184,113,117,851,264,104,204,288,86,245,316,153,138,132,138,138,294,123,282,66,259,64,216,143,206,234,245,242,165,169,1694,282,267,273,264,261,261,264,261,261,261,142,166,232,285,126,189,375,45,6438,2751,279,564,282,279,279,279,288,279,279,279,288,279,282,279,279,279,288,279,282,279,217,401,288,279,279,684,288,282,282,279,288,2…	0,10573,14377,31198,50631,77323,94465,110558,112772,116031,121669,128208,128955,132189,133632,135806,147464,148334,149869,154431,160273,170180,173180,218122,220378,222013,222767,222947,227274,228146,228942,230569,232669,233282,237260,237650,239187,239722,240490,240938,241117,242253,243513,244268,244612,245956,246317,246581,246851,248687,250170,250532,250906,251262,253129,254141,254497,254867,2554…
chr2	25525857	25581013	GLEAN_09951	1000	-	25525857	25581013	0	6	317,197,193,1356,120,7,	0,2671,8108,45848,54859,55149,
chr2	25805500	25983865	GLEAN_02284	1000	+	25805500	25983865	0	21	139,119,72,76,47,96,90,93,111,137,189,67,98,13,92,90,170,136,112,108,177,	0,67722,92704,115455,118813,120789,122865,123975,128193,128591,132104,151200,163037,167178,168685,168860,169106,169555,174129,175881,178188,
chr2	26058846	26090857	GLEAN_02280	1000	-	26058846	26090857	0	11	347,111,87,124,133,131,87,204,81,57,63,	0,1911,5117,8548,10344,14862,15656,16429,18112,21188,31948,
chr2	33408989	33438103	GLEAN_02398	1000	+	33408989	33438103	0	7	344,38,223,98,120,167,99,	0,1429,6031,9400,16632,21926,29015,
chr2	57868357	57897744	GLEAN_12422	1000	-	57868357	57897744	0	13	139,203,132,103,128,165,55,94,175,119,29,103,82,	0,2070,3914,5837,10111,10939,11848,15028,18623,19445,20215,22809,29305,
chr2	62254766	62300477	GLEAN_25161	1000	-	62254766	62300477	0	12	96,84,126,93,174,144,108,96,111,125,11,47,	0,1470,4327,4600,5134,6850,9842,11391,14392,19893,36733,45664,
chr2	65435692	65536199	GLEAN_18715	1000	+	65435692	65536199	0	18	11,75,187,105,43,79,45,53,121,88,89,70,170,107,28,43,107,181,	0,18090,23819,50463,72529,73537,74559,74772,78318,78558,79594,82829,87233,88871,90612,96654,97101,100326,
chr2	65700723	65717838	GLEAN_18717	1000	+	65700723	65717838	0	4	114,209,178,120,	0,7686,13680,16995,
chr2	72682669	72731176	GLEAN_20787	1000	+	72682669	72731176	0	4	37,45,51,197,	0,31517,45986,48310,
chr2	79509105	79586155	GLEAN_21939	1000	-	79509105	79586155	0	9	270,79,104,122,204,280,115,184,139,	0,9960,42993,44264,54033,56636,60637,62322,76911,
chr2	81888442	82133146	GLEAN_16151	1000	+	81888442	82133146	0	17	58,118,95,100,49,77,61,109,50,247,207,136,59,110,103,221,396,	0,53194,54063,76080,79420,135926,143405,174807,179644,182226,201951,203517,228416,235668,239048,241992,244308,
chr2	82583415	82593091	GLEAN_16156	1000	+	82583415	82593091	0	11	64,177,95,66,136,110,171,147,139,123,32,	0,2049,3867,4724,5389,6256,6511,7068,7761,8911,9644,
chr2	82616739	82622746	GLEAN_16147	1000	-	82616739	82622746	0	12	144,91,80,83,130,95,167,117,67,91,229,164,	0,255,450,930,1551,1764,2359,2615,3819,4283,5366,5843,
chr2	82716736	82750025	GLEAN_16144	1000	-	82716736	82750025	0	11	602,168,160,88,117,96,116,81,180,102,51,	0,4634,5531,8510,12407,15700,19407,21088,24641,32232,33238,
chr2	83626340	83626781	GLEAN_25505	1000	+	83626340	83626781	0	1	441,	0,
chr2	84732743	84733358	GLEAN_14272	1000	-	84732743	84733358	0	1	615,	0,
chr2	88791989	88808089	GLEAN_24561	1000	+	88791989	88808089	0	8	122,292,106,178,152,141,163,91,	0,4650,7585,8939,10399,13316,14423,16009,
chr2	93167642	93193402	GLEAN_07433	1000	+	93167642	93193402	0	18	61,92,108,77,82,131,186,135,115,146,129,130,161,155,176,135,73,92,	0,760,2962,3706,4418,4591,5167,7698,8507,10266,10761,14350,18170,21676,23341,24188,24424,25668,
chr2	94102954	94105194	GLEAN_20242	1000	-	94102954	94105194	0	4	64,83,129,3,	0,1097,1744,2237,
chr2	95237706	95264643	GLEAN_15447	1000	+	95237706	95264643	0	10	74,35,113,46,187,94,127,101,101,25,	0,8100,9352,13450,15849,16629,22174,23808,24217,26912,
chr2	95279592	95281888	GLEAN_15449	1000	+	95279592	95281888	0	3	67,169,193,	0,818,2103,
chr2	95283966	95291328	GLEAN_15442	1000	-	95283966	95291328	0	11	147,54,96,88,38,40,51,54,65,101,193,	0,527,1552,1966,2228,2818,3606,4234,4497,5764,7169,
chr2	95581836	95597501	GLEAN_15440	1000	-	95581836	95597501	0	8	470,106,2923,178,825,159,600,280,	0,1984,2853,6734,9288,11249,12663,15385,
chr2	95602705	95605093	GLEAN_15457	1000	+	95602705	95605093	0	7	320,140,195,64,170,118,253,	0,418,770,1185,1476,1876,2135,
chr2	95721986	95764074	GLEAN_15460	1000	+	95721986	95764074	0	9	261,191,200,198,173,167,82,213,120,	0,35053,39453,39756,40102,41084,41457,41619,41968,
chr2	96143387	96150684	GLEAN_15430	1000	-	96143387	96150684	0	19	106,69,95,113,175,105,58,86,64,77,126,66,110,122,184,102,187,138,549,	0,293,435,774,1030,1624,2301,2579,2775,2927,3144,3441,3691,4308,5230,5581,5879,6312,6748,
chr2	96289141	96301908	GLEAN_15423	1000	-	96289141	96301908	0	15	51,168,102,40,161,84,78,108,76,131,126,114,89,94,6,	0,415,6754,6979,7426,8298,9311,10433,10649,11031,11382,11681,11890,12065,12761,
chr2	96448804	96453498	GLEAN_15422	1000	-	96448804	96453498	0	4	1260,180,574,314,	0,1671,2348,4380,
chr2	96473176	96482286	GLEAN_15419	1000	-	96473176	96482286	0	9	125,273,273,273,297,303,252,270,1012,	0,545,1431,2780,4964,5440,5908,6252,8098,
chr2	96502677	96517002	GLEAN_15478	1000	+	96502677	96517002	0	24	61,206,75,96,108,72,127,104,96,42,147,85,309,206,117,175,231,104,98,179,82,71,248,150,	0,2777,3197,3548,4023,4256,5367,5755,5973,6318,6544,6861,7493,7944,8453,8668,10437,10756,11775,11971,12357,12643,13212,14175,
chr2	101047834	101048344	GLEAN_05368	1000	+	101047834	101048344	0	1	510,	0,
chr2	105977084	106000004	GLEAN_05494	1000	+	105977084	106000004	0	7	181,170,89,159,60,85,132,	0,1214,6085,13574,18913,21858,22788,
chr2	106604944	106605178	GLEAN_22723	1000	+	106604944	106605178	0	1	234,	0,
chr2	106999315	106999981	GLEAN_22726	1000	+	106999315	106999981	0	1	666,	0,
chr2	107709991	107789096	GLEAN_22734	1000	+	107709991	107789096	0	24	16,44,74,170,206,144,227,61,129,89,79,174,112,197,96,65,115,117,103,170,93,87,147,147,	0,4120,4797,5058,8226,11589,13847,15413,16382,17942,18506,19177,20941,21614,23077,25161,53746,57439,64114,69747,71581,73584,74239,78958,
chr2	108278614	108330490	GLEAN_22715	1000	-	108278614	108330490	0	5	82,106,126,89,50,	0,2262,3315,3972,51826,
chr2	109825280	109840836	GLEAN_22704	1000	-	109825280	109840836	0	12	66,111,58,77,78,127,161,116,174,146,148,16,	0,2005,2205,2356,3005,3227,3459,3738,4199,11357,14834,15540,
chr2	110186706	110194248	GLEAN_22697	1000	-	110186706	110194248	0	11	82,93,74,90,111,128,150,66,88,93,3,	0,209,816,1200,1400,4219,4434,5657,6025,7353,7539,
chr2	110272225	110272879	GLEAN_22691	1000	-	110272225	110272879	0	1	654,	0,
chr2	110446475	110447825	GLEAN_22770	1000	+	110446475	110447825	0	1	1350,	0,
chr2	110453660	110462536	GLEAN_22771	1000	+	110453660	110462536	0	5	96,93,131,75,109,	0,2290,6263,7718,8767,
chr2	111174334	111294445	GLEAN_22779	1000	+	111174334	111294445	0	21	363,69,109,179,167,271,94,105,152,139,144,297,237,268,130,129,138,126,122,193,132,	0,33487,51666,52744,62830,65019,75028,76484,80275,84960,86339,87406,88783,99638,102291,104267,107503,110650,111873,116654,119979,
chr2	112496393	112496627	GLEAN_14230	1000	-	112496393	112496627	0	1	234,	0,
chr2	113826961	113863046	GLEAN_20650	1000	+	113826961	113863046	0	10	176,98,132,144,103,103,74,61,73,158,	0,16112,16654,25184,27900,29255,30650,33783,33973,35927,
chr2	114377516	114384950	GLEAN_20639	1000	-	114377516	114384950	0	10	179,153,120,156,123,97,180,188,108,73,	0,1331,1832,2217,3525,3748,4652,5009,6733,7361,
chr2	114922030	114952314	GLEAN_12264	1000	+	114922030	114952314	0	9	81,65,55,153,158,87,136,102,87,	0,1364,4636,5418,12228,18351,25992,28950,30197,
chr2	115574571	115641719	GLEAN_06913	1000	-	115574571	115641719	0	20	1731,131,892,97,135,151,173,133,208,210,110,146,313,168,90,241,117,453,213,1146,	0,3468,3944,5306,5486,5708,6181,6492,7761,10621,12025,12219,13677,14698,15418,15801,39098,40405,42375,66002,
chr2	115984321	116001761	GLEAN_06924	1000	+	115984321	116001761	0	14	71,29,99,101,55,77,109,215,78,88,104,74,141,157,	0,830,1434,2914,3467,4028,6372,13813,14289,15366,15578,16912,17062,17283,
chr2	117429112	117457502	GLEAN_13035	1000	+	117429112	117457502	0	10	157,119,108,114,177,136,206,150,122,613,	0,2407,3071,4856,18112,19848,21432,25240,27538,27777,
chr2	117696275	117762173	GLEAN_13006	1000	-	117696275	117762173	0	20	186,147,128,115,188,133,112,74,135,91,143,95,82,107,93,79,134,60,166,354,	0,1052,1865,3538,3983,6069,10293,11177,11941,13105,13573,23510,26678,28300,29664,30403,33628,40495,54893,65544,
chr2	118157706	118159466	GLEAN_13001	1000	-	118157706	118159466	0	2	572,163,	0,1597,
chr2	118695239	118700786	GLEAN_16985	1000	+	118695239	118700786	0	8	79,41,111,126,118,91,99,166,	0,366,763,2309,2841,3275,4496,5381,
chr2	119527207	119530492	GLEAN_17010	1000	-	119527207	119530492	0	4	72,192,173,13,	0,482,2596,3272,
chr2	121461444	121464831	GLEAN_01848	1000	+	121461444	121464831	0	6	207,105,97,100,130,162,	0,375,1329,1644,2313,3225,
chr2	121488337	121495371	GLEAN_01827	1000	-	121488337	121495371	0	7	162,130,100,97,105,188,229,	0,944,1643,1961,2910,3181,6805,
chr2	121505023	121509836	GLEAN_01826	1000	-	121505023	121509836	0	8	150,77,152,68,82,104,59,28,	0,268,733,1486,1762,2515,2832,4785,
chr2	123116322	123231286	GLEAN_01820	1000	-	123116322	123231286	0	28	539,123,175,149,155,227,87,122,101,128,116,182,15,146,174,93,117,180,78,107,109,117,170,84,92,40,186,34,	0,1928,9704,28353,35908,37733,39346,44892,52126,53546,54096,57509,57910,60003,65181,66092,67398,68301,69649,71860,74527,78027,83030,92249,93972,105788,106481,114930,
chr2	123721466	123740887	GLEAN_01860	1000	+	123721466	123740887	0	29	10,95,183,59,115,77,78,70,135,67,129,156,111,47,189,207,96,157,121,125,161,117,80,153,97,224,152,170,135,	0,5350,5766,6259,6473,7057,8949,9205,10053,10269,10503,11153,11758,11947,12079,13826,14500,14675,14907,15133,16381,16661,16873,17414,17647,18476,18781,19034,19286,
chr2	124492332	124509108	GLEAN_12676	1000	-	124492332	124509108	0	4	90,198,110,46,	0,4715,5045,16730,
chr2	124559498	124559930	GLEAN_12675	1000	-	124559498	124559930	0	1	432,	0,
chr2	125724159	125737837	GLEAN_12689	1000	+	125724159	125737837	0	11	154,111,87,104,95,94,149,148,121,107,150,	0,361,10171,10922,11119,11475,11752,12422,13083,13328,13528,
chr20	6545367	6551443	GLEAN_14749	1000	+	6545367	6551443	0	6	132,69,114,202,57,47,	0,485,3374,3800,5085,6029,
chr20	8788938	8795792	GLEAN_03607	1000	-	8788938	8795792	0	6	68,193,180,151,188,3,	0,1427,2976,4453,4696,6851,
chr20	14099877	14174134	GLEAN_02702	1000	+	14099877	14174134	0	25	189,118,79,90,57,64,75,145,73,130,116,70,100,122,174,186,115,184,1546,144,120,210,93,75,108,	0,3687,14263,16770,18981,23706,25885,27760,29187,29566,30006,31580,41449,45181,46935,48167,51797,54525,56403,61861,64557,67043,68336,68917,74149,
chr20	24769475	24816197	GLEAN_10416	1000	-	24769475	24816197	0	27	56,97,132,303,94,137,225,76,129,89,85,118,145,141,177,144,609,124,166,159,127,123,146,130,114,74,181,	0,2264,3911,4811,8738,9239,10797,11695,11860,12955,14690,15391,15636,16754,18232,22816,24259,26787,27172,27954,28808,33092,34999,35862,38151,39424,46541,
chr20	31839064	31857465	GLEAN_13503	1000	-	31839064	31857465	0	3	193,127,70,	0,3620,18331,
chr20	33273118	33275644	GLEAN_19397	1000	+	33273118	33275644	0	4	3,136,85,70,	0,615,1278,2456,
chr20	56229298	56385943	GLEAN_24689	1000	-	56229298	56385943	0	36	5,244,100,143,102,191,112,93,90,70,110,67,116,195,123,116,115,150,192,120,167,196,175,170,192,123,231,132,192,123,513,193,115,75,121,24,	0,5378,19835,20527,25012,27060,28860,31436,33839,34482,35929,36752,37650,37866,44917,48271,51844,55760,56313,57496,59509,60845,66970,68956,84547,93923,106096,114279,121102,125633,127598,130525,137585,148497,154243,156621,
chr20	64436662	64450452	GLEAN_20035	1000	+	64436662	64450452	0	11	105,61,165,199,193,150,120,186,138,181,128,	0,2983,3576,5054,9582,9855,10210,10909,11722,12273,13662,
chr21	1782474	1805361	GLEAN_06005	1000	+	1782474	1805361	0	2	136,140,	0,22747,
chr21	2444733	2470555	GLEAN_05994	1000	-	2444733	2470555	0	18	95,144,218,472,176,228,98,858,240,351,101,211,83,96,185,220,109,144,	0,2606,3661,5161,8220,10560,12001,12228,13675,14241,17586,17995,18918,21163,21354,21747,23103,25678,
chr21	6062458	6070926	GLEAN_19757	1000	-	6062458	6070926	0	6	80,79,90,107,135,76,	0,1898,2078,5470,7622,8392,
chr21	8587490	8773969	GLEAN_24913	1000	-	8587490	8773969	0	9	73,160,176,103,207,138,38,41,168,	0,35309,37075,60654,80153,145279,146053,166046,186311,
chr21	9300361	9359779	GLEAN_11826	1000	+	9300361	9359779	0	19	464,149,145,215,127,239,168,205,284,137,160,103,71,230,111,160,130,135,382,	0,4434,7775,16119,18230,19877,22735,23033,26576,28123,28739,32856,33456,37658,38142,42021,45165,50602,59036,
chr21	15074932	15075304	GLEAN_06403	1000	+	15074932	15075304	0	1	372,	0,
chr21	20932281	20992382	GLEAN_22642	1000	+	20932281	20992382	0	37	84,73,131,157,58,42,124,86,127,90,137,181,88,131,71,115,123,69,102,171,122,165,180,167,77,117,52,128,69,94,188,54,60,69,96,105,81,	0,5874,10961,11519,11756,13253,13617,14149,15764,19192,19952,23015,24561,30401,30991,31853,33569,37412,41079,42307,42554,43188,43928,47481,47982,49022,51245,52128,52355,52609,52981,54577,54711,57011,58614,59001,60020,
chr21	21930410	21946608	GLEAN_22628	1000	-	21930410	21946608	0	22	153,111,195,134,142,134,115,123,237,166,68,115,183,203,178,187,174,128,172,145,258,132,	0,885,1196,3177,4811,5128,5488,5845,6195,6920,7211,7507,7794,8164,8672,10966,11497,11884,12867,15046,15268,16066,
chr21	23022044	23025408	GLEAN_22616	1000	-	23022044	23025408	0	5	81,66,106,152,3,	0,1363,2314,2922,3361,
chr21	26122639	26139747	GLEAN_06321	1000	+	26122639	26139747	0	13	40,47,68,117,87,81,26,89,102,89,173,85,85,	0,4043,5914,8765,10169,10612,12230,12691,13710,14799,15365,15816,17023,
chr21	30202300	30264069	GLEAN_08352	1000	-	30202300	30264069	0	24	152,163,147,174,153,1398,214,127,142,245,139,134,170,146,93,145,144,150,125,84,197,166,71,100,	0,2473,3646,3878,4507,5620,7304,7927,10097,10471,12039,13107,13476,15009,15543,16378,40211,41481,42997,43461,48839,50150,60170,61669,
chr21	30580634	30710109	GLEAN_26758	1000	+	30580634	30710109	0	10	275,194,746,1137,192,75,102,153,84,93,	0,22211,39640,61899,117086,117527,121309,122365,122772,129382,
chr21	31899914	31900469	GLEAN_09349	1000	+	31899914	31900469	0	1	555,	0,
chr21	33382897	33406689	GLEAN_25076	1000	-	33382897	33406689	0	7	7,116,96,157,138,109,1156,	0,2066,3919,4612,5197,8434,22636,
chr21	35778542	35837827	GLEAN_13266	1000	-	35778542	35837827	0	18	170,87,108,141,168,122,48,176,134,141,111,142,130,174,82,74,104,72,	0,252,5750,8778,10767,14110,14533,14762,16236,20217,30329,35617,36948,47059,50522,57925,58487,59213,
chr21	42067200	42092775	GLEAN_00197	1000	-	42067200	42092775	0	13	189,60,138,137,76,56,133,71,98,113,105,128,58,	0,1924,4083,6445,7923,8076,9325,14743,15657,16151,17189,20618,25517,
chr21	42337688	42340456	GLEAN_00196	1000	-	42337688	42340456	0	6	48,261,89,211,109,227,	0,409,793,1270,1808,2541,
chr21	45683274	45689112	GLEAN_08983	1000	+	45683274	45689112	0	9	113,72,69,73,95,76,156,139,1373,	0,775,1229,1815,2004,2263,3352,3584,4465,
chr21	48996822	48998237	GLEAN_25583	1000	-	48996822	48998237	0	3	64,109,7,	0,680,1408,
chr21	49568071	49588681	GLEAN_25575	1000	-	49568071	49588681	0	13	57,121,75,185,270,126,165,108,166,168,119,126,303,	0,328,681,5677,6760,7397,7835,9653,10208,15335,18543,19311,20307,
chr21	52595993	52599908	GLEAN_23745	1000	+	52595993	52599908	0	4	640,271,148,192,	0,1497,2760,3723,
chr21	53810643	53815751	GLEAN_11479	1000	+	53810643	53815751	0	2	258,162,	0,4946,
chr21	54831783	54874461	GLEAN_21267	1000	-	54831783	54874461	0	26	166,76,163,269,889,156,784,176,106,183,154,214,180,140,76,133,152,243,133,473,169,161,135,131,163,144,	0,491,673,4075,6036,9922,12825,14667,15351,15723,17356,17712,18159,20204,21028,21769,24451,25137,26645,34245,36006,38329,38938,40461,41570,42534,
chr21	54937362	54977600	GLEAN_21266	1000	-	54937362	54977600	0	15	169,71,61,197,1635,83,13,130,191,93,84,96,62,98,62,	0,3075,3741,7825,11808,18401,21288,21354,23502,24532,27297,29723,33549,38552,40176,
chr21	58733921	58796099	GLEAN_02989	1000	+	58733921	58796099	0	14	11,169,178,64,65,230,122,61,67,67,63,67,58,38,	0,11927,23662,45076,47757,48926,49796,52201,54888,56474,56636,60594,60995,62140,
chr21	60170345	60595973	GLEAN_14250	1000	-	60170345	60595973	0	5	378,374,67,51,108,	0,473,1053,424687,425520,
chr21	60529563	60590212	GLEAN_14259	1000	+	60529563	60590212	0	78	253,88,174,256,187,272,228,1077,180,150,147,141,177,111,120,240,156,114,111,210,147,167,174,166,189,195,283,101,160,244,184,213,239,157,228,231,141,234,207,122,166,164,130,134,115,162,215,205,174,120,121,196,118,216,213,128,154,147,151,254,135,95,175,76,161,112,61,124,114,171,218,104,212,154,143,169,128,129,	0,7659,9685,10092,10735,12413,12776,16113,17862,19536,21465,22934,23425,23691,23884,24489,26381,26677,27007,27195,27558,28043,28304,29246,29493,29777,30616,31388,32063,33163,33578,33989,34945,35348,37012,37699,38042,38394,38714,39005,39522,40638,41717,43844,44439,44652,45180,45477,46675,46949,47236,48661,49223,49420,49920,50235,51886,52610,52860,53128,53476,53722,53924,54278,55010,55295,55502,556…
chr21	60809581	60823651	GLEAN_14247	1000	-	60809581	60823651	0	5	203,130,130,169,7,	0,1312,6994,9224,14063,
chr21	62851359	62852028	GLEAN_23970	1000	-	62851359	62852028	0	1	669,	0,
chr21	62994624	62999197	GLEAN_18189	1000	-	62994624	62999197	0	5	395,315,333,324,7,	0,526,1092,1499,4566,
chr22	4400378	4501503	GLEAN_05866	1000	+	4400378	4501503	0	16	302,109,288,66,100,99,147,49,155,212,188,172,174,114,213,81,	0,55984,59609,70804,72483,80205,81290,82532,86624,90108,91905,92703,93747,96428,98576,101044,
chr22	5611285	5643561	GLEAN_17929	1000	+	5611285	5643561	0	7	471,150,172,129,146,84,54,	0,4219,8150,13214,25387,26454,32222,
chr22	5893169	6010659	GLEAN_17910	1000	-	5893169	6010659	0	34	87,117,207,129,194,229,154,107,144,144,79,164,3,64,245,107,63,108,171,102,18,24,174,56,168,78,60,71,136,146,93,80,129,34,	0,2014,3208,5796,6896,14164,16807,18695,21673,26021,30459,31891,36909,42311,46333,49572,50653,54306,54858,60820,63006,65064,72900,74232,78029,78860,80047,82221,89824,92879,96546,99492,116935,117456,
chr22	10921033	10932873	GLEAN_11215	1000	+	10921033	10932873	0	6	133,119,246,129,166,95,	0,1248,10228,11223,11471,11745,
chr22	13308596	13315256	GLEAN_02781	1000	-	13308596	13315256	0	3	27,83,118,	0,297,6542,
chr22	14504976	14508317	GLEAN_06275	1000	+	14504976	14508317	0	6	3,102,95,100,54,291,	0,534,1177,2593,2788,3050,
chr22	15822735	15840514	GLEAN_02408	1000	-	15822735	15840514	0	10	13,146,124,111,116,70,131,477,78,255,	0,682,1002,1878,2992,5390,8211,10374,16395,17524,
chr22	19067902	19113726	GLEAN_25201	1000	-	19067902	19113726	0	7	50,71,68,94,74,81,123,	0,5121,5500,9047,9772,11184,45701,
chr22	42014323	42019949	GLEAN_13769	1000	+	42014323	42019949	0	14	16,185,75,56,94,129,61,103,102,82,87,141,65,262,	0,1679,1987,2287,2428,2688,2926,3079,3294,3537,4838,5006,5227,5364,
chr22	42048157	42063468	GLEAN_13751	1000	-	42048157	42063468	0	7	611,162,129,157,367,1395,32,	0,1333,2015,2609,3178,5434,15279,
chr22	46135685	46150609	GLEAN_26097	1000	-	46135685	46150609	0	11	560,99,100,66,143,48,127,128,141,25,60,	0,3318,4529,5806,6242,7799,9687,10430,12276,13095,14864,
chr22	47188556	47190184	GLEAN_11520	1000	+	47188556	47190184	0	3	37,65,357,	0,333,1271,
chr22	47205705	47207916	GLEAN_11521	1000	+	47205705	47207916	0	3	211,242,180,	0,1427,2031,
chr22	47349197	47349773	GLEAN_11527	1000	+	47349197	47349773	0	1	576,	0,
chr22	48009196	48012927	GLEAN_20689	1000	+	48009196	48012927	0	2	851,205,	0,3526,
chr22	48043702	48046243	GLEAN_20694	1000	+	48043702	48046243	0	3	930,90,402,	0,1626,2139,
chr22	48238884	48261029	GLEAN_20675	1000	-	48238884	48261029	0	24	126,130,98,75,180,72,150,162,92,85,86,73,78,88,98,161,66,61,84,74,70,156,166,17,	0,985,1193,2310,2698,3666,3820,4572,6367,6664,7135,8088,8244,8490,9188,9734,10605,11177,12078,14636,15192,19024,19907,22128,
chr22	48266585	48341122	GLEAN_20674	1000	-	48266585	48341122	0	20	126,151,98,75,261,96,147,86,82,43,98,161,267,61,75,74,70,90,1279,44,	0,856,2561,3332,4413,6058,6850,7751,8059,8281,8996,9907,10447,12779,18792,51049,65900,67537,69289,74493,
chr22	48504109	48527161	GLEAN_20672	1000	-	48504109	48527161	0	38	121,86,95,143,85,76,189,140,85,88,88,75,178,108,84,146,199,107,102,121,72,62,94,118,74,93,126,105,115,126,68,87,86,55,95,83,85,82,	0,200,395,637,4314,4609,4775,5065,6440,6604,6780,7016,7824,10478,11331,11709,12228,12795,14133,14746,15052,15312,15561,15823,16633,16778,16980,17514,17703,18189,18509,18790,19151,19353,19745,19966,22633,22970,
chr22	48786627	48795963	GLEAN_20712	1000	+	48786627	48795963	0	4	156,121,131,174,	0,4672,8526,9162,
chr22	48929371	48943271	GLEAN_20719	1000	+	48929371	48943271	0	30	88,173,136,74,189,64,203,121,189,206,80,133,159,128,67,193,144,232,164,225,218,97,373,185,242,349,208,142,160,137,	0,209,466,684,1154,1440,1721,2012,2806,3326,3783,3952,4266,4504,8674,8990,9260,9623,9938,10188,10504,10820,11012,11467,11725,12044,12726,13031,13522,13763,
chr22	48957210	48964502	GLEAN_20721	1000	+	48957210	48964502	0	24	117,148,110,76,65,54,61,72,86,87,100,79,109,131,93,138,88,193,32,93,128,67,126,51,	0,261,762,1014,1302,1919,2098,2499,3498,3754,4282,4496,4650,4858,5092,5296,5521,5698,5943,6138,6345,6566,6707,7241,
chr22	48975296	49007234	GLEAN_20722	1000	+	48975296	49007234	0	10	309,1038,45,178,155,115,109,152,91,193,	0,16195,21474,22239,23004,24267,29297,29762,30244,31745,
chr22	49162738	49163137	GLEAN_20727	1000	+	49162738	49163137	0	1	399,	0,
chr22	50091927	50106772	GLEAN_22073	1000	-	50091927	50106772	0	19	254,140,104,158,160,194,82,207,176,105,76,837,153,150,121,302,111,131,202,	0,346,558,753,1012,1293,1557,1721,2123,2560,2751,3050,4166,5998,6855,7445,11903,12646,14643,
chr22	51130452	51130851	GLEAN_19796	1000	+	51130452	51130851	0	1	399,	0,
chr22	51376146	51409222	GLEAN_01716	1000	+	51376146	51409222	0	17	43,164,109,183,148,56,179,175,155,91,48,156,142,68,185,190,35,	0,3785,6925,7330,8129,9220,14623,15229,15929,18040,20357,21028,23092,27992,29980,31295,33041,
chr22	52613109	52618893	GLEAN_01704	1000	-	52613109	52618893	0	3	401,99,109,	0,3550,5675,
chr22	54282234	54284983	GLEAN_15989	1000	+	54282234	54284983	0	3	96,182,130,	0,654,2619,
chr22	57913090	57926692	GLEAN_25734	1000	-	57913090	57926692	0	10	183,246,120,139,100,193,210,307,65,267,	0,1155,3709,4158,4976,5426,6470,9947,10770,13335,
chr22	58034499	58035144	GLEAN_25743	1000	+	58034499	58035144	0	1	645,	0,
chr22	58135743	58137114	GLEAN_25745	1000	+	58135743	58137114	0	4	124,93,199,118,	0,222,459,1253,
chr22	58144463	58159520	GLEAN_25746	1000	+	58144463	58159520	0	11	3,23,52,66,43,113,118,123,119,87,108,	0,2034,2561,3567,3800,6579,8487,12092,13009,14619,14949,
chr22	59524398	59532221	GLEAN_07449	1000	-	59524398	59532221	0	11	241,81,103,61,111,80,73,87,133,124,19,	0,720,893,1285,1434,1915,2107,2265,3177,3474,7804,
chr23	5093655	5096778	GLEAN_26265	1000	-	5093655	5096778	0	6	89,205,130,112,148,147,	0,327,885,1799,2070,2976,
chr23	5107236	5113681	GLEAN_26269	1000	+	5107236	5113681	0	6	60,68,132,130,142,128,	0,1930,4136,4933,5307,6317,
chr23	5594858	5600631	GLEAN_19549	1000	-	5594858	5600631	0	5	42,56,78,172,150,	0,689,3190,5247,5623,
chr23	5892032	5902472	GLEAN_19558	1000	+	5892032	5902472	0	6	8,43,109,90,105,125,	0,349,3909,6184,7647,10315,
chr23	5999064	6166124	GLEAN_19560	1000	+	5999064	6166124	0	25	209,81,157,63,297,76,102,102,197,93,121,587,67,107,99,153,108,165,126,72,87,138,171,98,4,	0,69500,71897,74178,81352,82500,82850,83045,84476,88101,93027,108709,140848,145839,159979,160819,161069,162127,162988,163278,163476,164088,165039,165839,167056,
chr23	6529965	6532397	GLEAN_19567	1000	+	6529965	6532397	0	6	5,75,81,149,173,171,	0,360,522,959,1783,2261,
chr23	7643242	7658674	GLEAN_19534	1000	-	7643242	7658674	0	6	28,87,39,135,208,52,	0,205,498,2686,4104,15380,
chr23	7851931	7856510	GLEAN_04668	1000	+	7851931	7856510	0	6	3,99,87,102,92,76,	0,467,3915,4089,4301,4503,
chr23	7869129	7870077	GLEAN_04670	1000	+	7869129	7870077	0	4	64,71,125,130,	0,306,458,818,
chr23	14712196	14716693	GLEAN_19881	1000	+	14712196	14716693	0	6	14,109,164,138,110,209,	0,602,1734,3407,4046,4288,
chr23	14758132	14762394	GLEAN_19883	1000	+	14758132	14762394	0	5	125,97,123,118,218,	0,933,3272,3627,4044,
chr23	14816881	14817801	GLEAN_19836	1000	-	14816881	14817801	0	3	152,103,270,	0,462,650,
chr23	14825328	14828905	GLEAN_19887	1000	+	14825328	14828905	0	7	91,148,67,105,75,118,137,	0,1908,2191,2335,2721,2880,3440,
chr23	14852904	14865337	GLEAN_19888	1000	+	14852904	14865337	0	16	51,282,231,82,172,127,102,174,100,53,71,109,141,116,64,51,	0,742,1991,3764,4883,5501,8265,8609,9096,9401,9633,9885,10582,10987,11431,12382,
chr23	14985566	14987865	GLEAN_19833	1000	-	14985566	14987865	0	4	107,111,69,178,	0,293,573,2121,
chr23	15263828	15303825	GLEAN_19826	1000	-	15263828	15303825	0	30	135,165,138,108,83,63,98,47,84,151,97,101,182,100,200,90,42,156,119,129,91,126,84,100,77,186,27,183,138,18,	0,279,626,896,1433,2380,3061,3903,4757,5341,6130,7957,15693,16998,17727,20978,21398,22785,24113,25615,27267,28351,29091,30245,34781,35490,36179,38407,38789,39979,
chr23	15371413	15387448	GLEAN_19824	1000	-	15371413	15387448	0	6	145,70,124,108,32,112,	0,2907,3193,5674,8189,15923,
chr23	18064058	18120731	GLEAN_11237	1000	-	18064058	18120731	0	21	80,85,60,42,1386,180,209,153,213,210,120,171,204,222,146,59,107,177,171,55,102,	0,2162,3083,4019,5463,10040,11052,13178,16002,19718,20079,21326,27477,28664,31869,33259,35890,36129,38568,48935,56571,
chr23	18215636	18245547	GLEAN_11236	1000	-	18215636	18245547	0	14	89,67,60,42,1365,189,164,152,59,101,174,150,58,30,	0,748,4925,5959,8051,11149,13450,15001,18160,19052,23305,24831,27816,29881,
chr23	18933529	18967265	GLEAN_22918	1000	-	18933529	18967265	0	12	129,168,148,132,116,116,112,249,172,158,368,385,	0,5719,8130,9657,11513,14298,15086,25764,28026,28940,32148,33351,
chr23	20349896	20355395	GLEAN_02525	1000	-	20349896	20355395	0	12	112,200,86,109,98,79,98,135,140,203,82,29,	0,431,1010,1347,1675,2197,2414,2602,2961,3206,3523,5470,
chr23	20632142	20637695	GLEAN_18015	1000	+	20632142	20637695	0	4	70,102,88,40,	0,2275,3642,5513,
chr23	20848206	20868806	GLEAN_18016	1000	+	20848206	20868806	0	13	3,90,156,58,100,131,115,119,91,96,94,152,109,	0,3414,4697,7064,8890,11007,11915,14598,14916,15674,16230,18627,20491,
chr23	21229634	21235250	GLEAN_18004	1000	-	21229634	21235250	0	4	155,279,249,82,	0,418,1140,5534,
chr23	21283451	21289917	GLEAN_18003	1000	-	21283451	21289917	0	4	155,282,249,82,	0,392,2731,6384,
chr23	21318841	21326358	GLEAN_18018	1000	+	21318841	21326358	0	5	109,270,282,111,14,	0,1449,5645,6426,7503,
chr23	21337925	21341448	GLEAN_18002	1000	-	21337925	21341448	0	4	155,282,249,82,	0,396,1125,3441,
chr23	21480577	21484082	GLEAN_18001	1000	-	21480577	21484082	0	4	155,282,246,79,	0,448,1162,3426,
chr23	21594430	21597493	GLEAN_03493	1000	-	21594430	21597493	0	8	5,48,33,111,276,276,270,64,	0,167,354,805,1031,1908,2408,2999,
chr23	21666904	21694395	GLEAN_03496	1000	+	21666904	21694395	0	10	64,270,276,276,100,11,33,48,360,188,	0,390,832,1680,2072,2338,2619,2790,26618,27303,
chr23	22032975	22042097	GLEAN_03508	1000	+	22032975	22042097	0	12	43,76,91,144,120,96,153,182,46,138,165,30,	0,352,515,826,1107,1319,1626,6880,7218,7360,7754,9092,
chr23	22044204	22047455	GLEAN_03484	1000	-	22044204	22047455	0	4	1058,111,109,57,	0,1339,1707,3194,
chr23	22307320	22310649	GLEAN_03475	1000	-	22307320	22310649	0	8	5,48,33,90,276,276,270,64,	0,167,354,823,1031,2209,2683,3265,
chr23	22422393	22425709	GLEAN_03473	1000	-	22422393	22425709	0	8	5,48,33,108,276,276,270,64,	0,167,353,810,1035,2197,2669,3252,
chr23	22479286	22482752	GLEAN_03469	1000	-	22479286	22482752	0	8	5,48,33,105,276,276,270,73,	0,170,357,817,1038,2337,2810,3393,
chr23	22548774	22551710	GLEAN_03466	1000	-	22548774	22551710	0	4	25,110,101,136,	0,1929,2461,2800,
chr23	24113125	24116227	GLEAN_26419	1000	-	24113125	24116227	0	6	91,190,76,116,103,72,	0,553,890,1414,2211,3030,
chr23	24118769	24120407	GLEAN_26436	1000	+	24118769	24120407	0	2	611,445,	0,1193,
chr23	24203732	24218037	GLEAN_00716	1000	-	24203732	24218037	0	41	142,133,84,99,90,103,75,91,187,94,60,168,233,172,114,157,76,210,90,52,210,140,71,112,198,75,127,159,186,183,177,116,133,106,97,83,89,71,202,199,65,	0,283,699,966,1147,1373,2837,3052,3279,3542,4797,5223,5465,5911,6174,6387,6700,6953,7310,7498,7789,8110,8519,8681,8884,9569,9817,10202,10526,10833,11142,11429,12056,12298,12543,12820,13095,13267,13527,13915,14240,
chr23	24242831	24257328	GLEAN_00714	1000	-	24242831	24257328	0	41	142,133,84,99,90,103,75,91,187,94,60,168,233,172,114,157,76,210,90,52,210,191,71,112,198,75,127,159,186,183,177,116,133,106,97,83,89,71,199,199,65,	0,283,699,965,1146,1372,2836,3051,3278,3542,4845,5265,5507,5952,6209,6423,6739,6992,7349,7537,7827,8097,8556,8718,8921,9605,9853,10238,10562,10869,11178,11465,12235,12477,12722,12999,13286,13458,13718,14107,14432,
chr23	24292575	24303862	GLEAN_00710	1000	-	24292575	24303862	0	18	171,50,127,92,77,166,112,95,141,90,141,139,134,102,174,186,210,46,	0,308,516,818,1042,1230,1513,1716,1935,4909,5790,6537,7752,8081,8263,10107,10871,11241,
chr23	24336768	24349550	GLEAN_00723	1000	+	24336768	24349550	0	28	42,67,219,254,85,41,156,138,115,102,149,144,236,183,83,107,123,102,105,155,168,145,78,116,87,79,176,181,	0,629,794,1109,2128,2311,2499,4230,4492,4753,5081,5319,5548,5861,6153,6746,6937,7145,7950,8161,8404,9201,9714,10118,10338,11880,12101,12601,
chr23	24416448	24425867	GLEAN_10463	1000	-	24416448	24425867	0	18	251,85,112,71,82,108,180,92,186,134,132,136,86,136,92,79,80,82,	0,763,987,1302,1560,1824,2309,2945,3129,3953,4222,4440,4716,7647,8316,8662,8884,9337,
chr23	24718283	24727492	GLEAN_21655	1000	+	24718283	24727492	0	10	211,128,93,184,119,132,110,145,148,17,	0,1421,1829,3760,5047,7398,8223,8434,8721,9192,
chr23	24902263	24903399	GLEAN_21660	1000	+	24902263	24903399	0	3	76,270,299,	0,371,837,
chr23	25825571	25844243	GLEAN_03919	1000	-	25825571	25844243	0	4	124,1141,139,420,	0,9469,12331,18252,
chr23	27013017	27015953	GLEAN_07298	1000	+	27013017	27015953	0	4	136,119,110,25,	0,356,897,2911,
chr23	27621049	27621322	GLEAN_19980	1000	+	27621049	27621322	0	1	273,	0,
chr23	32929345	33038702	GLEAN_18294	1000	+	32929345	33038702	0	13	87,146,78,96,56,55,184,193,104,65,133,152,124,	0,57846,58852,68014,78562,80798,82747,84992,92054,94494,96506,99312,109233,
chr23	34931046	35072202	GLEAN_04191	1000	-	34931046	35072202	0	7	615,29,78,22,180,109,41,	0,35398,88975,90134,110017,140626,141115,
chr23	35323815	35393426	GLEAN_01474	1000	-	35323815	35393426	0	22	85,172,273,357,888,198,621,126,88,99,138,127,53,147,57,45,117,129,140,249,220,114,	0,389,7039,11078,13899,19856,22836,26378,30806,32550,33268,38356,38741,41723,44508,44666,44801,46968,47176,47472,55666,69497,
chr23	38465655	38481520	GLEAN_25383	1000	+	38465655	38481520	0	8	79,113,88,263,77,79,94,68,	0,2453,5240,6525,8545,9381,10800,15797,
chr23	47057965	47079104	GLEAN_17035	1000	-	47057965	47079104	0	7	11,22,168,143,118,135,168,	0,3382,15914,16165,17593,18252,20971,
chr23	47213209	47222698	GLEAN_17041	1000	+	47213209	47222698	0	6	7,165,131,114,102,177,	0,1797,6288,7028,7988,9312,
chr23	47293175	47314259	GLEAN_17043	1000	+	47293175	47314259	0	7	107,179,167,154,132,124,88,	0,6927,10219,11721,15043,17243,20996,
chr23	47377575	47381726	GLEAN_17044	1000	+	47377575	47381726	0	3	174,76,122,	0,1349,4029,
chr24	11657266	11658130	GLEAN_09210	1000	-	11657266	11658130	0	1	864,	0,
chr24	12812686	12881136	GLEAN_09208	1000	-	12812686	12881136	0	12	15,126,91,169,75,85,65,70,129,132,117,45,	0,5648,10082,16392,37168,50285,53123,58882,59503,62044,66799,68405,
chr24	19465883	19651515	GLEAN_07485	1000	-	19465883	19651515	0	21	83,162,175,193,191,162,120,183,159,881,291,215,51,135,114,342,96,242,144,95,64,	0,12940,21579,26897,33113,39326,40520,42456,55627,69750,79553,95783,102756,107850,135659,141255,144564,163305,177122,184654,185568,
chr24	20093586	20140808	GLEAN_04216	1000	-	20093586	20140808	0	22	157,114,134,122,193,73,58,96,70,189,150,132,101,96,144,67,65,78,157,71,79,138,	0,1746,2365,4199,6446,11693,12349,12549,13163,15334,18347,24513,24828,27232,28440,29065,30235,31713,32185,36601,40022,47084,
chr24	33016932	33035804	GLEAN_14836	1000	-	33016932	33035804	0	10	103,91,124,117,127,90,108,183,98,117,	0,4535,5606,6306,9012,10259,11672,16240,17495,18755,
chr24	34488915	34523168	GLEAN_04584	1000	+	34488915	34523168	0	16	16,146,33,105,104,59,131,81,86,115,66,93,129,61,109,157,	0,4152,5821,14070,15060,20951,21578,22610,23061,23809,26368,26578,27603,32688,33110,34096,
chr24	40034632	40051958	GLEAN_05608	1000	+	40034632	40051958	0	4	123,100,267,182,	0,10261,15398,17144,
chr24	41161035	41210716	GLEAN_05616	1000	+	41161035	41210716	0	12	142,73,55,120,98,55,74,59,121,131,68,315,	0,358,1099,1432,30909,44909,45740,46228,46545,47601,48899,49366,
chr24	41818981	41872972	GLEAN_13554	1000	-	41818981	41872972	0	6	537,51,155,141,185,176,	0,1856,11861,47760,48789,53815,
chr24	44140549	44149207	GLEAN_03119	1000	-	44140549	44149207	0	12	82,151,145,108,225,152,149,167,174,170,79,60,	0,220,1309,1562,2181,2505,2995,3348,3603,5629,7022,8598,
chr24	45856756	45860385	GLEAN_04157	1000	+	45856756	45860385	0	6	40,41,135,99,192,48,	0,130,647,1032,2183,3581,
chr24	45864412	45865612	GLEAN_04158	1000	+	45864412	45865612	0	2	165,66,	0,1134,
chr24	55621018	55636658	GLEAN_22962	1000	-	55621018	55636658	0	15	132,132,132,114,136,200,222,87,71,79,90,93,66,83,43,	0,882,1301,3506,5438,5989,6292,8008,9484,10567,11558,11730,11923,14163,15597,
chr24	58508638	58525622	GLEAN_00367	1000	+	58508638	58525622	0	10	142,157,68,120,157,149,82,220,141,102,	0,1358,4018,8653,11105,11692,12220,12651,15386,16882,
chr25	29592	59612	GLEAN_23204	1000	+	29592	59612	0	41	138,87,111,145,118,49,126,74,127,144,138,104,82,156,117,123,107,151,123,135,190,94,103,95,129,165,153,113,216,204,69,131,497,76,87,187,140,79,92,99,171,	0,1455,3318,4074,5046,5534,6002,6450,7532,8377,9304,9966,10445,11555,12163,14569,15340,15629,16473,17053,18389,19350,19645,19952,21140,22657,22964,23237,23784,24456,25251,26514,27043,27705,27989,28788,29054,29308,29460,29637,29849,
chr25	134987	143585	GLEAN_23206	1000	+	134987	143585	0	20	78,58,92,117,93,34,184,135,218,74,49,128,83,40,117,123,120,132,120,15,	0,338,823,3234,3757,3991,4556,4845,5592,5886,6137,6262,6575,7279,7424,7616,7873,8082,8297,8583,
chr25	444665	449370	GLEAN_23214	1000	+	444665	449370	0	3	79,184,205,	0,4176,4500,
chr25	693136	695167	GLEAN_23192	1000	-	693136	695167	0	3	307,106,55,	0,1644,1976,
chr25	708934	710684	GLEAN_23191	1000	-	708934	710684	0	3	313,106,55,	0,1366,1695,
chr25	720560	725198	GLEAN_23190	1000	-	720560	725198	0	6	240,155,284,166,30,67,	0,539,2963,3918,4441,4571,
chr25	759997	763920	GLEAN_23222	1000	+	759997	763920	0	4	3,135,106,113,	0,129,1481,3810,
chr25	764747	779128	GLEAN_23189	1000	-	764747	779128	0	14	10,111,114,285,6680,193,93,51,33,63,78,165,108,242,	0,101,347,1526,2559,10559,11417,11656,11928,12052,12526,12769,13124,14139,
chr25	1827432	1827579	GLEAN_04909	1000	-	1827432	1827579	0	1	147,	0,
chr25	1922204	1924495	GLEAN_04906	1000	-	1922204	1924495	0	6	108,87,135,153,298,47,	0,458,634,1068,1769,2244,
chr25	1939644	1946462	GLEAN_04934	1000	+	1939644	1946462	0	7	19,83,136,134,102,113,124,	0,1181,3910,5547,5932,6130,6694,
chr25	1948143	1954120	GLEAN_04935	1000	+	1948143	1954120	0	8	80,69,52,136,125,94,105,215,	0,1211,1611,2230,4773,4966,5211,5762,
chr25	2141061	2141711	GLEAN_04903	1000	-	2141061	2141711	0	3	164,153,61,	0,264,589,
chr25	2227264	2235092	GLEAN_04951	1000	+	2227264	2235092	0	22	91,195,151,169,93,53,145,210,98,124,152,94,99,131,172,225,150,131,145,114,58,137,	0,307,582,871,1396,1573,1754,2195,2911,3282,3491,3799,4130,4350,4702,5580,5886,6125,6878,7125,7560,7691,
chr25	2629338	2639259	GLEAN_04959	1000	+	2629338	2639259	0	10	32,68,55,84,94,115,83,132,82,98,	0,110,8656,8774,8928,9093,9283,9439,9645,9823,
chr25	2913493	2916293	GLEAN_04967	1000	+	2913493	2916293	0	8	226,137,93,92,94,116,190,171,	0,403,895,1614,1871,2095,2359,2629,
chr25	3106820	3109286	GLEAN_04971	1000	+	3106820	3109286	0	4	148,139,140,104,	0,1619,1963,2362,
chr25	3109577	3111534	GLEAN_04872	1000	-	3109577	3111534	0	7	81,92,160,174,108,90,177,	0,163,475,721,1151,1606,1780,
chr25	3118874	3124824	GLEAN_04973	1000	+	3118874	3124824	0	22	41,52,96,48,142,85,171,76,94,182,142,59,104,148,231,71,157,59,104,72,159,110,	0,1569,1715,1897,2052,2279,2445,2697,2857,3027,3300,3538,3676,4134,4367,4685,4829,5070,5257,5448,5603,5840,
chr25	3377262	3426250	GLEAN_18432	1000	-	3377262	3426250	0	18	102,73,146,86,139,186,148,70,121,156,74,110,161,72,141,83,168,76,	0,272,3019,4354,5041,5519,7133,10256,10744,11576,12411,12865,13326,13805,16907,18163,19011,48912,
chr25	4244751	4257857	GLEAN_01781	1000	-	4244751	4257857	0	15	80,84,86,173,142,125,168,104,138,159,136,82,122,199,170,	0,171,630,938,1322,1888,3216,3613,4047,5841,8066,10019,11249,11525,12936,
chr25	4315693	4320923	GLEAN_01778	1000	-	4315693	4320923	0	11	42,127,50,114,99,96,81,55,83,72,45,	0,337,568,693,1156,2454,3190,3946,4240,5019,5185,
chr25	4387673	4435087	GLEAN_01775	1000	-	4387673	4435087	0	22	2673,93,117,84,151,194,139,179,158,98,152,147,123,96,108,162,42,114,121,155,100,62,	0,3499,4076,4905,5717,7198,8125,8357,9690,10018,11072,11822,12066,13449,15138,15343,16724,16917,17605,18379,24178,47352,
chr25	10766378	10774216	GLEAN_05837	1000	-	10766378	10774216	0	3	109,157,220,	0,3848,7618,
chr25	10903773	10966099	GLEAN_05836	1000	-	10903773	10966099	0	12	643,81,110,143,793,201,113,94,130,98,217,251,	0,4387,7908,8493,10812,15050,17307,33403,47173,51035,54361,62075,
chr25	13520385	13698635	GLEAN_00419	1000	+	13520385	13698635	0	23	76,80,68,82,61,166,66,39,43,81,57,78,44,43,76,111,70,56,87,75,190,194,53,	0,3619,4177,4330,10537,19196,20518,21657,23046,24214,26970,33187,37470,38911,39637,41894,42312,58803,59838,62586,124196,165731,178197,
chr25	17092104	17133988	GLEAN_13940	1000	-	17092104	17133988	0	29	133,173,109,209,124,89,129,162,213,213,249,153,105,207,145,213,172,124,138,207,132,109,161,70,122,194,115,174,210,	0,8919,9171,10564,11208,11717,12108,13036,13419,13981,16168,16673,16914,18530,22294,24327,25984,26564,27867,29306,29604,32120,33583,33872,34064,35821,38749,40365,41674,
chr25	19199265	19225949	GLEAN_04013	1000	-	19199265	19225949	0	14	84,154,77,81,200,96,58,98,125,57,65,150,84,33,	0,3415,6321,8228,12892,13414,16886,18539,20158,20505,21894,23015,23261,26651,
chr25	21257235	21261170	GLEAN_00829	1000	-	21257235	21261170	0	6	17,63,63,101,178,103,	0,377,671,2488,2659,3832,
chr25	21403176	21423047	GLEAN_00822	1000	-	21403176	21423047	0	20	83,163,88,66,160,364,225,191,94,126,142,104,160,128,107,55,126,190,66,101,	0,181,439,615,774,2038,6108,6552,7696,7921,8212,8807,9031,15783,16308,17041,17286,17810,18106,19770,
chr25	21607565	21610435	GLEAN_00814	1000	-	21607565	21610435	0	8	96,200,175,84,161,55,212,112,	0,185,549,840,1257,1548,2461,2758,
chr25	21798686	21810341	GLEAN_00807	1000	-	21798686	21810341	0	14	219,189,127,117,387,198,245,282,237,95,132,124,196,125,	0,946,1772,2087,2972,4303,4587,5872,7845,8328,9702,9946,11126,11530,
chr25	21832061	21846833	GLEAN_00803	1000	-	21832061	21846833	0	14	48,60,210,68,169,169,136,154,231,210,155,128,196,115,	0,135,282,1243,1690,3001,5120,5381,5671,5992,6594,6839,8271,14657,
chr25	24110639	24278444	GLEAN_04832	1000	-	24110639	24278444	0	24	131,24,594,164,234,160,92,114,81,82,112,128,82,69,112,77,112,74,105,40,215,127,254,12,	0,7448,8570,16399,18553,21034,23419,25930,28063,30494,31123,32011,36792,37033,40598,44268,44586,45832,51574,55829,162175,164305,167397,167793,
chr25	24734003	24743930	GLEAN_22433	1000	+	24734003	24743930	0	4	168,123,88,92,	0,7980,8827,9835,
chr25	25038655	25117983	GLEAN_08489	1000	+	25038655	25117983	0	37	221,210,177,144,97,124,153,116,316,215,137,154,104,185,231,146,98,97,178,142,136,82,189,155,143,82,113,63,94,173,288,260,281,535,52,193,207,	0,4259,7107,8021,12837,18895,33698,35438,36640,37500,40856,42087,44795,46099,48024,48498,50001,50586,50791,54232,54759,55715,55926,57880,59752,61493,63733,65676,68297,70765,71765,72661,74259,75293,76512,77986,79121,
chr25	25206998	25229864	GLEAN_08485	1000	-	25206998	25229864	0	9	1519,50,79,100,157,152,161,139,70,	0,2573,3619,5662,9292,16660,18558,20512,22796,
chr25	27682871	27691792	GLEAN_04390	1000	+	27682871	27691792	0	14	137,64,135,174,104,111,160,83,97,136,146,103,73,73,	0,572,1970,2948,3691,4388,4714,4959,5928,6341,6577,7427,8517,8848,
chr25	28072539	28074504	GLEAN_23827	1000	+	28072539	28074504	0	3	173,110,209,	0,1185,1756,
chr25	28602368	28606142	GLEAN_11799	1000	-	28602368	28606142	0	5	129,165,201,130,128,	0,1265,1993,2901,3646,
chr25	33182465	33183748	GLEAN_01235	1000	+	33182465	33183748	0	3	352,64,190,	0,939,1093,
chr25	33297660	33320098	GLEAN_01237	1000	+	33297660	33320098	0	9	268,637,101,141,74,159,162,90,228,	0,2540,9085,14474,17169,18483,19584,21264,22210,
chr25	34294003	34300138	GLEAN_01217	1000	-	34294003	34300138	0	5	22,170,80,171,22,	0,115,390,935,6113,
chr25	34755951	34759816	GLEAN_11467	1000	+	34755951	34759816	0	5	117,129,136,93,263,	0,639,980,1495,3602,
chr25	34813842	34816079	GLEAN_11469	1000	+	34813842	34816079	0	6	116,136,174,171,182,133,	0,290,1103,1424,1694,2104,
chr25	35925605	35942316	GLEAN_08158	1000	-	35925605	35942316	0	6	93,80,171,97,76,92,	0,338,1192,3493,13455,16619,
chr25	36236761	36239081	GLEAN_22534	1000	-	36236761	36239081	0	9	107,217,202,67,163,64,107,39,57,	0,189,496,1031,1177,1422,1791,2013,2263,
chr25	36568157	36571167	GLEAN_22523	1000	-	36568157	36571167	0	4	98,118,81,3,	0,446,2435,3007,
chr25	36661222	36664820	GLEAN_22520	1000	-	36661222	36664820	0	15	222,112,51,45,95,107,54,67,63,81,111,97,107,89,58,	0,389,623,896,1260,1456,1705,1861,2008,2293,2461,2671,2855,3349,3540,
chr25	36703698	36706430	GLEAN_22518	1000	-	36703698	36706430	0	3	836,193,372,	0,1879,2360,
chr25	37137758	37147392	GLEAN_04782	1000	+	37137758	37147392	0	9	459,141,219,102,708,278,115,183,183,	0,1912,3259,4260,5085,6437,6909,7647,9451,
chr25	38198375	38235440	GLEAN_16252	1000	+	38198375	38235440	0	16	241,201,111,103,68,71,83,112,141,101,154,717,95,1470,302,8,	0,2266,19222,20982,21795,22541,23629,25092,26002,26330,27500,29353,30201,31845,34546,37057,
chr25	38478895	38494083	GLEAN_16243	1000	-	38478895	38494083	0	5	35,253,159,101,91,	0,1372,2596,5703,15097,
chr25	38571419	38581988	GLEAN_16257	1000	+	38571419	38581988	0	6	192,222,166,525,40,202,	0,602,2960,5818,7188,10367,
chr25	38947212	38949782	GLEAN_16265	1000	+	38947212	38949782	0	6	11,13,186,439,182,144,	0,727,959,1585,2113,2426,
chr25	40284638	40303200	GLEAN_05418	1000	+	40284638	40303200	0	17	143,49,142,188,113,744,260,91,161,153,65,121,91,74,115,47,95,	0,7590,9280,10009,10834,11202,13315,14280,15001,15511,16203,16364,16628,16965,17569,18039,18467,
chr25	41741951	41757288	GLEAN_15416	1000	+	41741951	41757288	0	17	41,138,187,142,113,169,141,38,163,179,143,141,112,98,133,215,271,	0,9673,9880,10243,10488,10922,11358,11656,11760,12308,12850,13158,13654,13951,14384,14594,15066,
chr25	42273693	42274071	GLEAN_10605	1000	+	42273693	42274071	0	2	51,132,	0,246,
chr26	5982745	6261990	GLEAN_14878	1000	+	5982745	6261990	0	7	118,106,143,159,174,176,153,	0,1024,1732,11406,216021,252331,279092,
chr26	11688860	11689163	GLEAN_14564	1000	-	11688860	11689163	0	1	303,	0,
chr26	11695186	11745206	GLEAN_14563	1000	-	11695186	11745206	0	22	135,117,149,223,280,107,159,126,173,208,189,88,89,96,243,91,125,186,79,98,133,77,	0,2027,3015,4487,6886,13927,16411,17897,19964,21454,22597,23531,25087,31186,32579,33398,36026,36280,37545,37711,38025,49943,
chr26	11775358	11867760	GLEAN_14570	1000	+	11775358	11867760	0	25	98,185,208,170,123,113,163,93,92,81,104,103,123,83,145,111,121,92,112,168,273,62,73,68,96,	0,31043,33051,36337,49898,54887,55559,57297,57818,58819,60645,65484,66467,68421,71762,74385,75417,79726,80782,82534,84425,85664,90814,91582,92306,
chr26	12877562	13239785	GLEAN_01895	1000	+	12877562	13239785	0	32	1203,289,317,146,259,206,676,168,118,157,126,137,239,62,166,108,117,159,130,42,122,118,132,291,164,262,119,129,210,159,219,186,	0,170257,202643,258881,271315,273590,288041,296470,298272,298973,302324,302542,304969,306975,307739,311347,312567,316403,324536,328514,329460,330481,335615,336872,343059,344522,346733,349100,351585,359931,361504,362037,
chr26	15336109	15393737	GLEAN_01874	1000	-	15336109	15393737	0	15	68,77,84,147,69,140,131,95,167,132,78,161,123,196,96,	0,3745,3949,4484,7487,10391,19194,20852,25762,28111,31301,32391,35353,48240,57532,
chr26	17932230	17942484	GLEAN_17298	1000	-	17932230	17942484	0	4	518,57,229,291,	0,1690,2862,9963,
chr26	19344760	19370746	GLEAN_26291	1000	+	19344760	19370746	0	15	199,52,98,131,172,99,285,159,614,175,86,86,193,160,137,	0,3517,4000,5634,10828,12148,13103,14431,15042,16318,19855,21848,22219,24323,25849,
chr26	20050675	20054609	GLEAN_26281	1000	-	20050675	20054609	0	4	684,249,663,408,	0,1473,2245,3526,
chr26	20067803	20068487	GLEAN_26298	1000	+	20067803	20068487	0	3	131,107,242,	0,220,442,
chr26	20934136	20935731	GLEAN_10861	1000	+	20934136	20935731	0	6	74,144,391,62,61,147,	0,403,640,1170,1312,1448,
chr26	28711240	28774590	GLEAN_25175	1000	+	28711240	28774590	0	8	703,138,131,10527,123,138,118,209,	0,26081,42350,44873,58509,60877,61546,63141,
chr26	31144513	31185381	GLEAN_02094	1000	+	31144513	31185381	0	10	144,133,103,87,126,160,108,49,73,424,	0,15441,18087,20192,25752,26897,27451,32888,35559,40444,
chr26	38386032	38487496	GLEAN_09751	1000	-	38386032	38487496	0	17	165,106,138,71,123,191,111,122,152,197,145,191,124,170,78,267,109,	0,3146,4912,6330,6960,15334,16863,19009,21970,31699,33924,36769,53756,66268,76427,77380,101355,
chr26	40397412	40431743	GLEAN_01564	1000	-	40397412	40431743	0	9	181,118,128,131,215,207,145,155,1669,	0,1585,2221,2881,3158,6705,10699,11174,32662,
chr26	41199768	41216135	GLEAN_01573	1000	+	41199768	41216135	0	7	141,75,81,90,188,175,171,	0,7421,8175,11948,13128,14710,16196,
chr26	41665568	41677051	GLEAN_11456	1000	-	41665568	41677051	0	9	161,145,114,129,123,128,96,225,199,	0,1604,2787,3656,4439,5211,7946,8157,11284,
chr27	5121760	5126310	GLEAN_18808	1000	+	5121760	5126310	0	4	143,74,77,120,	0,1512,3763,4430,
chr27	5885002	5896202	GLEAN_26202	1000	-	5885002	5896202	0	9	101,134,108,76,115,113,113,154,127,	0,1440,2287,3206,3915,5486,6508,7520,11073,
chr27	12055469	12125420	GLEAN_21623	1000	+	12055469	12125420	0	23	86,110,204,77,80,130,147,74,243,90,629,130,81,87,193,165,119,199,165,93,243,128,67,	0,5602,11472,12374,23783,27223,30322,31487,35641,40618,41809,44854,45986,46159,47720,49159,52087,54437,56131,58439,64966,67491,69884,
chr27	12331150	12364291	GLEAN_21626	1000	+	12331150	12364291	0	29	204,170,71,115,100,74,97,134,148,94,80,79,55,146,62,133,131,156,188,149,122,120,66,157,112,92,134,168,45,	0,1053,2466,3348,4218,4678,6316,8430,9214,11737,12774,12959,13145,13555,14182,14340,15071,16434,18638,18929,19262,20698,21916,22090,24690,28068,29409,30984,33096,
chr27	31004298	31095481	GLEAN_10743	1000	+	31004298	31095481	0	22	97,98,59,79,77,196,66,72,170,82,134,172,93,196,106,184,81,106,142,88,68,100,	0,12153,15079,23900,29746,30808,32497,33519,36483,39431,40017,48276,57525,58859,62283,69315,78627,78963,84160,85951,89452,91083,
chr27	32815533	32832266	GLEAN_22937	1000	+	32815533	32832266	0	11	47,454,144,138,201,120,78,93,102,24,123,	0,1242,2269,5250,5793,7182,10503,12774,13129,15423,16610,
chr27	34975986	34976307	GLEAN_12506	1000	-	34975986	34976307	0	1	321,	0,
chr27	36165810	36189185	GLEAN_16435	1000	+	36165810	36189185	0	9	188,86,115,105,127,149,63,172,123,	0,2762,10279,13706,17797,19964,21688,22822,23252,
chr27	38232018	38289399	GLEAN_16002	1000	-	38232018	38289399	0	12	176,178,186,165,111,146,122,223,166,246,115,140,	0,555,5872,11562,13696,15462,16755,19982,28141,43313,49247,57241,
chr27	39869849	39871804	GLEAN_11437	1000	-	39869849	39871804	0	3	306,137,172,	0,1522,1783,
chr27	40140293	40814388	GLEAN_11434	1000	-	40140293	40814388	0	11	98,148,986,148,133,51,47,110,124,99,126,	0,51469,62720,79143,112909,469653,566241,649124,651464,651915,673969,
chr28	696700	697468	GLEAN_09658	1000	-	696700	697468	0	1	768,	0,
chr28	3758431	3761170	GLEAN_14771	1000	+	3758431	3761170	0	1	2739,	0,
chr28	5832476	5834276	GLEAN_14767	1000	-	5832476	5834276	0	2	716,475,	0,1325,
chr28	7337194	7403273	GLEAN_14759	1000	-	7337194	7403273	0	16	61,134,87,70,247,93,27,12,47,121,74,83,42,84,120,6,	0,5068,6290,9035,9858,10213,13603,15663,17661,17845,23236,34736,36190,41555,52988,66073,
chr28	12251903	12288364	GLEAN_19403	1000	-	12251903	12288364	0	13	25,73,124,192,80,103,93,75,222,138,123,201,18,	0,257,739,1191,2016,2180,2716,3124,3687,4237,6345,8774,36443,
chr28	12260425	12453567	GLEAN_19407	1000	+	12260425	12453567	0	8	861,64,33,24,75,37,38,20,	0,190828,191577,191720,192428,192607,192902,193122,
chr28	12462832	12464077	GLEAN_19402	1000	-	12462832	12464077	0	1	1245,	0,
chr28	15545232	15556104	GLEAN_22290	1000	-	15545232	15556104	0	7	99,142,164,171,124,157,37,	0,2394,2647,4223,7464,8374,10835,
chr28	21706577	21868635	GLEAN_25033	1000	-	21706577	21868635	0	24	209,103,184,83,67,167,144,168,99,24,120,173,190,112,60,125,77,161,131,20,222,77,160,226,	0,971,4771,8730,11213,12211,20370,20740,22719,24775,37999,44846,46488,47434,47668,48588,48965,98274,111136,118803,119924,126157,131739,161832,
chr28	22059838	22064618	GLEAN_25038	1000	+	22059838	22064618	0	9	112,139,185,87,116,136,96,93,77,	0,633,1284,1930,2287,3143,4259,4433,4703,
chr28	22941981	22965516	GLEAN_25024	1000	-	22941981	22965516	0	9	114,143,69,107,165,157,76,150,3,	0,2551,5146,7515,9391,10447,11714,17540,23532,
chr28	23055959	23060415	GLEAN_16595	1000	+	23055959	23060415	0	4	117,132,81,99,	0,2645,3506,4357,
chr28	24397551	24448818	GLEAN_16585	1000	-	24397551	24448818	0	17	145,234,156,184,100,96,120,149,305,234,156,184,100,96,120,149,142,	0,1740,5143,7369,12429,14332,16103,16529,17578,20639,23593,30115,30411,31105,33186,38973,51125,
chr28	24647970	24735644	GLEAN_02588	1000	+	24647970	24735644	0	17	79,225,144,104,181,168,165,33,195,390,88,169,234,150,165,182,166,	0,66879,73855,74459,75834,76727,77605,77985,79866,80400,81414,82338,82634,84725,85583,86829,87508,
chr28	25696936	25875856	GLEAN_02581	1000	-	25696936	25875856	0	11	161,90,109,138,198,83,115,44,163,175,161,	0,1114,26137,41809,87369,91895,125100,155158,169632,178143,178759,
chr28	26725023	26730184	GLEAN_08733	1000	+	26725023	26730184	0	13	1005,88,155,186,129,183,97,124,175,171,110,103,126,	0,1205,1592,1933,2383,2641,2910,3640,3892,4247,4518,4825,5035,
chr28	26731056	26744488	GLEAN_08727	1000	-	26731056	26744488	0	26	204,179,120,177,160,486,224,290,229,159,241,125,99,184,180,132,994,176,202,121,82,108,173,95,154,208,	0,304,737,1019,1318,1721,2724,3104,3572,3902,4159,4818,5461,5766,6051,6360,7223,8583,8908,9507,9746,9943,10227,10570,10909,13224,
chr28	27323249	27488220	GLEAN_23916	1000	-	27323249	27488220	0	16	2516,292,336,160,232,94,162,142,116,122,932,133,82,116,109,621,	0,5395,7851,8771,9247,34503,37755,41089,43166,45285,46402,50250,52793,53118,63847,164350,
chr28	27543555	27543822	GLEAN_23915	1000	-	27543555	27543822	0	1	267,	0,
chr28	28196854	28211981	GLEAN_09118	1000	+	28196854	28211981	0	13	55,119,225,387,88,95,114,68,101,96,59,123,60,	0,657,1396,2508,4159,4490,5216,7462,9426,11894,12987,13245,15067,
chr28	28731478	28734063	GLEAN_14084	1000	+	28731478	28734063	0	4	3,66,210,117,	0,1423,1580,2468,
chr28	33982231	33993200	GLEAN_14330	1000	-	33982231	33993200	0	8	85,172,189,109,142,112,100,129,	0,2114,2723,4368,7617,8157,9759,10840,
chr28	33994509	34027871	GLEAN_14334	1000	+	33994509	34027871	0	3	199,306,974,	0,30614,32388,
chr28	34096932	34107904	GLEAN_14329	1000	-	34096932	34107904	0	8	85,172,189,109,142,112,100,129,	0,2114,2723,4368,7620,8160,9762,10843,
chr28	35636329	35638422	GLEAN_09390	1000	+	35636329	35638422	0	3	61,63,107,	0,1735,1986,
chr28	37813278	37842175	GLEAN_00617	1000	+	37813278	37842175	0	4	61,118,87,88,	0,4036,6527,28809,
chr28	38477641	38502570	GLEAN_00615	1000	-	38477641	38502570	0	8	147,15,42,96,150,71,119,101,	0,4509,14053,17790,22020,22578,24137,24828,
chr28	38586504	38628121	GLEAN_00613	1000	-	38586504	38628121	0	18	102,184,140,143,73,198,152,62,140,127,125,180,109,104,81,66,162,72,	0,1859,3214,4843,5244,6109,7850,9230,13526,17269,20273,22036,23248,24871,26755,30790,32001,41545,
chr28	39365598	39371953	GLEAN_19155	1000	+	39365598	39371953	0	9	141,141,89,109,90,144,1020,141,6,	0,1356,1676,2046,2709,3329,4447,5866,6349,
chr29	488328	536622	GLEAN_08566	1000	+	488328	536622	0	28	108,201,125,94,93,141,184,168,222,93,98,138,98,2309,164,133,144,153,104,103,249,225,20,141,94,100,100,39,	0,711,2025,2978,5510,9942,11707,12144,14275,17882,18114,19736,20334,20692,23957,25118,25414,33095,36572,37154,37628,40295,41227,41569,47363,47817,48063,48255,
chr29	1087663	1087843	GLEAN_19904	1000	-	1087663	1087843	0	1	180,	0,
chr29	8194623	8200437	GLEAN_06202	1000	-	8194623	8200437	0	4	193,115,194,92,	0,747,1975,5722,
chr29	21813690	21820243	GLEAN_01377	1000	-	21813690	21820243	0	7	165,124,118,174,174,118,126,	0,744,2115,2876,3712,4827,6427,
chr29	21937000	21940028	GLEAN_01375	1000	-	21937000	21940028	0	3	166,139,91,	0,554,2937,
chr29	22023187	22026346	GLEAN_01405	1000	+	22023187	22026346	0	3	91,139,166,	0,2465,2993,
chr29	23603968	23633467	GLEAN_17238	1000	-	23603968	23633467	0	4	853,61,256,513,	0,4774,6556,28986,
chr29	24433053	24443664	GLEAN_06690	1000	+	24433053	24443664	0	10	42,146,61,67,125,120,112,112,75,163,	0,3496,4368,5366,6080,7136,7624,8429,9098,10448,
chr29	24455284	24474086	GLEAN_06691	1000	+	24455284	24474086	0	17	88,61,122,146,91,107,165,181,156,92,156,189,117,103,189,116,39,	0,852,3251,3754,5412,6665,7434,8822,9804,10890,11740,12150,13287,13521,16704,17705,18763,
chr29	25076003	25094099	GLEAN_06698	1000	+	25076003	25094099	0	5	86,253,228,129,420,	0,3892,13182,16077,17676,
chr29	27593122	27653837	GLEAN_00389	1000	+	27593122	27653837	0	9	15,212,155,204,66,66,60,48,530,	0,780,9664,13794,22881,54357,56119,58886,60185,
chr29	29167436	29228766	GLEAN_19462	1000	+	29167436	29228766	0	18	105,174,124,113,197,221,168,131,75,159,129,100,153,36,86,75,156,102,	0,33552,34570,39718,40883,41662,42917,45975,46970,48349,49167,52431,53945,55474,58041,58807,59371,61228,
chr29	32689659	32691945	GLEAN_26684	1000	-	32689659	32691945	0	4	159,126,147,114,	0,255,670,2172,
chr29	33168819	33196152	GLEAN_26682	1000	-	33168819	33196152	0	5	5089,8684,188,157,57,	0,5126,14720,15331,27276,
chr29	33204285	33213784	GLEAN_26681	1000	-	33204285	33213784	0	10	159,125,173,214,130,144,143,64,159,12,	0,381,593,3278,3898,6542,7196,7495,8237,9487,
chr29	33235438	33244169	GLEAN_26678	1000	-	33235438	33244169	0	22	204,131,99,88,98,89,68,132,126,152,142,156,96,111,70,171,124,68,111,258,172,22,	0,287,707,1273,1477,1646,2275,2796,3012,3218,3787,4091,4599,4935,5124,5387,5776,6064,7156,7361,7700,8709,
chr29	33366860	33369858	GLEAN_26699	1000	+	33366860	33369858	0	8	12,110,160,51,66,72,34,14,	0,144,1466,2157,2314,2483,2745,2984,
chr29	33385364	33386373	GLEAN_26667	1000	-	33385364	33386373	0	2	293,316,	0,693,
chr29	33445744	33486300	GLEAN_26702	1000	+	33445744	33486300	0	10	112,438,174,95,69,59,181,144,84,363,	0,34622,35445,36223,37899,38054,38289,38579,39983,40193,
chr29	35034562	35061684	GLEAN_24755	1000	-	35034562	35061684	0	27	84,124,103,170,110,171,95,165,124,112,96,208,108,164,179,109,76,103,117,84,159,98,115,222,117,149,61,	0,677,1977,2252,2678,3087,7060,7860,8349,9428,9646,10756,11116,11333,11594,14957,15154,17835,18534,19221,19905,20761,21778,23935,24512,25686,27061,
chr29	35089330	35092585	GLEAN_24774	1000	+	35089330	35092585	0	4	128,172,76,113,	0,1340,2790,3142,
chr29	36599235	36611318	GLEAN_18993	1000	+	36599235	36611318	0	13	9,210,142,142,169,127,103,121,222,37,104,173,73,	0,3475,4139,4434,5350,6515,6727,7047,8275,10889,11129,11392,12010,
chr29	36647732	36650535	GLEAN_18998	1000	+	36647732	36650535	0	6	62,169,113,47,36,62,	0,1312,1800,2034,2611,2741,
chr29	36714623	36715345	GLEAN_18973	1000	-	36714623	36715345	0	4	108,90,102,78,	0,195,453,644,
chr29	36716045	36718945	GLEAN_19004	1000	+	36716045	36718945	0	6	186,135,132,39,62,106,	0,1430,2255,2459,2622,2794,
chr29	37425349	37437308	GLEAN_19013	1000	+	37425349	37437308	0	10	225,130,147,220,718,216,219,122,88,261,	0,689,8100,8320,8649,9732,10146,10779,10998,11698,
chr29	37446403	37447645	GLEAN_18954	1000	-	37446403	37447645	0	4	126,56,145,75,	0,291,930,1167,
chr29	38175846	38178409	GLEAN_18945	1000	-	38175846	38178409	0	3	142,308,3,	0,408,2560,
chr29	38296533	38297273	GLEAN_19039	1000	+	38296533	38297273	0	2	123,147,	0,593,
chr29	38339846	38353273	GLEAN_19041	1000	+	38339846	38353273	0	22	133,47,78,249,51,118,121,98,92,216,138,81,228,150,90,108,108,143,102,100,186,72,	0,304,640,1818,2280,3540,3943,4413,4664,5272,5599,5923,6188,7233,8028,8230,9089,9485,9720,12646,12850,13355,
chr29	38549215	38577720	GLEAN_11949	1000	+	38549215	38577720	0	18	140,114,785,52,58,94,52,118,135,12,110,121,123,179,79,108,151,215,	0,539,1479,10888,11807,11948,13338,13816,14566,15150,20623,20803,21238,22402,24321,24585,26724,28290,
chr29	38897121	38955564	GLEAN_10963	1000	+	38897121	38955564	0	17	270,90,138,75,94,131,131,59,195,113,93,63,125,121,180,163,152,	0,8672,9360,10080,39336,43289,43531,43740,46062,46499,46960,48675,48836,49088,50591,55413,58291,
chr29	39031683	39045053	GLEAN_10966	1000	+	39031683	39045053	0	8	39,73,138,178,61,78,104,154,	0,371,7566,7918,8667,12883,13032,13216,
chr29	39265174	39492317	GLEAN_10945	1000	-	39265174	39492317	0	21	249,141,249,180,245,250,241,157,222,90,145,183,163,119,152,118,146,166,185,136,237,	0,326,740,1072,1333,1740,2114,2861,3479,3788,4245,13131,15285,17671,19234,19653,19884,20116,20659,20945,226906,
chr29	39443012	39452671	GLEAN_10976	1000	+	39443012	39452671	0	5	132,88,110,135,168,	0,5422,6360,8843,9491,
chr29	39660654	39661782	GLEAN_10944	1000	-	39660654	39661782	0	4	25,112,90,97,	0,386,711,1031,
chr29	39839384	39840673	GLEAN_10937	1000	-	39839384	39840673	0	4	68,133,101,82,	0,573,794,1207,
chr29	41721668	41741796	GLEAN_14123	1000	+	41721668	41741796	0	16	87,74,130,111,55,111,111,111,111,56,70,149,90,142,72,137,	0,220,2123,4604,5623,6517,9055,9719,10561,12612,14527,15218,16885,18375,19194,19991,
chr29	44415445	44416402	GLEAN_22221	1000	-	44415445	44416402	0	2	189,186,	0,771,
chr29	44559822	44581936	GLEAN_22227	1000	+	44559822	44581936	0	7	83,189,233,101,162,210,24,	0,6707,6985,9722,19064,20386,22090,
chr29	44769648	44785101	GLEAN_07205	1000	+	44769648	44785101	0	12	111,150,133,45,107,62,93,102,156,81,43,99,	0,627,1029,1739,2500,2901,5480,8846,9502,14850,15079,15354,
chr29	44829875	44831720	GLEAN_07199	1000	-	44829875	44831720	0	4	77,99,49,123,	0,182,859,1722,
chr29	44864650	44871791	GLEAN_07198	1000	-	44864650	44871791	0	8	33,146,198,176,132,108,124,97,	0,198,496,804,2181,2454,3731,7044,
chr3	3576056	3581599	GLEAN_14880	1000	-	3576056	3581599	0	5	137,73,58,74,117,	0,915,3361,4227,5426,
chr3	4279969	4305291	GLEAN_00305	1000	+	4279969	4305291	0	12	49,656,141,95,111,73,58,108,131,120,117,117,	0,2461,4080,5265,10541,17688,18251,18820,20294,23930,24456,25205,
chr3	4613802	4615417	GLEAN_00311	1000	+	4613802	4615417	0	4	180,175,103,142,	0,594,1077,1473,
chr3	8240356	8243689	GLEAN_22597	1000	+	8240356	8243689	0	6	123,68,64,77,91,81,	0,1965,2269,2637,2963,3252,
chr3	8281924	8291266	GLEAN_22600	1000	+	8281924	8291266	0	14	95,107,191,121,113,75,78,86,120,130,96,84,58,38,	0,888,3977,5697,5966,6500,6744,6963,7253,8054,8576,8842,9057,9304,
chr3	9942760	9949368	GLEAN_13860	1000	+	9942760	9949368	0	5	112,21,258,267,179,	0,1986,3177,5078,6429,
chr3	10038883	10054810	GLEAN_13863	1000	+	10038883	10054810	0	8	112,21,258,255,120,57,41,87,	0,3617,4818,10369,11268,13583,15682,15840,
chr3	10154497	10162291	GLEAN_13866	1000	+	10154497	10162291	0	6	344,114,119,97,187,177,	0,3002,3208,4117,4520,7617,
chr3	12217827	12236219	GLEAN_00528	1000	-	12217827	12236219	0	14	593,101,158,119,181,151,173,125,117,106,99,63,161,142,	0,968,3117,3384,4963,10938,12151,12489,13333,14278,14607,14985,16346,18250,
chr3	12311649	12318286	GLEAN_00526	1000	-	12311649	12318286	0	5	128,81,194,196,43,	0,506,1221,3201,6594,
chr3	12319804	12322683	GLEAN_00525	1000	-	12319804	12322683	0	4	57,90,163,68,	0,292,2366,2811,
chr3	12364658	12370934	GLEAN_00541	1000	+	12364658	12370934	0	6	9,155,99,109,78,258,	0,591,1702,2893,4826,6018,
chr3	13083992	13088391	GLEAN_00516	1000	-	13083992	13088391	0	8	215,155,77,183,93,80,70,81,	0,318,904,1108,1412,3065,3274,4318,
chr3	13136964	13137243	GLEAN_00554	1000	+	13136964	13137243	0	1	279,	0,
chr3	13141897	13147580	GLEAN_00513	1000	-	13141897	13147580	0	5	113,51,66,296,92,	0,287,504,1576,5591,
chr3	14080965	14081511	GLEAN_00497	1000	-	14080965	14081511	0	1	546,	0,
chr3	14125552	14126951	GLEAN_00496	1000	-	14125552	14126951	0	4	29,111,109,6,	0,305,971,1393,
chr3	14349051	14349282	GLEAN_00491	1000	-	14349051	14349282	0	1	231,	0,
chr3	14353517	14354977	GLEAN_00576	1000	+	14353517	14354977	0	2	141,144,	0,1316,
chr3	14369126	14371943	GLEAN_10015	1000	-	14369126	14371943	0	7	151,160,129,121,138,57,66,	0,260,856,1456,1661,2360,2751,
chr3	14505346	14506806	GLEAN_08577	1000	-	14505346	14506806	0	2	144,141,	0,1319,
chr3	14511042	14516624	GLEAN_08581	1000	+	14511042	14516624	0	2	153,144,	0,5438,
chr3	14562999	14564806	GLEAN_08584	1000	+	14562999	14564806	0	2	141,153,	0,1654,
chr3	14866336	14868542	GLEAN_08574	1000	-	14866336	14868542	0	2	321,150,	0,2056,
chr3	15383427	15384400	GLEAN_04299	1000	+	15383427	15384400	0	3	130,160,52,	0,664,921,
chr3	15468594	15470907	GLEAN_23127	1000	+	15468594	15470907	0	6	182,109,111,114,148,203,	0,316,575,764,1635,2110,
chr3	15471791	15476096	GLEAN_23123	1000	-	15471791	15476096	0	7	754,51,92,87,93,74,79,	0,1267,1547,3319,3500,3700,4226,
chr3	15638272	15644772	GLEAN_23130	1000	+	15638272	15644772	0	8	111,125,193,63,144,485,185,122,	0,2649,2925,3594,3900,4493,5760,6378,
chr3	15645396	15646688	GLEAN_23119	1000	-	15645396	15646688	0	5	137,131,104,96,183,	0,231,603,933,1109,
chr3	16443167	16453291	GLEAN_23546	1000	+	16443167	16453291	0	3	3,153,156,	0,8814,9968,
chr3	16489606	16493257	GLEAN_23547	1000	+	16489606	16493257	0	2	132,162,	0,3489,
chr3	16672945	16698061	GLEAN_23551	1000	+	16672945	16698061	0	13	49,76,38,30,86,142,513,122,133,108,111,110,162,	0,1315,1859,4092,16122,16492,17908,18753,19719,20015,20305,21893,24954,
chr3	17060597	17089431	GLEAN_23557	1000	+	17060597	17089431	0	18	124,159,176,109,291,219,107,338,155,101,147,135,173,141,57,113,25,1672,	0,1098,9569,10645,11910,12281,15259,16047,16779,21415,22198,25194,25445,25774,26393,26644,27007,27162,
chr3	17092999	17095222	GLEAN_23538	1000	-	17092999	17095222	0	7	13,89,117,82,147,207,140,	0,199,496,983,1241,1632,2083,
chr3	17165734	17174179	GLEAN_23558	1000	+	17165734	17174179	0	12	4,57,113,186,121,183,179,79,122,93,119,163,	0,2767,2966,3352,4216,5814,6279,7160,7334,7709,7965,8282,
chr3	17279928	17288879	GLEAN_23536	1000	-	17279928	17288879	0	10	186,68,132,109,216,69,87,115,141,26,	0,1057,1209,1487,1979,2409,2720,3181,4510,8925,
chr3	17365818	17368253	GLEAN_23534	1000	-	17365818	17368253	0	7	100,195,89,98,89,71,51,	0,734,1330,1530,1728,2053,2384,
chr3	17461389	17468963	GLEAN_23529	1000	-	17461389	17468963	0	10	37,99,87,132,103,183,225,65,96,44,	0,484,770,2028,2307,2600,5729,6171,6440,7530,
chr3	17492684	17498684	GLEAN_23568	1000	+	17492684	17498684	0	9	453,58,65,159,103,143,192,156,81,	0,1012,1466,2329,2822,3827,4965,5489,5919,
chr3	17608705	17697665	GLEAN_23570	1000	+	17608705	17697665	0	22	25,112,45,45,45,214,214,103,66,86,77,135,75,152,111,73,124,103,148,163,167,90,	0,53322,56817,61540,64264,66461,70031,71439,74373,74855,76276,77050,79788,82304,85022,85293,85518,85833,86318,87381,87967,88870,
chr3	17730276	17751574	GLEAN_23572	1000	+	17730276	17751574	0	7	126,123,150,228,166,103,100,	0,3239,4189,6071,7564,8961,21198,
chr3	18111686	18117838	GLEAN_23517	1000	-	18111686	18117838	0	5	99,108,59,84,46,	0,3615,4139,4812,6106,
chr3	18430957	18434405	GLEAN_23581	1000	+	18430957	18434405	0	6	34,129,543,207,174,188,	0,483,845,1701,2887,3260,
chr3	20934979	20935327	GLEAN_04111	1000	+	20934979	20935327	0	1	348,	0,
chr3	21202366	21204840	GLEAN_15178	1000	+	21202366	21204840	0	8	250,73,148,103,257,157,152,36,	0,741,931,1287,1523,1884,2153,2438,
chr3	28000815	28020615	GLEAN_04794	1000	+	28000815	28020615	0	19	138,199,110,93,98,82,129,126,213,141,165,108,176,113,120,179,164,133,48,	0,1786,3510,4018,4736,7168,7546,7784,8526,10318,10547,12034,12719,13531,14639,17467,18472,19191,19752,
chr3	30112268	30114718	GLEAN_13128	1000	+	30112268	30114718	0	4	156,121,131,174,	0,692,1139,2276,
chr3	31018274	31021193	GLEAN_02490	1000	+	31018274	31021193	0	7	52,65,82,101,96,111,99,	0,899,1647,1816,2246,2430,2820,
chr3	31056854	31067137	GLEAN_02487	1000	-	31056854	31067137	0	8	90,111,96,101,82,65,76,36,	0,7773,7971,8812,9012,9395,9866,10247,
chr3	31075601	31085602	GLEAN_02486	1000	-	31075601	31085602	0	8	90,111,96,101,82,65,76,36,	0,7489,7687,8529,8728,9112,9584,9965,
chr3	33467206	33494829	GLEAN_21280	1000	+	33467206	33494829	0	14	155,91,129,26,96,58,66,81,139,107,93,86,149,95,	0,4727,5850,7468,7980,8210,12444,13290,14295,15417,16075,18358,26552,27528,
chr3	33670265	33708715	GLEAN_21277	1000	-	33670265	33708715	0	14	143,219,132,171,170,158,76,258,179,124,803,85,84,158,	0,1835,4576,5409,6380,10457,12702,15456,18846,24872,29392,31776,36087,38292,
chr3	40935938	40974785	GLEAN_17593	1000	-	40935938	40974785	0	7	224,104,40,121,109,125,135,	0,1857,3906,17884,30680,35237,38712,
chr3	45110373	45110874	GLEAN_15770	1000	+	45110373	45110874	0	1	501,	0,
chr3	45863091	45949407	GLEAN_02417	1000	-	45863091	45949407	0	15	96,237,138,87,157,166,187,125,90,161,94,137,143,108,27,	0,1210,3810,25538,29686,41337,51449,55405,57351,59268,78531,79536,82134,85727,86289,
chr3	47143474	47151948	GLEAN_26244	1000	+	47143474	47151948	0	8	3,70,116,135,203,178,89,100,	0,1226,1381,2328,4047,5261,7824,8374,
chr3	48640598	48727417	GLEAN_11233	1000	+	48640598	48727417	0	23	110,37,99,89,70,98,124,57,143,70,70,98,92,92,64,64,78,66,90,120,105,57,78,	0,34093,40732,46249,53967,55391,55843,58552,60872,63934,66227,66388,66598,68308,68486,68678,76051,76233,76395,76964,82151,84641,86741,
chr3	58530402	58546610	GLEAN_09479	1000	+	58530402	58546610	0	9	228,57,81,96,154,83,182,127,42,	0,1633,3763,10333,10994,14620,15134,15493,16166,
chr3	60276099	60284537	GLEAN_16127	1000	-	60276099	60284537	0	3	234,569,211,	0,1623,8227,
chr3	71038378	71038906	GLEAN_10772	1000	-	71038378	71038906	0	1	528,	0,
chr3	75899744	75949598	GLEAN_11820	1000	-	75899744	75949598	0	13	195,139,96,90,132,82,128,50,93,110,134,222,224,	0,300,815,5593,7560,14507,18950,22587,23412,25646,29651,36074,49630,
chr3	77718490	77722538	GLEAN_23713	1000	-	77718490	77722538	0	3	28,190,313,	0,3311,3735,
chr3	79026745	79413853	GLEAN_09220	1000	-	79026745	79413853	0	41	28,107,105,123,38,115,87,148,143,84,134,115,93,73,92,197,115,111,178,72,175,124,396,117,210,132,162,135,57,77,144,142,92,103,219,129,196,140,195,167,22,	0,8111,34117,34978,38420,39194,43529,44748,47487,53146,76550,79964,104462,119980,142797,163727,220119,231577,268969,270597,279943,285564,291215,293267,298678,321901,325563,330128,341450,344048,348594,354038,356640,359363,363208,372706,374979,383609,384697,386824,387086,
chr3	85433784	85434792	GLEAN_01104	1000	+	85433784	85434792	0	1	1008,	0,
chr3	86954014	87019765	GLEAN_10475	1000	-	86954014	87019765	0	6	123,177,58,281,158,10,	0,14253,25986,26444,42305,65741,
chr3	89875317	89899410	GLEAN_08816	1000	-	89875317	89899410	0	10	103,83,82,218,87,125,78,162,118,135,	0,2187,8168,8842,10739,16318,18385,22089,22987,23958,
chr3	90586764	90611867	GLEAN_08831	1000	+	90586764	90611867	0	8	189,106,95,153,82,82,109,156,	0,5117,7013,10109,12323,14037,16419,24947,
chr3	91496551	91505578	GLEAN_20576	1000	+	91496551	91505578	0	5	88,59,111,83,100,	0,2994,5408,7754,8927,
chr3	91878930	91891998	GLEAN_06875	1000	+	91878930	91891998	0	23	66,145,104,159,126,160,182,76,111,131,73,137,118,173,126,59,117,74,59,52,100,91,129,	0,1521,2714,3159,3756,4077,4418,4756,4929,5118,5461,5734,6296,6496,7058,9868,10010,10505,10717,10970,11467,11724,12939,
chr3	92158890	92191508	GLEAN_06876	1000	+	92158890	92191508	0	7	97,61,53,74,70,84,80,	0,18051,26528,27361,29470,30591,32538,
chr3	92316752	92425576	GLEAN_06878	1000	+	92316752	92425576	0	34	341,131,164,134,70,82,154,74,96,123,58,74,70,78,121,59,55,105,124,87,120,52,151,128,163,32,139,48,53,84,91,117,90,198,	0,26748,26909,29663,30733,30959,31865,52968,58360,59372,62043,64007,65468,67069,68440,68642,69206,88780,93117,93792,95544,96784,97863,101061,102700,103617,103888,105244,105585,106070,106675,107261,108384,108626,
chr3	96785914	96820975	GLEAN_23603	1000	-	96785914	96820975	0	6	42,97,77,153,147,171,	0,1780,2113,3477,7450,34890,
chr3	98141506	98173585	GLEAN_21140	1000	-	98141506	98173585	0	8	225,221,123,138,168,156,432,292,	0,11806,14165,14852,21559,23155,29309,31787,
chr3	98801671	98809040	GLEAN_21151	1000	+	98801671	98809040	0	21	369,161,93,136,116,114,83,166,82,183,53,65,104,120,90,207,130,75,82,72,85,	0,520,912,1084,1465,1666,1923,2449,2817,3540,3875,4107,4332,4714,4942,5970,6423,6635,6831,7053,7284,
chr3	98992875	98995351	GLEAN_21129	1000	-	98992875	98995351	0	6	110,130,176,101,73,4,	0,544,889,1424,1985,2472,
chr3	101142988	101177182	GLEAN_17872	1000	+	101142988	101177182	0	8	4,105,64,34,90,303,83,235,	0,16109,16941,26852,29604,29991,30409,33959,
chr3	101335462	101336311	GLEAN_17876	1000	+	101335462	101336311	0	1	849,	0,
chr3	102150714	102187594	GLEAN_07350	1000	-	102150714	102187594	0	21	141,93,120,171,186,109,56,77,205,182,121,374,200,251,138,104,50,194,115,176,138,	0,283,659,4187,7426,7940,10572,11295,11821,13501,16780,25294,26531,27441,28389,28907,29718,31856,33431,35927,36742,
chr3	102222610	102291037	GLEAN_07349	1000	-	102222610	102291037	0	32	69,136,155,126,127,179,286,155,120,176,124,98,116,155,219,94,254,98,579,118,27,194,306,145,137,582,270,111,189,142,146,91,	0,419,634,1037,1344,1684,1965,2326,2760,3605,3925,7069,10948,13585,14016,14789,14979,15394,16166,16824,18245,21227,22099,25841,26427,26778,28875,38577,47117,59204,59531,68336,
chr3	102457840	102459492	GLEAN_07369	1000	+	102457840	102459492	0	7	46,191,81,57,106,137,222,	0,176,586,790,937,1125,1430,
chr3	102653220	102659851	GLEAN_07372	1000	+	102653220	102659851	0	9	66,84,170,124,90,76,94,163,51,	0,149,436,1204,2887,3954,4447,6280,6580,
chr3	103855809	103869303	GLEAN_10536	1000	+	103855809	103869303	0	7	129,204,200,115,143,149,152,	0,1899,3057,5749,7378,9212,13342,
chr3	105191024	105215152	GLEAN_19789	1000	+	105191024	105215152	0	16	64,85,95,140,185,67,159,114,129,105,159,114,458,86,86,153,	0,1753,3017,4685,7850,11077,12054,12748,16052,16927,17808,18184,21208,21995,23210,23975,
chr3	107448028	107455372	GLEAN_05313	1000	+	107448028	107455372	0	10	828,189,302,96,197,85,118,49,122,138,	0,1510,2004,2407,3339,3634,4013,4532,4661,7206,
chr3	107540223	107583823	GLEAN_05314	1000	+	107540223	107583823	0	15	93,85,250,175,192,151,116,273,151,173,151,135,41,145,1832,	0,9399,10299,14184,14457,19505,20278,21226,21670,22666,24568,27248,27824,39740,41768,
chr3	113663587	113737871	GLEAN_22489	1000	-	113663587	113737871	0	22	182,53,142,85,134,119,98,120,88,56,108,47,121,134,187,258,239,199,117,113,132,148,	0,2655,3486,4534,13791,15345,24272,25019,26595,28024,29964,33852,38918,42820,44310,46594,51555,57640,57935,61350,65277,74136,
chr3	115113505	115125280	GLEAN_10072	1000	-	115113505	115125280	0	5	113,94,126,43,161,	0,383,4459,4958,11614,
chr3	116289699	116337587	GLEAN_23636	1000	-	116289699	116337587	0	35	44,165,99,264,560,103,699,97,494,12,37,33,63,63,36,51,63,63,63,63,36,54,66,63,54,45,27,72,54,93,146,79,338,600,76,	0,1381,11443,12588,14552,18137,19434,21060,23003,23597,23719,23840,25110,26194,26857,27088,29041,29966,31265,32052,32714,35004,35488,36630,37141,37313,37448,38233,39333,39895,41308,42856,43993,44957,47812,
chr4	11852242	11888383	GLEAN_07694	1000	-	11852242	11888383	0	52	147,243,185,259,108,54,108,54,108,54,108,108,162,54,54,108,54,54,54,54,108,99,45,54,54,54,54,99,54,99,54,108,54,99,45,99,54,45,54,45,54,54,54,54,54,45,48,93,36,15,11,70,	0,854,1758,2357,3166,3396,3921,4634,4834,5031,5429,6202,7280,8431,9322,9737,9941,10096,10867,11840,12654,13943,15404,16433,17013,17219,17971,18399,18938,19916,20116,20541,20801,21305,21504,21670,22361,22776,22923,23273,24837,25424,25927,26301,26446,26588,29711,31042,32351,33031,33631,36071,
chr4	12866989	12870679	GLEAN_24241	1000	-	12866989	12870679	0	5	83,171,180,183,88,	0,444,1778,3166,3602,
chr4	12994272	13007659	GLEAN_24240	1000	-	12994272	13007659	0	4	156,57,125,19,	0,1558,8120,13368,
chr4	17630117	17898452	GLEAN_16330	1000	+	17630117	17898452	0	17	115,161,60,120,94,120,143,115,70,145,223,92,42,167,68,140,453,	0,146653,157696,160970,208240,219312,220496,222322,223017,226319,228811,232323,236532,238244,243180,244784,267882,
chr4	29975175	30243232	GLEAN_18300	1000	-	29975175	30243232	0	54	248,141,113,116,183,243,120,192,228,128,149,194,123,171,141,165,205,123,236,171,135,102,183,144,114,147,234,63,162,143,124,163,194,162,240,103,166,205,174,132,151,149,151,137,78,195,93,139,117,146,157,161,234,60,	0,1195,1814,7050,7245,11615,19846,23537,28915,35573,36562,37902,39531,42659,49678,53043,54271,88206,89613,111169,115912,123813,125454,126539,129067,137726,141740,144300,153514,167034,167595,168820,173351,173799,175604,178935,179684,182737,186906,194623,198217,209724,210334,212957,215733,216636,218100,223105,229555,234688,234950,238643,264647,267997,
chr4	45681470	45704266	GLEAN_09293	1000	+	45681470	45704266	0	12	91,105,85,125,158,51,179,109,135,129,96,90,	0,4773,5020,5830,7843,10748,10882,11149,15693,19791,20370,22706,
chr4	61189099	61245635	GLEAN_18066	1000	-	61189099	61245635	0	8	24,77,102,150,750,132,133,93,	0,2047,11812,12845,16710,20282,24371,56443,
chr4	63118414	63225093	GLEAN_24467	1000	-	63118414	63225093	0	18	202,83,149,184,72,126,104,124,147,225,186,91,149,159,188,103,169,113,	0,784,10705,11195,24288,28929,32739,34105,34585,35273,40757,45923,46101,54968,58818,64890,74917,106566,
chr4	68406004	68409691	GLEAN_04084	1000	-	68406004	68409691	0	5	133,173,89,31,69,	0,507,1166,1353,3618,
chr4	68536742	68538555	GLEAN_04093	1000	+	68536742	68538555	0	5	127,101,126,147,150,	0,319,532,1073,1663,
chr4	68878465	68882388	GLEAN_04080	1000	-	68878465	68882388	0	12	632,100,140,352,180,197,124,86,145,85,140,6,	0,851,1095,1315,1867,2140,2607,2895,3077,3318,3700,3917,
chr4	73517797	73521776	GLEAN_25692	1000	-	73517797	73521776	0	3	430,122,129,	0,2298,3850,
chr4	75829790	75839708	GLEAN_21850	1000	-	75829790	75839708	0	8	117,58,74,82,123,133,77,41,	0,201,1731,3273,4095,5568,6258,9877,
chr4	86029350	86106116	GLEAN_12364	1000	-	86029350	86106116	0	22	61,113,168,157,95,117,141,61,77,92,192,140,92,108,147,139,176,144,157,74,201,120,	0,7729,10027,11462,13029,13973,16687,17630,19484,20751,22906,25773,28399,30170,32519,33876,34753,37546,47512,49337,50395,76646,
chr4	87071503	87134406	GLEAN_12361	1000	-	87071503	87134406	0	15	55,74,98,115,98,126,97,72,176,202,242,132,59,137,12,	0,3595,5296,5496,6617,9100,15071,17321,18211,25758,27026,27921,28872,29073,62891,
chr4	91860350	91860965	GLEAN_08679	1000	-	91860350	91860965	0	1	615,	0,
chr4	99067365	99074178	GLEAN_06754	1000	-	99067365	99074178	0	7	21,107,18,390,126,58,99,	0,294,555,1249,4296,5106,6714,
chr4	99336201	99340245	GLEAN_06740	1000	-	99336201	99340245	0	3	318,299,49,	0,3563,3995,
chr4	102524792	102525662	GLEAN_14928	1000	+	102524792	102525662	0	1	870,	0,
chr4	103525017	103557841	GLEAN_22389	1000	+	103525017	103557841	0	19	117,129,117,121,141,103,164,92,241,170,95,41,126,179,96,82,81,85,61,	0,675,12045,15580,16463,17553,18199,23101,24565,25452,26141,26918,27309,28123,29786,30457,31583,31791,32763,
chr4	104672822	104683620	GLEAN_19429	1000	-	104672822	104683620	0	22	81,174,170,254,167,90,255,195,149,216,226,185,115,166,136,181,143,233,119,242,172,69,	0,170,603,884,1486,1815,2025,2805,3163,3408,3747,4085,4369,4614,4859,6250,7865,8102,9817,10026,10411,10729,
chr4	104963349	104966965	GLEAN_10872	1000	-	104963349	104966965	0	2	911,40,	0,3576,
chr4	105203387	105204281	GLEAN_10874	1000	+	105203387	105204281	0	1	894,	0,
chr4	105250339	105256160	GLEAN_10876	1000	+	105250339	105256160	0	3	91,505,97,	0,5083,5724,
chr4	105267261	105269466	GLEAN_10869	1000	-	105267261	105269466	0	2	881,43,	0,2162,
chr5	811477	857739	GLEAN_05822	1000	+	811477	857739	0	6	192,246,113,86,27,155,	0,1001,23484,41953,45981,46107,
chr5	1392235	1441723	GLEAN_13834	1000	+	1392235	1441723	0	34	595,417,65,199,224,124,98,210,165,138,122,150,37,174,132,543,110,132,122,102,120,184,187,189,238,106,199,95,111,105,166,101,40,138,	0,5346,15434,17936,18359,19935,21868,23303,23704,25062,25801,26314,26771,27835,28243,28736,29364,30368,30606,31623,31920,32858,34331,35797,36561,39484,39671,40424,44673,45045,45266,46552,48857,49350,
chr5	2483057	2484200	GLEAN_14574	1000	-	2483057	2484200	0	2	827,220,	0,923,
chr5	4653366	4699084	GLEAN_24144	1000	-	4653366	4699084	0	15	222,87,117,98,100,101,117,95,104,129,198,51,103,211,46,	0,1491,2868,4953,5911,10178,15942,27132,28794,29883,31435,31946,33008,40459,45672,
chr5	10199221	10209857	GLEAN_13189	1000	+	10199221	10209857	0	11	2,229,193,147,197,148,122,79,156,75,770,	0,726,2918,3441,3683,4381,4636,7345,7734,9336,9866,
chr5	10230460	10240035	GLEAN_13172	1000	-	10230460	10240035	0	11	800,75,129,79,116,154,200,126,178,208,23,	0,3042,3936,4772,5252,6082,6428,7046,8762,9103,9552,
chr5	10331410	10340624	GLEAN_13170	1000	-	10331410	10340624	0	16	37,111,92,152,68,155,132,150,80,97,114,117,190,195,123,8,	0,236,666,854,1103,3096,3370,4493,4807,5228,5480,5679,5942,8630,8999,9206,
chr5	10347419	10348860	GLEAN_13169	1000	-	10347419	10348860	0	3	152,177,52,	0,932,1389,
chr5	10409329	10412181	GLEAN_13165	1000	-	10409329	10412181	0	7	119,88,86,133,85,124,115,	0,250,721,1081,1292,1492,2737,
chr5	10521962	10525003	GLEAN_13194	1000	+	10521962	10525003	0	7	50,127,36,54,129,160,188,	0,303,684,1325,1700,1978,2853,
chr5	10698360	10702105	GLEAN_13155	1000	-	10698360	10702105	0	11	70,98,84,79,152,82,116,91,107,100,23,	0,172,355,537,702,1033,1207,1428,1637,1835,3722,
chr5	18980378	18984407	GLEAN_20976	1000	-	18980378	18984407	0	2	155,874,	0,3155,
chr5	19561679	19564451	GLEAN_05923	1000	-	19561679	19564451	0	3	308,438,400,	0,1359,2372,
chr5	26358957	26362441	GLEAN_03240	1000	-	26358957	26362441	0	9	56,156,75,93,93,211,147,117,15,	0,296,1354,1667,1849,2036,2384,2803,3469,
chr5	26712463	27059860	GLEAN_03229	1000	-	26712463	27059860	0	2	327,162,	0,347235,
chr5	27397979	27401607	GLEAN_03222	1000	-	27397979	27401607	0	6	77,106,75,32,103,72,	0,1536,1730,2919,3247,3556,
chr5	27609507	27633246	GLEAN_03215	1000	-	27609507	27633246	0	15	78,73,106,56,214,98,229,174,138,135,55,117,209,138,13,	0,448,762,1434,1950,2894,3995,8495,8749,11433,12199,13512,15017,16185,23726,
chr5	27724511	27731979	GLEAN_03267	1000	+	27724511	27731979	0	9	300,209,61,96,165,126,221,59,155,	0,3102,3944,4439,5114,5551,6433,6772,7313,
chr5	28050066	28073177	GLEAN_20340	1000	-	28050066	28073177	0	6	18,96,95,55,81,81,	0,779,1429,1792,16144,23030,
chr5	28761916	28775742	GLEAN_12304	1000	+	28761916	28775742	0	9	327,212,61,96,165,126,221,35,158,	0,1999,4543,5756,7404,8665,11632,13261,13668,
chr5	29062801	29068612	GLEAN_12287	1000	-	29062801	29068612	0	9	317,35,221,126,165,96,61,215,558,	0,789,1750,2200,2674,3448,3654,4476,5253,
chr5	30826568	30833965	GLEAN_23302	1000	-	30826568	30833965	0	9	21,76,101,80,98,49,121,109,56,	0,1133,1753,2341,2622,2827,4092,6861,7341,
chr5	31268557	31272025	GLEAN_23295	1000	-	31268557	31272025	0	3	975,149,121,	0,3056,3347,
chr5	31280869	31292532	GLEAN_23294	1000	-	31280869	31292532	0	6	975,149,223,149,223,3,	0,3056,3347,7425,7716,11660,
chr5	31419823	31423038	GLEAN_23335	1000	+	31419823	31423038	0	4	3,223,149,981,	0,1357,1723,2234,
chr5	31438092	31446088	GLEAN_23337	1000	+	31438092	31446088	0	15	53,140,104,127,69,65,73,84,77,78,74,91,67,162,68,	0,1054,1380,2370,3007,3213,3575,3739,3920,4958,5187,5496,5715,7604,7928,
chr5	31811178	31836453	GLEAN_23350	1000	+	31811178	31836453	0	10	34,259,179,115,164,167,97,254,120,132,	0,8359,9414,10078,13333,13673,14773,18393,24281,25143,
chr5	32700834	32771163	GLEAN_06515	1000	+	32700834	32771163	0	15	153,141,123,128,122,71,126,128,122,71,102,239,187,98,229,	0,906,4284,5165,8234,9481,11838,13497,60188,61637,61827,66778,68255,69539,70100,
chr5	39002854	39004581	GLEAN_17221	1000	-	39002854	39004581	0	4	61,76,159,133,	0,565,1114,1594,
chr5	40417936	40433423	GLEAN_01310	1000	-	40417936	40433423	0	16	31,142,100,104,129,120,104,128,101,203,113,77,112,66,75,3,	0,4108,5088,5453,5740,6307,8975,9414,9810,11518,12524,12766,13660,14503,14673,15484,
chr5	49025255	49062694	GLEAN_04724	1000	+	49025255	49062694	0	24	60,83,57,70,219,185,169,237,39,63,125,145,120,95,70,239,286,190,117,116,48,72,57,27,	0,3639,5795,6677,7424,8490,8776,10511,11846,12016,13077,13581,13883,14349,15017,17175,18330,19882,26512,27068,27888,32601,34984,37412,
chr5	54889864	54902967	GLEAN_05691	1000	+	54889864	54902967	0	14	36,69,97,62,99,161,151,66,39,78,72,103,92,87,	0,921,8856,9112,9567,9935,10286,10753,11027,11244,11415,11692,11907,13016,
chr5	55154906	55199355	GLEAN_05694	1000	+	55154906	55199355	0	22	165,42,87,127,79,60,141,109,96,32,233,32,243,127,161,155,101,170,148,98,85,341,	0,6147,8262,8865,9994,10720,11341,11909,14786,17756,22511,24869,31165,31749,32103,32747,34445,39690,40293,42407,42852,44108,
chr5	55238531	55318118	GLEAN_05663	1000	-	55238531	55318118	0	89	141,145,91,65,102,175,162,174,141,177,117,107,179,269,120,135,141,123,120,133,107,117,126,123,120,117,94,149,189,206,188,120,86,154,191,141,123,129,117,123,150,114,120,129,126,193,205,190,378,77,152,127,130,135,132,135,141,150,95,175,228,132,245,165,205,198,246,201,183,168,81,117,126,141,126,202,223,181,237,144,190,223,163,264,129,120,138,123,67,	0,306,551,722,927,1167,1732,2145,2427,2708,3347,3712,4299,4934,6149,6347,6569,7041,7315,8076,8313,9107,9710,9989,10475,10749,10987,11488,12209,12947,13287,13874,14131,14371,15395,15686,15907,16286,16594,17031,17231,17714,18049,18404,18715,19446,19970,24028,25536,26237,26406,26908,27157,27481,27836,29459,29898,30155,30598,30785,31161,31681,31973,32688,33021,34850,35218,36487,37069,40525,42293,4316…
chr5	55853205	55858395	GLEAN_05711	1000	+	55853205	55858395	0	10	127,183,175,122,185,159,123,213,202,98,	0,592,1017,1708,2075,2762,3011,3749,4342,5092,
chr5	56160154	56163759	GLEAN_05650	1000	-	56160154	56163759	0	6	200,64,82,72,139,79,	0,2469,2627,2867,3014,3526,
chr5	56224549	56227476	GLEAN_05649	1000	-	56224549	56227476	0	6	29,78,174,144,28,3,	0,1081,1250,1622,2627,2924,
chr5	56264794	56268079	GLEAN_05645	1000	-	56264794	56268079	0	4	125,86,23,51,	0,908,2020,3234,
chr5	56343254	56345391	GLEAN_05642	1000	-	56343254	56345391	0	4	36,131,178,3,	0,786,1693,2134,
chr5	56416286	56478751	GLEAN_05637	1000	-	56416286	56478751	0	24	84,61,121,199,91,65,161,90,86,75,74,84,99,120,89,115,120,75,50,75,133,74,148,174,	0,337,590,831,1319,1642,1964,10044,10225,10710,11062,11324,11587,11879,12130,13266,13493,13802,14452,14875,15218,15676,16169,62291,
chr5	56441492	56461610	GLEAN_05726	1000	+	56441492	56461610	0	3	34,94,484,	0,18977,19634,
chr5	56502260	56507721	GLEAN_05728	1000	+	56502260	56507721	0	6	1410,107,108,161,103,211,	0,3913,4219,4694,4937,5250,
chr5	56592470	56594947	GLEAN_05730	1000	+	56592470	56594947	0	7	66,189,75,96,138,84,66,	0,1041,1393,1570,1778,2163,2411,
chr5	58651814	58659023	GLEAN_13611	1000	+	58651814	58659023	0	4	3,126,65,67,	0,1880,6514,7142,
chr5	63576405	63671501	GLEAN_22794	1000	-	63576405	63671501	0	21	78,91,168,99,86,114,220,200,1082,204,124,171,180,162,135,65,206,42,120,86,117,	0,4135,6204,9991,10340,13549,14330,14769,17031,18761,19994,21502,21892,22665,29899,30302,38277,40993,42083,50312,94979,
chr5	63841181	63899704	GLEAN_22793	1000	-	63841181	63899704	0	7	85,65,111,108,66,99,51,	0,22320,46388,50594,52758,57814,58472,
chr5	68206108	68224478	GLEAN_20794	1000	-	68206108	68224478	0	18	30,123,156,79,137,246,270,66,78,138,117,120,112,332,117,142,103,49,	0,853,1250,1496,3126,3764,4278,4972,5166,5332,7201,8678,9023,14135,15511,16389,17217,18321,
chr5	68680842	68699686	GLEAN_25752	1000	-	68680842	68699686	0	15	110,106,122,91,112,62,97,62,131,111,97,86,185,59,72,	0,918,2776,2995,5050,6651,7385,11111,11813,12760,14440,14634,16257,16579,18772,
chr5	71138620	71167196	GLEAN_22956	1000	+	71138620	71167196	0	10	31,149,79,959,82,65,106,170,123,45,	0,675,1080,1944,17076,18118,19399,19960,27939,28531,
chr5	73944852	73956455	GLEAN_16755	1000	-	73944852	73956455	0	14	14,284,143,130,86,131,148,133,113,73,86,137,46,123,	0,454,1000,3365,3587,4820,5576,6125,7007,7913,8547,9876,11163,11480,
chr5	74313208	74331486	GLEAN_16776	1000	+	74313208	74331486	0	10	32,85,154,71,128,58,99,131,66,196,	0,6169,6650,9582,12553,13727,14462,16476,16873,18082,
chr5	74453904	74454555	GLEAN_16750	1000	-	74453904	74454555	0	1	651,	0,
chr5	75905210	75920542	GLEAN_18535	1000	+	75905210	75920542	0	6	35,72,118,63,160,131,	0,2156,10568,11388,11777,15201,
chr5	77350870	77575170	GLEAN_11388	1000	-	77350870	77575170	0	17	282,141,141,126,93,31,173,147,59,139,157,146,90,508,181,153,166,	0,2827,6733,10064,10490,10933,14545,23971,24444,26926,38582,39117,41782,58673,64214,72259,224134,
chr5	78037311	78080538	GLEAN_11386	1000	-	78037311	78080538	0	5	167,84,4575,63,124,	0,2479,3765,14306,43103,
chr5	80886158	80950009	GLEAN_16046	1000	-	80886158	80950009	0	25	98,117,204,206,221,96,98,126,67,126,161,166,90,117,77,100,135,85,95,90,157,159,157,82,84,	0,1176,4378,9430,11781,20452,21972,22737,25604,27911,28487,29682,31259,31782,32186,37760,38727,43173,43695,45461,50296,51432,54102,59745,63767,
chr5	89314931	89330122	GLEAN_20924	1000	-	89314931	89330122	0	7	168,124,118,174,174,118,129,	0,1439,3099,4096,6105,7744,15062,
chr5	92348856	92352107	GLEAN_12403	1000	-	92348856	92352107	0	4	142,76,33,61,	0,739,1674,3190,
chr5	93577313	93695338	GLEAN_23283	1000	-	93577313	93695338	0	9	57,150,113,129,135,96,148,98,31,	0,2931,7625,55483,73770,77506,79483,81391,117994,
chr5	96196226	96357081	GLEAN_15221	1000	-	96196226	96357081	0	7	106,101,143,546,135,165,37,	0,3755,5737,19424,37805,54998,160818,
chr5	97967051	97989610	GLEAN_12339	1000	+	97967051	97989610	0	9	280,64,34,90,123,204,98,172,66,	0,4084,5162,8101,10177,13238,18628,21769,22493,
chr5	98626869	98642182	GLEAN_09949	1000	-	98626869	98642182	0	3	178,181,43,	0,12459,15270,
chr5	100156864	100167815	GLEAN_15130	1000	-	100156864	100167815	0	7	123,127,131,110,167,180,2,	0,551,1220,1777,2893,4293,10949,
chr5	100261464	100309597	GLEAN_15128	1000	-	100261464	100309597	0	36	17,42,103,66,91,128,219,224,181,75,157,88,177,84,52,122,124,229,67,106,168,150,143,64,228,162,110,115,121,85,169,21,53,160,184,86,	0,351,879,2403,3528,5007,5284,6223,11957,12563,13506,14826,15237,15701,19150,20640,21108,22025,24911,25703,26276,28942,30091,32128,32648,34017,36362,36612,37615,40987,41517,41954,43882,44094,45436,48047,
chr5	102440636	102444381	GLEAN_13969	1000	-	102440636	102444381	0	11	70,98,84,79,152,82,116,91,107,100,23,	0,172,355,537,702,1033,1207,1428,1637,1835,3722,
chr5	102473028	102473915	GLEAN_13970	1000	+	102473028	102473915	0	3	79,111,197,	0,159,690,
chr5	102502723	102507291	GLEAN_13966	1000	-	102502723	102507291	0	6	125,114,90,153,132,136,	0,376,1127,1408,4137,4432,
chr5	105612873	105619973	GLEAN_02605	1000	-	105612873	105619973	0	10	108,240,186,84,91,157,121,143,145,105,	0,1029,1876,2304,2478,3180,3606,4499,5070,6995,
chr5	105932497	105992993	GLEAN_02601	1000	-	105932497	105992993	0	28	207,411,221,160,144,552,162,180,139,356,115,151,125,182,195,120,163,182,159,120,159,92,106,135,171,123,78,165,	0,6594,8729,9806,14599,14945,17127,18455,21786,25178,27950,29433,31712,32202,34622,37491,38678,40487,43864,44733,45955,46719,47975,48785,50866,56689,57792,60331,
chr5	106040403	106135977	GLEAN_02623	1000	+	106040403	106135977	0	23	168,112,370,35,104,78,96,91,101,68,79,67,144,110,101,62,805,320,154,73,112,127,109,	0,4759,26952,62704,72877,73945,81139,81636,82104,82548,83979,84173,85999,87048,87874,88185,88789,91205,92217,92582,93012,93777,95465,
chr5	108335807	108336468	GLEAN_13809	1000	+	108335807	108336468	0	2	177,147,	0,514,
chr5	108620047	108628120	GLEAN_13818	1000	+	108620047	108628120	0	5	20,70,131,72,91,	0,491,3319,7419,7982,
chr5	109297477	109312888	GLEAN_05774	1000	+	109297477	109312888	0	13	50,151,100,134,66,142,161,173,111,62,60,237,506,	0,3993,4596,5307,5749,7081,7519,7762,8276,8519,9831,13861,14905,
chr5	109316122	109328487	GLEAN_05762	1000	-	109316122	109328487	0	5	41,253,159,101,91,	0,819,1948,6718,12274,
chr5	110569152	110575345	GLEAN_09428	1000	+	110569152	110575345	0	10	3,193,169,136,187,161,102,96,120,45,	0,979,1910,2634,3670,4347,5010,5482,5823,6148,
chr5	111172101	111180538	GLEAN_21498	1000	-	111172101	111180538	0	4	90,167,24,52,	0,7272,7929,8385,
chr5	111181076	111229722	GLEAN_21509	1000	+	111181076	111229722	0	18	36,137,259,93,159,151,105,92,106,158,74,112,123,156,192,133,122,135,	0,25300,31209,34598,38114,38503,39955,40970,42025,43268,43558,44240,45410,45730,46711,47277,47906,48511,
chr5	112246340	112281542	GLEAN_21480	1000	-	112246340	112281542	0	14	18,122,91,124,132,123,129,143,47,63,85,84,132,27,	0,1210,5995,7066,10934,17499,18589,25076,25714,27070,29310,30661,32335,35175,
chr5	112569785	112573511	GLEAN_21525	1000	+	112569785	112573511	0	3	182,139,189,	0,2621,3537,
chr5	114878177	114927741	GLEAN_18491	1000	+	114878177	114927741	0	15	79,106,136,172,60,102,138,138,144,129,126,120,132,124,355,	0,13012,19533,21951,28096,29502,30195,31683,33458,34649,35277,38117,39065,41173,49209,
chr5	114929143	114958143	GLEAN_18492	1000	+	114929143	114958143	0	4	5,143,132,140,	0,8032,10200,28860,
chr5	115018918	115158864	GLEAN_18493	1000	+	115018918	115158864	0	11	116,192,83,97,159,81,166,109,170,64,278,	0,25574,31468,40821,43524,46399,55108,62898,65183,117327,139668,
chr5	118254362	118276090	GLEAN_06295	1000	+	118254362	118276090	0	25	741,164,211,174,122,79,110,92,140,150,82,89,116,139,102,1105,47,136,169,142,195,133,214,200,92,	0,1993,5274,11916,13091,13940,14099,14322,14506,15522,16205,16369,16539,17764,18227,18485,19712,19897,20116,20370,20592,20862,21075,21359,21636,
chr5	118745058	118754946	GLEAN_17430	1000	-	118745058	118754946	0	20	141,150,132,56,69,94,71,54,108,67,72,140,84,134,77,69,85,56,102,108,	0,207,453,668,806,1141,1313,1520,1644,1897,2118,2928,3456,3764,3971,4144,4286,4458,6646,9780,
chr6	4201100	4201646	GLEAN_01607	1000	+	4201100	4201646	0	1	546,	0,
chr6	6596098	6596380	GLEAN_08937	1000	-	6596098	6596380	0	1	282,	0,
chr6	15181066	15187847	GLEAN_06453	1000	-	15181066	15187847	0	6	14,66,139,60,155,199,	0,377,4080,4438,4952,6582,
chr6	15198138	15248216	GLEAN_06464	1000	+	15198138	15248216	0	15	57,48,60,280,154,164,114,111,24,36,104,104,278,105,218,	0,7608,13729,17012,19118,25156,26152,26405,32651,35280,37175,37454,41025,47259,49860,
chr6	27149441	27299898	GLEAN_18923	1000	-	27149441	27299898	0	13	186,260,199,144,312,123,105,134,200,148,124,188,196,	0,9158,9562,10580,15359,19409,21676,27729,31211,52053,71320,100504,150261,
chr6	27372983	27471417	GLEAN_18927	1000	+	27372983	27471417	0	11	181,65,54,120,87,127,128,86,70,37,29,	0,17650,26956,28392,39645,48691,69376,72621,83605,97122,98405,
chr6	33710728	33716106	GLEAN_09889	1000	-	33710728	33716106	0	6	318,303,42,81,39,54,	0,1016,2089,2624,5167,5324,
chr6	54282195	54354843	GLEAN_18060	1000	+	54282195	54354843	0	36	6,92,66,126,116,116,81,113,174,71,173,115,107,123,150,148,205,160,111,110,58,141,83,84,147,125,113,69,78,97,125,82,151,124,77,112,	0,5756,6135,8204,10272,13809,17329,18566,18951,22685,23444,23704,24745,25800,30688,32735,33013,35868,36216,40632,44768,47247,47468,48027,49345,49817,51962,54163,61140,63195,63479,67171,68887,70624,72128,72536,
chr6	54507744	54512463	GLEAN_12482	1000	-	54507744	54512463	0	6	107,81,133,96,116,46,	0,313,1142,3784,4468,4673,
chr6	54533858	54558561	GLEAN_12481	1000	-	54533858	54558561	0	11	111,111,92,134,131,95,148,198,201,102,162,	0,2661,2886,3469,3837,5851,8084,9168,9474,12771,24541,
chr6	60426736	60492161	GLEAN_23989	1000	+	60426736	60492161	0	17	195,105,82,129,47,173,66,55,80,134,75,172,217,65,119,158,84,	0,4448,8543,9339,26964,28662,32666,39942,44832,46451,53037,53842,54136,60127,63604,63806,65341,
chr6	63312024	63376456	GLEAN_08844	1000	+	63312024	63376456	0	18	85,45,40,58,104,65,111,131,69,110,94,157,27,55,56,214,138,148,	0,1246,1394,4647,5725,10489,11222,11769,12190,19268,34775,36615,48652,50680,52387,55964,63373,64284,
chr6	64147736	64168341	GLEAN_02210	1000	+	64147736	64168341	0	8	58,81,54,48,136,176,153,38,	0,484,5137,11878,12726,13727,17839,20567,
chr6	66430268	66449058	GLEAN_22867	1000	+	66430268	66449058	0	9	16,198,179,180,114,84,181,159,167,	0,4771,11625,12918,13196,14741,15679,17070,18623,
chr6	67048663	67092330	GLEAN_22875	1000	+	67048663	67092330	0	25	19,73,151,113,220,159,165,197,120,187,144,140,112,155,199,169,97,95,251,90,108,114,161,196,90,	0,3288,7033,11882,12121,12696,16104,18014,18361,19239,22436,22823,23062,26525,27805,28297,34937,35997,37160,37491,38052,39056,39580,42869,43577,
chr6	72158195	72158480	GLEAN_16083	1000	+	72158195	72158480	0	1	285,	0,
chr6	79528410	79536910	GLEAN_22128	1000	-	79528410	79536910	0	3	483,33,57,	0,2496,8443,
chr6	79637997	79649945	GLEAN_22126	1000	-	79637997	79649945	0	16	12,120,45,24,27,27,123,45,24,27,27,27,42,21,27,51,	0,768,1992,2128,3848,5271,5824,6207,6348,7415,7882,8702,9118,9248,10059,11897,
chr6	79724417	79730688	GLEAN_22133	1000	+	79724417	79730688	0	7	51,27,27,24,42,498,6,	0,777,916,3688,3803,5166,6265,
chr6	79753501	79767759	GLEAN_22124	1000	-	79753501	79767759	0	16	159,24,27,42,24,42,54,24,33,24,24,24,24,39,33,51,	0,954,1924,2845,4090,4762,6336,6480,7276,8808,9524,10150,10815,11279,12211,14207,
chr6	80296414	80305081	GLEAN_23099	1000	-	80296414	80305081	0	4	205,81,124,64,	0,1053,5440,8603,
chr6	80375207	80453219	GLEAN_23101	1000	+	80375207	80453219	0	19	178,54,174,118,102,124,62,66,70,93,84,168,98,120,103,65,28,72,144,	0,17836,43970,44946,45887,50871,52074,53661,55906,59851,61645,63948,64812,69242,71091,72279,75105,75893,77868,
chr6	86309377	86309848	GLEAN_11473	1000	+	86309377	86309848	0	1	471,	0,
chr6	89583264	89586907	GLEAN_17150	1000	+	89583264	89586907	0	7	443,169,162,132,115,171,71,	0,1243,1508,2141,2448,3101,3572,
chr6	89639314	89654664	GLEAN_17151	1000	+	89639314	89654664	0	8	233,57,169,162,132,100,147,68,	0,2093,11003,11780,13260,13822,14035,15282,
chr6	91387175	91438129	GLEAN_00047	1000	+	91387175	91438129	0	24	79,124,199,96,143,100,162,153,237,75,39,78,76,179,127,146,174,177,127,59,264,120,72,180,	0,744,2157,4976,7771,11012,12627,12985,17077,18232,19731,20128,23486,23987,25278,26794,28176,30344,33636,42522,44021,46627,49323,50774,
chr6	103033959	103117322	GLEAN_21178	1000	-	103033959	103117322	0	11	77,149,726,83,149,126,183,187,96,216,45,	0,9098,20709,22341,23193,26478,29288,32025,33538,36380,83318,
chr6	105314184	105361921	GLEAN_11981	1000	-	105314184	105361921	0	28	102,177,149,225,117,111,174,393,144,194,80,118,195,134,123,149,50,124,58,113,136,90,126,143,115,60,62,145,	0,204,999,1597,5706,6847,7413,7816,8296,8873,12245,12647,13085,16046,16974,17417,18035,24530,25966,27564,27894,29189,30186,32856,34998,36013,36746,47592,
chr6	105672474	105685789	GLEAN_11986	1000	+	105672474	105685789	0	9	276,204,123,114,77,109,134,196,96,	0,2127,5549,6367,8806,9010,12341,12746,13219,
chr6	107309408	107432492	GLEAN_26320	1000	+	107309408	107432492	0	67	221,84,121,60,80,139,142,179,205,48,81,362,124,119,112,138,159,98,140,64,101,147,121,77,152,203,127,128,111,78,224,79,162,56,149,137,117,123,236,143,205,142,180,177,77,139,123,214,146,178,96,188,127,101,155,140,83,128,130,156,191,115,214,106,163,161,214,	0,16521,23983,26871,27319,29241,33356,34181,37876,39226,42402,44244,47429,48251,50092,50454,51463,51719,52740,53807,54095,58422,60265,61893,62957,63934,64919,66858,68575,74093,74501,76329,76486,78431,79549,81148,82676,85269,85654,87291,92775,99179,100781,101291,101751,102868,103915,105739,106324,107756,108886,109383,111007,112991,114130,114552,115517,116013,116240,117750,119003,119433,119661,1201…
chr6	107606033	107619520	GLEAN_12658	1000	-	107606033	107619520	0	8	63,177,83,159,121,125,145,216,	0,2101,3020,3883,4442,5508,7572,13271,
chr6	108833714	108950441	GLEAN_15386	1000	+	108833714	108950441	0	22	88,206,108,154,237,129,98,109,212,180,96,82,150,212,146,118,267,115,165,191,165,27,	0,3500,6240,13477,20108,25182,29962,41845,50185,52867,71005,72491,78894,87651,92619,100009,103031,105914,110550,112402,113826,116700,
chr6	109617022	109630307	GLEAN_15388	1000	+	109617022	109630307	0	4	62,163,82,347,	0,3317,5352,12938,
chr6	110222716	110232690	GLEAN_05745	1000	+	110222716	110232690	0	4	99,93,97,167,	0,3053,6841,9807,
chr6	110803031	110855112	GLEAN_16377	1000	+	110803031	110855112	0	26	237,125,191,615,150,167,112,139,73,5944,65,85,44,58,71,73,80,85,71,76,35,46,50,85,154,118,	0,3938,8890,9567,10755,12792,14071,14837,16011,18143,26145,27261,29507,31179,32211,37103,38380,40197,40641,41721,41881,43169,45713,45861,46347,51963,
chr7	351710	362451	GLEAN_22885	1000	+	351710	362451	0	8	205,96,230,142,81,215,196,158,	0,2012,2636,2953,3857,8934,9405,10583,
chr7	384425	424053	GLEAN_22881	1000	-	384425	424053	0	22	687,107,60,51,72,66,241,69,99,130,286,118,215,151,159,213,208,259,229,119,111,118,	0,1723,2556,4168,4448,6069,6542,7765,8467,8695,10544,12140,12710,13384,13805,20438,22635,24564,25750,30799,35760,39510,
chr7	560028	567125	GLEAN_09144	1000	+	560028	567125	0	12	97,156,144,139,179,72,134,136,60,90,93,50,	0,1380,1745,3313,4401,4659,4787,5067,5593,5745,6504,7047,
chr7	3052283	3053147	GLEAN_00697	1000	+	3052283	3053147	0	4	148,111,125,162,	0,222,421,702,
chr7	3055791	3057735	GLEAN_00688	1000	-	3055791	3057735	0	8	55,123,86,73,80,46,151,94,	0,138,700,966,1242,1409,1610,1850,
chr7	3062637	3072232	GLEAN_00698	1000	+	3062637	3072232	0	8	61,114,42,97,139,85,86,36,	0,7022,7378,7524,8864,9074,9341,9559,
chr7	4256756	4274717	GLEAN_02746	1000	+	4256756	4274717	0	10	126,63,101,153,54,82,156,69,75,48,	0,6968,8604,12396,13673,14185,15230,16575,17686,17913,
chr7	4568259	4569589	GLEAN_02736	1000	-	4568259	4569589	0	4	94,103,87,103,	0,175,869,1227,
chr7	4993919	4996639	GLEAN_02730	1000	-	4993919	4996639	0	5	93,129,77,171,187,	0,394,656,1710,2533,
chr7	5249224	5252524	GLEAN_02721	1000	-	5249224	5252524	0	5	93,110,130,180,18,	0,314,1093,1760,3282,
chr7	5507843	5544070	GLEAN_06179	1000	-	5507843	5544070	0	12	158,147,165,138,127,210,110,92,70,162,395,167,	0,1464,2010,2247,2475,3703,10037,10219,11033,11191,11480,36060,
chr7	5668066	5686253	GLEAN_06189	1000	+	5668066	5686253	0	6	369,97,713,61,82,7,	0,9941,10157,12791,12983,18180,
chr7	5778551	5780156	GLEAN_06172	1000	-	5778551	5780156	0	5	123,54,166,200,78,	0,334,621,1205,1527,
chr7	5784316	5787209	GLEAN_06171	1000	-	5784316	5787209	0	8	183,175,28,13,153,79,50,102,	0,427,1027,1455,1986,2225,2425,2791,
chr7	8015759	8131728	GLEAN_12974	1000	-	8015759	8131728	0	23	69,235,206,131,163,113,96,382,53,111,296,200,210,129,363,158,136,138,72,319,58,157,459,	0,341,665,1027,1294,1555,3838,5040,5557,14620,15798,16371,17102,22925,24017,25029,26834,28301,30470,31928,85723,114463,115510,
chr7	9663632	9668005	GLEAN_02217	1000	-	9663632	9668005	0	10	17,148,145,110,132,119,184,93,128,208,	0,132,391,636,841,1302,2092,2639,3909,4165,
chr7	9785385	9789692	GLEAN_02213	1000	-	9785385	9789692	0	3	133,169,112,	0,489,4195,
chr7	9860540	9865324	GLEAN_05530	1000	-	9860540	9865324	0	3	141,56,100,	0,4551,4684,
chr7	10666884	10675632	GLEAN_13545	1000	+	10666884	10675632	0	13	132,98,136,107,140,171,435,92,129,86,105,116,56,	0,1962,2148,2864,3050,3277,6760,7303,7488,7708,8023,8201,8692,
chr7	10885714	10928362	GLEAN_21570	1000	+	10885714	10928362	0	40	80,37,108,220,76,76,35,82,35,88,35,82,35,46,81,110,119,93,152,188,184,98,148,116,205,134,174,222,193,85,129,283,142,167,178,196,164,117,91,32,	0,7531,8219,8521,9809,11160,14133,14559,16112,17095,18877,19400,21469,21948,22089,22245,25322,25774,26332,26758,27053,28472,28917,30059,30581,30865,31947,33810,34897,36381,36660,36949,37548,39025,39575,40443,40951,41242,42128,42616,
chr7	11951832	11954056	GLEAN_16497	1000	-	11951832	11954056	0	5	86,131,123,154,106,	0,896,1168,1870,2118,
chr7	12066932	12070103	GLEAN_16516	1000	+	12066932	12070103	0	9	91,102,204,95,210,114,144,93,201,	0,459,721,1356,1541,1833,2027,2788,2970,
chr7	12812360	12817749	GLEAN_24566	1000	-	12812360	12817749	0	2	129,447,	0,4942,
chr7	13985743	13994279	GLEAN_03034	1000	+	13985743	13994279	0	14	31,206,168,166,109,97,100,107,150,102,123,216,131,37,	0,2028,3282,3536,4092,4420,4746,5025,5239,5514,5984,6473,8266,8499,
chr7	14123201	14123768	GLEAN_03041	1000	+	14123201	14123768	0	1	567,	0,
chr7	14572339	14573154	GLEAN_03049	1000	+	14572339	14573154	0	3	39,48,123,	0,133,692,
chr7	14610024	14616418	GLEAN_03050	1000	+	14610024	14616418	0	7	339,111,118,114,96,282,173,	0,966,1204,4240,4666,4853,6221,
chr7	14662786	14702608	GLEAN_03053	1000	+	14662786	14702608	0	16	113,170,59,96,39,36,154,50,61,102,45,78,54,803,52,164,	0,8860,16314,17350,18524,18680,19315,21978,23540,25816,27335,27840,34578,36614,38086,39658,
chr7	14724677	14767013	GLEAN_03011	1000	-	14724677	14767013	0	28	77,170,196,84,149,147,146,170,115,145,99,107,82,86,168,87,87,81,197,133,135,132,90,88,95,90,138,3,	0,615,865,1636,2370,2710,3188,3967,4232,11592,11896,12466,14086,16715,18475,19118,20192,20372,22116,22523,22908,23208,30401,30612,31072,31252,31808,42333,
chr7	14881581	14917450	GLEAN_02927	1000	+	14881581	14917450	0	41	74,193,163,71,95,83,91,103,127,116,147,210,207,159,130,72,198,112,86,143,213,67,87,204,76,160,99,157,164,159,60,91,52,88,87,106,90,84,84,136,142,	0,889,2028,2299,4152,4350,4536,4741,4974,5583,5799,6853,7198,8775,9484,10972,11212,13877,14277,17637,17878,20532,20699,21496,22292,22626,23759,27161,28966,30437,30743,30925,31156,31756,31967,33787,34377,34647,35228,35509,35727,
chr7	16052811	16064243	GLEAN_13644	1000	+	16052811	16064243	0	6	177,51,62,82,73,80,	0,1539,6834,8415,9962,11352,
chr7	16526680	16547524	GLEAN_13654	1000	+	16526680	16547524	0	11	92,211,147,78,52,125,214,65,62,46,111,	0,3716,8218,13278,14009,14131,14823,16861,18071,19018,20733,
chr7	16644247	16652533	GLEAN_13656	1000	+	16644247	16652533	0	16	3,215,182,212,179,106,114,139,196,259,108,236,34,183,133,194,	0,1028,2081,2354,3016,3308,3924,4143,4401,5212,5836,6704,7025,7205,7475,8092,
chr7	17273290	17274309	GLEAN_02082	1000	+	17273290	17274309	0	3	93,135,90,	0,721,929,
chr7	18962405	18963670	GLEAN_19334	1000	-	18962405	18963670	0	4	114,223,102,44,	0,381,1012,1221,
chr7	19127706	19130743	GLEAN_19331	1000	-	19127706	19130743	0	5	134,86,173,55,146,	0,305,797,1465,2891,
chr7	19454320	19472868	GLEAN_19372	1000	+	19454320	19472868	0	10	30,121,196,187,162,97,169,133,191,43,	0,11099,12213,12744,13984,14706,14999,15351,15590,18505,
chr7	20773418	20779869	GLEAN_10056	1000	+	20773418	20779869	0	3	111,105,165,	0,5036,6286,
chr7	25016427	25051510	GLEAN_25417	1000	+	25016427	25051510	0	18	108,54,66,81,124,133,45,78,98,42,95,85,107,117,98,74,76,55,	0,1953,2689,8686,9121,12316,14829,17855,19768,22387,24604,27020,28026,30454,31782,32106,33433,35028,
chr7	27855496	27959279	GLEAN_02711	1000	+	27855496	27959279	0	9	912,256,88,2443,418,173,154,82,7,	0,44587,93940,94534,98606,99595,101127,103136,103776,
chr7	35385644	35387351	GLEAN_20003	1000	+	35385644	35387351	0	4	141,154,89,123,	0,765,1405,1584,
chr7	35410960	35411940	GLEAN_20005	1000	+	35410960	35411940	0	5	103,107,139,82,211,	0,188,388,603,769,
chr7	35415518	35417210	GLEAN_20006	1000	+	35415518	35417210	0	2	275,121,	0,1571,
chr7	35547559	35549194	GLEAN_20011	1000	+	35547559	35549194	0	4	3,86,235,114,	0,387,1205,1521,
chr7	35733588	35734618	GLEAN_01453	1000	-	35733588	35734618	0	5	207,68,79,69,117,	0,294,469,752,913,
chr7	35735318	35738308	GLEAN_01456	1000	+	35735318	35738308	0	5	92,226,114,79,149,	0,677,2348,2564,2841,
chr7	36084339	36092498	GLEAN_01462	1000	+	36084339	36092498	0	6	50,363,226,84,105,156,	0,3640,5675,6967,7299,8003,
chr7	36190275	36202462	GLEAN_01464	1000	+	36190275	36202462	0	9	139,146,141,101,167,166,103,155,64,	0,6654,6932,9244,9524,10111,11690,11881,12123,
chr7	36204069	36207720	GLEAN_01440	1000	-	36204069	36207720	0	4	126,106,70,160,	0,748,3344,3491,
chr7	36243849	36250811	GLEAN_01465	1000	+	36243849	36250811	0	7	209,169,159,132,118,141,71,	0,932,1788,2119,5715,6482,6891,
chr7	37054834	37059484	GLEAN_15824	1000	-	37054834	37059484	0	8	66,111,141,111,96,148,172,109,	0,450,1091,1626,2138,2493,3178,4541,
chr7	39333007	39334405	GLEAN_15882	1000	+	39333007	39334405	0	1	1398,	0,
chr7	39995328	40001543	GLEAN_24680	1000	+	39995328	40001543	0	6	67,157,83,414,25,70,	0,4599,5030,5229,5993,6145,
chr7	42186654	42198276	GLEAN_06673	1000	-	42186654	42198276	0	3	132,524,139,	0,2363,11483,
chr7	42343228	42351943	GLEAN_06671	1000	-	42343228	42351943	0	5	36,141,144,74,97,	0,665,1752,4637,8618,
chr7	42488431	42500835	GLEAN_18815	1000	+	42488431	42500835	0	6	44,81,26,90,89,129,	0,2144,4062,8219,10668,12275,
chr7	42728301	42730372	GLEAN_04278	1000	+	42728301	42730372	0	3	101,107,92,	0,223,1979,
chr7	42771390	42777022	GLEAN_04281	1000	+	42771390	42777022	0	13	49,164,77,61,147,128,6,115,85,84,116,192,237,	0,320,563,1417,1689,1958,2339,2503,2757,3085,3435,3689,5395,
chr7	42785318	42790434	GLEAN_04268	1000	-	42785318	42790434	0	3	29,191,23,	0,188,5093,
chr7	42793226	42897326	GLEAN_04267	1000	-	42793226	42897326	0	34	60,165,176,201,177,1613,150,147,457,124,96,163,176,214,143,146,112,146,759,103,144,128,88,57,110,192,238,95,234,148,148,157,154,75,	0,338,1187,1904,3154,6214,8005,10017,10617,12093,15513,18602,18978,19986,20634,21229,21837,22118,28095,36235,37657,37990,40065,48225,58070,59885,60312,64161,66681,68622,69532,70365,78840,104025,
chr7	47132726	47135046	GLEAN_12712	1000	-	47132726	47135046	0	2	1319,310,	0,2010,
chr7	49413763	49525479	GLEAN_01320	1000	-	49413763	49525479	0	8	153,158,131,145,279,117,164,1199,	0,732,11433,15326,15998,22115,31578,110517,
chr7	50363286	50376560	GLEAN_16965	1000	-	50363286	50376560	0	12	242,160,93,159,143,97,89,162,148,124,115,31,	0,1192,3734,3920,5229,8398,8595,8939,10605,12227,12441,13243,
chr7	50452278	50474902	GLEAN_16970	1000	+	50452278	50474902	0	5	40,863,2196,220,395,	0,8557,12388,19901,22229,
chr7	50682730	50695792	GLEAN_16973	1000	+	50682730	50695792	0	15	55,83,143,82,57,56,134,81,74,65,90,59,80,158,70,	0,162,1572,4022,4234,4416,4859,5473,5934,6164,7906,8122,8441,8827,12992,
chr7	50836861	50847042	GLEAN_16962	1000	-	50836861	50847042	0	2	2448,2433,	0,7748,
chr7	50864456	50871932	GLEAN_16976	1000	+	50864456	50871932	0	2	95,580,	0,6896,
chr7	51013559	51014609	GLEAN_16977	1000	+	51013559	51014609	0	1	1050,	0,
chr7	56772624	56778744	GLEAN_19228	1000	+	56772624	56778744	0	4	74,154,82,365,	0,2300,3543,5755,
chr7	57360454	57420264	GLEAN_19234	1000	+	57360454	57420264	0	22	165,23,2,139,175,498,99,132,407,176,98,99,150,302,128,132,185,220,134,117,210,468,	0,423,826,3238,4258,7702,9768,16057,20151,22607,22919,25261,26893,32145,32949,48801,49857,54069,55489,56373,58174,59342,
chr7	57789453	57796185	GLEAN_19216	1000	-	57789453	57796185	0	8	44,192,88,96,63,74,173,77,	0,533,1703,2076,2938,3535,3814,6655,
chr7	57815056	57842772	GLEAN_19215	1000	-	57815056	57842772	0	6	68,77,162,151,89,374,	0,981,2134,2789,3750,27342,
chr7	60788677	60800858	GLEAN_09739	1000	-	60788677	60800858	0	4	156,183,153,90,	0,484,6501,12091,
chr7	65545776	65573324	GLEAN_14585	1000	-	65545776	65573324	0	8	73,40,94,47,87,282,342,58,	0,1068,2451,4132,17490,19336,22703,27490,
chr7	67130820	67134452	GLEAN_26359	1000	-	67130820	67134452	0	5	192,99,79,254,264,	0,408,587,1221,3368,
chr7	74798892	74805357	GLEAN_18731	1000	+	74798892	74805357	0	5	384,151,93,69,119,	0,2328,2796,5018,6346,
chr7	85322765	85456269	GLEAN_21953	1000	-	85322765	85456269	0	32	51,72,93,48,93,108,99,72,51,84,102,96,96,48,84,177,102,90,93,39,81,99,69,87,114,57,42,66,60,72,63,69,	0,5024,6456,6970,8589,11505,13183,14518,14763,17431,18001,23839,25748,26966,27963,35163,36133,37280,37847,38433,39765,41355,43050,47115,48509,49020,50468,51237,58438,93173,115680,133435,
chr7	87117557	87173549	GLEAN_07326	1000	+	87117557	87173549	0	9	138,130,160,21,283,172,225,225,290,	0,9328,12809,28722,33978,39940,43592,53351,55702,
chr7	99901505	99910748	GLEAN_07808	1000	+	99901505	99910748	0	2	684,687,	0,8556,
chr8	624421	624604	GLEAN_19607	1000	-	624421	624604	0	1	183,	0,
chr8	5543072	5558707	GLEAN_16186	1000	+	5543072	5558707	0	10	89,148,147,123,162,207,76,125,38,43,	0,3149,6298,7043,10280,11127,11784,14400,14772,15592,
chr8	6030504	6038019	GLEAN_10220	1000	+	6030504	6038019	0	9	126,86,115,119,86,144,117,129,86,	0,780,1750,3660,4564,4945,5480,6703,7429,
chr8	9413364	9429455	GLEAN_20912	1000	-	9413364	9429455	0	4	69,45,93,180,	0,3416,11887,15911,
chr8	9718724	9731703	GLEAN_20917	1000	+	9718724	9731703	0	8	79,149,171,409,102,230,170,10,	0,1360,3815,6021,8060,11622,12567,12969,
chr8	9734756	9735422	GLEAN_20911	1000	-	9734756	9735422	0	1	666,	0,
chr8	28831617	29083897	GLEAN_06621	1000	-	28831617	29083897	0	12	130,89,83,166,185,135,119,121,69,54,532,30,	0,13514,23810,26927,31322,34330,60835,63747,69979,111716,245810,252250,
chr8	33156841	33164106	GLEAN_08859	1000	+	33156841	33164106	0	8	30,196,83,286,182,135,291,129,	0,122,1997,2879,4119,5440,6824,7136,
chr8	35565548	36020166	GLEAN_07835	1000	+	35565548	36020166	0	34	64,146,142,189,18,111,270,582,134,145,306,194,27,118,588,98,260,91,210,161,113,24,98,124,176,120,155,286,179,127,126,155,136,69,	0,106704,110317,233039,235215,236841,240340,243333,257705,262342,265983,267175,269697,273797,278977,280001,280939,293939,298993,310039,320108,331682,332230,377277,392248,408458,409088,443462,444179,444955,446285,449608,452507,454549,
chr8	45339364	45356355	GLEAN_12094	1000	+	45339364	45356355	0	13	49,77,22,95,114,91,80,57,94,96,59,123,57,	0,5997,6170,7009,8163,8717,9650,9922,11761,13191,14374,15787,16934,
chr8	49130108	49131395	GLEAN_08795	1000	+	49130108	49131395	0	1	1287,	0,
chr8	53048884	53201323	GLEAN_15373	1000	+	53048884	53201323	0	20	24,98,64,45,63,75,205,17,120,54,153,133,194,77,250,248,148,151,77,108,	0,857,2038,3312,38643,53287,79260,80710,133338,134428,134975,136563,137067,137773,145901,147341,148936,149794,150297,152331,
chr8	57167721	57183331	GLEAN_00269	1000	-	57167721	57183331	0	12	160,132,82,134,97,108,145,59,86,77,104,76,	0,1288,2165,4203,6305,6992,8214,9460,11966,13339,14820,15534,
chr8	58063926	58081287	GLEAN_14892	1000	-	58063926	58081287	0	7	172,36,54,112,118,38,202,	0,1121,2318,5360,9826,12253,17159,
chr8	58759606	58765709	GLEAN_12950	1000	+	58759606	58765709	0	9	114,126,134,118,71,76,63,70,83,	0,563,3516,3748,3960,4170,4750,4979,6020,
chr8	58822257	58826495	GLEAN_12927	1000	-	58822257	58826495	0	10	893,115,90,84,91,83,147,49,122,219,	0,1219,1450,1690,2002,2253,2679,3598,3774,4019,
chr8	58838368	58850851	GLEAN_12926	1000	-	58838368	58850851	0	11	202,138,802,47,106,175,77,141,186,630,2005,	0,285,516,1763,2482,2672,3055,4250,4552,4952,10478,
chr8	59287696	59301607	GLEAN_12961	1000	+	59287696	59301607	0	17	17,112,173,143,131,132,103,134,136,113,165,123,213,309,156,155,106,	0,3792,4089,5343,6060,6868,8307,9031,9243,9762,10294,10549,10919,11328,11911,13499,13805,
chr8	66551158	66603923	GLEAN_23008	1000	+	66551158	66603923	0	6	424,236,188,123,105,133,	0,29274,41668,48946,52063,52632,
chr8	66631279	66660501	GLEAN_23009	1000	+	66631279	66660501	0	12	26,211,153,111,129,120,117,128,127,168,153,99,	0,2939,4661,5892,16909,18523,19943,20683,21405,23470,27744,29123,
chr8	68792352	68802559	GLEAN_00766	1000	-	68792352	68802559	0	7	90,63,108,114,83,129,127,	0,617,1994,4882,6508,8079,10080,
chr8	69730430	69731324	GLEAN_00754	1000	-	69730430	69731324	0	1	894,	0,
chr8	69852058	69860236	GLEAN_00750	1000	-	69852058	69860236	0	7	90,60,59,84,87,85,96,	0,282,939,1966,3687,4603,8082,
chr8	72777640	72854718	GLEAN_26218	1000	-	72777640	72854718	0	10	280,92,170,165,178,113,166,98,75,7,	0,3299,5454,6696,8778,10514,17165,30000,75152,77071,
chr8	74501025	74742198	GLEAN_15363	1000	+	74501025	74742198	0	12	212,75,72,69,155,137,133,306,36,98,100,38,	0,96995,97182,101693,104941,127696,128346,130891,146262,149220,163951,241135,
chr8	78406696	78441367	GLEAN_26123	1000	-	78406696	78441367	0	8	57,186,172,84,69,162,163,361,	0,2091,5974,20389,22401,22682,29705,34310,
chr8	79216108	79280356	GLEAN_00587	1000	-	79216108	79280356	0	15	94,74,118,55,97,96,108,90,130,133,73,94,95,108,57,	0,1804,3927,8771,10072,10532,12798,17977,20957,32131,41383,42350,58290,61260,64191,
chr8	84830516	84831681	GLEAN_02570	1000	+	84830516	84831681	0	4	66,86,119,173,	0,166,589,992,
chr8	84860147	84871391	GLEAN_02561	1000	-	84860147	84871391	0	4	527,125,26,33,	0,2035,9879,11211,
chr8	85704609	85712914	GLEAN_26067	1000	+	85704609	85712914	0	3	82,101,174,	0,4778,8131,
chr8	87263607	87306750	GLEAN_08136	1000	+	87263607	87306750	0	16	54,105,43,79,45,53,121,88,89,70,170,110,31,34,65,148,	0,4573,17996,18874,20853,22802,27114,28532,28777,29162,29325,31615,33988,37186,41104,42995,
chr8	93334748	93342695	GLEAN_19320	1000	+	93334748	93342695	0	8	75,114,189,122,63,124,156,198,	0,433,3360,3783,4103,5292,5873,7749,
chr8	96593639	96708845	GLEAN_10747	1000	+	96593639	96708845	0	5	699,605,228,766,324,	0,57599,77913,78196,114882,
chr8	102608399	102613308	GLEAN_14090	1000	-	102608399	102613308	0	6	78,151,65,144,72,75,	0,567,3119,4384,4668,4834,
chr8	103169685	103198861	GLEAN_03312	1000	+	103169685	103198861	0	17	141,205,155,162,150,90,133,89,216,134,91,171,175,125,78,61,170,	0,1588,2464,8495,10575,12702,15287,15895,16148,18332,20458,21468,22272,23916,24270,28359,29006,
chr9	8327208	8353417	GLEAN_18184	1000	+	8327208	8353417	0	9	54,36,45,33,147,55,189,78,188,	0,1211,2096,3551,7400,7820,9703,16621,26021,
chr9	9446410	9448533	GLEAN_04351	1000	+	9446410	9448533	0	7	144,180,297,151,257,235,125,	0,400,698,1073,1321,1661,1998,
chr9	9699601	9700510	GLEAN_04354	1000	+	9699601	9700510	0	3	163,180,80,	0,305,829,
chr9	12278665	12369529	GLEAN_15105	1000	+	12278665	12369529	0	33	117,70,74,130,106,56,98,165,81,181,145,158,92,73,128,96,174,39,94,131,78,130,91,151,209,79,164,39,104,132,27,219,200,	0,4842,6846,9943,11918,17141,19806,20241,24792,27620,33069,34311,35800,37760,49418,52303,52688,56068,57704,63803,64019,65892,67996,69633,71287,72142,73083,78225,81954,84617,87354,89936,90664,
chr9	16201996	16535180	GLEAN_23140	1000	+	16201996	16535180	0	10	196,78,69,134,156,109,98,111,87,141,	0,7849,10560,54027,54383,57508,93374,97039,258845,333043,
chr9	28625823	28723589	GLEAN_17983	1000	-	28625823	28723589	0	9	209,166,182,159,169,164,122,93,374,	0,588,2426,11250,14108,16408,37794,61736,97392,
chr9	32858561	32859032	GLEAN_08749	1000	-	32858561	32859032	0	1	471,	0,
chr9	34690983	34693776	GLEAN_10176	1000	-	34690983	34693776	0	10	389,154,105,133,83,90,94,77,97,50,	0,485,814,1013,1275,1590,1821,2244,2416,2743,
chr9	35578326	35578764	GLEAN_25258	1000	-	35578326	35578764	0	1	438,	0,
chr9	36577714	36577948	GLEAN_25253	1000	-	36577714	36577948	0	1	234,	0,
chr9	36582285	36585291	GLEAN_25252	1000	-	36582285	36585291	0	2	165,69,	0,2937,
chr9	64015115	64018392	GLEAN_21996	1000	+	64015115	64018392	0	5	14,117,103,102,63,	0,198,1546,2087,3214,
chr9	71558459	71603950	GLEAN_24993	1000	+	71558459	71603950	0	4	19,59,33,234,	0,2243,39406,45257,
chr9	71603752	71603923	GLEAN_24988	1000	-	71603752	71603923	0	1	171,	0,
chr9	86085852	86092986	GLEAN_26240	1000	+	86085852	86092986	0	5	27,42,124,78,71,	0,2747,6213,6699,7063,
chr9	86627372	86636568	GLEAN_14707	1000	+	86627372	86636568	0	4	23,203,117,152,	0,383,5177,9044,
chr9	89691048	89691657	GLEAN_07479	1000	+	89691048	89691657	0	1	609,	0,
chr9	91324062	91334811	GLEAN_25315	1000	+	91324062	91334811	0	12	64,86,129,98,111,182,127,176,124,193,164,217,	0,1688,1969,3169,3642,4057,4629,8714,9212,9617,9901,10532,
chr9	94208225	94222908	GLEAN_16135	1000	-	94208225	94222908	0	10	86,189,109,156,154,110,150,134,84,61,	0,1120,1568,6231,9905,11984,12659,12898,13892,14622,
chrUn.003.104	382061	412157	GLEAN_25711	1000	+	382061	412157	0	9	27,107,184,66,18,83,47,77,48,	0,8967,10567,19328,22929,25689,29249,29450,30048,
chrUn.003.1093	6906	37106	GLEAN_10578	1000	+	6906	37106	0	13	54,114,78,126,90,78,175,179,53,98,83,59,145,	0,16322,17067,18233,20412,20621,22690,24592,24885,27284,28554,29119,30055,
chrUn.003.10998	2	2062	GLEAN_03185	1000	-	2	2062	0	4	59,105,276,193,	0,485,705,1867,
chrUn.003.11	804010	816372	GLEAN_20171	1000	-	804010	816372	0	12	84,144,83,124,176,178,106,86,144,78,104,112,	0,688,1147,1369,1659,3203,4555,7799,7979,9790,11562,12250,
chrUn.003.1115	97414	100322	GLEAN_03679	1000	+	97414	100322	0	4	405,190,92,18,	0,1582,2470,2890,
chrUn.003.11281	259	1753	GLEAN_13980	1000	-	259	1753	0	4	131,40,103,53,	0,356,911,1441,
chrUn.003.1145	36009	38913	GLEAN_04818	1000	+	36009	38913	0	4	328,276,136,145,	0,566,1445,2759,
chrUn.003.1160	38369	43447	GLEAN_22844	1000	-	38369	43447	0	4	97,77,149,85,	0,881,2823,4993,
chrUn.003.12077	654	1320	GLEAN_07843	1000	+	654	1320	0	1	666,	0,
chrUn.003.1208	23239	26668	GLEAN_25508	1000	+	23239	26668	0	6	78,181,98,172,158,102,	0,278,681,1910,2660,3327,
chrUn.003.125	178473	238877	GLEAN_21219	1000	-	178473	238877	0	10	191,57,76,172,129,113,65,114,111,1,	0,7683,20760,21608,25589,26799,34235,37146,40076,60403,
chrUn.003.12693	38	977	GLEAN_10023	1000	-	38	977	0	2	149,283,	0,656,
chrUn.003.1287	26579	69223	GLEAN_05897	1000	+	26579	69223	0	24	114,163,131,135,473,133,243,152,133,76,140,180,214,154,183,106,176,784,156,889,269,163,76,166,	0,915,2056,3907,8025,15965,17363,18140,20841,21639,22399,24404,24817,25233,26837,27286,27900,29036,32567,35719,38300,41808,42077,42478,
chrUn.003.130	143720	164603	GLEAN_15291	1000	-	143720	164603	0	10	187,154,116,505,111,174,146,104,210,60,	0,2033,2982,5377,6335,6575,7662,11202,12695,20823,
chrUn.003.1338	39111	75043	GLEAN_08241	1000	-	39111	75043	0	7	139,53,87,96,66,344,88,	0,1336,1972,2189,11743,30920,35844,
chrUn.003.1361	23495	28400	GLEAN_22996	1000	+	23495	28400	0	4	132,54,123,66,	0,935,4176,4839,
chrUn.003.1365	13689	35560	GLEAN_26173	1000	-	13689	35560	0	8	128,39,45,75,330,56,295,40,	0,2260,4969,5291,8272,14582,21391,21831,
chrUn.003.1470	11321	11857	GLEAN_03899	1000	+	11321	11857	0	2	55,374,	0,162,
chrUn.003.1470	23535	24112	GLEAN_03900	1000	+	23535	24112	0	2	46,422,	0,155,
chrUn.003.1470	28705	29233	GLEAN_03901	1000	+	28705	29233	0	2	46,374,	0,154,
chrUn.003.1470	40582	48554	GLEAN_03902	1000	+	40582	48554	0	3	73,285,524,	0,182,7448,
chrUn.003.1476	23606	41133	GLEAN_20239	1000	-	23606	41133	0	6	186,107,130,82,108,113,	0,851,6701,10550,14507,17414,
chrUn.003.148	24424	29381	GLEAN_24725	1000	-	24424	29381	0	3	1591,125,1080,	0,3037,3877,
chrUn.003.1501	10704	24891	GLEAN_13319	1000	-	10704	24891	0	3	147,153,33,	0,12831,14154,
chrUn.003.1552	48253	66846	GLEAN_15394	1000	-	48253	66846	0	12	66,87,80,187,90,77,121,129,87,150,151,53,	0,154,771,930,1252,1470,1887,3600,3967,4134,16258,18540,
chrUn.003.1590	32086	56317	GLEAN_18768	1000	-	32086	56317	0	26	23,165,56,200,133,156,109,88,113,276,92,52,25,179,58,25,79,45,97,99,105,153,142,75,92,27,	0,565,1241,2166,2772,3197,4291,4556,4748,6538,7179,7846,8280,8407,9276,9732,10748,10942,12546,12717,13809,14150,16084,17582,18719,24204,
chrUn.003.1672	25500	64115	GLEAN_06647	1000	+	25500	64115	0	9	74,111,121,225,90,164,126,250,138,	0,12082,12727,25099,28980,31398,34854,36320,38477,
chrUn.003.1675	14101	46282	GLEAN_13044	1000	+	14101	46282	0	7	40,295,56,330,75,39,128,	0,204,17252,23744,26837,29884,32053,
chrUn.003.1734	23108	23579	GLEAN_11810	1000	+	23108	23579	0	1	471,	0,
chrUn.003.174	229254	241839	GLEAN_11649	1000	-	229254	241839	0	5	768,166,245,106,41,	0,1524,8015,8721,12544,
chrUn.003.1818	10132	24682	GLEAN_17415	1000	+	10132	24682	0	16	124,107,101,79,175,74,76,71,120,129,80,127,78,129,73,101,	0,2507,3181,4111,5224,5925,9019,10208,10467,11091,11944,12439,12751,13231,14095,14449,
chrUn.003.1927	41472	50676	GLEAN_01623	1000	+	41472	50676	0	5	8,124,183,117,141,	0,7402,8088,8773,9063,
chrUn.003.2015	11610	40612	GLEAN_10026	1000	-	11610	40612	0	12	165,55,74,119,188,70,47,92,180,148,161,120,	0,1009,1984,2951,4095,5322,9158,11168,12522,13530,18298,28882,
chrUn.003.2152	1284	1842	GLEAN_21872	1000	-	1284	1842	0	1	558,	0,
chrUn.003.218	301307	346170	GLEAN_03314	1000	-	301307	346170	0	8	204,176,171,192,201,183,195,73,	0,722,2171,13528,15100,16796,17221,44790,
chrUn.003.218	347501	349880	GLEAN_03313	1000	-	347501	349880	0	3	204,176,208,	0,722,2171,
chrUn.003.2253	21569	23807	GLEAN_03441	1000	+	21569	23807	0	2	46,110,	0,2128,
chrUn.003.2253	25166	25764	GLEAN_03442	1000	+	25166	25764	0	2	46,443,	0,155,
chrUn.003.2253	41582	42162	GLEAN_03443	1000	+	41582	42162	0	2	46,425,	0,155,
chrUn.003.237	51148	51757	GLEAN_13857	1000	+	51148	51757	0	1	609,	0,
chrUn.003.2446	29799	37952	GLEAN_23627	1000	-	29799	37952	0	3	2024,96,37,	0,5973,8116,
chrUn.003.248	2309	9564	GLEAN_05993	1000	+	2309	9564	0	7	83,148,103,257,163,155,57,	0,2368,3516,3977,4562,4997,7198,
chrUn.003.2483	6425	24556	GLEAN_01525	1000	-	6425	24556	0	8	584,155,179,128,59,56,38,4,	0,1947,7269,10983,12374,15528,17352,18127,
chrUn.003.259	84451	99093	GLEAN_24529	1000	-	84451	99093	0	8	186,156,81,181,160,168,90,109,	0,1475,2585,5165,7812,13268,14240,14533,
chrUn.003.268	21860	83475	GLEAN_25955	1000	+	21860	83475	0	8	35,100,153,81,1153,155,182,973,	0,965,11135,20030,21486,27917,52738,60642,
chrUn.003.2737	2090	28426	GLEAN_23635	1000	+	2090	28426	0	9	180,109,113,180,98,178,156,98,208,	0,4027,5042,9528,11580,13628,14701,18119,26128,
chrUn.003.283	129211	130240	GLEAN_20962	1000	-	129211	130240	0	2	117,75,	0,954,
chrUn.003.294	94026	95388	GLEAN_02875	1000	+	94026	95388	0	1	1362,	0,
chrUn.003.2994	14761	18068	GLEAN_10781	1000	-	14761	18068	0	3	330,81,546,	0,414,2761,
chrUn.003.310	37024	101323	GLEAN_16278	1000	+	37024	101323	0	10	99,162,90,140,142,111,148,74,2782,239,	0,2441,3323,3617,4833,5608,6134,8492,60567,64060,
chrUn.003.313	153248	153988	GLEAN_11678	1000	-	153248	153988	0	2	147,123,	0,617,
chrUn.003.322	4452	25774	GLEAN_05320	1000	-	4452	25774	0	7	93,160,174,125,99,184,122,	0,678,2908,6061,7305,9175,21200,
chrUn.003.3323	9684	12685	GLEAN_17587	1000	-	9684	12685	0	4	6,123,152,166,	0,895,1222,2835,
chrUn.003.35	236552	242510	GLEAN_25836	1000	+	236552	242510	0	7	28,120,143,127,96,83,1320,	0,1577,2316,2888,3468,4050,4638,
chrUn.003.3547	2721	3276	GLEAN_10799	1000	+	2721	3276	0	2	100,35,	0,520,
chrUn.003.355	205335	205683	GLEAN_22414	1000	-	205335	205683	0	1	348,	0,
chrUn.003.358	12971	60005	GLEAN_11617	1000	-	12971	60005	0	10	130,122,192,123,82,160,115,195,123,102,	0,2637,5433,6422,7257,12115,13761,14399,44448,46932,
chrUn.003.358	95961	236140	GLEAN_11616	1000	-	95961	236140	0	18	130,122,192,123,82,160,115,195,123,212,56,98,114,114,91,109,92,557,	0,2637,5433,6422,7257,12115,13761,14399,21638,35743,39821,44488,45867,64536,68492,85373,89829,139622,
chrUn.003.3806	9742	10318	GLEAN_10737	1000	+	9742	10318	0	1	576,	0,
chrUn.003.3866	12075	13077	GLEAN_09490	1000	-	12075	13077	0	1	1002,	0,
chrUn.003.393	165928	233455	GLEAN_23848	1000	+	165928	233455	0	22	227,187,138,66,113,114,130,153,150,65,116,86,87,98,55,131,122,154,107,151,120,52,	0,4461,7844,10406,12457,14737,23324,25659,26772,27901,30356,32108,38292,42587,44421,45303,50592,54992,56488,58103,64313,67475,
chrUn.003.3961	9374	9954	GLEAN_24601	1000	+	9374	9954	0	2	46,425,	0,155,
chrUn.003.4	2536	14693	GLEAN_10484	1000	+	2536	14693	0	13	83,56,113,75,147,78,152,46,94,96,113,97,140,	0,4552,6393,7090,8112,9078,9470,9745,10194,10882,11080,11442,12017,
chrUn.003.418	65702	81762	GLEAN_09190	1000	+	65702	81762	0	2	191,190,	0,15870,
chrUn.003.4284	4494	5382	GLEAN_04510	1000	-	4494	5382	0	1	888,	0,
chrUn.003.4475	3076	6424	GLEAN_15602	1000	-	3076	6424	0	9	242,123,163,84,82,135,173,174,102,	0,319,570,1641,1905,2109,2468,2804,3246,
chrUn.003.449	180028	188172	GLEAN_04762	1000	-	180028	188172	0	8	78,114,137,92,138,80,71,400,	0,458,690,1207,2641,3206,3523,7744,
chrUn.003.457	17657	17954	GLEAN_12439	1000	-	17657	17954	0	1	297,	0,
chrUn.003.48	363728	365402	GLEAN_06896	1000	+	363728	365402	0	4	4,160,121,147,	0,455,1288,1527,
chrUn.003.488	139796	176708	GLEAN_04489	1000	-	139796	176708	0	12	154,123,98,117,108,135,208,149,110,127,174,327,	0,5942,6668,11644,12619,13903,16519,19674,20674,22402,24966,36585,
chrUn.003.4898	2335	3588	GLEAN_16210	1000	+	2335	3588	0	2	206,484,	0,769,
chrUn.003.518	158266	163223	GLEAN_25642	1000	+	158266	163223	0	3	1080,125,1591,	0,1795,3366,
chrUn.003.547	54750	55497	GLEAN_04736	1000	-	54750	55497	0	1	747,	0,
chrUn.003.59	2837	4592	GLEAN_20414	1000	+	2837	4592	0	5	163,120,39,34,178,	0,579,1005,1350,1577,
chrUn.003.5936	1850	5624	GLEAN_13878	1000	-	1850	5624	0	4	6,161,52,78,	0,1530,2020,3696,
chrUn.003.6040	9992	10118	GLEAN_04423	1000	-	9992	10118	0	1	126,	0,
chrUn.003.608	56024	57359	GLEAN_04682	1000	-	56024	57359	0	1	1335,	0,
chrUn.003.6158	6332	9620	GLEAN_03164	1000	-	6332	9620	0	4	25,101,101,85,	0,2619,3028,3203,
chrUn.003.661	31533	65579	GLEAN_03094	1000	+	31533	65579	0	23	119,99,65,158,165,147,142,213,135,149,137,131,131,103,68,46,81,90,90,78,84,42,38,	0,1440,4662,6730,8954,9981,10670,11951,13274,14454,16779,17483,18128,18365,18575,19636,22551,26135,26907,27753,28215,32770,34008,
chrUn.003.681	94474	94654	GLEAN_12016	1000	-	94474	94654	0	1	180,	0,
chrUn.003.684	44702	59592	GLEAN_20737	1000	-	44702	59592	0	10	132,195,118,88,208,113,150,76,191,28,	0,3140,4384,4607,4786,5444,6366,8189,9382,14862,
chrUn.003.6953	3700	7502	GLEAN_10090	1000	-	3700	7502	0	3	195,177,162,	0,378,3640,
chrUn.003.701	71407	71983	GLEAN_14845	1000	-	71407	71983	0	1	576,	0,
chrUn.003.717	119731	132742	GLEAN_07627	1000	+	119731	132742	0	3	15,127,1928,	0,3244,11083,
chrUn.003.717	153738	162178	GLEAN_07623	1000	-	153738	162178	0	2	1391,34,	0,8406,
chrUn.003.73	134863	149646	GLEAN_11018	1000	-	134863	149646	0	7	207,46,118,34,106,109,97,	0,725,2977,5009,7282,8349,14686,
chrUn.003.73	275567	313020	GLEAN_11022	1000	+	275567	313020	0	13	187,408,170,879,178,142,155,82,60,229,144,495,105,	0,2712,4143,6455,10128,11704,15858,23033,23626,25210,26260,29371,37348,
chrUn.003.73	289852	290245	GLEAN_11017	1000	-	289852	290245	0	2	213,75,	0,318,
chrUn.003.75	14712	24031	GLEAN_14696	1000	-	14712	24031	0	3	106,96,14,	0,3354,9305,
chrUn.003.793	66315	138761	GLEAN_00364	1000	-	66315	138761	0	11	227,127,92,190,524,271,152,127,92,190,405,	0,5708,6164,6954,8322,26424,63899,69299,69886,70674,72041,
chrUn.003.798	145001	146316	GLEAN_03912	1000	-	145001	146316	0	4	26,162,168,76,	0,715,972,1239,
chrUn.003.834	120339	140191	GLEAN_01467	1000	-	120339	140191	0	14	216,36,93,156,184,106,120,100,1565,91,181,1115,189,99,	0,1378,2009,2474,3123,4567,5175,9801,11754,14236,14433,15018,17799,19753,
chrUn.003.85	272114	487838	GLEAN_10995	1000	-	272114	487838	0	8	135,78,42,108,94,131,145,203,	0,2088,19670,31116,77215,148809,214277,215521,
chrUn.003.851	97574	127193	GLEAN_20038	1000	-	97574	127193	0	6	105,164,62,102,57,20,	0,6302,13487,20833,24088,29599,
chrUn.003.86	422883	426893	GLEAN_13903	1000	-	422883	426893	0	4	486,149,66,55,	0,1666,3564,3955,
chrUn.003.9282	1213	2602	GLEAN_05226	1000	-	1213	2602	0	1	1389,	0,
chrUn.003.94	23246	25405	GLEAN_14312	1000	+	23246	25405	0	6	27,165,165,129,109,191,	0,374,1167,1452,1660,1968,
chrUn.003.946	1391	4253	GLEAN_07190	1000	+	1391	4253	0	2	165,147,	0,2715,
chrUn.003.954	1998	52651	GLEAN_06712	1000	-	1998	52651	0	16	129,1089,153,140,87,95,111,79,155,127,98,152,96,105,69,204,	0,2884,4601,5422,5793,6084,6548,7080,7248,8543,43990,45782,46064,48402,49079,50449,
chrUn.003.9631	2135	2750	GLEAN_26724	1000	-	2135	2750	0	1	615,	0,
chrX	3697213	3699211	GLEAN_26741	1000	+	3697213	3699211	0	1	1998,	0,
chrX	13351601	13367964	GLEAN_09253	1000	-	13351601	13367964	0	15	273,100,194,398,391,78,124,95,120,156,143,65,71,79,26,	0,1833,2062,2968,5143,5998,6158,6867,7060,11575,12025,13876,14416,15323,16337,
chrX	18651177	18653712	GLEAN_22945	1000	-	18651177	18653712	0	1	2535,	0,
chrX	28740858	28744536	GLEAN_20391	1000	-	28740858	28744536	0	6	105,66,90,75,116,67,	0,279,604,859,1706,3611,
chrX	28744892	28753284	GLEAN_20395	1000	+	28744892	28753284	0	13	81,39,12,98,113,61,133,134,103,12,95,61,102,	0,3493,3852,4137,4524,5574,5717,5975,6293,6487,7784,7962,8290,
chrX	29776854	29799139	GLEAN_06861	1000	+	29776854	29799139	0	5	136,151,76,132,78,	0,3704,14703,19507,22207,
chrX	31923262	31944786	GLEAN_26541	1000	+	31923262	31944786	0	46	373,249,98,148,119,78,163,201,138,124,137,194,114,144,124,161,91,170,118,263,598,174,163,161,171,124,157,190,24,248,96,103,141,129,174,203,163,153,123,267,138,116,133,177,219,188,	0,3444,3781,4001,4591,4804,4975,5214,5927,6150,6387,6625,6898,7104,8129,8336,8583,8769,9189,9398,9877,10561,10821,11061,11310,11859,12074,12836,13182,15421,15776,16055,16246,16493,16803,17072,17334,17573,17842,18085,18483,18787,19429,20278,20620,21336,
chrX	31962697	31964987	GLEAN_26542	1000	+	31962697	31964987	0	6	23,59,108,139,163,153,	0,765,922,1229,1894,2137,
chrX	32008780	32013657	GLEAN_26545	1000	+	32008780	32013657	0	11	45,108,100,135,199,132,100,172,145,55,153,	0,1124,1389,1637,2239,2704,3382,3834,4309,4579,4724,
chrX	33019079	33022381	GLEAN_16845	1000	+	33019079	33022381	0	5	3,106,68,123,21,	0,414,726,2627,3281,
chrX	33042197	33043547	GLEAN_16846	1000	+	33042197	33043547	0	1	1350,	0,
chrX	35048308	35049055	GLEAN_05044	1000	+	35048308	35049055	0	1	747,	0,
chrX	40548478	40552881	GLEAN_07885	1000	-	40548478	40552881	0	4	182,145,87,15,	0,1055,2967,4388,
chrX	44035038	44040318	GLEAN_25186	1000	-	44035038	44040318	0	4	115,139,163,81,	0,2954,4119,5199,
chrX	45031568	45031814	GLEAN_17517	1000	+	45031568	45031814	0	1	246,	0,
chrX	50607166	50607637	GLEAN_24226	1000	-	50607166	50607637	0	1	471,	0,
chrX	51851577	51858542	GLEAN_07422	1000	+	51851577	51858542	0	10	151,194,302,96,197,85,103,40,110,135,	0,1176,2691,3797,4091,4632,5144,5762,6027,6830,
chrX	53859986	53885463	GLEAN_12747	1000	+	53859986	53885463	0	19	69,117,80,196,141,101,154,102,180,159,90,126,171,117,171,153,253,124,175,	0,3343,6261,6814,7298,8001,8259,8516,8815,9852,10127,12127,12649,12933,13141,14684,17416,17912,25302,
chrX	58455052	58464665	GLEAN_21753	1000	+	58455052	58464665	0	19	87,87,61,177,161,98,88,187,140,118,92,165,150,66,189,75,107,130,126,	0,1455,3628,3832,4371,4740,4924,5604,5891,6132,6340,6514,7859,8316,8459,8727,9089,9271,9487,
chrX	58480126	58494076	GLEAN_21754	1000	+	58480126	58494076	0	25	117,59,169,135,107,91,133,98,147,177,105,81,156,169,197,65,196,75,190,89,93,192,102,101,136,	0,247,406,663,1727,2094,2292,2920,3138,3416,3719,3911,4352,6149,6454,8932,9240,10158,10352,11684,12061,12282,13389,13593,13814,
chrX	58822791	58831533	GLEAN_21758	1000	+	58822791	58831533	0	15	96,104,103,155,99,142,28,146,203,177,47,119,132,135,135,	0,723,1612,1798,2065,3596,3842,3949,4189,6019,6297,6831,7185,8282,8607,
chrX	60008788	60034362	GLEAN_01054	1000	+	60008788	60034362	0	28	93,129,89,85,41,97,98,105,69,127,66,60,90,107,68,172,129,169,134,69,193,150,175,425,105,147,129,69,	0,175,419,2933,3124,3845,4098,5404,5635,9156,9380,9538,9678,18248,18441,18766,19027,19313,19819,20473,20656,22302,23892,24177,24685,24922,25164,25505,
chrX	61448826	61567716	GLEAN_05523	1000	-	61448826	61567716	0	81	103,191,182,118,106,288,141,118,246,156,97,128,203,133,157,125,601,547,103,289,215,131,256,288,46,155,90,179,229,169,134,99,76,149,173,183,212,215,67,146,168,196,359,160,177,82,128,153,270,96,123,231,238,123,217,192,95,134,246,177,58,212,92,178,107,81,102,106,141,128,151,101,100,69,48,78,63,153,207,99,45,	0,686,1164,1642,2371,2594,3860,4810,5192,5833,7793,9061,9782,10252,11592,11888,12846,14121,15503,15746,16113,16793,17121,18509,20279,21424,21739,22091,23134,24662,25017,25739,26663,27492,27993,30995,31631,34884,37139,37622,39271,40625,43243,43891,44530,45397,45698,47465,48639,49490,50030,51385,52004,53043,53573,56265,58760,59814,61029,64983,66150,73452,74743,75665,76365,80558,81101,83722,84030,84…
chrX	62273727	62280023	GLEAN_16727	1000	+	62273727	62280023	0	11	45,474,309,64,80,95,80,43,63,115,399,	0,406,1477,1906,2230,2847,3635,3809,4186,5351,5897,
chrX	63883752	63954386	GLEAN_09557	1000	+	63883752	63954386	0	13	12,84,96,275,84,147,97,164,131,161,93,225,165,	0,48178,57720,59156,60742,61544,63113,64903,67483,67874,69216,69654,70469,
chrX	81375321	81377835	GLEAN_01760	1000	-	81375321	81377835	0	6	171,41,102,84,52,66,	0,297,431,2001,2173,2448,
chrX	82130912	82131707	GLEAN_25447	1000	+	82130912	82131707	0	1	795,	0,
chrX	84476536	84621653	GLEAN_20287	1000	-	84476536	84621653	0	29	88,77,101,113,214,106,186,175,160,184,158,106,131,128,134,88,96,50,108,151,160,113,171,107,169,194,24,140,355,	0,684,839,2113,3226,4328,5043,5911,6512,7242,8318,20943,21245,24454,26899,28825,35705,37862,44794,45757,49602,50225,54681,84299,86416,89659,112694,115130,144762,
chrX	85176385	85185957	GLEAN_12079	1000	-	85176385	85185957	0	7	6,92,82,51,104,84,16,	0,1932,2803,5446,6522,8643,9556,
chrX	91209410	91224310	GLEAN_11766	1000	+	91209410	91224310	0	10	27,40,119,67,74,140,149,59,148,128,	0,95,4830,5774,7319,8953,11348,12977,13453,14772,
chrX	91309668	91330564	GLEAN_11763	1000	-	91309668	91330564	0	12	69,111,58,77,78,127,161,116,174,146,145,16,	0,777,2568,4132,5027,5223,6092,10197,11347,15068,19931,20880,
chrX	91609883	91670780	GLEAN_23933	1000	+	91609883	91670780	0	23	57,126,201,69,31,108,137,174,107,120,74,92,190,131,112,603,118,101,120,158,159,71,43,	0,152,9409,12955,13112,20522,22153,22607,28812,30712,32497,33803,34903,37789,38450,48261,49330,50866,56754,59168,59811,60509,60854,
chrX	95209056	95267541	GLEAN_21790	1000	+	95209056	95267541	0	14	58,146,265,133,142,64,98,61,122,75,128,166,102,27,	0,29736,34943,38813,39591,41231,41429,43912,49506,52286,52871,55774,57403,58458,
chrX	95397170	95397725	GLEAN_23924	1000	+	95397170	95397725	0	2	100,35,	0,520,
