# Supplementary material for: The bovine lactation genome: insights into the evolution of mammalian milk
Source: Genome Biol. 2009 Apr 24;10(4):R43. doi: 10.1186/gb-2009-10-4-r43 (PMC2688934; doi:10.1186/gb-2009-10-4-r43)
Supplement: Additional data file 5 — Custom track in BED format for the UCSC Genome Browser, bovine assembly 3.1. [file gb-2009-10-4-r43-S5.bed]

track name=Lactation_Mammary_Set description='Lactation Mammary Set' db=bosTau3
chr1	725728	732989	GLEAN_06215	1000	+	725728	732989	0	7	36,51,111,130,113,87,114,	0,1372,2369,4633,5445,6783,7147,
chr1	1168331	1185264	GLEAN_07920	1000	+	1168331	1185264	0	6	99,113,68,93,58,46,	0,2071,3468,10520,13388,16887,
chr1	1202095	1232568	GLEAN_07913	1000	-	1202095	1232568	0	7	231,158,160,146,209,133,79,	0,4116,4977,9167,13585,21105,30394,
chr1	2927152	2935334	GLEAN_07903	1000	-	2927152	2935334	0	5	108,118,70,91,72,	0,1709,2654,4421,8110,
chr1	5216726	5230249	GLEAN_11399	1000	+	5216726	5230249	0	15	60,91,80,150,181,62,138,179,67,88,116,72,165,120,78,	0,2427,3198,4830,5449,5743,6693,7543,8436,8574,8753,9442,9594,10054,13445,
chr1	5232148	5254549	GLEAN_11395	1000	-	5232148	5254549	0	17	125,157,87,95,664,177,57,92,79,88,131,96,185,104,104,179,61,	0,235,831,3945,5088,8203,9326,9718,11267,12699,13066,13758,14425,15793,17094,20114,22340,
chr1	5270295	5273285	GLEAN_11400	1000	+	5270295	5273285	0	4	207,68,363,235,	0,296,480,2755,
chr1	6654015	6654693	GLEAN_24910	1000	+	6654015	6654693	0	1	678,	0,
chr1	8358831	8366132	GLEAN_12916	1000	+	8358831	8366132	0	9	688,347,133,168,287,187,176,176,700,	0,2318,3177,3696,4305,4815,5091,6255,6601,
chr1	9010172	9309599	GLEAN_12918	1000	+	9010172	9309599	0	17	57,168,130,113,194,203,168,57,134,75,159,129,100,222,54,101,297,	0,68470,94875,128296,130818,168666,186663,189405,202854,212569,214034,237236,241456,280252,289074,295823,299130,
chr1	9484369	9566053	GLEAN_12910	1000	-	9484369	9566053	0	10	33,43,16,108,100,203,153,108,66,67,	0,1924,8423,10234,13007,15391,20609,21819,28184,81617,
chr1	17781534	17796510	GLEAN_25153	1000	-	17781534	17796510	0	4	240,208,138,173,	0,5112,10231,14803,
chr1	23274814	23284275	GLEAN_15244	1000	+	23274814	23284275	0	5	25,341,214,168,668,	0,2539,5618,7687,8793,
chr1	25897928	25965489	GLEAN_16219	1000	+	25897928	25965489	0	5	13,185,123,126,57,	0,35415,37227,59193,67504,
chr1	34080924	34081803	GLEAN_11567	1000	-	34080924	34081803	0	1	879,	0,
chr1	37861444	37958463	GLEAN_26620	1000	-	37861444	37958463	0	21	159,84,89,169,103,104,129,120,469,44,192,197,153,141,83,224,68,119,127,51,73,	0,784,2112,4018,4905,8252,19086,20311,25582,36071,43610,49790,59138,63876,65066,69304,71577,80035,88804,96351,96946,
chr1	40546643	40572939	GLEAN_23032	1000	-	40546643	40572939	0	7	383,99,141,168,147,84,184,	0,3923,9837,13730,17723,22270,26112,
chr1	45952718	45965829	GLEAN_09460	1000	+	45952718	45965829	0	5	64,215,75,56,127,	0,5081,7975,11643,12984,
chr1	46012187	46017613	GLEAN_09453	1000	-	46012187	46017613	0	6	81,64,137,111,76,5,	0,700,1814,4589,5214,5421,
chr1	47318854	47411115	GLEAN_17152	1000	+	47318854	47411115	0	15	162,243,199,68,81,75,81,1009,139,149,90,60,198,187,88,	0,5534,15505,19357,34787,37924,46965,61369,63379,66919,75806,77251,85360,87535,92173,
chr1	51122384	51240222	GLEAN_25003	1000	+	51122384	51240222	0	14	61,357,125,208,56,91,189,93,78,72,66,84,124,109,	0,1994,13940,26407,30279,42064,44090,53325,99821,100420,111635,112459,115696,117729,
chr1	52189004	52222787	GLEAN_11863	1000	-	52189004	52222787	0	12	82,69,128,156,35,82,50,108,71,50,42,72,	0,1593,3373,4148,4541,8570,10728,13457,23956,26902,30798,33711,
chr1	52256495	52463675	GLEAN_11862	1000	-	52256495	52463675	0	9	347,81,104,149,137,157,1901,252,334,	0,1065,3507,11389,13286,24275,32406,206479,206846,
chr1	52475701	52479316	GLEAN_21259	1000	+	52475701	52479316	0	3	95,172,93,	0,1600,3522,
chr1	58278791	58396080	GLEAN_20054	1000	+	58278791	58396080	0	12	100,103,145,83,108,143,199,125,63,576,281,2430,	0,68969,71517,81731,82976,83767,87916,92346,102698,105280,112183,114859,
chr1	63316091	63475846	GLEAN_09867	1000	-	63316091	63475846	0	29	96,167,120,104,223,430,135,90,96,162,169,250,205,86,51,58,127,85,38,121,126,164,56,107,120,299,414,16,52,	0,725,2197,4594,8495,30053,39690,46553,48605,50486,74489,86378,96590,104998,115179,131407,135300,138012,139725,140409,140843,143543,147265,151111,152466,156738,157083,159205,159703,
chr1	64318979	64321678	GLEAN_09859	1000	-	64318979	64321678	0	4	24,145,153,11,	0,1234,2314,2688,
chr1	64606153	64612653	GLEAN_09874	1000	+	64606153	64612653	0	3	1225,92,69,	0,3564,6431,
chr1	65129794	65130370	GLEAN_24715	1000	+	65129794	65130370	0	1	576,	0,
chr1	65327140	65336792	GLEAN_24717	1000	+	65327140	65336792	0	4	123,122,89,236,	0,4164,7326,9416,
chr1	65361817	65379341	GLEAN_24718	1000	+	65361817	65379341	0	6	122,108,78,101,168,47,	0,8570,10696,11319,15734,17477,
chr1	66768482	66775017	GLEAN_22457	1000	+	66768482	66775017	0	2	108,1971,	0,4564,
chr1	67336730	67391245	GLEAN_10146	1000	+	67336730	67391245	0	31	51,174,183,71,81,70,135,73,132,180,158,189,62,151,117,18,154,121,125,176,123,80,43,110,97,73,178,188,89,81,198,	0,514,1555,2030,3861,5111,7911,8724,11663,12924,13254,14092,15818,19592,22223,22952,23113,23363,26916,28706,29417,29617,30619,30750,31141,32153,33880,34979,41100,46197,54317,
chr1	68070687	68158720	GLEAN_10144	1000	-	68070687	68158720	0	30	65,111,94,117,141,80,109,153,189,166,77,65,116,73,73,131,100,72,75,81,114,87,105,54,111,68,108,97,319,32,	0,22922,23510,25812,27709,31631,32176,33565,35657,38735,51212,52047,53269,54558,54717,57668,58351,58533,58936,59137,59920,60655,62773,65743,70592,79465,80884,82617,83373,88001,
chr1	68259771	68343496	GLEAN_10152	1000	+	68259771	68343496	0	31	27,174,90,147,71,81,70,135,70,135,171,158,189,62,151,87,154,112,125,164,123,80,43,110,97,73,172,194,89,81,213,	0,2399,12763,14193,18986,19150,20823,22632,27114,29954,32698,34016,34783,37909,41446,45477,45793,47101,54203,55791,56786,58348,60339,60777,62731,64135,72067,72915,74405,78000,83512,
chr1	69321558	69322347	GLEAN_19386	1000	+	69321558	69322347	0	1	789,	0,
chr1	74542944	74559554	GLEAN_07533	1000	+	74542944	74559554	0	6	336,156,367,187,498,130,	0,5025,7593,9735,10055,16480,
chr1	75163279	75182434	GLEAN_07537	1000	+	75163279	75182434	0	9	36,134,163,189,116,84,60,74,11,	0,11318,12506,13991,16049,16471,17763,18592,19144,
chr1	75571198	75579109	GLEAN_07541	1000	+	75571198	75579109	0	5	119,154,162,139,221,	0,2938,5104,5828,7690,
chr1	75752721	75805409	GLEAN_07542	1000	+	75752721	75805409	0	7	74,104,173,112,105,342,1262,	0,7809,16034,20594,29706,41800,51426,
chr1	76724285	76729145	GLEAN_07518	1000	-	76724285	76729145	0	5	476,117,183,345,88,	0,1967,2248,2652,4772,
chr1	76731930	76743187	GLEAN_07517	1000	-	76731930	76743187	0	22	185,141,82,135,99,82,126,173,119,233,103,103,101,160,105,237,147,198,186,159,134,88,	0,2957,3211,3426,3673,5248,5483,6246,6540,6799,7260,7558,8242,8544,8821,9118,9562,9935,10323,10657,10944,11169,
chr1	76774296	76779940	GLEAN_22438	1000	+	76774296	76779940	0	11	29,46,133,140,169,110,144,138,90,80,145,	0,832,966,1391,2289,2552,2877,3321,3703,4162,5499,
chr1	77199364	77250195	GLEAN_22434	1000	-	77199364	77250195	0	11	884,75,138,79,119,148,197,132,178,232,5,	0,5113,6018,12642,13652,15895,18248,20553,22311,44772,50826,
chr1	77539115	77619529	GLEAN_17191	1000	-	77539115	77619529	0	30	109,74,75,227,202,80,74,103,99,129,187,177,159,173,162,259,183,108,104,159,243,181,45,112,162,116,246,93,98,100,	0,1365,2103,3034,4880,5754,7203,8143,12478,13110,19336,22954,26429,27385,29539,33308,38803,39719,41166,42667,44447,45636,48492,52841,61638,71445,73212,76485,77081,80314,
chr1	77643127	77643877	GLEAN_17194	1000	+	77643127	77643877	0	1	750,	0,
chr1	78230912	78289219	GLEAN_17198	1000	+	78230912	78289219	0	19	89,47,137,96,122,148,122,112,82,128,184,110,217,87,50,138,108,72,129,	0,4300,4932,7433,21643,22205,22441,26329,29525,31335,34277,37619,39174,41888,48818,51810,55580,57614,58178,
chr1	79788644	79928401	GLEAN_11753	1000	+	79788644	79928401	0	14	17,223,110,170,158,205,204,167,110,170,161,205,204,230,	0,264,1362,1725,2078,3060,3446,134555,137113,137378,138285,138816,139192,139527,
chr1	79981591	79988005	GLEAN_11756	1000	+	79981591	79988005	0	11	74,266,83,6,136,142,120,136,98,112,135,	0,1885,2868,3365,3562,3788,4433,4657,4896,5514,6279,
chr1	79990522	79998068	GLEAN_11757	1000	+	79990522	79998068	0	21	73,148,80,47,98,123,267,81,60,57,23,56,201,77,45,133,89,92,133,88,159,	0,307,595,1156,1369,1565,1862,2442,2611,2768,2937,3070,3239,3539,5620,5746,6483,6674,6941,7211,7387,
chr1	80070366	80079506	GLEAN_11761	1000	+	80070366	80079506	0	21	135,57,165,122,225,159,145,61,147,107,128,88,163,102,146,84,169,95,127,119,183,	0,599,1072,2033,2320,3081,3382,3705,4008,4302,4606,4942,6348,6636,6902,7284,7575,7833,8143,8691,8957,
chr1	80316600	80390292	GLEAN_14009	1000	-	80316600	80390292	0	18	171,92,81,201,204,63,58,87,110,79,171,117,94,149,72,94,53,51,	0,911,4499,5264,7172,12157,12307,13621,20374,24128,25670,27136,27898,28224,28800,49224,50836,73641,
chr1	84049979	84147262	GLEAN_22143	1000	+	84049979	84147262	0	15	25,39,77,175,101,98,95,107,90,62,115,81,96,87,81,	0,71965,78340,78580,82932,83648,88905,89271,89473,90985,91419,91682,93545,95894,97202,
chr1	84165172	84179147	GLEAN_22144	1000	+	84165172	84179147	0	5	124,56,78,107,121,	0,7343,8912,10019,13854,
chr1	87712370	87712688	GLEAN_24888	1000	-	87712370	87712688	0	1	318,	0,
chr1	88430587	88711743	GLEAN_09733	1000	+	88430587	88711743	0	26	111,76,77,244,291,69,59,152,60,139,54,125,175,87,139,72,119,106,173,114,150,281,213,167,128,312,	0,24669,111487,131059,135172,143910,178702,186964,192079,200307,203506,216760,218111,220296,221582,223795,226479,228444,229447,232172,232611,239043,253302,267365,270195,280844,
chr1	95613421	95644275	GLEAN_01598	1000	+	95613421	95644275	0	8	36,109,106,205,93,61,120,470,	0,8901,10013,15669,16119,24136,26031,30384,
chr1	95746803	95750386	GLEAN_16312	1000	+	95746803	95750386	0	4	9,93,122,145,	0,1798,2055,3438,
chr1	101482135	101487328	GLEAN_19638	1000	-	101482135	101487328	0	3	614,405,130,	0,4248,5063,
chr1	102251535	102283816	GLEAN_15359	1000	-	102251535	102283816	0	17	43,58,48,113,98,21,157,57,112,99,103,109,68,43,113,53,172,	0,9373,10394,12051,12772,13211,14065,14557,15952,16594,18960,24349,26965,27328,28986,30002,32109,
chr1	102408830	102458299	GLEAN_15358	1000	-	102408830	102458299	0	18	132,54,161,145,163,83,138,57,102,138,85,155,151,117,205,133,153,90,	0,290,1108,7231,8938,21197,22344,25019,26376,27919,30637,31273,39581,42487,44559,45198,46884,49379,
chr1	102463605	102493963	GLEAN_15357	1000	-	102463605	102493963	0	7	106,139,160,129,84,148,47,	0,1699,3344,5516,6728,17994,30311,
chr1	106347285	106372541	GLEAN_02228	1000	-	106347285	106372541	0	5	402,161,148,60,114,	0,3192,20278,23227,25142,
chr1	106444326	106515455	GLEAN_02238	1000	+	106444326	106515455	0	16	45,182,115,98,104,194,166,152,174,106,116,126,116,131,173,102,	0,27982,31570,37159,39770,49564,50073,52224,53891,55414,57763,60767,63554,68388,69457,71027,
chr1	107708425	107752179	GLEAN_24497	1000	-	107708425	107752179	0	14	66,66,129,114,572,117,145,74,83,100,119,75,70,28,	0,3207,3953,12952,16942,20278,20598,20885,23918,24248,25573,28431,31362,43726,
chr1	107752886	107754551	GLEAN_24499	1000	+	107752886	107754551	0	3	84,76,41,	0,363,1624,
chr1	109021015	109061036	GLEAN_21454	1000	+	109021015	109061036	0	8	7,136,175,163,127,220,51,174,	0,2707,4786,5250,18623,36865,39521,39847,
chr1	109332599	109356459	GLEAN_21447	1000	-	109332599	109356459	0	5	15,181,143,90,177,	0,778,5953,20410,23683,
chr1	109398835	109406375	GLEAN_21446	1000	-	109398835	109406375	0	5	15,181,146,90,177,	0,2245,5569,5804,7363,
chr1	110126894	110131977	GLEAN_21442	1000	-	110126894	110131977	0	3	98,193,132,	0,2634,4951,
chr1	110783687	110849970	GLEAN_10881	1000	+	110783687	110849970	0	3	27,207,558,	0,49152,65725,
chr1	116586998	116606369	GLEAN_02543	1000	-	116586998	116606369	0	3	332,304,657,	0,3028,18714,
chr1	122974860	123070848	GLEAN_06476	1000	+	122974860	123070848	0	15	183,120,69,57,114,111,109,121,82,124,108,101,99,100,122,	0,2219,3481,6220,8067,20707,41447,44181,45898,61708,92915,93261,93757,94780,95866,
chr1	124862608	124925676	GLEAN_24851	1000	-	124862608	124925676	0	14	159,286,206,87,192,115,138,140,234,114,123,96,178,44,	0,2011,3065,9114,10511,11571,14870,16752,17144,38246,44201,45148,61927,63024,
chr1	125047828	125061052	GLEAN_24855	1000	+	125047828	125061052	0	9	737,286,145,93,296,308,218,159,59,	0,3405,4800,5325,9120,10166,11477,12231,13165,
chr1	125675790	125737836	GLEAN_24850	1000	-	125675790	125737836	0	15	214,55,137,160,57,91,152,172,179,56,148,162,109,173,43,	0,7843,18775,32367,34871,36337,38364,39983,41460,45155,46159,47493,48456,51500,62003,
chr1	126843222	126857338	GLEAN_09562	1000	-	126843222	126857338	0	5	74,115,68,166,102,	0,1791,4915,5992,14014,
chr1	126888126	126893604	GLEAN_09567	1000	+	126888126	126893604	0	6	15,33,30,51,129,48,	0,345,463,575,3594,5430,
chr1	127062169	127074618	GLEAN_09569	1000	+	127062169	127074618	0	7	134,107,152,63,199,137,75,	0,1472,2648,4989,7646,8899,12374,
chr1	127469728	127746975	GLEAN_09571	1000	+	127469728	127746975	0	16	170,166,119,65,127,150,79,36,86,120,94,102,115,164,61,101,	0,52859,65749,79823,80860,99301,99544,100049,103275,114476,117563,120200,122114,238584,258207,277146,
chr1	127941748	127998525	GLEAN_09559	1000	-	127941748	127998525	0	10	153,78,78,109,61,100,99,92,185,92,	0,12558,14823,16895,33371,34999,51830,53823,54924,56685,
chr1	131075600	131123666	GLEAN_11125	1000	-	131075600	131123666	0	8	96,74,101,25,138,300,318,61,	0,9999,11198,12841,16286,32093,38452,48005,
chr1	131143086	131153991	GLEAN_24146	1000	+	131143086	131153991	0	4	48,121,1098,161,	0,1892,7511,10744,
chr1	131407433	131442373	GLEAN_15629	1000	+	131407433	131442373	0	23	171,418,74,78,190,166,45,109,96,93,126,65,64,147,71,88,153,165,62,112,100,106,148,	0,7870,13573,15703,18415,19258,20018,20320,22107,24292,25592,26705,27391,29255,29760,30277,30812,32467,33128,33399,34122,34309,34792,
chr1	131477841	131518729	GLEAN_15630	1000	+	131477841	131518729	0	32	174,89,169,181,167,181,62,201,103,122,336,138,130,146,113,214,119,133,172,184,182,133,88,88,158,77,102,87,106,102,117,126,	0,862,5380,6684,7386,9073,9784,11733,15813,17719,18035,21682,23022,23321,24314,24799,25498,26343,26905,29358,30584,30986,31786,32036,32721,33507,33766,36698,37216,38724,39998,40762,
chr1	131763258	131787887	GLEAN_15617	1000	-	131763258	131787887	0	6	113,141,119,46,36,43,	0,3278,5565,16084,16224,24586,
chr1	131791961	131800206	GLEAN_15616	1000	-	131791961	131800206	0	4	93,72,129,21,	0,1405,3580,8224,
chr1	131818451	131834146	GLEAN_15615	1000	-	131818451	131834146	0	6	47,47,172,109,53,100,	0,1887,2608,6004,7999,15595,
chr1	132908934	132912138	GLEAN_01293	1000	-	132908934	132912138	0	3	14,147,85,	0,1307,3119,
chr1	133204871	133239077	GLEAN_01302	1000	+	133204871	133239077	0	8	56,82,133,79,136,77,167,128,	0,11261,20552,21756,25109,27046,28664,34078,
chr1	133496888	133524694	GLEAN_05271	1000	+	133496888	133524694	0	11	78,132,91,63,86,49,74,79,98,65,16,	0,6932,9943,13156,13586,14723,15951,18043,22464,27285,27790,
chr1	133778636	133791317	GLEAN_15603	1000	+	133778636	133791317	0	9	131,251,145,111,67,126,181,124,154,	0,1826,4087,4832,10049,11280,11689,12175,12527,
chr1	134611686	134620027	GLEAN_07447	1000	-	134611686	134620027	0	7	129,157,93,120,114,53,159,	0,659,3270,5331,6256,7902,8182,
chr1	134874538	134888374	GLEAN_18335	1000	-	134874538	134888374	0	13	233,111,20,98,80,182,65,130,62,86,58,83,133,	0,1168,2152,2285,3029,5999,6348,6508,8211,8695,10281,11733,13703,
chr1	134941075	134966458	GLEAN_18334	1000	-	134941075	134966458	0	11	113,67,137,112,46,86,47,84,105,55,87,	0,371,1492,2525,4618,5730,6957,7740,8375,12023,25296,
chr1	134995322	135019804	GLEAN_18332	1000	-	134995322	135019804	0	17	194,64,147,668,14,133,20,98,95,182,65,130,62,86,58,83,130,	0,784,2032,3713,4607,4888,5612,6904,7550,10745,11378,12532,12993,13345,14642,16188,24352,
chr1	135604982	135783761	GLEAN_10207	1000	+	135604982	135783761	0	12	59,182,119,90,127,140,203,110,142,1108,138,141,	0,10689,20881,37977,43034,47373,48424,49470,49749,56439,175685,178638,
chr1	135707248	135730215	GLEAN_10206	1000	-	135707248	135730215	0	10	33,172,137,130,176,165,162,183,108,39,	0,681,2197,3124,5048,12393,13461,17242,18078,22928,
chr1	137522139	137539078	GLEAN_02715	1000	-	137522139	137539078	0	13	90,163,338,144,181,28,10,185,94,93,50,104,134,	0,551,1426,4372,5651,6099,6601,6760,8841,10609,13096,14236,16805,
chr1	137715459	137719877	GLEAN_08705	1000	+	137715459	137719877	0	3	289,108,437,	0,801,3981,
chr1	138123373	138129987	GLEAN_08115	1000	+	138123373	138129987	0	3	289,108,437,	0,802,6177,
chr1	138435558	138451618	GLEAN_24285	1000	-	138435558	138451618	0	9	216,119,264,225,84,201,120,112,72,	0,1360,2681,3988,5408,7317,7815,9173,15988,
chr1	140487358	140571645	GLEAN_14242	1000	-	140487358	140571645	0	19	171,109,89,101,132,212,165,166,211,188,202,204,146,174,222,135,583,134,733,	0,880,1290,1956,5535,7224,17723,30765,36712,37648,39737,47102,49501,58683,66515,69157,73371,75253,83554,
chr1	141424128	141465387	GLEAN_21706	1000	+	141424128	141465387	0	7	110,64,107,142,243,109,155,	0,426,16261,27973,39316,40321,41104,
chr1	141948148	141950389	GLEAN_09155	1000	-	141948148	141950389	0	2	582,336,	0,1905,
chr1	141963719	141978808	GLEAN_09157	1000	+	141963719	141978808	0	5	225,135,171,142,182,	0,949,5755,12304,14907,
chr1	145231818	145260623	GLEAN_04335	1000	+	145231818	145260623	0	5	163,152,123,94,116,	0,22296,22755,24841,28689,
chr1	145332931	145403904	GLEAN_04336	1000	+	145332931	145403904	0	18	177,127,146,93,182,192,107,126,137,209,127,111,144,115,37,64,85,194,	0,916,18937,23335,24730,32570,37558,41930,44391,46707,48255,56232,59391,64744,66339,66613,66775,70779,
chr10	215652	461782	GLEAN_05510	1000	+	215652	461782	0	25	40,45,50,105,52,79,98,121,88,89,64,92,78,122,91,84,114,48,78,120,48,69,111,82,129,	0,34379,48502,68331,104673,109813,125481,126762,129342,131949,132650,161155,162514,168884,197755,200910,201965,215212,216364,227315,236965,238170,238833,240491,246001,
chr10	463728	699010	GLEAN_05507	1000	-	463728	699010	0	3	14,90,64,	0,1012,235218,
chr10	2070900	2119145	GLEAN_19380	1000	+	2070900	2119145	0	5	118,94,139,169,50,	0,737,28730,45640,48195,
chr10	2941448	2984886	GLEAN_05058	1000	-	2941448	2984886	0	10	97,48,50,50,128,86,76,99,171,164,	0,3455,3909,11437,14597,15950,16605,18141,19151,43274,
chr10	4624645	4635262	GLEAN_11366	1000	-	4624645	4635262	0	5	30,170,155,78,170,	0,868,6008,7716,10447,
chr10	5948464	5967663	GLEAN_07685	1000	-	5948464	5967663	0	20	55,155,159,141,171,106,158,159,195,179,248,161,117,107,106,85,88,112,188,10,	0,189,824,1070,1452,3444,4344,4641,5145,6334,6626,6984,7569,7796,10606,11612,13169,13536,14062,19189,
chr10	7009078	7225750	GLEAN_10769	1000	+	7009078	7225750	0	22	60,60,191,60,58,89,79,141,89,61,43,78,77,165,46,136,199,218,121,168,130,110,	0,110922,125021,129118,131667,136666,145845,150063,151663,154055,189702,194208,195473,197000,200267,200735,201773,206133,207762,208545,210853,216562,
chr10	10405672	10421250	GLEAN_20528	1000	-	10405672	10421250	0	8	117,141,108,109,146,81,162,63,	0,1346,3529,4320,6276,7302,12750,15515,
chr10	11772779	11804733	GLEAN_03279	1000	+	11772779	11804733	0	17	139,154,129,136,177,79,180,170,162,248,93,534,155,179,146,175,306,	0,1519,10413,12297,14722,16286,17477,19701,20915,22974,24319,27212,28508,28770,30517,31386,31648,
chr10	11846343	11892412	GLEAN_03280	1000	+	11846343	11892412	0	6	80,211,147,78,52,5,	0,36310,37928,45294,45927,46064,
chr10	11927148	11931680	GLEAN_03275	1000	-	11927148	11931680	0	10	231,121,84,157,130,125,139,107,172,3,	0,313,544,945,1357,1755,2220,2687,2987,4529,
chr10	12953741	13180506	GLEAN_03287	1000	+	12953741	13180506	0	21	135,49,68,70,41,68,49,65,40,69,82,62,49,74,51,72,30,27,33,62,136,	0,6482,23022,38654,43070,44155,52819,60001,85479,99438,99603,110811,116640,149737,150773,161038,182424,202876,203214,223614,226629,
chr10	15728387	15730368	GLEAN_00382	1000	-	15728387	15730368	0	4	80,118,75,72,	0,292,1122,1909,
chr10	16493246	16498990	GLEAN_14907	1000	-	16493246	16498990	0	7	154,67,91,61,95,78,3,	0,2599,3401,3720,4209,5032,5741,
chr10	16672635	16773631	GLEAN_14910	1000	+	16672635	16773631	0	14	369,68,145,93,56,67,107,43,72,131,58,261,113,85,	0,47398,65663,73055,73653,82017,83375,86199,86768,89569,93118,98523,99836,100911,
chr10	18646394	18690870	GLEAN_18747	1000	-	18646394	18690870	0	10	464,143,203,124,132,106,129,193,62,25,	0,1141,10269,34988,35992,36869,37913,39484,41867,44451,
chr10	18968084	18969293	GLEAN_10788	1000	+	18968084	18969293	0	4	57,64,85,103,	0,451,686,1106,
chr10	18987634	19001966	GLEAN_10789	1000	+	18987634	19001966	0	12	154,92,132,187,271,151,153,167,16,167,182,107,	0,726,3588,4119,5132,7125,7500,10603,10881,11154,13103,14225,
chr10	19405383	19467957	GLEAN_25538	1000	-	19405383	19467957	0	8	61,22,274,134,95,172,348,91,	0,874,7893,11261,22414,25766,30776,62483,
chr10	19901127	19909247	GLEAN_25549	1000	+	19901127	19909247	0	8	150,144,80,133,144,70,81,137,	0,1619,1909,6190,6633,7324,7728,7983,
chr10	19959246	19964831	GLEAN_25531	1000	-	19959246	19964831	0	9	190,160,43,107,82,174,84,120,87,	0,386,1329,1558,1756,2611,2927,5237,5498,
chr10	19977517	19981082	GLEAN_25555	1000	+	19977517	19981082	0	5	139,415,115,136,59,	0,1692,2677,2950,3506,
chr10	20021912	20032934	GLEAN_25526	1000	-	20021912	20032934	0	21	54,169,97,58,114,119,115,90,99,174,207,186,249,291,388,172,76,60,156,147,192,	0,166,626,1365,1563,1943,2151,3709,3892,4074,6788,7106,7391,8108,8573,9449,9851,10030,10313,10597,10830,
chr10	20051548	20057751	GLEAN_25523	1000	-	20051548	20057751	0	14	135,107,153,154,186,58,69,55,147,101,65,128,128,155,	0,225,1138,1703,2218,2502,2902,3328,3549,3930,4343,4682,5042,6048,
chr10	20065849	20073831	GLEAN_25522	1000	-	20065849	20073831	0	10	455,96,138,219,163,188,204,185,246,29,	0,691,1076,3071,3557,4032,4566,4856,5667,7953,
chr10	20146575	20158334	GLEAN_25561	1000	+	20146575	20158334	0	8	131,178,102,71,52,135,56,115,	0,1970,6568,9015,9177,9520,10100,11644,
chr10	21222665	21237281	GLEAN_15680	1000	-	21222665	21237281	0	9	61,164,744,81,231,261,243,69,6,	0,703,1899,3014,4505,5079,6224,14344,14610,
chr10	21449930	21469831	GLEAN_15721	1000	+	21449930	21469831	0	7	241,76,48,161,114,161,84,	0,2455,3370,18527,19206,19557,19817,
chr10	21649121	21654177	GLEAN_15725	1000	+	21649121	21654177	0	13	75,42,106,121,63,61,87,57,104,45,52,48,399,	0,416,833,1197,1499,2432,2687,2971,3193,3763,4095,4528,4657,
chr10	21910649	21911102	GLEAN_15731	1000	+	21910649	21911102	0	1	453,	0,
chr10	21924501	21924966	GLEAN_15667	1000	-	21924501	21924966	0	1	465,	0,
chr10	21946334	21946778	GLEAN_15665	1000	-	21946334	21946778	0	1	444,	0,
chr10	21950833	21951280	GLEAN_15664	1000	-	21950833	21951280	0	1	447,	0,
chr10	21955617	21960019	GLEAN_15663	1000	-	21955617	21960019	0	2	462,57,	0,4345,
chr10	22186804	22192596	GLEAN_15662	1000	-	22186804	22192596	0	6	218,191,176,104,170,11,	0,1011,1293,1673,3738,5781,
chr10	22212733	22214576	GLEAN_15661	1000	-	22212733	22214576	0	4	518,193,188,58,	0,662,1367,1785,
chr10	23058685	23069584	GLEAN_18040	1000	+	23058685	23069584	0	2	25,1580,	0,9319,
chr10	23263557	23268501	GLEAN_18045	1000	+	23263557	23268501	0	3	198,307,287,	0,928,4657,
chr10	23358770	23366066	GLEAN_18049	1000	+	23358770	23366066	0	17	110,119,86,135,113,50,164,162,78,59,123,176,110,94,117,65,153,	0,774,1203,1446,1933,2378,2634,3242,3579,3749,3895,4100,5119,5476,5751,6171,7143,
chr10	23393368	23398082	GLEAN_18026	1000	-	23393368	23398082	0	7	588,130,1018,191,136,45,31,	0,684,1165,2298,3606,4236,4683,
chr10	23434613	23439113	GLEAN_19716	1000	-	23434613	23439113	0	5	153,65,68,58,28,	0,518,4157,4301,4472,
chr10	23836887	23840948	GLEAN_19705	1000	-	23836887	23840948	0	4	113,75,279,169,	0,520,1004,3892,
chr10	25459191	25462278	GLEAN_20371	1000	-	25459191	25462278	0	5	36,161,154,115,86,	0,280,762,2565,3001,
chr10	25799883	25901546	GLEAN_20369	1000	-	25799883	25901546	0	51	96,52,101,65,157,135,147,61,128,43,131,201,87,172,59,1334,82,105,129,89,81,18,74,77,80,100,57,52,107,97,113,132,60,171,93,88,241,321,131,82,239,61,50,122,68,116,124,76,63,147,126,	0,1042,3243,3757,4883,6298,10500,10929,11406,11970,16313,18066,19488,20832,22134,24268,26259,28094,31136,32213,32757,33256,33529,36121,37659,37889,39222,40262,40713,42644,45823,46415,49129,49480,56953,57146,66009,68518,75999,86479,87919,90543,90981,94342,95424,96031,98586,98821,100074,100321,101537,
chr10	30585270	30598226	GLEAN_14537	1000	+	30585270	30598226	0	21	67,560,76,200,123,94,174,177,174,128,153,219,108,160,119,235,228,272,98,140,8,	0,352,1842,2210,2523,3665,5166,5655,6133,6539,6770,7328,8043,8686,8996,10710,11133,11529,12216,12418,12948,
chr10	30965170	31061985	GLEAN_14538	1000	+	30965170	31061985	0	38	144,113,103,153,81,149,116,158,536,107,158,428,70,84,123,105,58,80,102,54,76,122,50,169,117,66,171,135,108,129,87,113,59,98,69,45,119,58,	0,13398,16561,20577,22771,24320,30113,33470,34510,40211,40907,44726,45820,47988,50098,51746,53959,54753,58576,60031,64822,65445,69287,70270,71730,73552,76675,77272,80479,81159,82824,88760,91788,92735,94057,94808,96155,96757,
chr10	31062912	31065654	GLEAN_14532	1000	-	31062912	31065654	0	5	90,33,113,73,24,	0,590,1860,2497,2718,
chr10	31408356	31418541	GLEAN_14545	1000	+	31408356	31418541	0	12	153,90,52,170,94,137,97,94,82,105,73,134,	0,1675,2000,3642,4244,5334,6771,7860,8465,9125,9335,10051,
chr10	31534278	31540917	GLEAN_14526	1000	-	31534278	31540917	0	3	139,157,244,	0,3503,6395,
chr10	31641344	31672202	GLEAN_14550	1000	+	31641344	31672202	0	9	87,138,118,92,95,114,130,122,124,	0,1739,10499,11798,21544,29352,29813,30155,30734,
chr10	31674292	31688447	GLEAN_14525	1000	-	31674292	31688447	0	13	54,81,54,99,78,76,61,204,103,289,144,190,187,	0,358,571,896,1232,1473,2753,4358,5776,6739,11340,11899,13968,
chr10	31695078	31698330	GLEAN_14551	1000	+	31695078	31698330	0	3	36,95,124,	0,1794,3128,
chr10	31737866	31748195	GLEAN_14523	1000	-	31737866	31748195	0	4	66,33,84,252,	0,274,460,10077,
chr10	31760398	31773139	GLEAN_14554	1000	+	31760398	31773139	0	10	457,128,139,171,27,126,51,171,48,224,	0,9098,9447,9682,10016,10380,10622,11667,12057,12517,
chr10	31816141	31823940	GLEAN_14555	1000	+	31816141	31823940	0	5	91,142,92,1871,726,	0,1161,4115,4333,7073,
chr10	32100712	32130102	GLEAN_14558	1000	+	32100712	32130102	0	5	67,73,81,128,203,	0,6527,16846,20857,29187,
chr10	32255422	32299764	GLEAN_22018	1000	+	32255422	32299764	0	18	78,111,148,205,115,112,136,178,83,88,108,78,122,58,78,96,112,107,	0,12923,23198,23991,31655,32448,37301,37932,39027,40256,40452,41143,41750,42044,42533,43076,43889,44235,
chr10	32353497	32369640	GLEAN_22020	1000	+	32353497	32369640	0	19	121,184,101,171,87,116,178,146,145,130,101,96,81,93,122,110,160,137,391,	0,1904,2320,2996,4640,5482,7993,8856,9533,10063,10275,10657,11084,11573,12082,12611,12896,13234,15752,
chr10	32609784	32615801	GLEAN_22024	1000	+	32609784	32615801	0	8	64,154,254,57,96,77,160,89,	0,3705,3934,4504,5081,5374,5671,5928,
chr10	32684107	32773154	GLEAN_22008	1000	-	32684107	32773154	0	6	537,165,413,98,177,233,	0,6977,15644,48920,58666,88814,
chr10	32945137	32989994	GLEAN_22004	1000	-	32945137	32989994	0	26	76,92,135,150,46,103,129,118,99,74,87,142,144,143,130,121,121,184,93,99,95,43,65,33,66,73,	0,1288,1633,1932,3182,3435,4151,4788,5493,5913,6316,7071,7676,10281,11707,16289,16522,21881,24472,25155,26211,27696,28030,28582,36761,44784,
chr10	32993086	33030630	GLEAN_22003	1000	-	32993086	33030630	0	20	42,31,56,62,74,104,59,109,69,94,100,184,62,118,45,54,114,86,61,144,	0,2105,2634,4220,4713,10628,11473,12458,14329,15850,20027,21367,22312,25946,28850,28978,31093,33475,36053,37400,
chr10	33199346	33203493	GLEAN_22029	1000	+	33199346	33203493	0	5	84,139,269,186,42,	0,189,987,3461,4105,
chr10	33280736	33284883	GLEAN_22000	1000	-	33280736	33284883	0	5	42,186,269,139,84,	0,500,2891,3819,4063,
chr10	33936432	33945499	GLEAN_17156	1000	-	33936432	33945499	0	11	115,47,61,278,77,71,97,82,80,60,109,	0,371,2572,3895,4526,5184,5430,6513,8320,8725,8958,
chr10	37740986	37782227	GLEAN_19189	1000	+	37740986	37782227	0	20	243,102,79,104,132,112,83,144,93,147,164,115,102,148,59,142,208,135,67,177,	0,5978,9035,11129,19616,24379,25011,29651,30319,31101,31587,32222,33121,33374,33626,33787,36532,37656,38230,41064,
chr10	38564008	38578353	GLEAN_18209	1000	+	38564008	38578353	0	8	61,125,100,90,89,69,49,155,	0,1808,4737,8993,9975,12094,14034,14190,
chr10	38579510	38677501	GLEAN_18207	1000	-	38579510	38677501	0	19	160,124,158,172,130,170,222,120,144,129,144,231,201,246,150,686,233,309,222,	0,895,2732,3536,4123,6098,6879,10172,19526,20864,21689,63864,65389,67014,67675,80066,87642,96813,97769,
chr10	38650935	38652147	GLEAN_18210	1000	+	38650935	38652147	0	2	552,399,	0,813,
chr10	39125054	39136741	GLEAN_18214	1000	+	39125054	39136741	0	5	20,127,176,86,131,	0,8952,10221,11245,11556,
chr10	39137750	39138277	GLEAN_18204	1000	-	39137750	39138277	0	2	5,163,	0,364,
chr10	39350035	39401664	GLEAN_18202	1000	-	39350035	39401664	0	13	68,106,92,125,188,127,216,130,79,213,125,170,101,	0,6281,25228,26355,30089,34980,38454,40378,42135,43811,45313,46584,51528,
chr10	39954093	39955822	GLEAN_21401	1000	-	39954093	39955822	0	3	9,100,62,	0,1332,1667,
chr10	39985494	39985815	GLEAN_21400	1000	-	39985494	39985815	0	1	321,	0,
chr10	39992422	39997044	GLEAN_21399	1000	-	39992422	39997044	0	3	507,144,339,	0,1696,4283,
chr10	40077308	40092215	GLEAN_21405	1000	+	40077308	40092215	0	13	153,80,118,116,82,84,81,59,110,73,88,53,124,	0,2609,4321,10520,10939,11180,11800,11954,12409,12945,14326,14506,14783,
chr10	40093511	40147105	GLEAN_21397	1000	-	40093511	40147105	0	25	78,80,44,101,198,78,154,280,58,113,104,192,209,78,63,76,71,74,87,68,149,126,103,69,59,	0,312,474,614,2736,3141,8173,11390,13953,15367,20367,30214,30644,30944,32917,33363,33519,34443,35732,36847,38238,48825,52120,52337,53535,
chr10	40186563	40187091	GLEAN_21406	1000	+	40186563	40187091	0	1	528,	0,
chr10	40376855	40379620	GLEAN_21396	1000	-	40376855	40379620	0	5	141,120,73,111,266,	0,1128,2048,2292,2499,
chr10	41167065	41172748	GLEAN_17162	1000	+	41167065	41172748	0	5	111,114,94,185,123,	0,793,1556,4628,5560,
chr10	41191910	41225428	GLEAN_17159	1000	-	41191910	41225428	0	15	51,72,81,144,206,94,114,76,79,142,44,67,128,112,159,	0,693,1295,2232,4785,6081,6386,8767,9304,10032,11891,15641,16241,20665,33359,
chr10	41397362	41496264	GLEAN_01429	1000	-	41397362	41496264	0	15	166,68,114,119,81,107,147,114,114,83,82,84,132,61,91,	0,3826,4029,5341,30070,30328,33693,41266,43924,45253,46294,49931,67136,71197,98811,
chr10	41985654	42007128	GLEAN_01425	1000	-	41985654	42007128	0	12	83,70,63,76,71,118,134,257,37,126,126,114,	0,1528,1885,2419,3276,4513,6579,8750,14041,20158,20484,21360,
chr10	44586506	44653228	GLEAN_07788	1000	+	44586506	44653228	0	10	7,86,142,396,122,133,108,111,113,165,	0,26934,47334,50657,57934,59646,62251,63823,64876,66557,
chr10	44806749	44839932	GLEAN_07790	1000	+	44806749	44839932	0	12	48,100,95,114,91,80,60,94,96,59,123,60,	0,3247,18531,22107,25334,26346,27754,29480,30155,30694,31991,33123,
chr10	46498187	46541886	GLEAN_19088	1000	+	46498187	46541886	0	20	162,88,65,48,28,469,50,119,150,104,167,86,164,181,125,171,306,145,161,109,	0,1125,12094,15983,24943,26283,27373,29523,31462,32016,32217,32844,33142,35969,36868,37841,38767,39176,41354,43590,
chr10	47775315	47885951	GLEAN_19078	1000	-	47775315	47885951	0	13	97,101,84,106,80,129,126,153,114,93,156,87,66,	0,18434,35956,57112,58635,62743,64039,69540,73453,77421,81650,96765,110570,
chr10	52204394	52215826	GLEAN_22195	1000	-	52204394	52215826	0	7	57,71,75,45,92,139,79,	0,968,1205,6404,8065,10231,11353,
chr10	57391344	57590584	GLEAN_24974	1000	+	57391344	57590584	0	13	51,264,69,105,99,102,127,138,98,170,87,70,117,	0,2341,7232,8052,14384,23080,26972,37340,167839,172850,191664,195419,199123,
chr10	57536419	57536593	GLEAN_24971	1000	-	57536419	57536593	0	1	174,	0,
chr10	57590927	57732018	GLEAN_24970	1000	-	57590927	57732018	0	11	208,202,211,153,99,147,91,124,89,47,162,	0,8445,41449,49896,51374,104149,107115,116639,120158,138930,140929,
chr10	58132501	58225981	GLEAN_13483	1000	-	58132501	58225981	0	22	160,162,127,145,145,79,64,138,251,94,135,108,131,157,93,104,124,168,114,54,117,93,	0,1716,3545,8627,11666,13560,17157,27194,31790,36345,39292,47767,51072,63643,64862,65158,66605,67306,70718,72656,72862,93387,
chr10	60054994	60086552	GLEAN_21883	1000	-	60054994	60086552	0	9	58,179,68,184,210,195,54,171,234,	0,1293,1978,3691,14402,16645,20614,27187,31324,
chr10	60342639	60357611	GLEAN_21889	1000	+	60342639	60357611	0	9	69,219,196,191,138,165,64,117,113,	0,1488,7239,8698,9999,10275,11648,12164,14859,
chr10	60488563	60506892	GLEAN_21890	1000	+	60488563	60506892	0	7	591,142,207,141,172,120,187,	0,9125,11549,12922,14322,14630,18142,
chr10	61586604	61586904	GLEAN_25676	1000	+	61586604	61586904	0	1	300,	0,
chr10	61771560	61784874	GLEAN_25679	1000	+	61771560	61784874	0	5	11,144,22,693,12,	0,4789,10950,11651,13302,
chr10	62684348	62686539	GLEAN_10755	1000	-	62684348	62686539	0	2	857,373,	0,1818,
chr10	65837743	65863844	GLEAN_02687	1000	+	65837743	65863844	0	13	77,73,83,109,108,68,80,36,80,74,82,202,182,	0,2491,4418,6238,8450,10272,10860,16180,18668,18825,24013,24977,25919,
chr10	65873282	65898391	GLEAN_02688	1000	+	65873282	65898391	0	11	21,83,124,102,74,73,66,47,68,65,45,	0,2644,10945,13785,13962,15366,16846,19754,21863,24607,25064,
chr10	66958383	66979709	GLEAN_01552	1000	-	66958383	66979709	0	7	219,77,182,207,155,74,4,	0,1174,5963,8230,18138,18835,21322,
chr10	67678920	67689233	GLEAN_12536	1000	+	67678920	67689233	0	5	834,118,109,58,30,	0,3207,7472,9004,10283,
chr10	68789855	68791130	GLEAN_05799	1000	-	68789855	68791130	0	1	1275,	0,
chr10	69283113	69326519	GLEAN_05803	1000	+	69283113	69326519	0	15	35,191,146,85,113,203,107,148,221,287,123,425,109,127,152,	0,20667,21226,21459,26229,27178,33225,34418,36073,36849,38545,38792,41946,42612,43254,
chr10	70780475	71050668	GLEAN_04709	1000	+	70780475	71050668	0	112	79,62,96,78,93,182,197,101,102,138,165,113,163,79,188,165,159,174,135,159,212,91,119,127,158,148,608,151,159,162,102,201,172,113,203,120,292,152,310,165,342,156,266,1273,396,323,145,219,266,169,156,141,183,138,186,123,183,132,198,111,117,231,183,129,122,142,132,153,210,102,120,201,174,132,197,133,183,147,177,156,153,171,131,205,180,129,155,145,95,235,195,126,156,159,167,163,188,92,29,183,138,195,…	0,24805,26071,26275,26441,32793,35232,40898,42671,45059,51191,51910,52864,54407,54755,56821,62569,63020,66027,67059,70284,70644,71559,72145,74668,75789,76743,81893,88913,89707,90755,91805,92785,93489,94479,95401,95619,96980,98040,99535,102434,111136,112149,113060,114768,116928,118390,119833,126973,129805,133317,135987,138330,139651,145743,147543,149092,151596,154863,156942,162408,166668,170446,17…
chr10	73069479	73400383	GLEAN_12776	1000	+	73069479	73400383	0	23	45,93,39,95,67,273,108,135,57,43,138,93,56,120,59,154,122,88,74,65,104,97,134,	0,32692,45258,67518,99926,106374,108019,132190,148147,184851,224366,243183,253204,261157,262779,263885,279738,304254,314591,319011,322245,329563,330770,
chr10	73542576	73557677	GLEAN_12773	1000	-	73542576	73557677	0	9	142,79,67,104,45,68,80,118,41,	0,4088,5555,6186,7210,8334,10151,10993,15060,
chr10	73879972	73888297	GLEAN_12767	1000	-	73879972	73888297	0	6	169,238,210,105,156,115,	0,1920,3712,5074,6580,8210,
chr10	75309544	75406787	GLEAN_08714	1000	-	75309544	75406787	0	22	159,159,66,81,147,180,135,183,141,109,151,148,231,93,86,82,79,88,87,120,115,105,	0,1627,2931,3508,4536,5435,6608,7012,7946,8583,9137,12496,14367,15847,22775,24083,27708,28299,30217,38425,42803,97138,
chr10	75483575	75639971	GLEAN_08713	1000	-	75483575	75639971	0	10	1770,128,67,214,130,140,37,144,335,383,	0,7436,23900,39542,59097,60978,62063,64628,146514,156013,
chr10	75766507	75778763	GLEAN_08712	1000	-	75766507	75778763	0	4	103,121,88,3,	0,3872,8775,12253,
chr10	76093069	76096687	GLEAN_20471	1000	+	76093069	76096687	0	7	126,71,99,70,74,111,268,	0,437,640,1028,2317,3144,3350,
chr10	76189710	76333686	GLEAN_20472	1000	+	76189710	76333686	0	12	99,166,113,100,48,57,81,193,83,106,245,17,	0,67572,69398,89993,92195,106753,108863,125662,126419,128710,139117,143959,
chr10	76641452	76655115	GLEAN_20473	1000	+	76641452	76655115	0	4	69,72,63,120,	0,5795,10373,13543,
chr10	77067469	77112059	GLEAN_07017	1000	+	77067469	77112059	0	13	122,59,216,254,231,101,151,231,275,206,443,141,141,	0,3293,5523,11845,13738,32210,33063,38206,39292,40830,43275,44130,44449,
chr10	77711023	77711521	GLEAN_07015	1000	-	77711023	77711521	0	1	498,	0,
chr10	78862679	78878882	GLEAN_18138	1000	+	78862679	78878882	0	13	89,98,158,83,103,144,50,80,99,98,174,115,194,	0,2230,2773,3652,4842,6971,7797,11583,12658,12870,13826,14352,16009,
chr10	78967875	79006892	GLEAN_18139	1000	+	78967875	79006892	0	18	106,50,168,58,161,186,54,84,287,223,90,74,151,325,275,99,48,93,	0,3314,5521,10085,12885,18922,20290,20582,24148,26173,26507,29350,30741,33180,33884,34714,35873,38924,
chr10	79479178	79479685	GLEAN_18129	1000	-	79479178	79479685	0	1	507,	0,
chr10	79665788	79682322	GLEAN_18152	1000	+	79665788	79682322	0	9	37,119,192,171,210,122,88,40,77,	0,1130,8221,10886,11935,13487,14717,15538,16457,
chr10	79728923	79741058	GLEAN_18125	1000	-	79728923	79741058	0	9	139,143,100,165,128,347,557,320,54,	0,819,2378,2695,4692,5282,7379,8909,12081,
chr10	79741407	79755926	GLEAN_18154	1000	+	79741407	79755926	0	12	166,135,59,124,131,108,63,108,203,116,167,30,	0,7186,8692,9056,10956,11781,11979,12238,13326,13604,13888,14489,
chr10	79837114	79854756	GLEAN_18123	1000	-	79837114	79854756	0	12	105,99,180,182,190,122,303,79,162,75,60,57,	0,1927,2296,3786,4162,5652,7264,7957,8260,8592,10220,17585,
chr10	80188913	80196696	GLEAN_18120	1000	-	80188913	80196696	0	4	87,173,108,82,	0,2325,4035,7701,
chr10	80796544	80830636	GLEAN_03423	1000	-	80796544	80830636	0	5	122,127,26,112,225,	0,811,8012,13209,33867,
chr10	83131977	83139801	GLEAN_24745	1000	+	83131977	83139801	0	9	18,52,68,81,126,79,53,50,127,	0,291,2154,2741,3398,4977,5601,6398,7697,
chr10	83224558	83247316	GLEAN_24738	1000	-	83224558	83247316	0	19	21,105,90,87,90,42,135,76,74,28,103,34,93,57,65,39,144,103,93,	0,889,1255,1920,3398,3941,4588,5170,6883,8311,10617,11223,11952,17449,18431,18847,20023,21929,22665,
chr10	83426389	83448225	GLEAN_24735	1000	-	83426389	83448225	0	6	430,194,91,163,109,183,	0,1310,4764,16735,20499,21653,
chr10	88711090	88749264	GLEAN_05269	1000	+	88711090	88749264	0	14	7,196,430,161,101,156,75,160,233,121,137,89,107,7,	0,5613,6166,7310,7941,9389,23825,30047,30949,35339,36097,36496,37572,38167,
chr10	90272502	90284891	GLEAN_10618	1000	+	90272502	90284891	0	11	3,54,97,125,186,129,97,190,152,155,135,	0,3925,5022,6118,6566,6914,8136,10105,10738,11218,12254,
chr10	90368770	90414026	GLEAN_10619	1000	+	90368770	90414026	0	6	132,31,144,107,136,29,	0,41093,42166,44444,44930,45227,
chr10	91336078	91354064	GLEAN_10623	1000	+	91336078	91354064	0	8	37,104,55,92,115,162,74,132,	0,117,10513,11020,14089,16027,17440,17854,
chr10	91356062	91432726	GLEAN_10608	1000	-	91356062	91432726	0	41	181,152,156,89,169,108,134,138,199,140,754,215,163,108,201,273,160,109,206,166,67,162,146,107,204,97,117,176,128,72,177,176,156,133,146,449,138,202,225,185,416,	0,658,1466,1743,2296,4173,5964,9088,9938,10844,15881,17071,19789,32028,32895,33727,34388,35469,35971,37385,41222,43706,45178,46140,48790,50873,51031,51856,52344,52763,53700,55723,56301,58177,64811,66343,66984,70724,72615,73698,76248,
chr10	91476994	91483062	GLEAN_10624	1000	+	91476994	91483062	0	2	67,266,	0,5802,
chr10	91497940	91502606	GLEAN_10625	1000	+	91497940	91502606	0	3	67,276,14,	0,3851,4652,
chr11	395948	455543	GLEAN_05573	1000	-	395948	455543	0	56	222,148,110,194,100,142,96,89,140,149,171,92,162,120,105,51,26,163,147,102,162,182,78,142,174,164,103,115,164,132,156,178,103,65,101,125,178,129,95,83,44,69,35,124,116,31,51,63,129,110,99,55,109,92,53,235,	0,331,768,1276,1546,2070,2435,2787,4189,4768,5131,5888,6188,6888,7326,7551,8429,8562,8804,10201,10626,11378,12631,12832,13206,13499,14425,16821,17241,18699,19828,20062,20485,20661,21017,22230,30113,33226,34568,34741,34917,38235,38355,40241,40558,41216,44017,44816,46668,48082,48362,48605,51022,51826,52494,59360,
chr11	456505	496691	GLEAN_05582	1000	+	456505	496691	0	20	215,171,91,186,132,117,102,72,75,158,64,201,157,192,85,131,110,223,134,21,	0,5264,13877,14117,23172,23545,23915,24114,25496,25742,28135,28634,29035,31978,32630,33099,34223,34698,35237,40165,
chr11	511540	522793	GLEAN_05572	1000	-	511540	522793	0	7	1218,160,98,53,133,113,4,	0,1594,1955,2500,2879,4383,11249,
chr11	678784	703686	GLEAN_05584	1000	+	678784	703686	0	45	45,164,172,193,56,99,153,100,137,84,174,138,156,171,194,124,150,111,132,189,198,153,81,84,107,119,155,190,174,161,228,192,179,152,109,109,190,165,122,144,177,161,82,93,144,	0,572,1741,2760,3431,4620,5350,5608,5868,6587,6768,7224,7575,8422,9616,10024,11164,11547,12436,12732,13252,14085,14350,14696,15501,15756,16154,16427,16799,17907,18322,18874,19150,19463,20448,21281,21851,22136,22473,22857,23095,23635,23879,24585,24758,
chr11	916147	924243	GLEAN_05567	1000	-	916147	924243	0	7	63,88,109,163,60,217,245,	0,177,370,1506,1873,6319,7851,
chr11	2719956	2817308	GLEAN_13985	1000	-	2719956	2817308	0	48	116,135,54,199,96,87,139,68,78,118,87,194,54,91,77,75,79,83,135,92,235,272,119,215,179,71,37,79,149,92,269,75,188,61,138,135,66,91,96,210,221,146,74,83,101,52,162,213,	0,5412,10515,13046,15070,16545,18552,19640,20058,21450,23023,28042,29080,29231,29863,35635,36492,37632,37890,39349,43801,46620,47905,49774,51737,54220,54372,54807,58313,59263,62274,68072,73010,75142,75772,77271,81412,81576,83951,86713,87611,88469,90301,91457,92125,92446,96055,97139,
chr11	4282375	4289908	GLEAN_13528	1000	+	4282375	4289908	0	5	280,121,140,105,137,	0,1692,5694,5919,7396,
chr11	4712258	4720553	GLEAN_13531	1000	+	4712258	4720553	0	6	12,78,81,147,74,133,	0,625,2337,7630,8010,8162,
chr11	6299696	6304583	GLEAN_15790	1000	+	6299696	6304583	0	4	107,126,113,32,	0,3182,4422,4855,
chr11	10344811	10435271	GLEAN_25458	1000	+	10344811	10435271	0	12	240,186,169,174,163,142,25,379,127,207,141,183,	0,25478,26550,63187,67788,68913,77347,79314,86271,87898,89189,90277,
chr11	10461337	10464118	GLEAN_25460	1000	+	10461337	10464118	0	12	50,138,151,185,73,74,67,103,120,116,119,37,	0,130,347,697,1135,1299,1600,1762,1995,2231,2531,2744,
chr11	10514435	10518307	GLEAN_25466	1000	+	10514435	10518307	0	5	3,244,227,197,1744,	0,581,1006,1696,2128,
chr11	10607949	10626433	GLEAN_10584	1000	+	10607949	10626433	0	32	33,246,79,35,21,18,21,192,198,205,79,160,105,192,117,153,161,169,69,63,150,162,132,126,143,167,15,134,193,80,90,138,	0,1596,2119,2395,3140,5480,6870,8158,8696,9039,9319,9496,9765,10047,10329,10691,11438,11704,12133,12434,12607,12919,13168,13507,13861,14276,16396,16603,16831,17249,17856,18346,
chr11	11266082	11273558	GLEAN_02447	1000	+	11266082	11273558	0	3	322,291,191,	0,899,7285,
chr11	11603186	11606825	GLEAN_02443	1000	-	11603186	11606825	0	5	121,168,110,101,67,	0,346,784,1443,3572,
chr11	11608031	11625182	GLEAN_02452	1000	+	11608031	11625182	0	12	6,154,107,126,53,172,165,189,98,133,207,222,	0,5555,6337,7902,8784,9193,12726,13602,14520,15176,15794,16929,
chr11	11998600	12012725	GLEAN_02440	1000	-	11998600	12012725	0	6	87,177,123,163,237,41,	0,793,2261,3535,5763,14084,
chr11	12065340	12086565	GLEAN_02455	1000	+	12065340	12086565	0	9	203,76,96,364,125,138,113,100,57,	0,8291,8664,9866,11524,12539,19014,19650,21168,
chr11	14845639	14848739	GLEAN_06440	1000	+	14845639	14848739	0	3	87,141,189,	0,966,2911,
chr11	14860421	14919891	GLEAN_06431	1000	-	14860421	14919891	0	36	51,177,189,66,115,53,75,129,96,82,146,192,87,88,134,125,97,120,124,170,84,172,185,110,94,152,93,142,87,69,62,127,109,97,58,42,	0,1662,3332,5089,5794,7847,10809,11508,12272,13081,14242,14565,18229,19247,19706,20568,21815,22399,24247,26034,28431,29890,31615,33754,35234,36574,37293,39904,41139,41562,45334,46340,49488,51193,54133,59428,
chr11	15358638	15370580	GLEAN_06428	1000	-	15358638	15370580	0	4	73,143,48,36,	0,2049,11773,11906,
chr11	15389117	15442647	GLEAN_06442	1000	+	15389117	15442647	0	17	409,87,84,96,188,134,94,75,72,76,92,80,43,80,17,41,123,	0,17297,19062,25719,28587,29794,30206,35819,36852,38556,38932,39169,41241,42443,45131,47134,53407,
chr11	17689455	17691018	GLEAN_24386	1000	+	17689455	17691018	0	2	241,1028,	0,535,
chr11	17822087	17823053	GLEAN_24388	1000	+	17822087	17823053	0	1	966,	0,
chr11	19412954	19436810	GLEAN_03200	1000	-	19412954	19436810	0	16	152,82,62,90,188,58,101,67,69,103,54,89,190,232,1490,156,	0,728,916,3968,4419,4912,5420,6695,9266,9444,10131,12168,14495,15406,20057,23700,
chr11	21351267	21417366	GLEAN_18096	1000	-	21351267	21417366	0	11	120,432,72,57,128,91,93,105,135,245,118,	0,2243,3312,4301,5493,6449,9223,15377,15729,37315,65981,
chr11	21686599	21687118	GLEAN_18094	1000	-	21686599	21687118	0	1	519,	0,
chr11	21696312	21749463	GLEAN_18099	1000	+	21696312	21749463	0	7	190,155,207,82,142,175,78,	0,12108,16613,22364,50679,52270,53073,
chr11	21760978	21766091	GLEAN_18093	1000	-	21760978	21766091	0	8	55,36,54,102,75,177,181,28,	0,374,957,2307,2495,3443,3863,5085,
chr11	21820540	21873743	GLEAN_18092	1000	-	21820540	21873743	0	23	144,201,135,75,138,84,96,277,201,174,97,117,206,55,134,125,196,122,179,839,186,159,212,	0,1723,6202,8322,9038,11627,11796,15964,17385,18165,19390,23646,27354,30312,31267,38791,39459,40740,42330,44068,46385,47330,52991,
chr11	22232024	22413584	GLEAN_18089	1000	-	22232024	22413584	0	34	88,56,71,93,69,172,104,59,118,61,80,85,42,113,160,43,54,39,59,63,59,79,111,82,63,132,73,43,48,56,65,91,58,96,	0,796,3366,6702,6875,10303,15647,16783,18440,18644,19823,21327,23897,26835,27812,29507,32355,32653,40317,50306,51651,57787,62496,62704,62872,63130,65988,67551,69991,70596,75646,87512,120715,181464,
chr11	22641179	22697972	GLEAN_18107	1000	+	22641179	22697972	0	4	400,114,138,242,	0,41632,44804,56551,
chr11	24594157	24623505	GLEAN_02259	1000	+	24594157	24623505	0	5	228,92,117,109,114,	0,1604,3695,17855,29234,
chr11	27530708	27542243	GLEAN_15321	1000	-	27530708	27542243	0	3	141,132,72,	0,1362,11463,
chr11	29180509	29183238	GLEAN_08524	1000	+	29180509	29183238	0	3	149,160,129,	0,1101,2600,
chr11	29382503	29480910	GLEAN_03349	1000	+	29382503	29480910	0	27	149,200,123,122,145,119,28,107,78,105,131,86,208,125,107,91,143,106,127,89,205,140,116,75,85,143,57,	0,11615,13195,17152,19587,27063,38231,41899,42227,43024,44102,44946,46454,54258,54898,66976,73023,73301,78016,83786,87479,89473,89742,92275,93535,96096,98350,
chr11	30151229	30173775	GLEAN_09796	1000	-	30151229	30173775	0	5	524,69,65,125,537,	0,1966,10515,12789,22009,
chr11	31145882	31155683	GLEAN_09793	1000	-	31145882	31155683	0	9	42,45,201,102,64,66,241,108,76,	0,731,2596,3646,4890,5989,6894,7412,9725,
chr11	34533490	34542038	GLEAN_19309	1000	-	34533490	34542038	0	8	29,136,107,143,37,31,38,13,	0,515,1062,1284,3453,6610,8362,8535,
chr11	35479117	35487653	GLEAN_23886	1000	+	35479117	35487653	0	3	135,36,396,	0,5980,8140,
chr11	35508524	35532344	GLEAN_23887	1000	+	35508524	35532344	0	14	162,105,81,78,64,35,224,130,162,60,125,78,76,72,	0,6117,7648,8212,8424,9297,11376,11690,16858,17646,20525,22361,22733,23748,
chr11	35563408	35661589	GLEAN_23880	1000	-	35563408	35661589	0	46	135,134,163,156,129,86,209,132,92,105,153,126,70,154,82,130,54,71,210,132,96,63,99,56,57,56,96,158,216,68,70,99,151,65,90,187,266,93,123,75,64,150,45,117,141,242,	0,837,4068,6009,7223,14859,16122,16893,17875,18510,20649,21329,21977,23062,24488,25176,25437,26329,27809,29513,30960,31331,35559,35753,36012,36954,44472,45810,46421,47240,47775,48069,49321,49833,50615,51475,54075,55063,57832,59127,60166,61504,63389,74949,76427,97939,
chr11	36865489	36900778	GLEAN_16194	1000	-	36865489	36900778	0	7	43,59,47,70,139,208,34,	0,425,675,1348,12115,15487,35255,
chr11	37113678	37115834	GLEAN_16201	1000	+	37113678	37115834	0	6	58,65,55,86,132,150,	0,156,614,1018,1478,2006,
chr11	37355073	37384701	GLEAN_16203	1000	+	37355073	37384701	0	10	115,65,102,115,88,52,103,50,150,102,	0,3011,3678,14247,17824,19987,25417,28660,28901,29526,
chr11	37629528	37697259	GLEAN_16187	1000	-	37629528	37697259	0	12	162,196,124,120,120,120,123,44,37,402,49,81,	0,6394,6669,11114,12458,13518,17595,20137,49275,62912,63477,67650,
chr11	41281978	41319239	GLEAN_25289	1000	+	41281978	41319239	0	10	10,143,149,92,141,105,213,69,72,782,	0,10511,12758,17634,29493,34142,34357,35145,35353,36479,
chr11	43021088	43076694	GLEAN_18374	1000	+	43021088	43076694	0	11	27,69,118,196,187,162,97,169,133,188,16,	0,17737,21728,22255,24323,27658,29271,30479,43769,53552,55590,
chr11	45388831	45405025	GLEAN_00946	1000	+	45388831	45405025	0	3	49,297,323,	0,450,15871,
chr11	45444120	45454199	GLEAN_00947	1000	+	45444120	45454199	0	3	40,57,326,	0,5234,9753,
chr11	46817119	46859300	GLEAN_14367	1000	+	46817119	46859300	0	15	45,74,190,112,105,96,137,104,136,130,15,224,132,130,635,	0,15401,16207,21094,23739,24206,26737,30958,32287,32969,34515,35850,38716,40089,41546,
chr11	46872138	46902755	GLEAN_14364	1000	-	46872138	46902755	0	24	79,159,42,149,86,91,79,107,29,90,51,145,86,61,88,71,116,124,105,69,46,37,53,104,	0,362,967,2760,3453,4402,4589,5777,6738,7060,9110,9836,11044,11601,12117,13309,13924,16108,17658,18241,25103,28724,28870,30513,
chr11	47551127	47559395	GLEAN_14357	1000	-	47551127	47559395	0	3	210,138,3,	0,683,8265,
chr11	47601165	47606124	GLEAN_14355	1000	-	47601165	47606124	0	9	103,134,183,219,144,113,123,100,90,	0,776,1061,1476,1871,2102,2483,2697,4869,
chr11	48056981	48057263	GLEAN_14350	1000	-	48056981	48057263	0	1	282,	0,
chr11	48679464	48714087	GLEAN_14377	1000	+	48679464	48714087	0	9	97,104,117,213,58,84,152,189,27,	0,9120,13256,16585,16940,24355,26525,32917,34596,
chr11	48804126	48859098	GLEAN_10516	1000	+	48804126	48859098	0	25	177,156,111,103,125,73,89,164,518,205,215,153,96,128,196,173,237,172,88,131,120,140,177,135,81,	0,8584,9944,13636,14486,15305,15480,22200,24293,28490,31474,34767,35058,35768,37230,38656,39287,42277,47200,48135,51984,52188,53628,53886,54891,
chr11	48872911	48912588	GLEAN_10515	1000	-	48872911	48912588	0	6	146,115,122,180,61,45,	0,1582,5155,16814,25845,39632,
chr11	49226993	49227767	GLEAN_10509	1000	-	49226993	49227767	0	1	774,	0,
chr11	52946784	53189656	GLEAN_24410	1000	-	52946784	53189656	0	80	608,160,144,141,80,124,125,105,108,127,79,158,635,148,105,45,105,49,152,75,169,86,81,66,48,76,65,96,54,79,154,173,95,78,57,147,66,161,184,121,56,105,153,125,41,83,201,87,84,123,126,210,101,148,127,160,100,114,155,83,96,90,128,116,215,614,131,36,130,126,93,82,62,193,68,150,51,421,88,43,	0,775,1841,2091,4645,12629,13767,14007,15150,15951,17599,18939,20822,25655,27253,28080,28214,28403,32027,33580,33754,34295,36273,38086,38242,38381,38552,44744,44948,46182,48355,51092,53824,54336,54509,54667,56792,59005,59683,67437,67649,69525,70563,71711,72017,74818,78033,83528,84120,84324,86129,90304,90723,97799,98043,100968,101261,103065,104571,108930,117742,120065,127486,127704,131962,134521,1…
chr11	56770370	56825120	GLEAN_03628	1000	-	56770370	56825120	0	10	108,105,243,198,298,134,186,108,128,19,	0,1219,4308,5068,6373,7384,8891,35355,36307,54731,
chr11	57066426	57086678	GLEAN_03627	1000	-	57066426	57086678	0	9	126,90,114,177,123,176,97,99,42,	0,699,1362,1931,12430,14821,17812,18836,20210,
chr11	57581427	57608533	GLEAN_08609	1000	+	57581427	57608533	0	8	527,43,63,167,234,195,135,229,	0,12508,14489,16422,22662,24241,24730,26877,
chr11	57673934	57701970	GLEAN_08607	1000	-	57673934	57701970	0	6	198,132,96,96,73,23,	0,533,1986,6080,12319,28013,
chr11	57788978	57835538	GLEAN_08611	1000	+	57788978	57835538	0	9	36,111,216,73,137,150,146,133,171,	0,17325,23034,26622,30089,31515,34828,42928,46389,
chr11	58973260	59115193	GLEAN_08612	1000	+	58973260	59115193	0	12	12,227,142,51,51,147,112,146,77,59,90,284,	0,1870,3980,4681,5530,6968,29972,80051,117465,137975,139054,141649,
chr11	59777183	59816208	GLEAN_07010	1000	-	59777183	59816208	0	9	148,124,61,123,57,127,152,1796,94,	0,7236,12931,18326,21772,22243,24216,37103,38931,
chr11	61708228	61736458	GLEAN_13459	1000	-	61708228	61736458	0	8	208,98,135,116,102,131,101,183,	0,3255,6511,7353,9607,12212,14693,28047,
chr11	62262574	62353924	GLEAN_13469	1000	+	62262574	62353924	0	13	61,120,200,88,117,48,208,133,74,122,197,527,208,	0,14449,43257,50188,57570,67406,73535,79482,81613,83267,84163,88149,91142,
chr11	63305058	63350649	GLEAN_13473	1000	+	63305058	63350649	0	12	3,88,95,114,91,80,57,94,96,59,123,60,	0,13065,18575,21758,22702,24123,26323,34304,40162,40846,41859,45531,
chr11	63590893	63591964	GLEAN_13477	1000	+	63590893	63591964	0	1	1071,	0,
chr11	63767795	63779219	GLEAN_13478	1000	+	63767795	63779219	0	6	121,207,175,212,153,659,	0,1221,2426,9332,9891,10765,
chr11	63782469	63790920	GLEAN_13446	1000	-	63782469	63790920	0	4	51,125,23,32,	0,4149,4975,8419,
chr11	64918526	64920368	GLEAN_07237	1000	-	64918526	64920368	0	2	225,141,	0,1701,
chr11	66236544	66251323	GLEAN_07229	1000	-	66236544	66251323	0	7	105,135,152,72,105,231,100,	0,2228,4966,9071,10543,12616,14679,
chr11	66480236	66875241	GLEAN_18846	1000	-	66480236	66875241	0	10	64,154,83,71,100,110,75,195,95,130,	0,38668,90872,93944,98571,204404,282969,301183,336542,394875,
chr11	67074434	67172611	GLEAN_18845	1000	-	67074434	67172611	0	17	50,107,19,96,70,68,87,238,112,187,70,161,140,61,123,196,660,	0,5486,7229,8118,75746,77601,78340,80204,81111,84563,85125,86646,94504,94972,95880,97120,97517,
chr11	67405423	67425339	GLEAN_18854	1000	+	67405423	67425339	0	10	120,70,86,133,416,135,235,130,103,204,	0,14787,15323,15780,16605,17603,18069,18658,19298,19712,
chr11	67430255	67435538	GLEAN_18838	1000	-	67430255	67435538	0	15	114,42,75,78,126,204,93,70,88,91,111,65,118,75,63,	0,207,340,541,783,1051,1350,1727,2040,2271,2479,2874,3563,4683,5220,
chr11	67435913	67440372	GLEAN_18856	1000	+	67435913	67440372	0	13	31,44,136,207,83,92,115,77,103,128,178,181,200,	0,413,785,1099,1573,1854,2182,2494,2765,3104,3370,3953,4259,
chr11	67468421	67476985	GLEAN_18858	1000	+	67468421	67476985	0	7	70,116,93,96,33,53,70,	0,6283,6616,6803,7149,7436,8494,
chr11	67647837	67651054	GLEAN_18864	1000	+	67647837	67651054	0	9	135,193,221,81,125,174,73,160,95,	0,939,1319,1729,1910,2221,2525,2785,3122,
chr11	67737643	67745177	GLEAN_18829	1000	-	67737643	67745177	0	17	127,152,169,97,118,114,49,92,142,102,82,106,83,135,151,200,145,	0,343,623,1009,1621,1990,2294,2625,3149,3661,4040,4213,4735,5063,5483,6192,7389,
chr11	68404062	68446331	GLEAN_18871	1000	+	68404062	68446331	0	20	67,42,71,134,139,120,103,123,119,57,110,135,172,87,141,69,196,115,146,146,	0,5400,5535,6888,12175,13271,14726,17755,18343,20437,25922,30258,32452,35760,38587,39369,40213,41101,41890,42123,
chr11	68449946	68555808	GLEAN_18819	1000	-	68449946	68555808	0	13	1024,164,106,122,131,141,42,52,102,90,139,61,127,	0,1549,2650,3433,4474,12354,26442,42564,44689,45093,49550,59895,105735,
chr11	69178384	69195681	GLEAN_21980	1000	-	69178384	69195681	0	7	75,99,96,123,77,121,111,	0,1346,2278,3206,3424,6879,17186,
chr11	69737587	69771996	GLEAN_21977	1000	-	69737587	69771996	0	7	466,136,161,67,208,166,26,	0,6715,8159,22471,24068,28937,34383,
chr11	70125513	70330639	GLEAN_01416	1000	+	70125513	70330639	0	18	67,81,214,86,155,106,167,125,78,90,88,86,114,97,21,160,90,86,	0,12591,16042,38765,48346,56445,60676,93613,134580,150961,154956,164584,165534,170761,176768,200816,201773,205040,
chr11	70848866	70978224	GLEAN_01412	1000	-	70848866	70978224	0	20	171,90,184,175,403,102,315,169,118,181,1321,148,141,96,180,178,98,167,106,10,	0,3988,8969,14660,26731,29053,35090,36399,37820,49525,53415,56024,64811,69521,70897,72961,80794,86959,93991,129348,
chr11	71231969	71295454	GLEAN_01422	1000	+	71231969	71295454	0	28	28,93,64,164,207,97,140,64,138,86,263,150,141,88,140,81,137,137,98,167,145,206,65,167,46,122,97,200,	0,11394,14565,15361,17586,17909,19065,21893,22515,23116,23971,25057,27941,29079,32151,33324,42057,45025,46162,49954,50415,53711,55833,58589,61342,61566,62772,63285,
chr11	71652810	71653536	GLEAN_19747	1000	+	71652810	71653536	0	2	348,57,	0,669,
chr11	72241187	72274576	GLEAN_19750	1000	+	72241187	72274576	0	18	50,64,98,129,178,90,151,176,159,147,153,109,99,95,88,70,97,102,	0,4972,6456,7463,9082,10568,11724,14610,15762,17187,20006,21150,22600,27255,29078,30106,31225,33287,
chr11	72281777	72292758	GLEAN_19751	1000	+	72281777	72292758	0	6	81,53,149,162,122,183,	0,2168,6774,9008,9769,10798,
chr11	72363201	72392715	GLEAN_19739	1000	-	72363201	72392715	0	5	60,96,164,124,294,	0,1002,1735,3668,29220,
chr11	72618481	72667104	GLEAN_19753	1000	+	72618481	72667104	0	16	20,187,71,388,77,157,112,95,159,88,140,38,92,86,65,115,	0,3165,5958,8728,10183,11676,12551,13630,32102,36147,37505,38710,41677,42105,46703,48508,
chr11	73318643	73365813	GLEAN_16106	1000	+	73318643	73365813	0	20	15,60,206,65,167,46,122,97,192,122,107,184,99,168,216,122,83,84,174,158,	0,1272,4469,6591,9347,12100,12324,13444,13957,34071,35848,36837,39559,41302,41867,42666,43431,45890,46374,47012,
chr11	73417012	73422772	GLEAN_16108	1000	+	73417012	73422772	0	5	138,268,213,197,183,	0,2272,3494,4601,5577,
chr11	80309304	80340990	GLEAN_09496	1000	-	80309304	80340990	0	26	131,121,96,43,73,73,92,147,52,189,90,99,61,139,115,77,73,77,84,84,48,97,30,64,52,16,	0,789,1174,2070,2196,2421,3764,6211,8181,9135,10060,10933,13708,19064,20136,20363,20916,21850,22300,22743,24460,26402,27282,28425,28795,31670,
chr11	82081216	82103503	GLEAN_24862	1000	-	82081216	82103503	0	13	69,97,159,73,85,141,115,131,107,127,58,142,19,	0,702,1531,5818,6035,6881,7759,8277,10558,12955,13529,17155,22268,
chr11	88169326	88186736	GLEAN_02268	1000	-	88169326	88186736	0	4	138,166,164,51,	0,3896,9713,17359,
chr11	88226118	88249710	GLEAN_02267	1000	-	88226118	88249710	0	10	21,104,175,96,101,221,122,183,72,84,	0,4302,8918,9295,9608,12188,21229,21711,22286,23508,
chr11	88680801	88685636	GLEAN_17802	1000	-	88680801	88685636	0	3	552,182,172,	0,690,4663,
chr11	88975494	89034391	GLEAN_17797	1000	-	88975494	89034391	0	17	77,45,124,141,135,159,200,93,112,98,112,96,92,145,166,221,3,	0,2640,6870,10093,10444,15418,22835,23646,37363,37670,38444,39774,40381,48082,51686,56531,58894,
chr11	90105041	90146953	GLEAN_17827	1000	+	90105041	90146953	0	9	90,141,63,111,109,108,95,114,111,	0,9607,11139,14524,18501,19624,30807,38507,41801,
chr11	91013951	91018014	GLEAN_12735	1000	+	91013951	91018014	0	4	3,137,82,150,	0,411,1618,3913,
chr11	91510130	91524879	GLEAN_06376	1000	-	91510130	91524879	0	5	69,49,82,71,35,	0,434,1977,10291,14714,
chr11	91574658	91586091	GLEAN_06378	1000	+	91574658	91586091	0	8	109,132,75,62,82,73,137,326,	0,839,4677,5893,7361,9240,10169,11107,
chr11	91609918	91625984	GLEAN_06379	1000	+	91609918	91625984	0	27	81,123,81,117,44,64,60,81,39,63,94,107,59,142,87,108,88,338,114,246,76,89,150,103,107,154,215,	0,1861,2958,6039,6424,6570,7037,7287,8157,8693,8844,9028,10213,10562,11561,11751,12061,12501,13169,13916,14242,14570,14920,15233,15432,15612,15851,
chr11	91707905	91711617	GLEAN_06370	1000	-	91707905	91711617	0	6	23,102,120,80,137,138,	0,761,1089,1413,2904,3574,
chr11	91939700	92143408	GLEAN_09206	1000	-	91939700	92143408	0	11	126,98,138,141,108,110,177,173,149,90,259,	0,4714,28297,43944,59588,93249,107962,122838,186058,200967,203449,
chr11	93289904	93291401	GLEAN_24012	1000	+	93289904	93291401	0	1	1497,	0,
chr11	93391375	93411090	GLEAN_24014	1000	+	93391375	93411090	0	4	57,108,51,105,	0,3710,15864,19610,
chr11	93451861	93654944	GLEAN_24015	1000	+	93451861	93654944	0	17	9,84,90,93,127,138,94,68,127,158,52,84,106,93,106,92,87,	0,10635,26140,29322,47959,155146,157631,162194,180762,182144,184442,196589,197974,199867,200138,200835,202996,
chr11	93683872	93770104	GLEAN_24016	1000	+	93683872	93770104	0	9	143,70,75,100,119,65,64,27,57,	0,26769,55808,69435,71138,79875,82305,83345,86175,
chr11	93813813	93876370	GLEAN_24017	1000	+	93813813	93876370	0	23	60,27,76,99,104,109,46,107,116,105,75,112,99,117,176,159,67,108,119,139,216,127,178,	0,1036,11178,11893,13056,19570,21820,22856,23980,26265,27525,30116,38999,39453,40129,41804,48167,53772,55097,57510,58666,60335,62379,
chr11	93910264	93915114	GLEAN_24006	1000	-	93910264	93915114	0	6	6,113,87,82,99,9,	0,164,616,1278,1671,4841,
chr11	93924771	93938861	GLEAN_24005	1000	-	93924771	93938861	0	3	336,74,37,	0,13441,14053,
chr11	94154826	94158622	GLEAN_12824	1000	-	94154826	94158622	0	7	366,149,172,167,91,82,92,	0,1114,1426,1711,2228,3136,3704,
chr11	94421963	94436711	GLEAN_26468	1000	-	94421963	94436711	0	5	69,49,82,71,35,	0,434,1977,10291,14713,
chr11	94517223	94542503	GLEAN_26471	1000	+	94517223	94542503	0	16	99,222,111,149,61,255,232,113,70,143,191,130,105,83,64,69,	0,3303,8691,11022,11403,11647,14684,15545,15822,19699,19945,20685,21611,22841,23890,25211,
chr11	94562394	94609971	GLEAN_26472	1000	+	94562394	94609971	0	56	237,126,141,147,134,145,155,136,102,138,111,78,156,205,182,244,123,218,93,135,149,60,199,105,24,36,48,92,145,182,100,198,147,104,163,15,132,138,105,209,121,122,133,99,160,77,210,297,113,18,55,197,54,147,148,126,	0,1227,5049,5373,6827,7127,7354,8209,10007,10991,11625,12414,12600,12974,13682,14203,14616,15404,16345,17021,18229,19453,20620,22175,22705,23271,25378,26149,26547,26792,27564,27788,28089,29628,29837,30395,32014,32399,33379,34793,35998,36303,36761,38513,40197,40971,41628,42208,43008,43453,45856,46334,46625,46763,46997,47451,
chr11	94748994	94756296	GLEAN_26462	1000	-	94748994	94756296	0	10	69,148,103,99,73,131,50,90,160,91,	0,1055,1349,1923,2129,3287,3643,3796,4122,7211,
chr11	94894799	94902109	GLEAN_26477	1000	+	94894799	94902109	0	2	2157,276,	0,7034,
chr11	94972621	94988836	GLEAN_26458	1000	-	94972621	94988836	0	12	108,241,15,101,90,24,63,93,134,129,142,63,	0,409,783,1053,1442,2069,3812,6013,6380,10671,11793,16152,
chr11	95737659	95767026	GLEAN_26487	1000	+	95737659	95767026	0	23	81,54,63,132,97,70,114,79,448,138,110,173,95,34,46,181,127,170,82,109,103,72,161,	0,5045,6849,7189,8334,8699,9844,11009,12912,13904,14411,14801,15607,22737,22934,24097,24356,25174,25423,26488,27439,28604,29206,
chr11	96305791	96349901	GLEAN_19499	1000	+	96305791	96349901	0	14	105,69,189,57,75,71,31,91,85,65,132,157,66,46,	0,2262,3682,10051,12059,15314,15597,20633,23382,23975,33059,38306,42824,44064,
chr11	96519481	96527997	GLEAN_19502	1000	+	96519481	96527997	0	9	122,102,46,90,66,69,177,129,81,	0,1725,3485,3817,4966,6002,7221,7799,8435,
chr11	97183245	97187600	GLEAN_19490	1000	-	97183245	97187600	0	7	182,49,95,143,97,160,108,	0,645,2262,2447,2751,3699,4247,
chr11	97983110	98014430	GLEAN_09175	1000	-	97983110	98014430	0	17	517,162,188,123,111,183,152,44,559,105,176,74,155,145,153,104,106,	0,869,1115,5677,6606,7561,8728,9467,10558,11367,15534,21325,21777,23427,25715,26967,31214,
chr11	98138941	98181413	GLEAN_09174	1000	-	98138941	98181413	0	18	176,115,243,202,96,122,33,87,69,85,104,216,329,194,60,194,111,39,	0,2131,3670,4054,4521,4804,5257,5749,6245,7508,8040,8356,9567,10139,11016,11870,13297,42433,
chr11	98193860	98202385	GLEAN_09173	1000	-	98193860	98202385	0	6	685,135,36,48,66,71,	0,1627,2479,2598,7796,8454,
chr11	98302502	98305740	GLEAN_03823	1000	+	98302502	98305740	0	8	3,121,150,141,80,131,70,105,	0,680,1306,1736,2074,2469,2888,3133,
chr11	99282409	99358579	GLEAN_23259	1000	+	99282409	99358579	0	23	466,96,1163,95,563,88,113,53,128,88,147,76,101,49,106,91,146,135,130,123,151,189,698,	0,4397,9836,11199,14845,15728,20119,24951,30788,32403,33622,39471,61921,63402,63974,64214,65045,66374,66747,69069,70104,73373,75472,
chr11	99565683	99584197	GLEAN_23263	1000	+	99565683	99584197	0	10	138,121,74,108,103,109,214,87,139,116,	0,4026,4910,8260,9336,9713,10577,13232,13913,18398,
chr11	99785685	99789772	GLEAN_23256	1000	-	99785685	99789772	0	6	17,105,111,74,140,90,	0,239,1019,2250,3188,3997,
chr11	99873367	99981088	GLEAN_23267	1000	+	99873367	99981088	0	18	21,213,194,60,194,329,216,104,85,69,87,33,122,96,202,243,115,176,	0,94211,95657,96645,97388,97825,99149,99577,100128,101407,101885,102431,102795,103104,103465,103808,105475,107545,
chr11	99927342	99935866	GLEAN_23253	1000	-	99927342	99935866	0	7	222,430,135,36,48,66,71,	0,255,1627,2479,2598,7795,8453,
chr11	100495406	100498857	GLEAN_11586	1000	-	100495406	100498857	0	5	62,94,161,52,78,	0,532,1207,1697,3373,
chr11	100611483	100611891	GLEAN_12108	1000	+	100611483	100611891	0	1	408,	0,
chr11	100657843	100665079	GLEAN_12109	1000	+	100657843	100665079	0	8	118,111,51,155,183,177,421,65,	0,5302,5694,5836,6155,6430,6677,7171,
chr11	100897184	100914401	GLEAN_14470	1000	+	100897184	100914401	0	8	77,48,51,54,48,36,129,691,	0,5453,6589,7293,7727,8569,11741,16526,
chr11	100958362	100958941	GLEAN_14471	1000	+	100958362	100958941	0	1	579,	0,
chr11	100959893	100961523	GLEAN_14472	1000	+	100959893	100961523	0	2	157,26,	0,1604,
chr11	100962743	100963045	GLEAN_14473	1000	+	100962743	100963045	0	2	115,95,	0,207,
chr11	101206986	101232038	GLEAN_14476	1000	+	101206986	101232038	0	31	60,3582,131,98,127,199,175,143,62,139,240,98,82,118,112,106,141,114,193,231,83,132,81,57,112,138,77,78,60,78,69,	0,206,5378,7782,9039,9580,9862,10884,11849,12017,12507,13627,14111,14332,14591,14845,15581,16523,16884,17393,18019,18772,20734,20994,21136,21645,22020,22716,23252,24121,24983,
chr12	8463823	8504420	GLEAN_08327	1000	-	8463823	8504420	0	13	102,182,91,108,97,35,17,54,71,70,91,61,38,	0,9280,13480,24845,26631,28234,29049,29445,31932,33309,34034,40407,40559,
chr12	8639050	8661108	GLEAN_08334	1000	+	8639050	8661108	0	10	2,73,63,124,168,47,76,206,218,211,	0,936,3406,3558,5384,6637,7143,9890,14076,21847,
chr12	9438249	9474390	GLEAN_20850	1000	+	9438249	9474390	0	11	60,117,48,135,265,4504,156,84,47,161,141,	0,6044,9007,10572,15519,16775,26003,29286,30148,33454,36000,
chr12	12115160	12143363	GLEAN_02966	1000	-	12115160	12143363	0	8	219,99,165,135,106,105,133,88,	0,6864,11351,12428,16228,19693,21029,28115,
chr12	13027651	13041199	GLEAN_05234	1000	+	13027651	13041199	0	8	68,89,99,125,120,99,168,81,	0,640,2737,4773,6233,7051,9104,13467,
chr12	14325676	14328201	GLEAN_05243	1000	+	14325676	14328201	0	5	28,74,191,106,186,	0,263,900,1450,2339,
chr12	14564041	14588721	GLEAN_16802	1000	+	14564041	14588721	0	6	117,129,207,111,151,86,	0,19812,21431,22502,23334,24594,
chr12	14975088	15354796	GLEAN_16804	1000	+	14975088	15354796	0	27	1034,172,138,76,77,238,270,59,158,60,139,54,125,175,87,139,69,119,106,176,114,150,284,213,167,128,315,	0,46692,290301,309140,333000,345884,348840,350199,351635,353710,354979,357244,359574,360071,361821,364447,365105,365960,367444,367637,369146,369958,370203,370588,373085,374439,379393,
chr12	17466092	17515374	GLEAN_21694	1000	+	17466092	17515374	0	8	102,165,119,169,60,66,144,180,	0,3720,9607,18785,23931,29159,39958,49102,
chr12	22316621	22342603	GLEAN_23017	1000	-	22316621	22342603	0	10	116,86,152,60,114,93,69,47,172,66,	0,2169,9132,14132,19106,20779,21412,21816,22268,25916,
chr12	23639660	23805671	GLEAN_11317	1000	+	23639660	23805671	0	15	169,72,82,75,64,1391,174,160,199,211,115,222,218,177,118,	0,109735,112490,123419,131481,142432,145017,146324,154178,158405,159173,160126,161085,165011,165893,
chr12	24258825	24259419	GLEAN_11318	1000	+	24258825	24259419	0	1	594,	0,
chr12	24540374	24788647	GLEAN_11310	1000	-	24540374	24788647	0	61	259,203,111,84,99,150,190,167,162,201,171,75,162,180,141,171,98,608,95,188,122,199,186,104,151,83,91,169,147,257,172,100,155,111,161,173,92,58,125,190,260,87,183,259,108,133,172,87,109,104,102,99,93,169,81,80,91,140,54,200,70,	0,1368,2933,11610,13097,14337,17611,19203,22028,22751,29026,32432,34969,37365,39513,42136,42641,43932,45738,46847,51943,54871,57023,57948,58605,62947,69305,70721,72763,73669,78912,79519,86338,90282,92357,93633,94443,95407,97619,98668,99330,102893,105278,107494,116598,122904,124494,129227,131188,131773,141667,143825,144019,146675,151639,151837,152144,155863,166971,197382,248203,
chr12	26134007	26136401	GLEAN_11324	1000	+	26134007	26136401	0	4	150,146,175,177,	0,376,994,2217,
chr12	26955393	26965711	GLEAN_22038	1000	-	26955393	26965711	0	6	68,94,102,61,98,3,	0,2902,4486,5297,7054,10315,
chr12	28483892	28484294	GLEAN_06942	1000	-	28483892	28484294	0	1	402,	0,
chr12	28652979	28655895	GLEAN_06952	1000	+	28652979	28655895	0	3	445,158,219,	0,1607,2697,
chr12	28786453	28788279	GLEAN_06939	1000	-	28786453	28788279	0	5	90,151,113,62,67,	0,197,856,1438,1759,
chr12	29309818	29374500	GLEAN_14199	1000	-	29309818	29374500	0	13	126,156,79,98,73,70,144,132,58,141,111,76,11,	0,2324,2600,3338,6001,6878,9220,16223,18629,34175,37976,47195,64671,
chr12	33038186	33044385	GLEAN_13310	1000	+	33038186	33044385	0	4	72,110,123,157,	0,188,5694,6042,
chr12	47974922	47988480	GLEAN_04059	1000	-	47974922	47988480	0	4	644,172,123,351,	0,6587,10096,13207,
chr12	51779639	51780752	GLEAN_00584	1000	+	51779639	51780752	0	1	1113,	0,
chr12	60196412	60578562	GLEAN_06350	1000	+	60196412	60578562	0	6	133,131,144,137,176,203,	0,265163,288543,361941,376011,381947,
chr12	61569451	61596751	GLEAN_10401	1000	-	61569451	61596751	0	15	594,85,201,145,214,120,248,1119,208,144,61,87,116,176,88,	0,2455,3654,6319,8116,8657,9127,11485,12930,15502,19245,20356,20831,21866,27212,
chr12	67084560	67149562	GLEAN_02546	1000	-	67084560	67149562	0	12	158,149,133,121,106,120,182,153,75,125,111,82,	0,1813,2797,10780,10985,15958,16517,18614,29491,31556,41263,64920,
chr12	67650660	67857854	GLEAN_02551	1000	+	67650660	67857854	0	35	74,111,121,225,90,164,126,250,102,90,192,95,87,97,38,97,198,141,198,141,38,95,147,80,151,120,111,101,192,156,90,173,106,135,21,	0,12119,12764,25129,29003,31422,32716,34182,36339,46487,49800,63847,64164,73004,73963,79039,87228,88739,90157,91684,92843,93547,103003,108988,126422,139098,143008,144020,145003,150772,171044,178967,179575,192533,207173,
chr12	69421729	69428140	GLEAN_24785	1000	-	69421729	69428140	0	8	87,142,229,220,123,56,112,147,	0,683,2046,2857,3928,5090,5234,6264,
chr12	69429326	69461259	GLEAN_24784	1000	-	69429326	69461259	0	18	108,122,133,84,219,174,90,125,107,88,121,123,105,97,103,193,81,90,	0,2121,2340,3884,5383,7354,7609,7792,13420,15356,17227,17430,19808,20131,21302,23205,25730,31843,
chr12	71346370	71656673	GLEAN_10044	1000	+	71346370	71656673	0	22	58,455,78,48,69,114,54,132,37,79,103,95,151,144,75,69,76,111,109,103,99,72,	0,17529,28873,32806,32962,71154,73374,116227,137096,159481,166208,170713,173107,192647,194139,198380,200144,222264,231301,256000,290442,310231,
chr12	75710121	75713256	GLEAN_16818	1000	-	75710121	75713256	0	2	701,109,	0,3026,
chr12	75741113	75753151	GLEAN_16817	1000	-	75741113	75753151	0	10	151,121,121,105,51,109,89,46,151,46,	0,1605,2686,3513,3698,6003,6867,7648,8456,11992,
chr12	75829141	76200637	GLEAN_16816	1000	-	75829141	76200637	0	37	258,287,192,117,99,117,172,108,44,108,64,182,123,144,171,162,40,222,108,57,41,60,202,107,73,158,93,150,67,45,133,36,36,45,113,81,15,	0,1775,2468,3795,4354,5429,7309,9829,10113,10502,13420,14165,14558,16217,16995,17796,18057,18874,21362,22647,23267,24220,24634,25836,26028,29096,29507,33479,35423,38406,42755,46435,48364,52567,90799,108449,371481,
chr12	77013014	77039261	GLEAN_21243	1000	+	77013014	77039261	0	19	40,116,104,70,74,163,90,83,68,119,193,105,111,86,108,114,279,153,96,	0,189,9520,10374,11317,12262,12656,13738,15425,15943,17526,18879,19220,19406,20045,21350,22840,25223,26151,
chr12	77062163	77073315	GLEAN_21244	1000	+	77062163	77073315	0	9	52,122,217,159,176,126,67,171,140,	0,4800,6507,6837,9190,9846,10512,10666,11012,
chr12	77074998	77091993	GLEAN_21231	1000	-	77074998	77091993	0	7	90,186,176,97,125,159,7,	0,2951,3205,8136,9191,11835,16988,
chr12	77289224	77325632	GLEAN_21226	1000	-	77289224	77325632	0	15	152,229,173,169,165,190,119,122,123,123,123,63,25,167,73,	0,854,2004,4925,6107,7995,8443,8643,10088,13903,14710,16786,18080,27628,36335,
chr12	77393551	77484128	GLEAN_21224	1000	-	77393551	77484128	0	24	76,184,104,209,83,107,74,78,78,107,124,75,115,149,157,105,77,73,81,77,95,104,118,55,	0,1066,5570,5799,9322,9745,10574,11033,12367,13293,13723,14213,14794,15456,16832,17841,19223,20336,20830,24681,27900,38407,46888,90522,
chr13	492854	549217	GLEAN_03526	1000	-	492854	549217	0	8	365,64,102,46,129,46,116,179,	0,1991,12294,19920,27642,29839,38630,56184,
chr13	13105939	13117245	GLEAN_20590	1000	-	13105939	13117245	0	6	160,89,51,141,173,64,	0,642,2280,2931,10690,11242,
chr13	13304362	13611689	GLEAN_20597	1000	+	13304362	13611689	0	26	47,70,114,117,98,110,143,169,132,176,66,60,120,52,138,83,89,54,1293,153,97,51,123,90,84,159,	0,38831,43441,54769,57028,57841,65465,67548,67905,69159,74465,78888,152909,154066,155659,172821,175728,205717,207425,211470,213665,214466,227466,249970,279121,307168,
chr13	15039798	15055317	GLEAN_10840	1000	-	15039798	15055317	0	9	7,97,156,65,144,205,132,35,56,	0,2329,2821,3978,4163,4883,8121,8751,15463,
chr13	15085515	15118027	GLEAN_10839	1000	-	15085515	15118027	0	21	148,112,173,199,114,138,170,140,186,182,126,169,117,129,108,163,105,170,33,75,84,	0,1091,2615,3746,4565,9372,9949,13015,13513,14676,15535,16642,19430,19852,20620,22070,23108,25234,27785,30035,32428,
chr13	16827550	16840377	GLEAN_06972	1000	-	16827550	16840377	0	11	104,73,99,74,152,142,57,98,167,117,123,	0,232,1506,2096,3228,5814,7134,8485,9396,12053,12704,
chr13	17581016	17609419	GLEAN_06966	1000	-	17581016	17609419	0	19	144,87,74,127,152,156,113,63,133,153,91,83,84,151,110,99,163,132,33,	0,1501,2627,2793,3553,4633,5624,6828,7640,8349,9004,11364,12745,13229,14682,15014,15569,22724,28370,
chr13	18346353	18924016	GLEAN_06985	1000	+	18346353	18924016	0	28	22,251,81,102,181,176,132,102,92,84,126,380,140,129,39,189,171,151,190,152,45,228,232,111,243,121,128,397,	0,81312,82466,92486,221774,258997,280536,295574,321701,324020,335394,336509,340661,343719,346105,356058,357582,365740,372193,376947,378159,383360,397846,428881,438777,561167,570926,577266,
chr13	21987903	22101523	GLEAN_06958	1000	-	21987903	22101523	0	26	177,107,150,99,172,105,93,93,93,93,105,111,111,111,111,111,108,105,102,114,102,111,111,105,72,81,	0,2115,27275,28649,30105,31256,34345,36151,39337,42467,44461,50354,50632,58581,61506,64283,66996,68846,72707,74598,84151,96667,102593,104909,113378,113539,
chr13	22213036	22433653	GLEAN_13231	1000	-	22213036	22433653	0	12	69,428,49,120,96,27,94,104,110,55,80,160,	0,2208,3892,34463,102351,130633,132654,134941,147113,172076,217461,220457,
chr13	26828811	26861041	GLEAN_06669	1000	+	26828811	26861041	0	13	166,203,183,74,135,103,116,150,94,159,131,83,125,	0,1904,6350,8772,10630,16574,17833,19126,19644,20546,23992,27483,32105,
chr13	27103211	27103790	GLEAN_17285	1000	-	27103211	27103790	0	1	579,	0,
chr13	27339057	27361329	GLEAN_02980	1000	+	27339057	27361329	0	8	193,104,108,155,91,100,213,215,	0,6139,8182,8960,10945,12915,19415,22057,
chr13	27374101	27394454	GLEAN_02981	1000	+	27374101	27394454	0	9	75,59,111,169,82,182,150,132,54,	0,3992,5147,5901,12690,14444,16555,18343,20299,
chr13	27573145	27576583	GLEAN_14071	1000	+	27573145	27576583	0	8	85,112,64,35,61,57,60,60,	0,1356,1572,1725,2108,2263,2411,3378,
chr13	27672691	27696147	GLEAN_23901	1000	-	27672691	27696147	0	5	105,148,77,101,118,	0,1099,8485,16190,23338,
chr13	31905252	31912734	GLEAN_20783	1000	+	31905252	31912734	0	9	563,61,96,162,126,221,44,86,42,	0,1194,3830,4012,4668,5332,5963,6534,7440,
chr13	36056476	36138729	GLEAN_05043	1000	+	36056476	36138729	0	29	43,62,140,244,223,226,130,48,148,90,87,178,173,156,137,148,146,176,145,277,152,106,208,134,156,144,125,156,87,	0,1205,1508,5202,5885,7254,20407,24352,34717,39146,39321,40674,43426,45627,46988,48192,48461,61141,63798,64283,70365,72781,73463,74400,77406,79033,80446,81910,82166,
chr13	36287515	36582024	GLEAN_21463	1000	-	36287515	36582024	0	16	70,128,187,119,149,123,246,309,113,116,107,196,38,452,682,127,	0,1309,2618,3993,9106,10077,11561,22278,26884,27555,31929,73626,75345,75768,244000,294382,
chr13	37228485	37255464	GLEAN_21462	1000	-	37228485	37255464	0	7	176,67,119,73,62,56,68,	0,3212,3353,5113,9175,21627,26911,
chr13	37872612	37897877	GLEAN_09879	1000	+	37872612	37897877	0	19	2368,149,123,153,119,154,139,170,35,91,93,93,84,90,93,72,96,144,36,	0,11335,12524,13199,13942,14901,16484,18104,18400,21003,21466,21922,22097,22302,22831,23259,23796,24821,25229,
chr13	38984331	39008338	GLEAN_25138	1000	-	38984331	39008338	0	13	51,86,160,87,40,76,106,96,124,122,111,105,51,	0,1208,4442,6572,6753,7757,7915,9158,9951,11372,12325,13480,23956,
chr13	39304503	39316477	GLEAN_25143	1000	+	39304503	39316477	0	9	62,118,68,68,113,144,108,192,78,	0,1171,6850,7413,8794,9290,9662,10582,11896,
chr13	39320576	39325452	GLEAN_25134	1000	-	39320576	39325452	0	5	227,86,106,43,99,	0,585,2513,3354,4777,
chr13	39334347	39362311	GLEAN_25144	1000	+	39334347	39362311	0	19	221,58,87,237,86,145,159,116,124,81,90,107,154,78,162,87,156,66,90,	0,1450,4069,4838,5201,6299,6876,7358,9440,10531,14496,15554,16916,19488,20628,21621,22976,23506,27874,
chr13	39449004	39449898	GLEAN_25133	1000	-	39449004	39449898	0	1	894,	0,
chr13	40731560	40825290	GLEAN_02317	1000	+	40731560	40825290	0	14	659,63,154,93,646,316,114,151,166,60,105,97,44,68,	0,8276,10371,15307,23959,24986,48576,55353,66048,67087,79020,81145,93221,93662,
chr13	41783546	41788342	GLEAN_02265	1000	+	41783546	41788342	0	4	91,136,146,86,	0,734,4086,4710,
chr13	43077885	43139412	GLEAN_08000	1000	-	43077885	43139412	0	14	180,119,64,128,127,113,93,138,148,153,176,200,97,232,	0,1442,3785,3924,4589,4923,5914,8218,9313,13245,13763,19603,34411,61295,
chr13	43532887	43560509	GLEAN_20945	1000	-	43532887	43560509	0	11	147,55,145,172,100,132,199,135,100,108,45,	0,236,479,2018,3446,5638,6029,11973,14626,17656,27577,
chr13	44159826	44212399	GLEAN_04812	1000	-	44159826	44212399	0	23	148,103,100,112,62,165,153,153,88,71,147,70,65,126,93,96,109,45,166,190,78,74,115,	0,223,2749,4322,4677,5723,7313,11811,12446,14081,14511,14867,15392,17411,18109,19449,21068,21333,22328,23830,32138,43417,52458,
chr13	44591127	44613400	GLEAN_19257	1000	+	44591127	44613400	0	4	159,123,83,37,	0,16203,21631,22236,
chr13	44618285	44627737	GLEAN_19258	1000	+	44618285	44627737	0	9	84,168,117,78,123,110,166,83,43,	0,1413,2828,4187,4690,5817,6778,7136,9409,
chr13	45345081	45348731	GLEAN_21784	1000	-	45345081	45348731	0	2	726,102,	0,3548,
chr13	46302773	46307642	GLEAN_11780	1000	+	46302773	46307642	0	6	221,98,68,195,124,80,	0,1749,1981,2785,4575,4789,
chr13	46311779	46316797	GLEAN_11781	1000	+	46311779	46316797	0	3	99,123,141,	0,1425,4877,
chr13	46872380	46910212	GLEAN_11784	1000	+	46872380	46910212	0	13	156,162,78,93,88,56,78,119,208,69,273,186,123,	0,9958,25865,26387,28387,28963,30146,31047,33837,34419,35230,35809,37709,
chr13	51739772	51741684	GLEAN_17555	1000	-	51739772	51741684	0	2	430,173,	0,1739,
chr13	51808621	51813816	GLEAN_17561	1000	+	51808621	51813816	0	5	19,143,139,123,101,	0,1274,3756,4734,5094,
chr13	51842966	51843425	GLEAN_17562	1000	+	51842966	51843425	0	1	459,	0,
chr13	52364339	52374765	GLEAN_17568	1000	+	52364339	52374765	0	9	91,201,113,102,123,39,57,49,167,	0,1293,2609,2942,6313,6743,9302,9897,10259,
chr13	52499510	52587274	GLEAN_17547	1000	-	52499510	52587274	0	22	75,136,152,126,135,77,94,150,136,167,120,98,37,77,91,137,74,85,339,79,42,12,	0,716,2398,2629,9351,9972,10368,11876,12697,13326,14318,15716,19860,28552,29801,42589,42918,44132,66115,67558,80467,87752,
chr13	52872324	52876894	GLEAN_17575	1000	+	52872324	52876894	0	12	36,81,99,121,61,133,134,103,147,95,61,87,	0,155,361,553,2452,2589,2826,3052,3235,3623,3824,4483,
chr13	52877316	52882445	GLEAN_17541	1000	-	52877316	52882445	0	12	375,135,122,149,101,152,188,199,162,115,90,3,	0,1062,1383,1725,2241,2529,2762,3290,3634,4403,4882,5126,
chr13	53024969	53033798	GLEAN_17576	1000	+	53024969	53033798	0	7	3,152,112,153,139,126,38,	0,2689,4540,6494,7361,7829,8791,
chr13	54278601	54292935	GLEAN_08639	1000	-	54278601	54292935	0	8	96,49,27,102,60,149,146,19,	0,581,2467,5256,9009,9909,11796,14315,
chr13	54375064	54384148	GLEAN_08636	1000	-	54375064	54384148	0	6	139,406,120,156,134,587,	0,267,762,1429,1803,8497,
chr13	54385341	54390045	GLEAN_08652	1000	+	54385341	54390045	0	7	93,88,83,82,71,101,88,	0,335,590,3504,3784,4447,4616,
chr13	54473703	54474920	GLEAN_08633	1000	-	54473703	54474920	0	4	118,97,78,40,	0,201,379,1177,
chr13	54816114	54818986	GLEAN_08627	1000	-	54816114	54818986	0	4	174,198,197,118,	0,858,1694,2754,
chr13	56914689	56922563	GLEAN_10244	1000	+	56914689	56922563	0	6	32,169,94,70,103,120,	0,4052,5336,5977,6161,7754,
chr13	56925082	56926939	GLEAN_10245	1000	+	56925082	56926939	0	2	32,124,	0,1733,
chr13	56948449	56957448	GLEAN_10246	1000	+	56948449	56957448	0	6	146,164,180,151,163,111,	0,603,4854,6763,7510,8888,
chr13	56958385	56968660	GLEAN_10241	1000	-	56958385	56968660	0	15	35,130,141,96,115,140,135,166,131,153,108,110,110,113,87,	0,123,507,721,1140,1904,2450,2870,3663,3997,4644,5134,6614,6947,10188,
chr13	57032867	57045990	GLEAN_10240	1000	-	57032867	57045990	0	11	147,68,131,121,59,74,55,98,19,45,35,	0,371,654,941,1170,1342,1547,4705,8928,10066,13088,
chr13	59984287	59989639	GLEAN_05338	1000	-	59984287	59989639	0	7	93,63,120,123,125,127,96,	0,386,1064,1599,2345,3117,5256,
chr13	60041955	60048220	GLEAN_22972	1000	+	60041955	60048220	0	5	169,278,198,391,260,	0,1561,1942,3245,6005,
chr13	60103340	60146348	GLEAN_22974	1000	+	60103340	60146348	0	9	69,95,94,140,79,114,55,96,158,	0,5066,6316,8422,16302,38951,41848,42007,42850,
chr13	62141618	62146120	GLEAN_08060	1000	+	62141618	62146120	0	4	179,115,127,65,	0,1990,3131,4437,
chr13	62146926	62196239	GLEAN_08014	1000	-	62146926	62196239	0	3	84,61,23,	0,36006,49290,
chr13	62332693	62339151	GLEAN_08061	1000	+	62332693	62339151	0	7	256,73,48,167,114,197,45,	0,1590,1850,3872,4684,5003,6413,
chr13	62348151	62366317	GLEAN_08013	1000	-	62348151	62366317	0	9	176,86,57,149,101,136,104,178,15,	0,825,4634,7147,7870,8677,11596,13351,18151,
chr13	62422029	62442170	GLEAN_25795	1000	+	62422029	62442170	0	9	105,98,75,166,93,110,138,165,163,	0,2626,8599,11149,11918,13293,13781,18532,19978,
chr13	62453745	62477892	GLEAN_25796	1000	+	62453745	62477892	0	4	37,48,113,129,	0,122,19840,24018,
chr13	63295505	63312353	GLEAN_25808	1000	+	63295505	63312353	0	8	70,186,81,187,102,142,188,256,	0,7830,10169,13830,14174,15200,16147,16592,
chr13	63847211	63884105	GLEAN_10567	1000	+	63847211	63884105	0	12	183,99,83,89,86,126,58,84,37,103,86,151,	0,7667,12765,19110,20991,21174,21996,24949,27963,30264,34457,36743,
chr13	64119631	64120624	GLEAN_10558	1000	-	64119631	64120624	0	1	993,	0,
chr13	64121431	64133171	GLEAN_10557	1000	-	64121431	64133171	0	7	111,54,119,372,66,190,231,	0,2208,2495,3077,4197,5699,11509,
chr13	64793797	64825793	GLEAN_02885	1000	-	64793797	64825793	0	15	45,77,64,43,68,168,60,177,92,64,64,156,129,115,124,	0,2419,3511,5839,6402,7972,10084,12019,13323,15935,19507,20808,27283,28904,31872,
chr13	65541740	65597893	GLEAN_05151	1000	-	65541740	65597893	0	13	44,149,37,69,2961,122,1117,147,858,129,123,156,235,	0,8429,12394,14678,17672,24176,26866,30541,32732,34318,41755,52530,55918,
chr13	65675794	65722265	GLEAN_05158	1000	+	65675794	65722265	0	18	178,196,92,104,73,76,115,138,171,134,133,57,81,109,69,177,75,128,	0,8819,33168,33478,33776,34128,34365,39119,40251,40730,41055,41270,41518,43238,44792,45159,46127,46343,
chr13	65883341	65910472	GLEAN_05147	1000	-	65883341	65910472	0	11	501,122,145,125,142,212,126,106,40,111,107,	0,3346,7274,12288,15131,16277,18905,21874,24512,26677,27024,
chr13	66036473	66036671	GLEAN_05146	1000	-	66036473	66036671	0	1	198,	0,
chr13	66037700	66043038	GLEAN_05145	1000	-	66037700	66043038	0	6	10,182,177,176,86,107,	0,2221,2590,3302,5011,5231,
chr13	66267625	66281353	GLEAN_05163	1000	+	66267625	66281353	0	13	88,71,88,120,94,166,58,32,97,65,137,56,80,	0,225,409,707,5833,6796,7108,11472,12255,12428,13183,13396,13648,
chr13	66399636	66463423	GLEAN_05135	1000	-	66399636	66463423	0	18	101,79,106,82,33,78,205,66,138,153,118,54,66,195,50,64,86,33,	0,198,527,1069,3357,7113,7742,8844,10822,13063,13528,15709,15859,18443,22965,24764,25447,63754,
chr13	67305041	67317638	GLEAN_05131	1000	-	67305041	67317638	0	9	104,88,148,75,60,88,73,74,55,	0,909,2171,3592,4155,8224,9877,10586,12542,
chr13	67636825	67730718	GLEAN_05176	1000	+	67636825	67730718	0	17	13,194,90,176,76,135,177,119,106,92,115,195,87,96,76,130,289,	0,3893,13413,14031,18942,20032,22265,23894,24708,37193,39005,43059,44528,46114,47536,49479,93604,
chr13	68573630	68667584	GLEAN_13291	1000	+	68573630	68667584	0	21	33,25,103,124,56,96,76,113,116,122,123,188,145,144,186,69,115,128,95,150,103,	0,364,36553,51606,52784,55239,56280,59628,67569,70967,72124,73836,74286,85068,86268,87459,88040,89113,92394,92707,93851,
chr13	68922630	68939020	GLEAN_13287	1000	-	68922630	68939020	0	7	900,120,195,453,207,152,652,	0,6101,7115,9657,11222,11822,15738,
chr13	73642458	73658231	GLEAN_17887	1000	-	73642458	73658231	0	10	139,228,181,91,170,138,80,191,162,39,	0,1007,2881,4343,5234,5530,6321,7958,8700,15734,
chr13	74230602	74326535	GLEAN_01928	1000	+	74230602	74326535	0	20	175,240,152,170,151,176,129,57,130,193,217,97,95,60,170,143,124,34,54,31,	0,21307,55843,63992,69031,70514,72806,75052,75581,77518,90050,90368,90908,91862,92365,92721,93889,94631,94907,95902,
chr13	74331353	74359517	GLEAN_01927	1000	-	74331353	74359517	0	21	12,142,175,235,105,294,172,127,264,195,136,869,392,148,141,102,189,175,101,173,86,	0,324,941,1912,3940,5317,11323,12724,12964,17870,19051,20112,21144,22480,23664,24301,24535,25148,26530,27114,28078,
chr13	74662368	74775970	GLEAN_01929	1000	+	74662368	74775970	0	22	25,149,219,114,93,88,56,78,116,482,141,153,513,396,191,81,79,240,158,67,84,140,	0,29559,38739,41673,44328,45572,48952,50272,51758,55808,74120,84268,87018,92404,94730,100957,103945,104960,106567,107878,111525,113462,
chr13	74791331	75023390	GLEAN_01925	1000	-	74791331	75023390	0	15	81,101,122,115,161,59,90,84,143,178,68,117,143,43,172,	0,10692,13100,14180,16903,22593,41201,134525,147288,153516,155161,219096,224586,228583,231887,
chr13	75262892	75266344	GLEAN_01930	1000	+	75262892	75266344	0	2	283,479,	0,2973,
chr13	75509803	75535421	GLEAN_01935	1000	+	75509803	75535421	0	21	78,41,73,51,182,100,152,79,36,51,123,135,105,109,137,164,113,108,83,78,201,	0,371,848,1265,4879,6685,7873,10435,11646,13528,17733,18155,18863,19051,19487,20715,20978,21273,22154,24220,25417,
chr13	76265484	76276759	GLEAN_04536	1000	-	76265484	76276759	0	12	253,84,166,201,166,98,88,87,101,128,178,187,	0,906,1104,5177,6061,6320,6526,7146,7387,7804,10394,11088,
chr13	76283439	76287735	GLEAN_04535	1000	-	76283439	76287735	0	4	209,138,147,550,	0,1534,1862,3746,
chr13	76313057	76316147	GLEAN_04534	1000	-	76313057	76316147	0	3	241,68,162,	0,1409,2928,
chr13	76737289	76754326	GLEAN_15151	1000	-	76737289	76754326	0	21	19,75,88,124,95,103,107,178,82,154,142,100,151,174,106,87,47,166,60,147,93,	0,153,1196,2048,2268,3679,3951,5639,5929,7259,8262,8522,9327,10143,11125,11922,12131,13073,13491,15541,16944,
chr13	76804217	76845653	GLEAN_15152	1000	+	76804217	76845653	0	14	205,125,157,139,166,99,213,144,147,76,320,123,86,16,	0,1863,5272,7645,9035,22655,34543,35718,37005,38393,38669,39562,40442,41420,
chr13	76904934	76984773	GLEAN_15148	1000	-	76904934	76984773	0	39	177,118,139,169,131,115,55,139,136,130,131,161,173,152,170,41,100,148,159,129,152,172,85,206,112,169,109,140,100,235,131,152,69,232,180,147,124,31,121,	0,715,3289,4593,7782,10497,12078,12238,12822,14198,14462,16188,19047,21035,24126,24397,26675,27899,32446,33626,34899,35674,35948,37350,38083,40015,41128,42568,43421,44636,46050,48408,50383,56077,56665,57809,65461,66689,79718,
chr13	78232940	78245337	GLEAN_22504	1000	+	78232940	78245337	0	6	146,151,107,115,108,66,	0,4107,6016,6461,10867,12331,
chr13	78464482	78472728	GLEAN_12905	1000	-	78464482	78472728	0	3	3108,93,108,	0,6257,8138,
chr13	80226075	80241274	GLEAN_24792	1000	+	80226075	80241274	0	2	63,21,	0,15178,
chr13	80254441	80286268	GLEAN_24793	1000	+	80254441	80286268	0	9	21,91,101,99,138,210,162,227,187,	0,14602,17558,19908,25471,28689,29208,29741,31640,
chr14	80204	84401	GLEAN_12059	1000	-	80204	84401	0	4	1361,111,127,33,	0,3223,3726,4164,
chr14	92481	94786	GLEAN_12058	1000	-	92481	94786	0	5	159,116,219,142,138,	0,387,1508,1943,2167,
chr14	195745	197512	GLEAN_12056	1000	-	195745	197512	0	3	568,585,329,	0,668,1438,
chr14	259683	262582	GLEAN_12070	1000	+	259683	262582	0	3	221,212,392,	0,783,2507,
chr14	279982	282593	GLEAN_12072	1000	+	279982	282593	0	7	37,29,38,90,106,113,145,	0,562,709,953,1659,1868,2466,
chr14	396497	404619	GLEAN_12073	1000	+	396497	404619	0	36	31,143,81,152,147,140,111,94,88,123,52,95,75,81,90,111,142,179,137,175,207,90,144,153,117,91,85,142,153,177,67,48,156,130,139,48,	0,120,425,587,819,1082,1304,1487,1669,1830,2031,2353,2517,2681,2832,3091,3270,3495,3756,4048,4298,4578,4748,4978,5848,6091,6253,6438,6652,6881,7158,7295,7424,7650,7860,8074,
chr14	404801	418212	GLEAN_12051	1000	-	404801	418212	0	15	106,117,253,92,79,82,84,132,114,141,201,76,150,104,12,	0,184,370,684,855,1015,1194,1436,1639,1825,2046,2355,6145,6728,13399,
chr14	478848	487874	GLEAN_03296	1000	-	478848	487874	0	26	147,98,161,158,150,135,147,185,175,102,161,152,113,139,138,171,113,266,68,139,166,196,124,100,192,171,	0,428,700,947,1214,1541,1763,2028,3680,3925,4107,4836,5221,5468,5687,5962,6220,6420,6814,6974,7198,7431,7796,7998,8592,8855,
chr14	489553	489847	GLEAN_03295	1000	-	489553	489847	0	1	294,	0,
chr14	499535	502695	GLEAN_03300	1000	+	499535	502695	0	12	74,180,112,148,102,197,197,154,84,191,171,244,	0,297,562,841,1068,1257,1526,1821,2137,2374,2645,2916,
chr14	512896	515058	GLEAN_03301	1000	+	512896	515058	0	7	132,197,127,158,161,101,105,	0,709,988,1200,1443,1855,2057,
chr14	521726	523191	GLEAN_03302	1000	+	521726	523191	0	7	83,129,166,122,120,141,22,	0,186,390,686,897,1176,1443,
chr14	538235	539927	GLEAN_03305	1000	+	538235	539927	0	6	563,101,99,92,123,180,	0,635,826,1132,1313,1512,
chr14	634453	639101	GLEAN_03308	1000	+	634453	639101	0	12	109,137,125,76,62,97,137,270,106,66,70,206,	0,379,753,2033,2175,2323,2499,2717,3962,4146,4302,4442,
chr14	799829	810001	GLEAN_07041	1000	+	799829	810001	0	2	8982,990,	0,9182,
chr14	828139	840228	GLEAN_07043	1000	+	828139	840228	0	11	24,96,90,51,162,93,214,191,136,236,300,	0,6928,7135,8078,10084,10316,10514,10817,11141,11465,11789,
chr14	840293	860505	GLEAN_07044	1000	+	840293	860505	0	42	28,77,72,118,61,90,57,64,75,145,119,69,77,167,131,123,168,384,63,90,78,324,81,96,66,111,294,186,111,48,75,60,84,108,160,139,186,143,38,75,52,146,	0,605,827,2079,2304,2474,2665,2808,2963,3110,3634,3919,4041,4187,4438,4660,5607,6305,7335,7808,8303,9023,9430,9587,9792,10155,10345,10733,16204,16396,16574,17493,18088,18290,18490,18722,18961,19233,19467,19624,19915,20066,
chr14	949169	952756	GLEAN_07048	1000	+	949169	952756	0	10	146,115,129,74,134,65,67,80,100,56,	0,483,1645,1852,2114,2350,2714,2928,3217,3531,
chr14	971415	980149	GLEAN_07050	1000	+	971415	980149	0	9	66,1067,121,72,100,101,219,195,39,	0,1635,4449,4675,7621,7797,8052,8386,8695,
chr14	981363	984452	GLEAN_07051	1000	+	981363	984452	0	13	226,128,83,131,116,197,141,85,81,103,140,108,63,	0,300,507,800,1022,1384,1663,2059,2236,2399,2606,2837,3026,
chr14	994711	998582	GLEAN_07034	1000	-	994711	998582	0	10	240,74,142,176,96,54,103,136,193,214,	0,360,526,1113,1412,1992,2304,2547,3291,3657,
chr14	1514998	1658334	GLEAN_07967	1000	+	1514998	1658334	0	9	88,119,117,147,140,196,83,59,92,	0,54170,72612,78665,90166,102315,121280,141387,143244,
chr14	3239151	3247238	GLEAN_09067	1000	-	3239151	3247238	0	3	1073,100,294,	0,3568,7793,
chr14	7307960	7330831	GLEAN_20352	1000	+	7307960	7330831	0	4	372,304,75,440,	0,2953,20143,22431,
chr14	7532084	7574504	GLEAN_20354	1000	+	7532084	7574504	0	15	63,36,106,121,63,61,87,57,104,57,52,48,36,52,212,	0,3939,17601,19419,23186,23991,25461,27789,30588,32706,33579,34961,36123,38935,42208,
chr14	8130639	8206170	GLEAN_15296	1000	-	8130639	8206170	0	20	143,163,367,196,100,182,165,108,57,198,189,253,83,126,214,78,89,85,172,83,	0,2510,3920,6039,7537,8613,12403,29844,31161,37904,38382,40659,44423,50026,50734,55319,55640,59941,60177,75448,
chr14	14398637	14430325	GLEAN_15012	1000	+	14398637	14430325	0	9	116,113,50,93,94,185,183,144,90,	0,6181,7143,8244,21767,22702,29590,30808,31598,
chr14	14847687	14870716	GLEAN_15016	1000	+	14847687	14870716	0	8	153,112,65,27,96,53,111,139,	0,9749,14375,15451,16042,17432,18924,22890,
chr14	14923501	14926018	GLEAN_15002	1000	-	14923501	14926018	0	1	2517,	0,
chr14	18685174	18692241	GLEAN_00077	1000	-	18685174	18692241	0	4	132,114,193,101,	0,3068,3746,6966,
chr14	18692361	18723731	GLEAN_00091	1000	+	18692361	18723731	0	12	22,66,50,64,144,43,86,41,77,71,127,103,	0,5435,7276,8704,9846,10093,18744,18910,24035,27461,28795,31267,
chr14	18724669	18726484	GLEAN_00076	1000	-	18724669	18726484	0	1	1815,	0,
chr14	19939791	19967745	GLEAN_06241	1000	-	19939791	19967745	0	22	78,71,137,59,48,55,229,109,166,1901,127,104,62,82,187,185,171,427,203,171,127,71,	0,795,2634,4356,5587,6497,7113,7423,8082,11680,13669,14188,15523,15705,15868,16217,19055,22233,24036,26515,26831,27883,
chr14	20501762	20518026	GLEAN_06236	1000	-	20501762	20518026	0	9	54,177,102,74,71,48,66,32,69,	0,1927,3207,5218,6261,8084,9650,14767,16195,
chr14	21009207	21009801	GLEAN_16910	1000	+	21009207	21009801	0	1	594,	0,
chr14	21810008	21811704	GLEAN_16901	1000	-	21810008	21811704	0	2	216,129,	0,1567,
chr14	22893061	22894193	GLEAN_02299	1000	+	22893061	22894193	0	4	3,100,74,183,	0,187,546,949,
chr14	22929015	22976668	GLEAN_02291	1000	-	22929015	22976668	0	12	203,132,154,77,183,153,150,104,99,106,46,132,	0,3353,5382,24951,27437,37553,39085,39618,39844,42092,43859,47521,
chr14	23143728	23168527	GLEAN_02300	1000	+	23143728	23168527	0	6	325,168,194,61,140,117,	0,10488,13621,20271,22375,24682,
chr14	24089863	24107526	GLEAN_13277	1000	+	24089863	24107526	0	8	51,79,110,162,176,172,92,55,	0,7076,8420,11195,12910,15636,16491,17608,
chr14	25538874	25619907	GLEAN_13278	1000	+	25538874	25619907	0	13	492,378,309,117,320,158,72,68,83,93,112,69,96,	0,811,1242,1734,1929,2635,37119,47089,54053,54564,60708,78863,80937,
chr14	25991533	26030896	GLEAN_12494	1000	+	25991533	26030896	0	5	112,150,45,69,245,	0,31969,32860,34339,39118,
chr14	26039614	26179033	GLEAN_12495	1000	+	26039614	26179033	0	24	40,261,93,72,123,33,57,54,33,39,36,45,42,86,87,151,137,99,90,138,136,92,134,151,	0,2178,14631,16298,21100,24057,25334,25881,26386,29824,30393,31696,45772,76423,87922,93053,96892,99866,103888,108824,123505,129693,130156,139268,
chr14	27782183	27812278	GLEAN_22878	1000	+	27782183	27812278	0	5	24,25,86,1599,24,	0,519,6462,15254,30071,
chr14	30138501	30156069	GLEAN_06042	1000	-	30138501	30156069	0	6	192,75,117,190,92,183,	0,1190,1350,6464,14907,17385,
chr14	30281096	30298499	GLEAN_06040	1000	-	30281096	30298499	0	4	341,84,61,60,	0,2014,6385,17343,
chr14	31272368	31291098	GLEAN_06035	1000	-	31272368	31291098	0	8	85,149,112,86,66,129,235,143,	0,2027,8686,13228,14101,14804,15842,18587,
chr14	35023650	35026251	GLEAN_14815	1000	-	35023650	35026251	0	6	209,110,138,167,109,14,	0,540,749,1368,1803,2587,
chr14	38554146	38586239	GLEAN_04040	1000	-	38554146	38586239	0	11	74,161,144,105,71,85,59,117,122,64,123,	0,8018,9090,10064,10275,16686,18436,19771,20002,21893,31970,
chr14	44579366	44610316	GLEAN_22509	1000	-	44579366	44610316	0	4	72,156,171,132,	0,2704,15024,30818,
chr14	45609442	45614805	GLEAN_09194	1000	+	45609442	45614805	0	4	79,173,102,54,	0,3996,4528,5309,
chr14	46333619	46646902	GLEAN_07757	1000	+	46333619	46646902	0	11	962,94,108,120,133,119,96,90,161,172,186,	0,272068,273632,279124,286612,290603,292167,301741,307512,310518,313097,
chr14	47321349	47325514	GLEAN_09653	1000	+	47321349	47325514	0	4	73,173,102,51,	0,2782,3549,4114,
chr14	48079271	48176402	GLEAN_17116	1000	+	48079271	48176402	0	8	132,157,168,100,150,121,133,98,	0,29907,79956,81673,83008,91711,95194,97033,
chr14	50560168	50580524	GLEAN_14868	1000	-	50560168	50580524	0	13	192,84,150,146,160,224,123,126,207,107,100,130,144,	0,827,2683,5781,6340,7648,9486,9946,10529,11030,12548,13827,20212,
chr14	56551239	56599032	GLEAN_13996	1000	-	56551239	56599032	0	13	39,135,103,110,102,127,125,126,105,43,118,115,90,	0,1059,1480,16013,17328,18457,28872,29676,35268,36426,40033,41674,47703,
chr14	56837333	56887005	GLEAN_14003	1000	+	56837333	56887005	0	11	40,114,65,86,58,86,60,82,111,105,87,	0,6680,7309,11518,19157,30965,31201,37128,37992,40130,49585,
chr14	59456148	59489890	GLEAN_16650	1000	-	59456148	59489890	0	6	169,435,149,1018,197,177,	0,1179,3029,5922,9739,33565,
chr14	59689352	59713812	GLEAN_16648	1000	-	59689352	59713812	0	12	96,127,98,94,93,69,99,92,95,86,68,132,	0,1505,2817,4786,4971,8875,10807,12188,13818,16602,23079,24328,
chr14	62237874	62308923	GLEAN_23966	1000	+	62237874	62308923	0	12	108,114,153,185,758,169,163,81,126,153,98,136,	0,1526,11617,19505,22808,30172,34793,62539,64421,65325,66838,70913,
chr14	64273169	64576590	GLEAN_03150	1000	+	64273169	64576590	0	14	26,81,129,115,165,168,55,49,34,138,126,193,176,159,	0,32928,35878,55591,80186,80856,85154,109497,134329,162043,172104,205332,217975,303262,
chr14	64752593	64843086	GLEAN_03151	1000	+	64752593	64843086	0	12	135,69,172,60,122,21,97,136,89,64,95,113,	0,27414,28533,45182,55977,61641,71451,78322,80382,87241,88432,90380,
chr14	65171807	65232993	GLEAN_03134	1000	-	65171807	65232993	0	7	78,96,99,123,74,112,99,	0,20216,24834,27930,28386,38039,61087,
chr14	65303740	65356243	GLEAN_03133	1000	-	65303740	65356243	0	12	71,157,141,108,125,99,237,66,177,85,102,384,	0,768,2779,5097,8206,14476,19096,20866,22347,23228,36820,52119,
chr14	66345996	66346467	GLEAN_03090	1000	-	66345996	66346467	0	1	471,	0,
chr14	66394871	66395345	GLEAN_03091	1000	+	66394871	66395345	0	1	474,	0,
chr14	69410021	69457551	GLEAN_16992	1000	-	69410021	69457551	0	15	75,151,169,199,219,302,43,133,111,55,99,115,114,129,132,	0,3198,14853,18112,20731,24230,26582,26733,26989,28346,28548,42068,44991,46730,47398,
chr14	69554874	69617990	GLEAN_17000	1000	+	69554874	69617990	0	24	63,116,87,49,169,123,273,1141,492,155,83,94,545,236,253,218,133,153,161,97,167,332,144,155,	0,13514,17335,18582,20111,26056,26747,28874,33540,35035,40541,42838,43077,44140,44831,47097,52712,55905,56503,57510,58693,59312,61920,62961,
chr14	77000510	77003205	GLEAN_12850	1000	+	77000510	77003205	0	3	114,117,72,	0,2241,2623,
chr14	77048361	77091926	GLEAN_12847	1000	-	77048361	77091926	0	19	123,136,138,209,164,175,186,202,140,205,149,148,197,207,176,168,66,206,89,	0,1974,5384,5613,10203,11579,12500,13266,14371,15260,22625,23876,24295,29616,29917,33436,40316,40657,43476,
chr14	80384351	80600722	GLEAN_13674	1000	+	80384351	80600722	0	43	88,117,144,90,156,120,165,162,152,130,146,130,140,127,140,133,63,152,130,123,150,117,147,57,140,124,144,165,39,139,143,110,159,78,87,54,96,54,54,54,67,78,80,	0,5139,9914,18287,42685,43815,45889,49071,54917,56217,58364,62010,66338,73516,75256,76105,77409,79588,86296,88847,90847,94355,105825,110801,118723,120261,120582,121854,122724,122904,127378,131065,133338,142312,145357,151268,153150,154438,154850,169807,185719,212613,216291,
chr14	80744385	80993776	GLEAN_13670	1000	-	80744385	80993776	0	7	93,191,197,140,208,217,517,	0,3111,9444,27578,87015,136364,248874,
chr15	445098	460366	GLEAN_25566	1000	+	445098	460366	0	8	7,255,110,174,235,144,110,99,	0,3786,8314,9220,10634,11686,13249,15169,
chr15	3572693	3573557	GLEAN_18516	1000	-	3572693	3573557	0	1	864,	0,
chr15	9104996	9130853	GLEAN_07830	1000	+	9104996	9130853	0	7	702,232,84,125,171,186,69,	0,1174,11439,12851,16054,21801,25788,
chr15	10010709	10017928	GLEAN_08402	1000	-	10010709	10017928	0	6	130,119,114,89,113,131,	0,1161,4161,5683,6370,7088,
chr15	13459461	13488237	GLEAN_08878	1000	+	13459461	13488237	0	12	57,48,118,96,101,144,151,96,114,65,158,121,	0,15984,17365,17756,18058,21500,22077,23225,25175,26112,27989,28655,
chr15	14670820	14671342	GLEAN_23274	1000	-	14670820	14671342	0	1	522,	0,
chr15	15881267	15884412	GLEAN_25101	1000	-	15881267	15884412	0	3	204,123,201,	0,1694,2944,
chr15	15885515	15886450	GLEAN_25115	1000	+	15885515	15886450	0	2	86,463,	0,472,
chr15	16023748	16032588	GLEAN_25120	1000	+	16023748	16032588	0	5	69,101,150,54,502,	0,5138,6767,7850,8338,
chr15	16335721	16401099	GLEAN_05070	1000	-	16335721	16401099	0	13	165,243,93,161,131,164,97,147,84,275,96,84,12,	0,1649,7878,10024,25207,41133,42112,43341,43687,52038,52846,57467,65366,
chr15	16445355	16481332	GLEAN_05069	1000	-	16445355	16481332	0	5	127,130,125,274,58,	0,10080,28570,34258,35919,
chr15	18822802	18847129	GLEAN_10383	1000	-	18822802	18847129	0	10	94,82,185,139,106,218,729,85,94,143,	0,11300,11624,12126,12626,14585,16502,20304,22209,24184,
chr15	18849567	18858048	GLEAN_10382	1000	-	18849567	18858048	0	14	135,66,87,111,90,71,67,48,123,87,71,91,162,171,	0,924,2623,3390,3968,4750,5231,5474,5744,6013,7042,7484,7965,8310,
chr15	18931854	19059314	GLEAN_10377	1000	-	18931854	19059314	0	25	158,133,164,869,340,110,86,126,151,144,71,156,154,110,78,144,111,119,124,125,162,64,117,19,155,	0,1219,2240,11174,12818,14162,14702,15055,15922,19825,22193,25750,26130,27647,28198,28708,29078,29735,48190,48942,78352,112283,115898,125190,127305,
chr15	19311783	19313121	GLEAN_10391	1000	+	19311783	19313121	0	4	180,178,103,145,	0,293,747,1193,
chr15	19391151	19411842	GLEAN_10374	1000	-	19391151	19411842	0	9	242,172,150,102,135,138,217,89,261,	0,875,1309,1783,2812,3645,4247,5780,20430,
chr15	19919650	19922485	GLEAN_10370	1000	-	19919650	19922485	0	6	29,50,37,75,39,58,	0,562,1337,1950,2130,2777,
chr15	22243584	22273811	GLEAN_21432	1000	+	22243584	22273811	0	19	121,174,113,153,160,203,192,334,121,305,133,188,101,114,175,181,148,158,130,	0,4384,5168,6721,7372,7750,8287,9421,10808,12702,14570,16034,18390,18600,20183,25820,26933,28197,30097,
chr15	22392813	22395509	GLEAN_21436	1000	+	22392813	22395509	0	8	70,312,291,132,31,101,87,74,	0,311,1046,1539,1972,2156,2396,2622,
chr15	22421440	22449333	GLEAN_21437	1000	+	22421440	22449333	0	10	3,264,180,206,165,166,148,109,205,90,	0,12444,13188,13497,14545,20524,23013,23458,25944,27803,
chr15	22863378	22864884	GLEAN_10899	1000	-	22863378	22864884	0	4	95,184,96,3,	0,451,1171,1503,
chr15	22869809	22874139	GLEAN_10898	1000	-	22869809	22874139	0	9	167,139,66,114,86,159,244,233,148,	0,276,771,1024,1613,1945,2604,3154,4182,
chr15	22941650	22948553	GLEAN_10907	1000	+	22941650	22948553	0	14	33,54,73,50,56,78,78,76,114,39,120,54,87,174,	0,2445,2850,3287,3426,3864,4117,4309,5511,5868,6031,6367,6554,6729,
chr15	22997383	23001713	GLEAN_10910	1000	+	22997383	23001713	0	9	148,233,244,159,86,114,66,139,167,	0,943,1482,2226,2631,3192,3493,3915,4163,
chr15	23006743	23008552	GLEAN_10911	1000	+	23006743	23008552	0	4	3,96,184,95,	0,543,1174,1714,
chr15	24221393	24232566	GLEAN_13956	1000	+	24221393	24232566	0	6	173,217,133,101,129,15,	0,6234,7213,9459,9892,11158,
chr15	27568299	27571706	GLEAN_20200	1000	-	27568299	27571706	0	8	198,233,199,203,556,153,206,205,	0,485,916,1355,1763,2402,2702,3202,
chr15	29378877	29381533	GLEAN_20215	1000	+	29378877	29381533	0	6	23,49,79,170,101,34,	0,169,392,1425,1911,2622,
chr15	29418456	29647122	GLEAN_20216	1000	+	29418456	29647122	0	25	68,87,112,105,73,101,164,468,523,87,54,69,81,150,102,109,227,189,118,104,201,159,134,143,23,	0,138876,152220,153325,157900,159380,165213,178938,189865,191114,193945,203431,203674,204941,205647,212198,212452,215631,215915,217864,218808,221884,224434,225447,228643,
chr15	31656090	31732198	GLEAN_03874	1000	-	31656090	31732198	0	6	88,119,109,103,88,108,	0,1877,10608,10888,11898,76000,
chr15	31873868	31886391	GLEAN_03872	1000	-	31873868	31886391	0	10	57,111,80,130,71,89,104,102,45,3,	0,1196,4843,7593,7850,8539,10518,10740,11118,12520,
chr15	34115950	34238614	GLEAN_19666	1000	-	34115950	34238614	0	5	56,127,71,90,136,	0,526,3563,3715,122528,
chr15	34125083	34556967	GLEAN_19667	1000	+	34125083	34556967	0	4	16,141,116,246,	0,4745,14242,431638,
chr15	34340722	34456766	GLEAN_19664	1000	-	34340722	34456766	0	25	41,103,89,187,108,63,126,102,219,123,144,69,107,200,148,91,127,116,258,101,156,102,117,208,264,	0,2642,4417,6032,7208,12206,16778,18077,18481,19728,21326,25310,49931,50549,51774,52929,54108,55063,56354,60775,63882,67549,69306,73439,115780,
chr15	34647367	34751121	GLEAN_19663	1000	-	34647367	34751121	0	29	97,131,48,131,119,116,81,176,778,120,116,208,105,113,56,77,132,168,153,96,150,80,146,97,139,114,204,60,39,	0,928,1149,2909,4889,5363,7009,7412,12891,15364,17710,19309,20333,21107,23630,24231,24741,26613,29213,29447,51636,54181,54798,56990,61844,63975,67796,73534,103715,
chr15	35801176	35866474	GLEAN_19671	1000	+	35801176	35866474	0	22	171,65,66,141,103,132,67,152,111,84,99,142,161,114,126,105,216,259,205,212,122,66,	0,55848,56224,56915,57546,58324,58541,59177,59694,59961,60133,60670,60901,61453,62157,62446,62638,62932,63510,63872,64165,65232,
chr15	36910336	36985586	GLEAN_19653	1000	-	36910336	36985586	0	13	107,97,199,167,108,182,109,147,228,174,141,36,99,	0,441,1499,7622,9413,16775,19481,20698,22364,34125,52204,57726,75151,
chr15	37660428	37667401	GLEAN_19647	1000	-	37660428	37667401	0	4	144,105,81,222,	0,3817,6197,6751,
chr15	37848519	37896881	GLEAN_08293	1000	+	37848519	37896881	0	10	46,141,116,59,20,62,69,102,73,77,	0,3954,12398,16788,18433,19962,20686,23377,24504,48285,
chr15	38056255	38057563	GLEAN_02851	1000	+	38056255	38057563	0	5	232,155,65,115,90,	0,370,766,920,1218,
chr15	38057874	38064484	GLEAN_02850	1000	-	38057874	38064484	0	12	150,131,100,122,128,110,86,84,97,96,166,89,	0,330,568,763,980,1215,1448,1633,1812,2079,2341,6521,
chr15	38171201	38174779	GLEAN_02853	1000	+	38171201	38174779	0	7	99,97,119,222,158,175,156,	0,354,1444,1739,2498,2801,3422,
chr15	38234885	38250085	GLEAN_02856	1000	+	38234885	38250085	0	13	718,176,57,86,64,150,128,115,85,84,116,177,168,	0,6718,6992,7132,7313,7798,8307,8822,9079,9575,14534,14774,15032,
chr15	38250987	38254966	GLEAN_02847	1000	-	38250987	38254966	0	6	410,146,77,172,773,300,	0,563,918,1298,2003,3679,
chr15	38851942	38852293	GLEAN_02866	1000	+	38851942	38852293	0	1	351,	0,
chr15	40983079	41005872	GLEAN_10925	1000	-	40983079	41005872	0	9	194,79,126,143,212,190,128,391,73,	0,482,654,958,1850,4702,5690,7540,22720,
chr15	41061283	41101833	GLEAN_10923	1000	-	41061283	41101833	0	5	11,3693,162,113,191,	0,176,6788,7355,40359,
chr15	41342348	41359627	GLEAN_10921	1000	-	41342348	41359627	0	11	121,61,144,82,100,84,95,124,139,133,42,	0,795,2028,5611,6254,7296,13233,13428,13803,14679,17237,
chr15	42330681	42367274	GLEAN_16639	1000	+	42330681	42367274	0	4	25,214,126,106,	0,32166,34900,36487,
chr15	42647768	42764751	GLEAN_24212	1000	-	42647768	42764751	0	23	195,189,126,123,89,112,151,129,139,139,42,58,68,104,76,62,112,93,183,132,93,215,64,	0,1101,1941,3290,3700,4002,4396,13156,13939,15689,18716,19676,21310,23404,24596,26027,29914,35182,38531,47566,61824,94415,116919,
chr15	44414207	44495045	GLEAN_00349	1000	+	44414207	44495045	0	9	63,38,142,155,108,121,134,102,121,	0,30948,34683,56521,60166,63104,78460,79236,80717,
chr15	44501588	44532214	GLEAN_00333	1000	-	44501588	44532214	0	25	12,219,114,177,137,229,247,158,219,111,69,42,3399,123,141,118,118,158,121,88,81,83,80,86,42,	0,332,655,921,1441,2157,3329,4830,5089,5390,6827,8307,8796,12343,13563,13937,14132,14532,15222,16586,18000,18783,20165,25257,30584,
chr15	44644394	44648310	GLEAN_00354	1000	+	44644394	44648310	0	4	165,189,136,236,	0,3017,3406,3680,
chr15	44660598	44664621	GLEAN_00355	1000	+	44660598	44664621	0	4	150,189,136,281,	0,1100,3474,3742,
chr15	45679129	45774379	GLEAN_09495	1000	+	45679129	45774379	0	33	71,73,52,62,90,89,110,56,60,154,53,75,42,69,131,112,40,64,73,178,113,78,123,71,123,88,48,75,100,113,39,107,211,	0,27683,28735,38292,60806,64494,73948,74817,80118,80988,81372,81609,81786,82363,82702,86746,87336,87514,88318,88530,88924,89696,90640,91180,91524,91972,92297,93383,93609,93959,94440,94588,95039,
chr15	47346365	47387483	GLEAN_11045	1000	+	47346365	47387483	0	16	117,104,94,60,99,94,146,83,151,219,158,148,83,15,113,149,	0,13867,17070,18032,23368,23769,24239,28731,30151,30846,31818,32218,33592,34198,36434,40969,
chr15	47406346	47410843	GLEAN_11042	1000	-	47406346	47410843	0	6	194,188,95,94,131,30,	0,624,1926,3132,3498,4467,
chr15	48571757	49063637	GLEAN_04478	1000	-	48571757	49063637	0	27	183,106,81,148,153,134,98,58,112,37,165,141,83,61,97,135,122,56,107,132,45,101,159,119,72,195,229,	0,6863,7142,12558,13821,14832,18106,30282,31195,37178,50686,51387,51960,79285,87989,96176,100200,104133,106615,107283,119031,128911,134738,192336,213295,214450,491651,
chr15	48644879	48649784	GLEAN_04480	1000	+	48644879	48649784	0	3	139,150,161,	0,2331,4744,
chr15	51578379	51585160	GLEAN_21203	1000	-	51578379	51585160	0	5	192,210,72,119,37,	0,962,3188,3514,6744,
chr15	54779302	54782849	GLEAN_06795	1000	+	54779302	54782849	0	3	426,128,229,	0,1670,3318,
chr15	56264942	56275516	GLEAN_14289	1000	-	56264942	56275516	0	3	203,99,64,	0,6444,10510,
chr15	56582906	56616864	GLEAN_14296	1000	+	56582906	56616864	0	18	57,63,87,239,83,138,53,87,156,109,62,111,150,151,195,104,64,65,	0,12789,12956,15392,15707,19871,21244,21374,22786,23064,25049,25582,25895,27104,31123,31801,32301,33893,
chr15	56625839	56661042	GLEAN_14297	1000	+	56625839	56661042	0	28	108,92,172,123,62,115,108,134,94,99,137,125,151,97,117,102,75,117,134,49,97,111,173,120,99,74,84,112,	0,449,3624,5140,6934,8388,8598,11656,13779,14010,16774,19358,19942,20376,21352,22334,22531,23167,24123,24423,27259,27441,28575,29265,29695,30149,31170,35091,
chr15	56943824	57063111	GLEAN_14285	1000	-	56943824	57063111	0	8	97,196,69,51,234,125,38,42,	0,745,1870,8388,12841,24606,64826,119245,
chr15	57130381	57148101	GLEAN_14299	1000	+	57130381	57148101	0	8	97,246,63,69,69,63,196,100,	0,3908,6594,9941,10129,15565,17321,17620,
chr15	57326827	57350540	GLEAN_14284	1000	-	57326827	57350540	0	7	100,168,136,118,49,101,57,	0,657,3506,5308,7853,13483,23656,
chr15	57633802	57660197	GLEAN_14302	1000	+	57633802	57660197	0	7	148,96,195,66,72,79,205,	0,5476,8251,11146,15526,17658,26190,
chr15	67118221	67119457	GLEAN_12135	1000	-	67118221	67119457	0	1	1236,	0,
chr15	67380407	67385943	GLEAN_12133	1000	-	67380407	67385943	0	11	59,65,120,73,129,81,23,134,77,36,112,	0,502,1938,2184,2346,2605,3632,3872,4353,5173,5424,
chr15	68180122	68205142	GLEAN_19483	1000	-	68180122	68205142	0	8	78,84,207,102,75,125,73,63,	0,376,773,3779,13607,13828,19146,24957,
chr15	70233334	70263053	GLEAN_25227	1000	+	70233334	70263053	0	17	307,96,137,184,148,121,336,211,125,105,134,188,119,145,326,158,91,	0,1302,4269,4725,5484,5737,6798,7715,11218,12335,13643,14762,19841,20083,20641,25711,29628,
chr15	70316270	70334612	GLEAN_25229	1000	+	70316270	70334612	0	13	87,85,107,27,63,58,52,60,94,48,68,76,87,	0,2625,2864,8484,8705,10257,10564,11741,12966,14000,14846,16344,18255,
chr15	70486687	70492565	GLEAN_25234	1000	+	70486687	70492565	0	12	78,84,126,105,63,138,144,149,97,146,82,111,	0,317,1039,1577,1840,2144,2696,2959,3985,4294,5242,5767,
chr15	70563113	70599002	GLEAN_25221	1000	-	70563113	70599002	0	35	105,47,70,107,73,165,108,111,106,121,63,109,159,84,101,54,207,151,187,103,60,102,140,251,191,104,157,236,179,81,114,132,304,597,62,	0,421,2125,4160,4405,4716,10443,12932,13738,13946,14306,14652,17476,17981,19061,20121,21856,22545,22786,23537,23995,25346,26292,26677,27316,27710,28410,28772,29363,31244,32437,33081,33920,34623,35827,
chr15	70663025	70668213	GLEAN_25239	1000	+	70663025	70668213	0	9	54,157,236,156,176,121,128,122,116,	0,211,1525,1879,3191,3531,3824,4323,5072,
chr15	72357986	72378113	GLEAN_20874	1000	-	72357986	72378113	0	10	61,155,128,151,136,2018,1674,70,631,94,	0,281,1354,1588,1915,6877,11037,16849,18343,20033,
chr15	72382569	72391767	GLEAN_20873	1000	-	72382569	72391767	0	16	72,187,89,171,130,46,139,73,222,129,104,231,191,106,186,54,	0,321,1202,1456,2051,4006,4153,4683,5700,6125,6478,6704,7021,7488,8529,9144,
chr15	72702675	72715406	GLEAN_20867	1000	-	72702675	72715406	0	4	152,187,96,27,	0,3257,6544,12704,
chr15	72823625	72831767	GLEAN_20893	1000	+	72823625	72831767	0	9	189,61,114,77,107,66,130,3,147,	0,5283,5576,6449,6750,7028,7173,7330,7995,
chr15	72869167	72887611	GLEAN_20895	1000	+	72869167	72887611	0	19	195,72,153,536,464,184,118,154,18,69,128,151,193,115,88,63,104,84,12,	0,2107,2910,3467,7138,8753,9727,10230,10742,11184,12146,12376,13254,13796,14410,16826,17558,18087,18432,
chr15	74036988	74094927	GLEAN_17099	1000	+	74036988	74094927	0	15	153,138,57,159,102,135,57,156,99,95,163,135,57,207,120,	0,1994,2762,3084,4731,14354,16323,17211,17720,19475,45213,51179,53014,54495,57819,
chr15	74409700	74423058	GLEAN_17106	1000	+	74409700	74423058	0	11	112,101,170,110,77,138,136,98,153,103,53,	0,4046,4535,5276,5698,6033,9203,9420,11788,12110,13305,
chr16	181844	191157	GLEAN_25657	1000	+	181844	191157	0	10	43,345,654,333,324,163,122,132,59,99,	0,860,1952,3768,5048,6608,7146,7907,8159,9214,
chr16	1206651	1224617	GLEAN_01288	1000	+	1206651	1224617	0	8	27,260,123,143,84,146,74,73,	0,3051,6132,11033,11718,14550,16224,17893,
chr16	2568288	2594563	GLEAN_04601	1000	+	2568288	2594563	0	7	17,50,106,56,153,150,200,	0,16999,18583,21551,23956,24928,26075,
chr16	2703040	2729725	GLEAN_04592	1000	-	2703040	2729725	0	11	56,121,71,148,174,116,163,252,199,151,43,	0,1190,2575,6010,8965,10138,10658,14091,15007,24960,26642,
chr16	2789809	2804524	GLEAN_04591	1000	-	2789809	2804524	0	16	35,78,91,43,106,98,121,124,63,95,115,57,126,140,149,122,	0,683,1057,1795,1949,2271,3084,3301,4035,4301,4556,5626,6797,7511,7815,14593,
chr16	3796300	3802117	GLEAN_23352	1000	-	3796300	3802117	0	2	152,979,	0,4838,
chr16	4395626	4397289	GLEAN_10451	1000	-	4395626	4397289	0	2	177,471,	0,1192,
chr16	8771508	8774119	GLEAN_16409	1000	-	8771508	8774119	0	5	195,167,62,102,110,	0,478,1214,1378,2501,
chr16	15246593	15315765	GLEAN_15233	1000	+	15246593	15315765	0	15	83,59,81,141,91,191,116,88,117,171,156,97,185,139,457,	0,13952,14282,15354,15945,30015,41039,52812,53018,54996,58992,64557,67663,67927,68715,
chr16	17976463	18067915	GLEAN_00891	1000	+	17976463	18067915	0	7	346,164,133,111,178,154,159,	0,56855,82887,83144,84880,86690,91293,
chr16	20447323	20514786	GLEAN_23061	1000	-	20447323	20514786	0	32	151,65,79,161,174,198,156,102,80,73,210,52,263,132,357,97,113,208,137,111,60,85,307,132,193,127,95,140,157,100,85,46,	0,256,3601,6591,10165,10801,11489,12684,13016,14344,14855,15535,17531,22169,33255,34924,36358,36930,38133,41541,46154,46623,47595,49757,51338,52242,56029,57383,58829,59816,63392,67417,
chr16	20535225	20561450	GLEAN_23060	1000	-	20535225	20561450	0	10	149,106,198,45,92,49,108,105,128,16,	0,1983,4825,9556,11333,14190,15641,16462,19706,26209,
chr16	20566201	20602925	GLEAN_23067	1000	+	20566201	20602925	0	21	184,149,50,110,91,116,170,91,152,161,103,94,109,103,126,132,107,146,191,145,143,	0,1060,1293,1424,1621,2058,6666,7778,9442,11317,21941,22664,24496,25570,26555,27290,28225,29489,31122,35305,36581,
chr16	20606309	20707637	GLEAN_23059	1000	-	20606309	20707637	0	35	156,159,222,90,219,75,36,71,67,107,174,229,161,106,98,214,128,91,65,83,144,217,140,90,80,149,99,100,102,76,48,82,124,62,115,	0,352,1134,1554,5378,5893,7420,9943,12727,15272,15478,17000,18253,19022,27186,27618,29542,32865,36868,37287,37804,38496,40443,42183,42393,43831,50370,52966,57536,57960,58120,60278,61199,79983,101213,
chr16	21268668	21302356	GLEAN_23070	1000	+	21268668	21302356	0	7	272,174,163,141,62,72,127,	0,13183,21375,22823,32242,32392,33561,
chr16	21313699	21334574	GLEAN_23071	1000	+	21313699	21334574	0	7	59,174,163,141,62,72,130,	0,2952,8431,9456,11845,11999,20745,
chr16	22977940	23004903	GLEAN_26010	1000	-	22977940	23004903	0	9	413,83,82,146,127,332,144,653,321,	0,1093,4117,10242,16067,17691,20546,21812,26642,
chr16	23063993	23121965	GLEAN_26011	1000	+	23063993	23121965	0	28	133,134,87,2806,162,146,132,22,89,78,111,72,105,123,112,56,91,139,102,61,36,68,101,138,69,80,151,314,	0,2994,6698,9146,13327,17198,37341,40278,41016,41355,41516,42646,42895,43701,43934,45224,45583,45822,52115,52878,53050,53161,53349,53618,54503,54696,56509,57658,
chr16	23126112	23171990	GLEAN_26008	1000	-	23126112	23171990	0	10	97,118,123,123,107,64,55,54,70,110,	0,208,2108,4223,23162,23512,29217,29666,37837,45768,
chr16	23367603	23368470	GLEAN_26013	1000	+	23367603	23368470	0	1	867,	0,
chr16	24067238	24067436	GLEAN_14165	1000	-	24067238	24067436	0	1	198,	0,
chr16	25722083	25731242	GLEAN_14178	1000	+	25722083	25731242	0	3	72,69,120,	0,4759,9039,
chr16	25775454	25793295	GLEAN_14179	1000	+	25775454	25793295	0	8	183,181,228,130,206,109,117,202,	0,2516,8884,9615,10268,12891,16908,17639,
chr16	25868444	25871796	GLEAN_14155	1000	-	25868444	25871796	0	7	166,164,93,222,180,71,67,	0,732,1082,1379,1695,2934,3285,
chr16	25927175	25942553	GLEAN_14153	1000	-	25927175	25942553	0	7	222,505,115,170,112,118,120,	0,3281,6675,7622,8121,9710,15258,
chr16	26287608	26328423	GLEAN_14150	1000	-	26287608	26328423	0	23	82,115,62,128,153,99,129,123,84,129,196,133,69,243,141,145,177,117,100,215,125,166,120,	0,360,1038,1862,2872,3528,5071,5742,7523,10434,13577,15918,16168,16499,17384,19289,22120,22894,24856,26377,28103,35132,40695,
chr16	26565446	26565848	GLEAN_12126	1000	-	26565446	26565848	0	1	402,	0,
chr16	26883451	26905543	GLEAN_12129	1000	+	26883451	26905543	0	14	177,411,67,75,123,86,141,82,94,142,108,66,87,288,	0,3430,4082,14620,17569,18424,18621,19256,19427,19769,20137,20380,20883,21804,
chr16	27552976	27582308	GLEAN_00969	1000	-	27552976	27582308	0	12	106,82,112,57,120,118,131,50,130,81,113,190,	0,1357,2873,8603,8750,9939,10708,16966,19319,21642,26916,29142,
chr16	27770300	27787966	GLEAN_00972	1000	+	27770300	27787966	0	8	310,89,154,149,90,63,152,178,	0,1127,7910,8398,10577,13169,15863,17488,
chr16	29023477	29032371	GLEAN_21718	1000	+	29023477	29032371	0	14	463,112,74,140,100,113,264,120,129,169,255,185,72,54,	0,2013,2210,4172,4870,5317,5734,6156,6587,6807,7231,7746,8296,8840,
chr16	31972657	31999527	GLEAN_14039	1000	-	31972657	31999527	0	10	143,154,128,204,166,183,177,111,135,132,	0,2630,4546,5421,7452,10510,12859,17000,20345,26738,
chr16	33586188	33614335	GLEAN_03649	1000	+	33586188	33614335	0	12	189,114,57,103,112,78,140,146,172,159,674,60,	0,1977,4195,5349,6653,8852,11149,11956,23148,26015,26954,28087,
chr16	34298555	34318816	GLEAN_10104	1000	+	34298555	34318816	0	9	165,186,114,57,103,112,78,140,236,	0,8285,10259,12263,13417,14721,16921,19218,20025,
chr16	34625636	34660990	GLEAN_17086	1000	+	34625636	34660990	0	4	305,126,108,67,	0,18547,30014,35287,
chr16	34877921	34901747	GLEAN_01530	1000	-	34877921	34901747	0	10	72,113,139,115,192,123,49,184,114,21,	0,4064,7283,8616,11810,14836,15484,16480,19476,23805,
chr16	35684128	35705441	GLEAN_01528	1000	-	35684128	35705441	0	16	120,156,183,93,129,90,86,140,37,157,152,89,67,77,127,19,	0,443,1571,2951,7239,8661,9748,10605,10850,13257,13764,14794,18476,19228,20841,21294,
chr16	37176572	37190030	GLEAN_16117	1000	-	37176572	37190030	0	3	785,126,562,	0,2862,12896,
chr16	37264689	37280486	GLEAN_16118	1000	+	37264689	37280486	0	8	153,760,200,196,168,216,132,275,	0,3657,5690,7293,9610,11072,13761,15522,
chr16	38005402	38006296	GLEAN_16115	1000	-	38005402	38006296	0	1	894,	0,
chr16	38103452	38228100	GLEAN_16121	1000	+	38103452	38228100	0	24	62,109,111,161,138,154,124,125,68,108,106,21,56,92,66,69,91,1161,88,105,155,92,56,444,	0,23291,25382,27775,32385,32754,36772,37595,38753,45483,47903,50529,50750,51529,52397,58306,59312,62973,108493,111268,113260,113861,122947,124204,
chr16	38904956	38953391	GLEAN_03662	1000	+	38904956	38953391	0	6	195,144,120,239,126,85,	0,37053,37830,38298,44198,48350,
chr16	39490305	39509468	GLEAN_03655	1000	-	39490305	39509468	0	17	70,135,197,156,230,103,105,127,122,68,154,108,109,125,94,136,175,	0,1275,2442,4088,4837,5494,5864,6634,8183,8447,8684,10184,10404,11452,12311,15242,18988,
chr16	39679990	39691262	GLEAN_03666	1000	+	39679990	39691262	0	11	233,239,111,194,251,135,181,183,102,120,219,	0,1621,2677,6007,7142,7667,7947,8384,9662,10588,11053,
chr16	39692462	39713470	GLEAN_03652	1000	-	39692462	39713470	0	14	177,111,136,151,94,277,384,145,209,187,176,187,208,192,	0,633,1081,1437,1968,3424,4240,5969,6996,9764,10428,14509,18909,20816,
chr16	40386111	40389797	GLEAN_15083	1000	+	40386111	40389797	0	8	167,121,42,154,84,146,123,21,	0,706,1246,2042,2973,3197,3434,3665,
chr16	41160234	41175779	GLEAN_12986	1000	+	41160234	41175779	0	6	90,102,60,70,87,161,	0,1663,3583,4504,9389,15384,
chr16	41211150	41213501	GLEAN_12979	1000	-	41211150	41213501	0	3	1184,77,122,	0,2041,2229,
chr16	41602006	41606689	GLEAN_23108	1000	-	41602006	41606689	0	5	59,82,96,136,101,	0,1261,1641,2907,4582,
chr16	41887790	41902020	GLEAN_17293	1000	+	41887790	41902020	0	13	8,76,180,66,119,70,135,190,131,134,100,123,120,	0,599,1352,3057,3972,6084,8229,10171,12761,13148,13649,13893,14110,
chr16	42241296	42270950	GLEAN_05939	1000	-	42241296	42270950	0	7	203,281,67,101,78,180,56,	0,1394,4996,7347,9431,15622,29598,
chr16	42788848	42813247	GLEAN_05935	1000	-	42788848	42813247	0	8	122,124,158,70,93,149,180,64,	0,3125,5657,7636,11106,14311,20495,24335,
chr16	42903615	42914593	GLEAN_05945	1000	+	42903615	42914593	0	11	85,96,59,70,134,223,198,202,109,59,70,	0,2624,4020,5448,5974,6490,7937,8734,9324,9637,10908,
chr16	45551388	45558517	GLEAN_01514	1000	+	45551388	45558517	0	5	939,89,170,218,183,	0,1770,2725,3653,6946,
chr16	45560950	45576221	GLEAN_01510	1000	-	45560950	45576221	0	17	43,81,118,52,186,187,98,69,69,73,47,126,76,82,145,133,191,	0,2970,8325,8870,9217,9574,10482,10735,11335,11470,11804,12306,12512,12661,12831,14080,15080,
chr16	45584317	45591961	GLEAN_01515	1000	+	45584317	45591961	0	5	12,105,126,38,145,	0,1794,4061,7259,7499,
chr16	46460023	46462552	GLEAN_21815	1000	-	46460023	46462552	0	5	195,154,177,92,72,	0,830,1848,2102,2457,
chr16	47409083	47415120	GLEAN_21809	1000	-	47409083	47415120	0	6	90,136,79,100,105,81,	0,636,1945,3197,4843,5956,
chr16	47877548	47897571	GLEAN_21827	1000	+	47877548	47897571	0	9	57,39,107,64,163,67,202,217,107,	0,3955,5528,9490,10622,16691,18114,19029,19916,
chr16	47958679	47959024	GLEAN_21804	1000	-	47958679	47959024	0	1	345,	0,
chr16	47973830	47981320	GLEAN_21802	1000	-	47973830	47981320	0	17	239,1190,179,234,127,161,157,149,134,163,105,108,143,195,107,172,247,	0,414,1678,2268,2588,2804,3057,3299,3533,3744,3989,5080,5291,5583,5970,6993,7243,
chr16	48104732	48112172	GLEAN_21838	1000	+	48104732	48112172	0	11	285,75,110,121,65,100,105,142,112,93,355,	0,759,1109,1972,3035,5558,5839,6026,6652,6844,7085,
chr16	48165564	48166350	GLEAN_21797	1000	-	48165564	48166350	0	2	523,122,	0,664,
chr16	48167376	48178560	GLEAN_21842	1000	+	48167376	48178560	0	18	250,285,98,75,57,99,35,139,65,190,84,90,163,108,62,143,130,63,	0,1000,2150,2668,3183,7815,7998,8290,8846,9071,9421,9889,10084,10340,10546,10677,10902,11121,
chr16	48240780	48248059	GLEAN_21846	1000	+	48240780	48248059	0	6	56,137,114,159,176,177,	0,165,591,5844,6203,7102,
chr16	48498315	48507840	GLEAN_05030	1000	-	48498315	48507840	0	7	249,90,103,116,117,453,618,	0,391,719,1120,1790,2604,8907,
chr16	52542554	52580607	GLEAN_18226	1000	+	52542554	52580607	0	8	42,93,111,105,84,72,198,153,	0,6542,17316,26670,29125,32594,36382,37900,
chr16	52593468	52603717	GLEAN_18227	1000	+	52593468	52603717	0	6	21,220,97,100,98,157,	0,4080,6853,7181,8541,10092,
chr16	52610509	52629691	GLEAN_18220	1000	-	52610509	52629691	0	3	183,159,45,	0,6980,19137,
chr16	56155933	56198455	GLEAN_26214	1000	-	56155933	56198455	0	14	782,180,148,123,130,135,146,91,103,46,101,278,58,61,	0,3068,6892,7855,12363,14466,16269,19601,22016,22647,30630,31153,31512,42461,
chr16	56417679	56452141	GLEAN_26212	1000	-	56417679	56452141	0	9	788,57,69,42,57,84,42,45,58,	0,2726,11388,11992,14519,16550,17559,33007,34404,
chr16	57298063	57304371	GLEAN_18522	1000	-	57298063	57304371	0	6	319,200,128,147,162,166,	0,829,1227,1759,4684,6142,
chr16	57733184	57770068	GLEAN_18526	1000	+	57733184	57770068	0	27	111,141,112,104,149,47,137,90,162,78,192,142,83,157,101,214,95,74,153,161,112,162,128,230,116,201,412,	0,906,5844,6920,7749,10260,11797,12446,12629,12942,13584,17832,18411,22191,24387,25856,26250,26631,27861,29696,30650,31124,31394,32952,33337,34363,36472,
chr16	58281084	58368507	GLEAN_07682	1000	+	58281084	58368507	0	13	105,163,188,49,116,105,163,188,162,111,108,112,1136,	0,417,5811,40295,59085,65670,66087,71481,76072,77807,80053,84152,86287,
chr16	59099247	59127817	GLEAN_07680	1000	-	59099247	59127817	0	5	21,142,136,82,126,	0,555,24566,24971,28444,
chr16	59194599	59227073	GLEAN_20934	1000	+	59194599	59227073	0	15	174,83,109,135,108,60,44,142,69,76,26,155,112,178,113,	0,2722,10937,16484,17429,17819,19536,21397,21722,22984,25036,25491,25755,29919,32361,
chr16	59347954	59437730	GLEAN_10063	1000	+	59347954	59437730	0	16	59,736,60,130,102,189,94,146,164,139,149,188,132,67,65,130,	0,2629,7253,8676,9733,10216,18984,26678,28294,29603,35301,39002,53458,79257,84125,89646,
chr16	61429867	61434674	GLEAN_25488	1000	+	61429867	61434674	0	5	173,216,273,172,102,	0,777,3186,4262,4705,
chr16	61445022	61478430	GLEAN_25487	1000	-	61445022	61478430	0	15	253,127,63,161,79,191,213,250,80,124,130,65,114,111,253,	0,350,2712,3409,5493,12755,14310,14922,19454,20016,21532,23534,26966,28732,33155,
chr16	61510409	61561448	GLEAN_01613	1000	+	61510409	61561448	0	6	103,27,131,132,115,224,	0,8466,31736,35650,46518,50815,
chr16	62795298	62850204	GLEAN_06121	1000	-	62795298	62850204	0	12	81,109,175,121,111,103,68,125,61,111,66,171,	0,2284,5200,6334,7138,10087,12917,18522,19358,22044,32237,54735,
chr16	63098547	63155021	GLEAN_06120	1000	-	63098547	63155021	0	6	186,195,106,1804,20,89,	0,26307,32415,39294,53280,56385,
chr16	63937180	64140691	GLEAN_06119	1000	-	63937180	64140691	0	15	111,96,83,90,1581,133,48,93,116,363,94,116,121,36,105,	0,12064,13224,30742,31103,46266,47606,73508,88554,126747,141027,153877,181209,187243,203406,
chr16	64398649	64431624	GLEAN_19304	1000	+	64398649	64431624	0	6	234,79,131,55,68,279,	0,6390,14993,16628,30187,32696,
chr16	65130804	65213121	GLEAN_19307	1000	+	65130804	65213121	0	20	94,130,147,138,47,200,123,118,135,98,240,138,207,195,104,69,133,99,186,288,	0,16931,18213,19690,27034,31371,32170,45405,52333,53791,55196,57315,58297,67278,68035,69378,73493,76925,78359,82029,
chr16	67843711	67877364	GLEAN_25308	1000	-	67843711	67877364	0	17	96,114,137,60,63,136,138,141,72,96,30,25,64,148,405,163,152,	0,683,1569,2796,4485,5395,6572,6831,9229,15795,15983,16268,16554,16764,18818,22947,33501,
chr16	68630337	68652134	GLEAN_20841	1000	+	68630337	68652134	0	8	79,186,260,81,139,53,165,186,	0,9969,10754,12024,20076,20448,20793,21611,
chr16	70636980	70642278	GLEAN_05002	1000	-	70636980	70642278	0	7	129,194,188,187,172,117,141,	0,425,1635,2654,3223,4018,5157,
chr16	70655302	70659748	GLEAN_05001	1000	-	70655302	70659748	0	9	173,100,86,84,130,107,73,150,15,	0,466,936,2112,2833,3182,3782,3968,4431,
chr17	2381774	2382788	GLEAN_24369	1000	-	2381774	2382788	0	2	153,42,	0,972,
chr17	2385877	2386701	GLEAN_24368	1000	-	2385877	2386701	0	2	117,540,	0,284,
chr17	2553023	2560714	GLEAN_24371	1000	+	2553023	2560714	0	10	72,45,184,94,131,134,185,278,170,15,	0,173,399,694,2273,2700,3750,5382,6984,7676,
chr17	3955430	4564387	GLEAN_24379	1000	+	3955430	4564387	0	3	131,276,154,	0,588664,608803,
chr17	4564240	4617587	GLEAN_24359	1000	-	4564240	4617587	0	5	156,175,158,222,48,	0,28776,39945,46276,53299,
chr17	5194517	5206086	GLEAN_22210	1000	-	5194517	5206086	0	5	196,155,127,149,255,	0,2910,4691,5742,11314,
chr17	5267442	5272059	GLEAN_07248	1000	+	5267442	5272059	0	6	62,104,188,209,110,122,	0,763,1229,3448,4165,4495,
chr17	5290686	5497418	GLEAN_07246	1000	-	5290686	5497418	0	24	117,98,187,53,203,56,131,73,141,69,265,62,116,108,942,163,139,44,41,41,22,56,40,112,	0,3442,3948,7164,7925,10582,12802,13925,17555,17865,22245,23370,30134,36768,47056,49116,49390,51610,53408,64820,88177,100955,105480,206620,
chr17	6624599	6673951	GLEAN_23985	1000	-	6624599	6673951	0	7	16,61,86,28,39,258,88,	0,12480,14533,15783,24455,24582,49264,
chr17	7646827	7928193	GLEAN_01270	1000	-	7646827	7928193	0	9	185,156,178,90,168,153,141,113,211,	0,6526,17573,22775,52950,134682,152357,179976,281155,
chr17	7931111	7932191	GLEAN_01274	1000	+	7931111	7932191	0	1	1080,	0,
chr17	8181699	8360156	GLEAN_01268	1000	-	8181699	8360156	0	34	334,65,62,134,79,131,448,157,108,128,181,106,173,1056,193,124,82,109,93,98,63,80,169,153,109,134,198,147,120,127,122,96,101,205,	0,1681,41758,49594,51731,65308,76463,80740,85245,85781,88883,89528,90491,91621,118779,119274,122497,122964,125414,134036,137903,139304,142860,147489,147932,149755,150083,162316,164471,165196,165408,170014,177947,178252,
chr17	9495757	9906344	GLEAN_05389	1000	-	9495757	9906344	0	24	89,92,153,160,148,160,106,61,15,15,11,66,46,82,95,107,130,105,111,102,72,62,96,154,	0,5291,6693,29822,61208,110376,111924,123607,125054,181910,191191,204058,206202,208180,241552,244363,249656,254391,256978,265875,286260,314733,314868,410433,
chr17	10105341	10172000	GLEAN_09438	1000	-	10105341	10172000	0	7	141,109,134,153,199,128,420,	0,3850,4364,9546,16729,29891,66239,
chr17	13454759	13535797	GLEAN_11639	1000	+	13454759	13535797	0	5	414,127,91,121,231,	0,1851,22686,36500,80807,
chr17	14722227	14848231	GLEAN_23943	1000	-	14722227	14848231	0	11	159,123,124,94,90,304,86,602,226,295,72,	0,989,4259,5642,7428,16419,16914,18442,23262,34496,125932,
chr17	17875922	17895152	GLEAN_07097	1000	-	17875922	17895152	0	11	275,118,47,105,127,80,71,20,132,96,69,	0,1707,4689,8942,9680,12782,14894,15072,16732,18737,19161,
chr17	18133008	18170129	GLEAN_22367	1000	-	18133008	18170129	0	5	130,82,71,100,58,	0,605,4391,30777,37063,
chr17	28049755	28054855	GLEAN_21421	1000	-	28049755	28054855	0	6	93,106,74,98,63,301,	0,196,389,2707,2903,4799,
chr17	28594377	28600065	GLEAN_12665	1000	-	28594377	28600065	0	3	401,372,10,	0,761,5678,
chr17	29959905	29967967	GLEAN_25475	1000	-	29959905	29967967	0	10	103,107,141,148,92,134,150,103,105,195,	0,1257,2554,3436,3721,3909,4789,6457,6941,7867,
chr17	36407492	36502159	GLEAN_09508	1000	-	36407492	36502159	0	24	26,279,560,226,153,201,224,24,124,212,384,241,158,247,109,204,108,165,153,159,137,178,132,60,	0,1059,3526,4615,7031,11015,12827,14139,14776,14992,17228,19513,20366,26014,26734,26943,27235,29469,29899,37502,38277,44385,53888,94607,
chr17	37038449	37051002	GLEAN_09514	1000	+	37038449	37051002	0	10	85,141,107,189,123,107,142,87,43,89,	0,1965,4393,6444,7434,8056,9834,11524,11711,12464,
chr17	37051832	37076179	GLEAN_09505	1000	-	37051832	37076179	0	13	164,222,183,169,144,141,147,78,119,82,230,141,25,	0,1699,2183,4554,7251,8562,10402,17242,19443,20000,21618,22600,24322,
chr17	37478039	37513931	GLEAN_09502	1000	-	37478039	37513931	0	11	84,54,98,120,119,77,82,81,100,123,109,	0,5456,10377,12859,15802,17941,20217,27659,29788,32386,35783,
chr17	41534005	41557713	GLEAN_07956	1000	+	41534005	41557713	0	16	133,100,110,60,219,168,157,318,143,117,84,71,88,108,73,43,	0,4497,7457,8440,8646,9253,11907,12947,15071,16233,16864,17725,19127,21643,22185,23665,
chr17	41632395	41654939	GLEAN_07958	1000	+	41632395	41654939	0	13	187,474,195,194,189,123,67,173,107,191,637,132,223,	0,8008,10009,11583,11856,14776,16717,18443,19350,20165,20646,21838,22321,
chr17	41658868	41665559	GLEAN_07938	1000	-	41658868	41665559	0	6	151,134,89,126,179,191,	0,1858,2114,2289,4031,6500,
chr17	47132525	47184405	GLEAN_20263	1000	-	47132525	47184405	0	18	138,203,59,70,126,114,123,65,125,81,148,82,115,98,114,121,104,133,	0,4633,5635,6250,9000,9805,11574,11821,16444,17689,22074,26072,26362,35574,40689,42340,43756,51747,
chr17	47299383	47301456	GLEAN_20269	1000	+	47299383	47301456	0	1	2073,	0,
chr17	47350593	47436211	GLEAN_20271	1000	+	47350593	47436211	0	12	126,158,142,204,96,116,167,119,74,52,147,129,	0,47928,51005,56030,58641,60918,63675,70533,76112,80758,81674,85489,
chr17	49149724	49159796	GLEAN_17479	1000	+	49149724	49159796	0	9	13,102,137,117,113,69,76,126,165,	0,888,2622,2891,5027,5761,7097,9102,9907,
chr17	49161224	49178165	GLEAN_17472	1000	-	49161224	49178165	0	14	177,296,169,115,93,132,83,190,150,63,92,87,51,108,	0,572,1814,2437,3244,4137,5471,8294,9039,11684,11827,13285,13464,16833,
chr17	49310631	49320849	GLEAN_17469	1000	-	49310631	49320849	0	6	211,191,60,88,220,118,	0,979,3407,6314,6782,10100,
chr17	49677852	49701449	GLEAN_17487	1000	+	49677852	49701449	0	11	613,115,131,206,198,129,189,174,160,137,261,	0,7500,8204,9235,12153,13661,15873,16553,19307,20996,23336,
chr17	50283913	50299490	GLEAN_09928	1000	+	50283913	50299490	0	12	134,148,72,73,97,81,142,137,94,66,96,27,	0,2858,6180,6368,6890,10177,10362,11033,14105,14321,14752,15550,
chr17	50305219	50336790	GLEAN_09925	1000	-	50305219	50336790	0	16	165,43,101,129,88,74,54,200,89,22,37,134,52,54,48,450,	0,2958,3500,8527,9748,9922,12859,13502,14771,14988,21408,23279,25613,26376,27101,31121,
chr17	50600078	50614387	GLEAN_09932	1000	+	50600078	50614387	0	2	306,606,	0,13703,
chr17	50658026	50700469	GLEAN_09934	1000	+	50658026	50700469	0	12	159,119,117,60,96,90,66,62,93,65,69,114,	0,20847,22935,26437,27091,30291,38740,39303,40442,41337,41742,42329,
chr17	50703415	50772233	GLEAN_09920	1000	-	50703415	50772233	0	5	165,135,110,88,150,	0,1426,1648,68272,68668,
chr17	50842858	50857240	GLEAN_09937	1000	+	50842858	50857240	0	6	138,103,206,102,89,28,	0,3607,6594,8827,13940,14354,
chr17	51129732	51158872	GLEAN_09916	1000	-	51129732	51158872	0	13	182,169,138,138,68,127,194,175,117,187,128,66,102,	0,693,5544,8521,9548,10830,12511,16023,17255,23112,24741,25498,29038,
chr17	51351807	51367765	GLEAN_09912	1000	-	51351807	51367765	0	11	180,90,233,80,123,204,191,44,157,155,76,	0,1218,1652,3187,5634,6779,7452,10070,11167,15040,15882,
chr17	51678103	51731025	GLEAN_24542	1000	+	51678103	51731025	0	20	118,18,83,105,139,81,86,465,89,103,132,123,219,336,221,203,86,134,118,270,	0,814,921,8593,12212,31762,33744,34732,39513,40233,41185,46338,46551,47434,48767,49404,51386,51754,52451,52652,
chr17	51758829	51778642	GLEAN_24541	1000	-	51758829	51778642	0	11	190,151,225,197,118,143,154,112,120,187,101,	0,1873,2702,5059,5843,7526,8357,8779,11997,14364,19712,
chr17	53651505	53696473	GLEAN_05757	1000	-	53651505	53696473	0	20	141,78,144,173,159,91,138,141,389,174,146,151,182,69,142,160,159,195,149,187,	0,736,1830,3905,5106,6213,6429,7053,10750,17845,18775,20225,24622,26243,32300,33897,34766,38661,40284,44781,
chr17	53711692	53749675	GLEAN_05756	1000	-	53711692	53749675	0	17	132,78,144,173,159,91,138,141,401,182,69,142,160,159,195,149,187,	0,727,1781,3531,4373,5485,5701,6331,9889,15528,17619,18679,20185,21424,30023,32554,37796,
chr17	54030408	54038329	GLEAN_13088	1000	-	54030408	54038329	0	7	78,69,134,115,94,164,159,	0,265,1753,3715,4112,5032,7762,
chr17	55345193	55348885	GLEAN_22328	1000	-	55345193	55348885	0	4	218,101,110,135,	0,1813,2306,3557,
chr17	55434571	55448112	GLEAN_22332	1000	+	55434571	55448112	0	8	188,245,132,101,173,111,108,163,	0,7132,7524,10340,11569,12448,12672,13378,
chr17	56319991	56596582	GLEAN_09969	1000	+	56319991	56596582	0	31	72,238,85,84,146,195,189,166,105,729,226,103,125,100,221,206,938,180,224,193,427,220,189,224,143,159,177,158,162,113,133,	0,31786,143282,156331,216256,218897,219479,223839,226122,229586,231108,232296,232702,239371,244211,244929,248947,253616,254399,256427,257337,258517,259798,265118,265530,268494,269442,270761,273571,275379,276458,
chr17	57743611	57752806	GLEAN_26511	1000	-	57743611	57752806	0	6	340,91,74,99,43,127,	0,835,1474,5176,5477,9068,
chr17	57815820	57820317	GLEAN_26518	1000	+	57815820	57820317	0	2	133,86,	0,4411,
chr17	57936366	57957724	GLEAN_26520	1000	+	57936366	57957724	0	5	103,59,134,151,183,	0,14796,15812,18791,21175,
chr17	58168652	58185770	GLEAN_26505	1000	-	58168652	58185770	0	10	152,154,117,91,46,104,156,145,148,78,	0,1154,4711,5191,9205,9851,12946,14115,15618,17040,
chr17	58523634	58533360	GLEAN_26501	1000	-	58523634	58533360	0	7	141,179,89,98,96,207,132,	0,3344,4532,5223,7942,8734,9594,
chr17	60444429	60466014	GLEAN_04412	1000	-	60444429	60466014	0	12	168,163,153,72,96,161,98,215,101,159,94,290,	0,273,942,1923,2255,2938,5439,7459,7883,9849,13456,21295,
chr17	60488813	60525303	GLEAN_04419	1000	+	60488813	60525303	0	9	259,679,62,162,62,159,162,90,225,	0,17538,33634,34059,34456,35030,35281,35530,36265,
chr17	60527949	60559724	GLEAN_04411	1000	-	60527949	60559724	0	21	140,77,121,136,138,173,145,138,193,113,65,154,118,89,132,82,130,62,114,57,65,	0,420,1440,2280,2501,4063,5673,6569,8958,10934,11343,11797,12058,12731,15441,15721,17775,23501,23720,26722,31710,
chr17	60579028	60596328	GLEAN_04410	1000	-	60579028	60596328	0	20	233,113,105,114,143,204,74,231,135,211,132,62,122,96,42,50,189,13,134,174,	0,1198,1585,2276,2483,3697,4509,4665,5811,8480,9963,10196,10381,11239,11461,12604,12999,14598,14683,17126,
chr17	61036155	61040048	GLEAN_14440	1000	+	61036155	61040048	0	6	234,99,144,49,185,153,	0,321,1553,2233,3108,3740,
chr17	61226007	61240471	GLEAN_14439	1000	-	61226007	61240471	0	11	54,73,340,121,231,77,207,43,54,136,47,	0,283,898,1863,3023,4691,7027,7608,10065,10231,14417,
chr17	61332323	61339343	GLEAN_14438	1000	-	61332323	61339343	0	3	503,139,135,	0,1873,6885,
chr17	61440749	61470649	GLEAN_13217	1000	+	61440749	61470649	0	14	33,74,76,98,109,90,96,81,188,121,131,116,105,95,	0,7890,8558,9430,11270,12813,13677,17548,20108,22469,26061,26461,27586,29805,
chr17	61588192	61620514	GLEAN_02657	1000	-	61588192	61620514	0	17	77,159,58,101,156,102,118,134,274,126,161,137,185,91,200,197,157,	0,667,923,3564,5414,6538,6870,7978,8323,8857,10649,13452,13668,15057,16195,21460,32165,
chr17	61624265	61640836	GLEAN_02661	1000	+	61624265	61640836	0	7	202,150,222,107,89,112,111,	0,3142,6629,13804,15322,16264,16460,
chr17	61688218	61689579	GLEAN_02663	1000	+	61688218	61689579	0	2	147,84,	0,1277,
chr17	61691885	61693505	GLEAN_02654	1000	-	61691885	61693505	0	3	36,143,103,	0,1228,1517,
chr17	61876082	61879731	GLEAN_02668	1000	+	61876082	61879731	0	7	54,176,88,147,186,141,165,	0,1008,1282,1507,1760,2764,3484,
chr17	61966413	62045384	GLEAN_02652	1000	-	61966413	62045384	0	10	162,121,131,144,219,180,147,117,216,369,	0,3099,10284,15728,16935,17916,23494,26895,72714,78602,
chr17	62112439	62137494	GLEAN_02671	1000	+	62112439	62137494	0	13	123,105,141,80,112,129,114,103,185,165,158,115,33,	0,10444,11664,12627,14962,15563,16311,18219,18927,21522,23235,24468,25022,
chr17	63891321	63906153	GLEAN_25048	1000	-	63891321	63906153	0	12	356,166,143,244,169,107,528,153,128,157,154,209,	0,1460,1970,2444,3006,4206,4428,6340,6843,8282,8730,14623,
chr17	63917299	63944529	GLEAN_25047	1000	-	63917299	63944529	0	7	167,347,49,49,51,199,842,	0,1046,1996,3755,5643,22356,26388,
chr17	64902950	64933811	GLEAN_06821	1000	-	64902950	64933811	0	19	172,80,100,131,94,120,215,172,75,69,108,75,113,111,68,130,171,159,81,	0,561,1763,2395,2625,7857,8914,10400,11873,12205,12522,13056,17108,18089,19211,23762,25151,25692,30780,
chr17	65418864	65421825	GLEAN_06832	1000	+	65418864	65421825	0	4	67,128,233,73,	0,1102,1603,2888,
chr17	65537215	65550319	GLEAN_06809	1000	-	65537215	65550319	0	16	84,162,257,185,126,131,90,75,117,90,134,29,110,154,80,24,	0,1539,1850,2554,2869,3120,3394,3631,3798,5858,6197,6387,7799,9022,10109,13080,
chr17	65561833	65576880	GLEAN_06833	1000	+	65561833	65576880	0	9	64,193,170,162,173,187,172,116,62,	0,3355,4274,7094,8393,8689,10308,12735,14985,
chr17	65576951	65577304	GLEAN_06834	1000	+	65576951	65577304	0	3	6,128,40,	0,103,313,
chr17	66045704	66054932	GLEAN_06804	1000	-	66045704	66054932	0	6	205,79,195,120,117,85,	0,6646,6820,7888,8095,9143,
chr17	66417594	66446942	GLEAN_14499	1000	+	66417594	66446942	0	19	96,144,114,98,147,115,133,78,41,100,109,102,97,115,104,88,116,191,64,	0,4371,5436,5684,8832,10379,12319,14720,15466,15710,17252,20072,20759,21412,22935,23185,25615,26388,29284,
chr17	66923708	67016585	GLEAN_14503	1000	+	66923708	67016585	0	7	9,279,47,97,129,146,187,	0,8813,9817,90143,91025,92250,92690,
chr17	67456260	67472525	GLEAN_03067	1000	+	67456260	67472525	0	5	46,305,163,264,98,	0,155,8165,10561,16167,
chr17	67494055	67498958	GLEAN_03069	1000	+	67494055	67498958	0	3	46,162,5,	0,155,4898,
chr17	67500621	67501306	GLEAN_03070	1000	+	67500621	67501306	0	2	46,530,	0,155,
chr17	67593665	67620161	GLEAN_03073	1000	+	67593665	67620161	0	5	46,333,333,291,110,	0,163,15097,25929,26386,
chr17	67647095	67668570	GLEAN_03074	1000	+	67647095	67668570	0	2	112,320,	0,21155,
chr17	67668731	67674828	GLEAN_03075	1000	+	67668731	67674828	0	4	45,105,52,320,	0,819,4421,5777,
chr17	67675918	67681137	GLEAN_03076	1000	+	67675918	67681137	0	4	94,131,52,320,	0,2723,3552,4899,
chr17	67830015	67837361	GLEAN_03084	1000	+	67830015	67837361	0	5	112,88,151,177,195,	0,2325,3554,6791,7151,
chr17	68446424	68447078	GLEAN_02017	1000	+	68446424	68447078	0	1	654,	0,
chr17	68697630	68763593	GLEAN_16271	1000	+	68697630	68763593	0	17	155,156,190,154,1637,208,74,176,164,92,91,84,157,103,117,60,90,	0,3361,4164,8114,11681,14275,25390,26643,29408,30779,32315,38794,40965,43391,62741,64768,65873,
chr17	68879369	68881023	GLEAN_16274	1000	+	68879369	68881023	0	2	193,62,	0,1592,
chr17	68915555	68924929	GLEAN_16275	1000	+	68915555	68924929	0	12	161,131,87,193,158,150,137,188,128,113,114,147,	0,717,929,4026,4422,5470,5912,7928,8262,8480,8676,9227,
chr17	68994568	69007833	GLEAN_07739	1000	-	68994568	69007833	0	12	75,82,89,48,66,69,73,131,122,33,133,3,	0,2671,3277,3919,4151,4916,6619,7793,8689,10509,10904,13262,
chr17	69130968	69154216	GLEAN_22348	1000	-	69130968	69154216	0	8	297,681,149,223,4,148,223,72,	0,2121,2890,3517,6111,7739,8365,23176,
chr17	69158672	69161262	GLEAN_22353	1000	+	69158672	69161262	0	4	982,635,109,164,	0,1372,2200,2426,
chr17	69411840	69413369	GLEAN_22337	1000	-	69411840	69413369	0	5	370,178,100,160,164,	0,566,824,1116,1365,
chr18	767610	788970	GLEAN_25360	1000	-	767610	788970	0	13	62,192,163,238,178,115,103,93,136,54,49,72,72,	0,321,955,1919,2532,4279,4958,7178,7547,8903,9807,18543,21288,
chr18	801724	818090	GLEAN_25372	1000	+	801724	818090	0	20	144,189,146,192,145,146,109,151,125,145,179,114,207,185,109,114,120,87,114,186,	0,2922,3353,4116,4672,5180,5934,6197,7177,7712,8884,9763,11522,12194,13459,14201,14866,15106,15576,16180,
chr18	1003706	1010069	GLEAN_09959	1000	-	1003706	1010069	0	2	603,456,	0,5907,
chr18	1588181	1599898	GLEAN_08105	1000	+	1588181	1599898	0	14	146,154,166,94,187,126,120,163,174,86,86,127,144,99,	0,1939,3109,5349,5752,6025,7260,8388,8658,8990,9415,10091,10876,11618,
chr18	1609117	1610506	GLEAN_08103	1000	-	1609117	1610506	0	1	1389,	0,
chr18	1646649	1656129	GLEAN_08102	1000	-	1646649	1656129	0	4	91,173,56,34,	0,7762,9064,9446,
chr18	1766520	1766673	GLEAN_08101	1000	-	1766520	1766673	0	1	153,	0,
chr18	1771565	1790663	GLEAN_08111	1000	+	1771565	1790663	0	8	61,118,217,122,975,120,120,46,	0,7581,8669,9178,10569,12091,15983,19052,
chr18	4636057	4718757	GLEAN_01149	1000	-	4636057	4718757	0	8	159,144,211,173,218,589,144,27,	0,2709,4612,10673,21080,51529,57015,82673,
chr18	7926308	8004400	GLEAN_18915	1000	+	7926308	8004400	0	27	99,111,117,90,36,62,109,150,69,76,67,125,98,102,90,102,157,171,98,51,167,69,117,148,99,142,119,	0,21960,24209,27918,29296,29450,32892,43362,43589,44388,48499,58141,58413,59113,60008,62172,64052,66282,69205,69396,70763,71348,71491,72726,76057,76244,77973,
chr18	9131236	9178248	GLEAN_26651	1000	+	9131236	9178248	0	14	240,119,133,116,101,141,61,67,131,44,73,76,134,55,	0,3091,4998,5556,8979,14197,16152,21274,21842,23125,26460,29602,35905,46957,
chr18	9872763	9884056	GLEAN_11269	1000	-	9872763	9884056	0	5	160,95,70,77,231,	0,672,1496,3765,11062,
chr18	9885750	9891392	GLEAN_11270	1000	+	9885750	9891392	0	4	73,51,132,137,	0,3768,4611,5505,
chr18	11102924	11137935	GLEAN_11263	1000	-	11102924	11137935	0	11	223,362,154,110,75,168,77,87,72,223,111,	0,1481,2716,3900,8392,9025,13763,20632,24106,34342,34900,
chr18	11146301	11158140	GLEAN_11276	1000	+	11146301	11158140	0	4	40,56,107,175,	0,8065,10727,11664,
chr18	11801037	11807114	GLEAN_15042	1000	-	11801037	11807114	0	10	81,109,116,219,75,200,147,115,71,70,	0,513,1381,1680,1999,2162,3060,3471,3989,6007,
chr18	11839500	11846286	GLEAN_15048	1000	+	11839500	11846286	0	15	65,78,79,60,61,110,266,136,132,92,110,130,67,59,76,	0,715,2743,2993,4109,4574,4793,5137,5387,5779,5958,6151,6412,6573,6710,
chr18	11846519	11902149	GLEAN_15039	1000	-	11846519	11902149	0	50	250,190,80,123,173,93,189,148,159,215,148,142,262,189,259,192,86,173,72,82,101,72,95,90,172,97,244,154,105,205,201,126,177,155,113,183,149,179,112,261,101,91,114,172,214,169,139,58,96,64,	0,339,620,776,1014,1267,1453,2889,3122,3394,3688,3909,4265,4716,4973,5345,5732,5974,6234,6361,6877,7521,7892,8057,8468,8730,8925,9266,9998,11605,12194,12470,12687,12967,13222,13602,13872,14126,14388,15077,15609,16535,16704,16901,17174,17534,20463,20723,26383,55566,
chr18	11936472	11943832	GLEAN_15050	1000	+	11936472	11943832	0	5	12,173,88,80,46,	0,5101,6221,6425,7314,
chr18	12076017	12107830	GLEAN_00021	1000	+	12076017	12107830	0	4	66,97,183,119,	0,4986,23698,31694,
chr18	12234989	12261685	GLEAN_00023	1000	+	12234989	12261685	0	17	3,99,97,124,183,214,84,110,97,149,208,156,123,180,240,144,180,	0,9263,10641,11459,12040,13782,14978,15509,16506,16708,18576,19179,21474,23265,24138,24839,26516,
chr18	12546392	12566340	GLEAN_00011	1000	-	12546392	12566340	0	18	159,73,80,91,159,88,160,106,93,94,100,131,83,66,119,72,165,192,	0,244,1296,1777,1962,2598,3375,4436,4659,5780,6322,6517,7466,10291,10696,11208,12034,19756,
chr18	12569208	12594223	GLEAN_00010	1000	-	12569208	12594223	0	17	223,116,28,68,135,122,190,170,133,87,165,81,29,136,41,48,271,	0,433,1240,5930,6087,8236,8861,9719,9972,10216,10786,11051,13201,13687,17819,19524,24744,
chr18	12639323	12653423	GLEAN_00009	1000	-	12639323	12653423	0	11	229,100,118,76,111,84,79,447,47,304,217,	0,297,1498,1758,1902,6254,7503,8444,8988,9293,13883,
chr18	12792098	12794023	GLEAN_00004	1000	-	12792098	12794023	0	5	159,57,174,142,104,	0,679,1206,1580,1821,
chr18	12896575	12922908	GLEAN_18877	1000	+	12896575	12922908	0	11	87,139,171,204,143,148,6386,99,144,93,186,	0,4310,11015,11280,11963,14187,14621,22699,22868,24197,26147,
chr18	13002414	13040159	GLEAN_18875	1000	-	13002414	13040159	0	9	148,112,135,127,113,146,155,156,669,	0,2313,2756,9871,28120,32137,33124,35790,37076,
chr18	13379468	13411466	GLEAN_23042	1000	+	13379468	13411466	0	11	243,90,109,134,244,80,137,175,156,113,91,	0,7315,9499,14037,16050,20936,22647,27799,29461,30617,31907,
chr18	14415113	14415746	GLEAN_07870	1000	+	14415113	14415746	0	1	633,	0,
chr18	15102193	15186507	GLEAN_16743	1000	+	15102193	15186507	0	15	233,235,132,123,164,95,259,142,151,127,134,143,208,191,222,	0,8874,10967,12379,14551,17409,23407,32275,42416,47840,51345,70943,80424,81069,84092,
chr18	15416997	15469543	GLEAN_16740	1000	-	15416997	15469543	0	8	358,106,137,108,97,131,1694,198,	0,2140,3886,4098,6531,8183,14833,52348,
chr18	16947319	17009047	GLEAN_07001	1000	-	16947319	17009047	0	16	185,217,119,109,133,67,92,123,142,166,380,117,99,106,303,504,	0,1844,2334,3241,4299,15027,15895,18251,20095,21226,23067,26787,28670,57377,59804,61224,
chr18	17380213	17425399	GLEAN_07005	1000	+	17380213	17425399	0	17	347,208,130,58,145,111,185,124,76,108,136,112,57,115,144,144,56,	0,491,18470,18914,22639,26626,33316,34512,35271,38116,38607,40340,41779,43768,44175,44676,45130,
chr18	17697195	17710414	GLEAN_06995	1000	-	17697195	17710414	0	6	42,55,110,74,72,25,	0,4817,4987,9793,12070,13194,
chr18	22449680	22472277	GLEAN_26572	1000	+	22449680	22472277	0	10	89,157,129,60,162,105,151,166,151,123,	0,10564,12817,15260,15852,16391,17607,17996,21472,22474,
chr18	22624613	22635733	GLEAN_26569	1000	-	22624613	22635733	0	15	155,39,52,36,48,52,57,104,57,87,61,63,121,106,21,	0,931,2559,2745,2948,3964,4118,4983,5454,5628,7020,7241,7392,7784,11099,
chr18	22998645	23012888	GLEAN_26563	1000	-	22998645	23012888	0	7	105,84,106,54,184,167,98,	0,1165,2490,4985,10412,12602,14145,
chr18	23685458	23692877	GLEAN_26553	1000	-	23685458	23692877	0	9	145,75,169,52,129,53,69,50,86,	0,736,958,1257,1663,4421,4614,7104,7333,
chr18	23695534	23707172	GLEAN_26552	1000	-	23695534	23707172	0	9	36,54,156,105,85,143,136,169,76,	0,358,746,2817,4330,4674,8131,9412,11562,
chr18	23711413	23717059	GLEAN_26584	1000	+	23711413	23717059	0	5	157,153,80,163,113,	0,815,2392,3920,5533,
chr18	23918073	23944468	GLEAN_13345	1000	+	23918073	23944468	0	6	127,99,122,131,65,218,	0,627,1131,5388,13138,26177,
chr18	24139973	24150334	GLEAN_13341	1000	-	24139973	24150334	0	8	165,106,351,123,131,75,81,93,	0,974,2380,3278,6128,7193,7357,10268,
chr18	25401323	25429586	GLEAN_13327	1000	-	25401323	25429586	0	13	104,110,160,137,136,156,174,174,174,129,149,227,156,	0,1866,8532,10169,14530,15898,18229,19265,22016,22409,23598,24707,28107,
chr18	26977430	26980093	GLEAN_10783	1000	+	26977430	26980093	0	4	249,406,383,375,	0,1312,1866,2288,
chr18	27529132	27605247	GLEAN_20407	1000	+	27529132	27605247	0	6	78,628,144,80,144,249,	0,17049,36584,58290,67540,75866,
chr18	31431483	31455886	GLEAN_17738	1000	-	31431483	31455886	0	10	99,81,80,89,74,90,54,75,38,148,	0,1231,4516,5161,13120,15319,15975,18094,23348,24255,
chr18	31532012	31537964	GLEAN_17745	1000	+	31532012	31537964	0	5	90,156,96,121,29,	0,2294,3405,3893,5923,
chr18	31805932	31808407	GLEAN_17732	1000	-	31805932	31808407	0	4	278,205,74,370,	0,1032,1361,2105,
chr18	32037260	32053248	GLEAN_17724	1000	-	32037260	32053248	0	22	83,189,163,193,191,162,120,183,156,206,116,216,134,144,95,112,95,106,68,65,107,201,	0,155,427,671,955,1809,2048,2253,2654,3119,3727,5293,5590,5862,6115,6293,6670,6841,7023,7352,7815,15787,
chr18	32230509	32269346	GLEAN_17718	1000	-	32230509	32269346	0	8	162,78,177,78,80,179,172,130,	0,258,464,765,4152,5628,13891,38707,
chr18	32306767	32314878	GLEAN_17764	1000	+	32306767	32314878	0	21	104,153,79,24,54,153,64,44,126,149,130,1692,122,133,136,162,156,197,84,91,98,	0,218,537,1334,1449,1659,1923,2075,2197,2718,2940,3145,4920,5913,6308,6566,6984,7307,7592,7783,8013,
chr18	32315184	32316175	GLEAN_17765	1000	+	32315184	32316175	0	2	223,59,	0,932,
chr18	32410110	32420341	GLEAN_17714	1000	-	32410110	32420341	0	2	899,259,	0,9972,
chr18	32550293	32554096	GLEAN_17772	1000	+	32550293	32554096	0	4	99,72,99,114,	0,1734,1890,3689,
chr18	32556568	32567162	GLEAN_17773	1000	+	32556568	32567162	0	29	85,157,112,100,190,148,105,110,84,96,103,181,73,92,188,119,151,434,105,153,37,178,156,116,166,187,220,164,193,	0,2398,2932,3345,3714,4010,4246,4666,4853,5029,5221,5435,5710,5901,6068,6343,6549,7021,7548,7735,7972,8146,8430,8689,8884,9136,9412,9999,10401,
chr18	32603247	32605644	GLEAN_17710	1000	-	32603247	32605644	0	8	112,152,59,116,141,98,88,56,	0,236,1015,1184,1576,1828,2017,2341,
chr18	32611140	32632447	GLEAN_17708	1000	-	32611140	32632447	0	24	92,134,188,108,132,170,196,169,105,120,99,119,175,58,99,165,215,242,131,55,147,132,95,115,	0,250,521,879,1069,1287,1570,2053,2474,2782,3060,4593,5072,5583,5927,6103,6825,7176,8629,10654,10799,14616,16156,21192,
chr18	33305332	33413623	GLEAN_17784	1000	+	33305332	33413623	0	16	97,644,117,142,137,163,83,113,177,127,192,135,477,58,141,125,	0,13492,16298,17938,20016,26029,29909,44444,46222,49165,51017,60684,67901,69149,100578,108166,
chr18	33444545	33489197	GLEAN_17786	1000	+	33444545	33489197	0	4	88,152,114,177,	0,6629,15643,44475,
chr18	33642452	33652293	GLEAN_17790	1000	+	33642452	33652293	0	11	21,112,148,62,120,157,149,82,220,141,102,	0,3806,4018,5406,5584,6207,6893,7387,7686,8903,9739,
chr18	33658357	33665056	GLEAN_17697	1000	-	33658357	33665056	0	5	281,169,828,208,395,	0,1264,3311,4905,6304,
chr18	33999946	34009201	GLEAN_20276	1000	-	33999946	34009201	0	9	270,145,98,201,129,72,131,133,63,	0,1963,3137,3862,4154,4487,6242,8938,9192,
chr18	35711933	35724402	GLEAN_23082	1000	-	35711933	35724402	0	9	55,160,154,114,188,83,200,213,21,	0,542,877,2184,2904,5512,8020,10120,12448,
chr18	35807777	35821779	GLEAN_23081	1000	-	35807777	35821779	0	9	200,49,93,201,111,84,88,181,88,	0,1485,2573,3446,4591,5212,11951,13329,13914,
chr18	35933886	35988949	GLEAN_23089	1000	+	35933886	35988949	0	22	201,125,142,97,77,96,81,99,56,114,141,55,123,90,128,105,142,127,108,161,99,102,	0,9793,14073,15809,17028,20199,20750,21029,26315,27444,30443,31507,41832,42123,42506,43572,45014,45340,50190,50418,53457,54961,
chr18	37546361	37607653	GLEAN_18231	1000	+	37546361	37607653	0	11	93,35,79,136,92,58,175,334,143,247,183,	0,21437,36859,37982,50424,50719,52509,54224,56560,57495,61109,
chr18	39748450	39757309	GLEAN_19616	1000	-	39748450	39757309	0	7	137,102,62,78,224,53,7,	0,1085,2858,3557,5214,7029,8852,
chr18	40079148	40197528	GLEAN_16078	1000	+	40079148	40197528	0	15	17,184,128,64,48,62,45,76,47,69,78,149,185,192,138,	0,8606,10588,18033,23575,24931,33382,44171,45323,94117,95650,106284,114261,117614,118242,
chr18	40287418	40301660	GLEAN_16079	1000	+	40287418	40301660	0	3	468,450,114,	0,610,14128,
chr18	40763393	40790559	GLEAN_24170	1000	-	40763393	40790559	0	16	231,73,79,112,162,120,123,45,120,60,198,93,116,83,128,51,	0,1502,1762,3194,4784,5862,14978,17532,18690,18892,20791,22761,23967,24985,25569,27115,
chr18	41146666	41149530	GLEAN_04319	1000	+	41146666	41149530	0	4	106,140,153,249,	0,226,522,2615,
chr18	41465486	41466395	GLEAN_20120	1000	+	41465486	41466395	0	3	61,105,140,	0,477,769,
chr18	41674688	41675045	GLEAN_20127	1000	+	41674688	41675045	0	1	357,	0,
chr18	41781399	41789578	GLEAN_20130	1000	+	41781399	41789578	0	6	114,144,97,192,73,115,	0,508,3990,4764,7830,8064,
chr18	41805927	41811480	GLEAN_20131	1000	+	41805927	41811480	0	10	194,34,90,58,65,69,79,117,59,27,	0,1176,1528,1787,1942,3290,3464,3683,5276,5526,
chr18	42420591	42428740	GLEAN_20146	1000	+	42420591	42428740	0	4	33,127,96,1574,	0,1849,2617,6575,
chr18	43121591	43151032	GLEAN_20151	1000	+	43121591	43151032	0	7	106,171,54,54,162,39,167,	0,22056,25560,26864,27446,27941,29274,
chr18	43232491	43238166	GLEAN_20155	1000	+	43232491	43238166	0	7	171,73,103,166,101,112,138,	0,1186,1386,2885,3524,4747,5537,
chr18	43368242	43373919	GLEAN_20159	1000	+	43368242	43373919	0	7	171,73,103,166,101,112,138,	0,1186,1386,2887,3526,4749,5539,
chr18	43474243	43487027	GLEAN_20161	1000	+	43474243	43487027	0	8	59,99,121,75,67,78,126,32,	0,979,4749,6144,9083,9242,10967,12752,
chr18	44766329	44818758	GLEAN_06633	1000	+	44766329	44818758	0	10	121,164,130,123,177,66,183,172,232,24,	0,24318,26717,35618,40223,40675,44876,45168,46187,52405,
chr18	44948369	44976141	GLEAN_06635	1000	+	44948369	44976141	0	18	122,91,69,120,84,147,72,45,54,61,44,153,130,77,129,76,67,133,	0,1106,1532,3030,9584,9793,10684,11217,12614,22793,23522,23680,24704,24987,26945,27286,27455,27639,
chr18	45482425	45482767	GLEAN_17661	1000	-	45482425	45482767	0	1	342,	0,
chr18	45505459	45532170	GLEAN_17667	1000	+	45505459	45532170	0	19	26,211,21,85,104,96,81,113,151,199,144,119,143,104,174,88,108,121,93,	0,11894,12193,12693,12915,13100,13945,17349,17637,18309,19965,21631,21841,22538,22727,23001,24360,24552,26618,
chr18	45548127	45567042	GLEAN_17669	1000	+	45548127	45567042	0	12	16,102,42,130,123,41,166,191,96,143,165,39,	0,6493,6683,12699,12897,13161,13581,13848,17899,18190,18515,18876,
chr18	45969150	45970856	GLEAN_17685	1000	+	45969150	45970856	0	7	77,70,60,137,85,122,124,	0,155,780,926,1203,1378,1582,
chr18	46169383	46176173	GLEAN_22908	1000	-	46169383	46176173	0	11	147,166,89,30,39,27,27,135,205,89,45,	0,228,589,969,1400,1552,1683,3441,4403,6334,6745,
chr18	46177696	46186643	GLEAN_22907	1000	-	46177696	46186643	0	10	105,151,72,71,65,49,125,89,202,52,	0,287,701,858,1510,1712,1845,7597,7814,8895,
chr18	46322128	46341505	GLEAN_22904	1000	-	46322128	46341505	0	16	159,67,71,52,77,56,60,130,69,57,107,42,114,49,47,217,	0,276,485,1476,1615,1841,2205,4574,10536,11221,11400,11638,14809,15186,18283,19160,
chr18	46357722	46366419	GLEAN_22902	1000	-	46357722	46366419	0	16	144,66,93,94,110,88,46,109,48,106,64,55,141,30,96,267,	0,243,421,615,1721,1911,2088,2399,2968,3752,4100,4437,4573,5253,6050,8430,
chr18	46789846	46815319	GLEAN_18740	1000	-	46789846	46815319	0	29	144,96,204,169,159,106,128,103,120,85,126,147,147,156,137,94,106,71,90,252,69,31,66,63,70,47,25,166,75,	0,220,2012,2331,2835,3457,3653,3864,4048,4497,5630,5842,6833,7061,7631,7854,8177,9855,10033,11260,14204,15016,15340,15510,15688,15887,16418,19784,25398,
chr18	46822984	46825330	GLEAN_18745	1000	+	46822984	46825330	0	5	48,102,97,48,146,	0,184,1834,2032,2200,
chr18	46856543	46860676	GLEAN_18746	1000	+	46856543	46860676	0	12	47,30,93,122,67,102,106,69,104,117,129,151,	0,558,686,1090,1305,1456,1640,1841,1994,2186,2400,3982,
chr18	46879481	46884249	GLEAN_00397	1000	-	46879481	46884249	0	7	72,74,83,50,50,97,3,	0,297,973,3678,4162,4309,4765,
chr18	47164523	47186243	GLEAN_15517	1000	+	47164523	47186243	0	26	250,192,248,103,75,123,165,150,108,132,126,126,243,126,120,129,126,123,132,132,126,147,147,153,381,155,	0,3626,3960,4284,4742,4912,5570,6921,7196,7854,8070,8885,9804,10786,11000,11970,12318,12736,13097,14392,14602,15936,17524,18641,19758,21565,
chr18	47284799	47294869	GLEAN_15519	1000	+	47284799	47294869	0	6	73,173,180,174,89,160,	0,2904,5337,7884,8481,9910,
chr18	47311236	47318356	GLEAN_15522	1000	+	47311236	47318356	0	5	819,120,137,68,56,	0,5823,6386,6699,7064,
chr18	47839082	47858053	GLEAN_15530	1000	+	47839082	47858053	0	9	177,186,87,109,162,207,142,172,171,	0,9525,9817,13333,15392,17064,17368,17722,18800,
chr18	48344492	48346821	GLEAN_15537	1000	+	48344492	48346821	0	5	78,90,117,123,291,	0,284,1049,1244,2038,
chr18	48567280	48574265	GLEAN_10682	1000	-	48567280	48574265	0	5	27,55,184,101,71,	0,913,1483,6530,6914,
chr18	48929665	48947030	GLEAN_10674	1000	-	48929665	48947030	0	7	53,117,90,130,149,145,81,	0,263,1217,2480,16373,16682,17284,
chr18	49154715	49197896	GLEAN_10667	1000	-	49154715	49197896	0	22	79,145,129,108,107,86,96,112,113,98,265,75,156,29,100,70,119,111,136,431,96,159,	0,1316,1740,2068,2906,5553,6024,8126,11348,13194,13388,13747,16333,20293,30830,32139,32613,32856,35903,38213,39938,43022,
chr18	49301665	49325623	GLEAN_10700	1000	+	49301665	49325623	0	5	8,58,127,96,1826,	0,16955,18820,20007,22132,
chr18	49558747	49577774	GLEAN_10660	1000	-	49558747	49577774	0	4	50,121,75,51,	0,5060,10545,18976,
chr18	49807307	49822699	GLEAN_10709	1000	+	49807307	49822699	0	11	350,147,157,122,138,88,132,135,81,116,10,	0,3241,3711,4140,5347,8036,8933,10817,11275,15147,15382,
chr18	49848297	49871533	GLEAN_10711	1000	+	49848297	49871533	0	6	91,396,297,118,149,161,	0,13399,17141,18601,19701,23075,
chr18	49904624	49906352	GLEAN_10715	1000	+	49904624	49906352	0	3	43,190,718,	0,522,1010,
chr18	49929705	49955153	GLEAN_10718	1000	+	49929705	49955153	0	11	72,113,124,159,118,86,121,245,94,191,156,	0,6380,12271,13332,15862,20204,21065,21790,22774,24825,25292,
chr18	50080308	50090255	GLEAN_10655	1000	-	50080308	50090255	0	6	32,94,84,118,68,84,	0,863,1125,1714,1981,9863,
chr18	50269378	50278825	GLEAN_10651	1000	-	50269378	50278825	0	12	39,200,167,134,132,455,469,92,99,505,146,55,	0,903,2728,2987,3210,5536,7161,7925,8091,8294,9147,9392,
chr18	50375079	50379845	GLEAN_10731	1000	+	50375079	50379845	0	12	174,166,94,50,242,101,52,37,46,91,58,38,	0,258,1490,2076,2245,2622,3253,3466,3717,3916,4543,4728,
chr18	50380525	50394999	GLEAN_10647	1000	-	50380525	50394999	0	4	18,30,332,88,	0,74,1521,14386,
chr18	50712187	50722763	GLEAN_11403	1000	-	50712187	50722763	0	12	114,56,169,77,168,94,110,147,187,39,39,36,	0,300,579,890,1052,4625,4822,5013,8617,9670,9729,10540,
chr18	50820750	50823395	GLEAN_08121	1000	-	50820750	50823395	0	5	89,102,98,213,56,	0,170,1681,2098,2589,
chr18	51086750	51111886	GLEAN_26400	1000	+	51086750	51111886	0	11	98,80,117,47,78,56,85,105,69,51,102,	0,11519,14991,19526,20753,20991,21137,22015,23474,23960,25034,
chr18	51341407	51402692	GLEAN_26394	1000	-	51341407	51402692	0	9	93,70,145,106,100,143,174,112,98,	0,3726,8971,26625,38385,40100,42488,48137,61187,
chr18	51892515	51894072	GLEAN_12025	1000	-	51892515	51894072	0	1	1557,	0,
chr18	51973035	51993092	GLEAN_12022	1000	-	51973035	51993092	0	13	63,82,179,41,88,143,106,99,66,122,148,242,121,	0,228,1141,1416,1884,2075,3741,4700,5101,7155,7945,13780,19936,
chr18	52181215	52206312	GLEAN_24333	1000	-	52181215	52206312	0	11	102,51,69,105,85,56,78,47,117,80,98,	0,1125,1593,3016,3914,4089,4305,5563,10028,13523,24999,
chr18	52267672	52288508	GLEAN_24336	1000	+	52267672	52288508	0	10	41,43,1971,181,110,62,149,95,103,1121,	0,138,4678,15751,16234,17434,18564,18825,19127,19715,
chr18	52313796	52322398	GLEAN_24338	1000	+	52313796	52322398	0	13	224,65,109,200,71,96,105,201,176,67,77,57,7,	0,652,2492,3216,3779,4932,6213,6399,6937,7341,8102,8272,8595,
chr18	52639417	52639952	GLEAN_24325	1000	-	52639417	52639952	0	2	204,264,	0,271,
chr18	52736847	52744198	GLEAN_24322	1000	-	52736847	52744198	0	5	35,253,159,101,91,	0,1061,6050,6515,7260,
chr18	52800484	52809173	GLEAN_24350	1000	+	52800484	52809173	0	13	19,148,67,119,81,113,149,112,3,77,72,155,88,	0,854,1100,2193,3571,4129,4361,5077,7665,8003,8184,8355,8601,
chr18	53016487	53021756	GLEAN_01984	1000	-	53016487	53021756	0	8	147,209,100,180,275,291,123,43,	0,400,2884,3695,4062,4419,5022,5226,
chr18	53292821	53295203	GLEAN_01979	1000	-	53292821	53295203	0	2	674,178,	0,2204,
chr18	53434259	53450016	GLEAN_02004	1000	+	53434259	53450016	0	11	170,226,96,84,84,287,195,174,136,168,78,	0,450,9428,9730,10122,10775,11510,13132,14235,15380,15679,
chr18	53476851	53486687	GLEAN_01972	1000	-	53476851	53486687	0	10	84,122,151,116,88,143,64,156,102,36,	0,1595,2018,2801,3009,3849,5740,5946,6849,9800,
chr18	53499258	53503760	GLEAN_02006	1000	+	53499258	53503760	0	7	165,172,68,184,381,116,168,	0,839,1097,1988,2276,3552,4334,
chr18	53572759	53576025	GLEAN_02008	1000	+	53572759	53576025	0	8	70,106,82,163,119,188,109,72,	0,631,1581,2081,2333,2631,2933,3194,
chr18	53613886	53616218	GLEAN_01965	1000	-	53613886	53616218	0	5	124,130,76,132,15,	0,556,1000,1262,2317,
chr18	53622485	53625960	GLEAN_01964	1000	-	53622485	53625960	0	8	87,123,60,86,102,66,73,15,	0,273,682,919,1204,1510,1963,3460,
chr18	53903021	53916071	GLEAN_05456	1000	-	53903021	53916071	0	11	200,148,173,244,104,152,38,654,356,686,137,	0,754,1936,2314,3914,4136,4520,5365,9743,11645,12913,
chr18	54031369	54046223	GLEAN_05462	1000	+	54031369	54046223	0	12	126,108,133,104,186,91,59,93,93,171,97,113,	0,3694,5007,6231,8679,9131,12979,13338,13521,13913,14531,14741,
chr18	54082247	54083738	GLEAN_05465	1000	+	54082247	54083738	0	4	102,147,126,153,	0,268,1042,1338,
chr18	54269144	54270635	GLEAN_05472	1000	+	54269144	54270635	0	4	102,147,126,153,	0,268,1042,1338,
chr18	54431225	54437136	GLEAN_17954	1000	+	54431225	54437136	0	4	139,411,212,216,	0,995,2905,5695,
chr18	54445945	54449646	GLEAN_17955	1000	+	54445945	54449646	0	7	3,87,108,99,124,70,76,	0,1229,1676,2309,2876,3132,3625,
chr18	54618509	54630931	GLEAN_23471	1000	+	54618509	54630931	0	6	57,159,159,63,159,171,	0,5638,5960,6852,8561,12251,
chr18	55623411	55645886	GLEAN_11005	1000	-	55623411	55645886	0	15	17,92,143,155,61,174,135,71,115,156,148,233,101,91,78,	0,146,907,2417,3246,3574,5254,5825,6021,7802,8076,9181,12250,13123,22397,
chr18	56102640	56119447	GLEAN_16358	1000	-	56102640	56119447	0	3	2669,127,15,	0,11437,16792,
chr18	56524104	56538932	GLEAN_16354	1000	-	56524104	56538932	0	4	1192,52,127,15,	0,6966,7404,14813,
chr18	59588495	59597777	GLEAN_23693	1000	+	59588495	59597777	0	7	204,205,225,156,97,112,75,	0,2076,4161,6767,7012,7625,9207,
chr18	59804530	59806274	GLEAN_03855	1000	+	59804530	59806274	0	5	168,180,131,62,128,	0,981,1231,1441,1616,
chr18	59915574	59964099	GLEAN_03845	1000	-	59915574	59964099	0	7	69,99,50,130,210,109,59,	0,148,360,988,1264,4659,48466,
chr18	60061881	60063507	GLEAN_03859	1000	+	60061881	60063507	0	1	1626,	0,
chr18	60697075	60704010	GLEAN_00598	1000	-	60697075	60704010	0	4	178,187,123,97,	0,986,6513,6838,
chr18	60714528	60727124	GLEAN_00601	1000	+	60714528	60727124	0	7	76,130,127,160,361,177,388,	0,176,842,3038,5184,7552,12208,
chr18	60738011	60741217	GLEAN_00603	1000	+	60738011	60741217	0	4	132,183,263,214,	0,1414,2204,2992,
chr18	60760753	60769201	GLEAN_00595	1000	-	60760753	60769201	0	13	126,99,129,73,128,90,158,170,107,98,84,61,177,	0,952,1154,1745,1893,3568,4052,5317,6160,6842,7580,8119,8271,
chr19	3047487	3108089	GLEAN_20733	1000	+	3047487	3108089	0	15	58,85,79,150,126,93,117,134,61,118,97,52,106,82,64,	0,2424,6251,15086,16046,17160,18356,40849,45216,45610,47209,54472,56138,56840,60538,
chr19	5300915	5321499	GLEAN_08234	1000	+	5300915	5321499	0	7	245,1111,87,48,70,89,66,	0,11420,12649,13228,16187,19198,20518,
chr19	5976859	5994364	GLEAN_12587	1000	-	5976859	5994364	0	9	68,59,94,72,84,193,127,128,321,	0,1832,2970,3814,5636,6848,7743,13097,17184,
chr19	6438724	6452970	GLEAN_12582	1000	-	6438724	6452970	0	18	92,98,83,134,108,70,71,66,43,57,109,105,129,98,156,68,110,80,	0,201,384,968,1942,2145,2560,4419,4744,9022,9607,9923,10288,10616,11743,12344,13637,14166,
chr19	6511682	6535858	GLEAN_12601	1000	+	6511682	6535858	0	12	76,88,161,118,130,207,325,161,253,174,238,208,	0,1419,6147,7877,8406,9273,10918,12845,21421,22746,23543,23968,
chr19	6607096	6611614	GLEAN_12579	1000	-	6607096	6611614	0	5	68,54,56,107,69,	0,502,833,3934,4449,
chr19	6765485	6778688	GLEAN_12575	1000	-	6765485	6778688	0	13	60,100,163,97,102,118,135,124,87,94,294,93,60,	0,324,583,839,1135,1327,1558,8950,9544,10306,10783,11888,13143,
chr19	6779739	6793061	GLEAN_12574	1000	-	6779739	6793061	0	3	16,226,1474,	0,1888,11848,
chr19	8329474	8329705	GLEAN_16023	1000	+	8329474	8329705	0	1	231,	0,
chr19	9217899	9225522	GLEAN_16010	1000	-	9217899	9225522	0	8	195,167,64,99,146,156,54,58,	0,521,1015,1354,1574,2377,3402,7565,
chr19	9322906	9354640	GLEAN_16028	1000	+	9322906	9354640	0	13	93,81,254,99,114,204,175,195,148,126,149,249,204,	0,7441,9764,12402,16627,23570,24811,26414,28420,28904,29112,30225,31530,
chr19	9368244	9376942	GLEAN_16030	1000	+	9368244	9376942	0	5	563,94,133,120,173,	0,764,7682,7914,8525,
chr19	10067525	10103957	GLEAN_01094	1000	-	10067525	10103957	0	15	238,113,108,78,63,108,91,91,101,58,148,69,121,50,141,	0,1147,4058,8065,8339,8706,9364,9636,11507,13050,15217,26037,27634,28751,36291,
chr19	10105331	10127710	GLEAN_01097	1000	+	10105331	10127710	0	8	172,148,217,232,165,141,184,103,	0,1910,4802,5934,10206,18136,20282,22276,
chr19	10285599	10326019	GLEAN_01092	1000	-	10285599	10326019	0	29	125,76,21,222,171,111,132,165,158,193,185,40,123,178,143,126,164,181,165,138,123,153,201,198,174,114,162,269,157,	0,2207,5917,7181,7765,8662,8881,9816,10188,10721,11107,11886,12107,14453,17002,17779,22429,23985,24281,24755,25723,26437,28601,29498,33445,34026,36364,37325,40263,
chr19	10363459	10413953	GLEAN_01091	1000	-	10363459	10413953	0	18	140,229,70,95,109,115,158,81,183,87,100,132,67,228,120,146,168,112,	0,1432,1977,5185,5966,6578,21936,26606,31081,31404,33705,44030,45299,45588,46018,47549,49366,50382,
chr19	11170123	11454933	GLEAN_00157	1000	-	11170123	11454933	0	57	124,137,171,155,113,178,136,97,97,121,144,111,121,98,270,147,156,204,156,216,42,45,57,108,97,144,24,119,90,114,114,125,89,101,189,147,135,151,146,82,104,151,164,162,171,210,111,107,99,27,82,110,139,133,253,47,38,	0,1951,8576,9619,22682,24879,32967,33944,37276,41299,42018,60117,61128,65814,71508,87124,89036,93990,96789,97838,99103,105267,105558,110487,111856,112708,115501,126259,128222,129347,130664,141182,147338,148527,149632,150827,151562,153193,154150,154956,156146,157000,160873,161404,162947,167716,175336,178410,180124,180690,180966,182323,188194,189855,211407,214816,284772,
chr19	11891670	11923884	GLEAN_00153	1000	-	11891670	11923884	0	20	572,205,97,125,123,135,87,123,356,100,207,178,299,114,102,115,116,141,108,219,	0,1841,3081,3972,5044,5986,8977,9425,11776,15012,15507,19551,20499,22562,23748,25314,26263,26845,29444,31995,
chr19	12407217	12509156	GLEAN_00143	1000	-	12407217	12509156	0	21	75,155,87,85,130,146,147,42,193,260,99,166,116,96,121,222,191,246,136,106,37,	0,4874,12968,13978,34824,39718,40519,41401,53487,57937,65135,66505,67845,74778,75003,75653,77919,90539,92461,97416,101902,
chr19	12735895	12746604	GLEAN_00181	1000	+	12735895	12746604	0	10	82,62,119,82,135,96,91,71,165,78,	0,358,607,5073,5407,6060,8615,8831,10302,10631,
chr19	13030280	13067820	GLEAN_18175	1000	+	13030280	13067820	0	9	263,97,136,178,113,155,171,137,124,	0,3498,4436,12482,14744,27765,28792,35451,37416,
chr19	15857245	15871533	GLEAN_25868	1000	-	15857245	15871533	0	12	43,143,243,93,158,71,48,76,171,139,127,41,	0,273,1029,2262,3487,5263,6436,6996,7195,8314,12726,14247,
chr19	15977774	16045254	GLEAN_25866	1000	-	15977774	16045254	0	21	118,123,96,203,120,84,131,101,146,85,121,109,99,102,109,53,54,44,82,59,76,	0,13412,15225,16375,17803,19234,19963,21727,23091,23823,26086,27001,27634,38742,39165,42886,43093,43432,45462,48174,67404,
chr19	16059517	16071254	GLEAN_25865	1000	-	16059517	16071254	0	5	530,90,160,144,351,	0,1467,4545,7101,11386,
chr19	16140385	16147422	GLEAN_25877	1000	+	16140385	16147422	0	4	31,464,150,438,	0,901,2475,6599,
chr19	16363804	16368039	GLEAN_25880	1000	+	16363804	16368039	0	4	99,67,222,170,	0,2684,3132,4065,
chr19	16793030	16794401	GLEAN_25882	1000	+	16793030	16794401	0	1	1371,	0,
chr19	17107149	17120716	GLEAN_25884	1000	+	17107149	17120716	0	9	40,169,269,132,101,173,114,108,160,	0,4711,5926,7579,8924,11300,12221,13059,13407,
chr19	17971736	17974908	GLEAN_25855	1000	-	17971736	17974908	0	5	82,104,86,129,70,	0,520,1606,2814,3102,
chr19	17990112	17997533	GLEAN_25854	1000	-	17990112	17997533	0	11	115,80,126,27,137,108,76,97,98,82,161,	0,842,1835,2169,3000,3565,3905,4150,4907,5846,7260,
chr19	17997733	18001312	GLEAN_25892	1000	+	17997733	18001312	0	6	202,74,90,43,113,96,	0,1839,2230,2817,3072,3483,
chr19	18269724	18273182	GLEAN_11094	1000	-	18269724	18273182	0	9	96,200,175,84,161,55,212,122,428,	0,225,557,966,1170,1422,1593,1894,3030,
chr19	18330149	18337193	GLEAN_11090	1000	-	18330149	18337193	0	3	288,197,151,	0,2833,6893,
chr19	18346198	18368142	GLEAN_11100	1000	+	18346198	18368142	0	36	109,159,77,193,85,274,102,117,90,143,149,99,130,151,155,196,140,118,77,136,138,168,128,208,148,143,141,196,239,114,125,113,78,167,188,187,	0,902,1156,1561,1975,2733,3479,3840,4274,4571,5385,5683,6195,6410,6726,7034,7701,7960,8868,9188,9615,9831,10623,11876,12878,13462,14504,16184,16762,17938,18225,19994,20539,20708,21322,21757,
chr19	18370165	18379905	GLEAN_11089	1000	-	18370165	18379905	0	8	667,156,133,87,50,55,108,37,	0,768,1189,3327,3666,9347,9483,9703,
chr19	19498393	19542933	GLEAN_11111	1000	+	19498393	19542933	0	7	20,97,57,129,208,109,646,	0,1182,37905,39866,40963,42009,43894,
chr19	19595037	19635320	GLEAN_11077	1000	-	19595037	19635320	0	12	152,70,118,68,159,156,93,89,142,110,210,13,	0,16353,19023,20784,20969,22243,31809,33413,34640,35693,39772,40270,
chr19	19724973	19793715	GLEAN_11112	1000	+	19724973	19793715	0	22	524,129,248,143,170,350,192,168,110,103,143,170,324,196,136,132,96,65,132,186,100,227,	0,615,6114,35352,36411,37731,39036,41608,46217,50465,51051,53306,53653,56147,58880,59929,62970,63172,64471,65992,66829,68515,
chr19	19803009	19837993	GLEAN_11113	1000	+	19803009	19837993	0	9	31,121,88,108,92,75,30,83,125,	0,2985,9093,9524,13662,18639,26300,32104,34859,
chr19	20075463	20079483	GLEAN_00703	1000	-	20075463	20079483	0	10	123,81,150,249,113,62,47,78,128,283,	0,229,419,696,1032,1316,1539,2002,2198,3737,
chr19	20394323	20399408	GLEAN_18660	1000	-	20394323	20399408	0	4	77,73,197,238,	0,2107,2791,4847,
chr19	20590668	20609697	GLEAN_18665	1000	+	20590668	20609697	0	10	90,50,14,104,145,137,87,114,87,66,	0,3307,3592,3912,7963,10873,11931,12290,12493,18963,
chr19	21110837	21144652	GLEAN_18655	1000	-	21110837	21144652	0	6	53,137,207,107,200,64,	0,4506,6623,7463,10623,33751,
chr19	21218917	21236455	GLEAN_18652	1000	-	21218917	21236455	0	12	60,105,84,138,184,110,112,176,117,109,108,47,	0,481,752,1071,2103,9824,10581,11299,11817,15231,15663,17491,
chr19	21349025	21381205	GLEAN_18647	1000	-	21349025	21381205	0	42	155,203,140,141,142,240,194,174,114,129,238,192,161,147,130,170,136,180,248,117,211,147,239,188,193,127,164,207,197,130,135,120,190,120,158,106,126,213,219,165,169,100,	0,328,633,897,2029,2269,3312,3752,4010,4989,5254,6146,6643,7002,7268,7735,7987,8324,8590,19169,19480,19883,20245,20677,21138,21432,21992,22284,22591,23162,23635,23880,24133,24411,24659,25944,26142,26473,26821,27126,31388,32080,
chr19	21414984	21425860	GLEAN_18671	1000	+	21414984	21425860	0	10	3685,108,191,191,166,169,690,146,180,321,	0,4597,4947,5247,5694,5952,6799,8542,8987,10555,
chr19	21887512	21892327	GLEAN_18679	1000	+	21887512	21892327	0	7	168,127,104,120,75,210,201,	0,1801,2131,3279,3520,4077,4614,
chr19	21892688	21901487	GLEAN_18642	1000	-	21892688	21901487	0	15	179,75,141,117,133,111,163,197,158,160,425,135,220,104,97,	0,306,486,1007,2246,3551,4019,4921,5374,5912,6809,7613,7866,8411,8702,
chr19	21952067	22007983	GLEAN_18640	1000	-	21952067	22007983	0	9	624,174,90,70,143,116,141,200,128,	0,740,9669,10467,28862,31932,34426,40793,55788,
chr19	22155621	22175370	GLEAN_18639	1000	-	22155621	22175370	0	26	187,74,135,94,122,126,81,140,154,85,245,63,153,101,105,224,695,93,148,126,155,125,144,172,203,100,	0,1085,1235,1450,1841,2045,2249,3136,3378,3651,3865,4188,4356,5285,5522,5723,6623,8432,8688,9102,9311,9547,9877,10985,12109,19649,
chr19	22926762	22944109	GLEAN_18615	1000	-	22926762	22944109	0	7	413,201,176,153,184,142,168,	0,1735,4110,5849,6769,12221,17179,
chr19	22947584	22962463	GLEAN_18692	1000	+	22947584	22962463	0	10	61,79,52,104,132,100,120,171,118,134,	0,4405,4771,9498,9716,10737,10926,12071,14010,14745,
chr19	22965430	22969679	GLEAN_18614	1000	-	22965430	22969679	0	4	138,78,120,39,	0,419,902,4210,
chr19	23068513	23093067	GLEAN_18611	1000	-	23068513	23093067	0	13	236,162,155,286,104,100,109,77,129,126,106,66,177,	0,1068,2562,4164,6285,6717,9389,10249,10539,12739,20367,22370,24377,
chr19	23223198	23315557	GLEAN_18607	1000	-	23223198	23315557	0	55	81,72,154,166,99,169,144,360,136,101,192,120,200,133,175,278,140,151,155,263,166,139,130,162,120,165,469,94,80,241,149,202,82,167,123,122,160,115,71,134,170,101,216,112,149,92,99,179,117,211,200,172,195,145,354,	0,1833,2429,6444,7029,7290,9258,10289,10766,12161,13290,15184,16829,19015,19662,20636,21271,22818,24963,26227,27094,29136,30945,32916,33778,34345,35137,36593,39433,42352,44272,46059,47068,47234,48292,48521,49785,52422,53448,56873,57820,58524,60251,61950,66117,66641,68054,70152,71259,75179,76792,78466,80186,83839,92005,
chr19	23413541	23489178	GLEAN_18605	1000	-	23413541	23489178	0	5	87,179,98,103,46,	0,2825,5949,15942,75591,
chr19	23753400	23766276	GLEAN_18599	1000	-	23753400	23766276	0	7	135,342,86,196,57,136,32,	0,3460,7031,9295,9852,10656,12844,
chr19	24198110	24203590	GLEAN_24276	1000	+	24198110	24203590	0	11	23,49,133,140,169,110,144,138,90,80,145,	0,1408,1873,2468,3546,4044,4316,4542,4800,5148,5335,
chr19	24204707	24206483	GLEAN_24277	1000	+	24204707	24206483	0	6	49,461,120,73,171,134,	0,127,752,991,1176,1642,
chr19	24215515	24228083	GLEAN_24271	1000	-	24215515	24228083	0	17	96,101,96,201,198,223,87,110,79,171,117,94,149,72,94,53,81,	0,427,671,862,1150,1554,2064,2380,2808,3165,4695,5277,5607,5871,6341,6778,12487,
chr19	24282377	24293243	GLEAN_24281	1000	+	24282377	24293243	0	10	404,99,112,89,91,133,209,104,135,247,	0,557,917,8325,8613,8811,9713,10122,10372,10619,
chr19	24921351	24929446	GLEAN_02135	1000	+	24921351	24929446	0	7	93,66,74,94,196,91,106,	0,941,2929,4073,5129,5618,7989,
chr19	24964595	24969668	GLEAN_02137	1000	+	24964595	24969668	0	6	223,151,97,96,120,150,	0,812,3127,4357,4692,4923,
chr19	25002066	25094750	GLEAN_02128	1000	-	25002066	25094750	0	18	102,117,99,56,190,141,99,117,105,468,132,179,136,120,161,204,129,34,	0,995,2508,4894,5583,8928,13474,18581,22929,24287,29301,31704,34267,38671,42190,44135,63084,92650,
chr19	25334461	25349102	GLEAN_02141	1000	+	25334461	25349102	0	21	32,394,68,136,72,154,135,941,127,135,116,185,79,223,302,197,184,72,170,75,64,	0,1314,2053,2203,2924,3256,3753,4443,6075,7752,9659,10366,10855,11072,11478,12825,13255,13657,14045,14396,14577,
chr19	25459308	25471906	GLEAN_02121	1000	-	25459308	25471906	0	25	201,115,154,135,50,114,89,105,114,119,127,171,46,36,84,150,153,93,59,66,106,143,131,110,464,	0,454,1012,1393,1800,2022,2253,2552,2784,2985,3308,3799,4153,5085,5263,8525,9664,9917,10171,10325,10483,11021,11267,11484,12134,
chr19	25524712	25527973	GLEAN_02147	1000	+	25524712	25527973	0	5	67,139,83,408,62,	0,409,916,2334,3199,
chr19	25738872	25740790	GLEAN_02115	1000	-	25738872	25740790	0	4	230,768,144,220,	0,324,1257,1698,
chr19	25854550	25859581	GLEAN_02158	1000	+	25854550	25859581	0	20	62,76,66,73,65,135,145,130,126,199,105,87,63,102,98,73,73,73,76,141,	0,136,452,607,783,953,1475,1879,2102,2557,3011,3540,3709,3861,4039,4215,4385,4551,4730,4890,
chr19	25873726	25875190	GLEAN_02108	1000	-	25873726	25875190	0	4	66,119,79,90,	0,504,761,1374,
chr19	25876899	25882115	GLEAN_02107	1000	-	25876899	25882115	0	8	61,85,112,117,72,119,67,102,	0,351,849,1184,1719,2001,2214,5114,
chr19	25889306	25890951	GLEAN_02106	1000	-	25889306	25890951	0	4	163,85,165,223,	0,250,455,1422,
chr19	26981420	26982146	GLEAN_01664	1000	-	26981420	26982146	0	1	726,	0,
chr19	27075715	27078668	GLEAN_01659	1000	-	27075715	27078668	0	5	174,135,153,66,375,	0,337,824,1430,2578,
chr19	27144429	27148243	GLEAN_01658	1000	-	27144429	27148243	0	3	129,141,168,	0,2485,3646,
chr19	27239936	27406425	GLEAN_01656	1000	-	27239936	27406425	0	42	145,173,109,209,124,89,129,162,213,213,249,153,105,207,145,213,172,124,138,207,132,109,161,70,122,194,63,115,174,174,153,119,96,144,99,64,93,103,28,157,376,74,	0,825,2354,4009,4292,5181,5614,10674,12145,13841,14321,14938,15857,16370,17101,17559,18676,20012,20599,23045,24131,24351,25429,25678,27446,27658,35149,39241,39734,42455,46481,47263,50540,50887,52655,54549,68686,75368,87319,98800,112713,166415,
chr19	29744273	29755852	GLEAN_25300	1000	-	29744273	29755852	0	6	773,108,91,104,187,111,	0,4978,5666,8158,8684,11468,
chr19	32247597	32255913	GLEAN_09530	1000	-	32247597	32255913	0	7	36,129,132,90,145,83,12,	0,1313,2699,4014,6211,7564,8304,
chr19	32354532	32363378	GLEAN_09539	1000	+	32354532	32363378	0	5	33,66,127,96,2225,	0,1978,3858,4697,6621,
chr19	32513103	32514765	GLEAN_09526	1000	-	32513103	32514765	0	2	924,6,	0,1656,
chr19	32746015	32765756	GLEAN_09522	1000	-	32746015	32765756	0	2	664,335,	0,19406,
chr19	33091111	33147666	GLEAN_09547	1000	+	33091111	33147666	0	26	90,93,42,33,37,174,74,102,59,83,48,89,172,61,138,146,81,287,188,176,209,179,119,158,136,59,	0,957,2345,7512,7954,12624,13877,15557,16616,18549,20347,20733,26706,36761,40193,41305,43102,44706,45847,49541,50851,52848,53405,53850,55825,56496,
chr19	33604579	33612829	GLEAN_21013	1000	+	33604579	33612829	0	7	63,69,112,97,63,68,143,	0,1404,2206,5020,5932,7771,8107,
chr19	33692461	33712316	GLEAN_21014	1000	+	33692461	33712316	0	5	78,98,123,169,186,	0,5658,10263,17730,19669,
chr19	33774916	33802162	GLEAN_21005	1000	-	33774916	33802162	0	11	159,147,71,149,56,116,173,67,53,151,295,	0,3354,4673,5779,7042,9800,11598,13564,14149,15065,26951,
chr19	33885295	33896020	GLEAN_21018	1000	+	33885295	33896020	0	30	69,111,72,81,86,162,104,176,158,85,148,137,213,180,83,75,84,172,105,192,189,140,232,155,61,129,107,106,66,135,	0,460,959,2112,2509,2677,2991,3317,3578,4291,4848,5157,5434,5781,6562,6760,7033,7221,7887,8082,8541,8813,9043,9388,9635,9772,10030,10228,10440,10590,
chr19	33896982	33910979	GLEAN_21002	1000	-	33896982	33910979	0	22	79,121,110,115,265,296,154,145,293,105,154,68,224,155,55,136,163,159,131,82,98,81,	0,222,534,848,1044,1699,3337,3566,3849,4515,4702,5777,6009,6307,6552,6896,7109,7365,8558,8779,10665,13916,
chr19	34136423	34145245	GLEAN_21022	1000	+	34136423	34145245	0	20	19,429,188,138,219,115,221,202,179,262,167,169,109,110,133,166,201,109,207,224,	0,1289,2078,2350,2588,3429,3651,4097,4411,4831,5171,5475,6142,6490,6698,6980,7590,7890,8321,8598,
chr19	34277510	34312129	GLEAN_21023	1000	+	34277510	34312129	0	7	159,108,116,146,112,75,58,	0,9484,27408,30106,31575,34195,34561,
chr19	34382658	34400249	GLEAN_21025	1000	+	34382658	34400249	0	12	55,130,113,50,93,180,141,174,87,114,81,54,	0,1728,3676,3872,6499,8020,10354,11877,14003,16223,17210,17537,
chr19	34449777	34457364	GLEAN_20993	1000	-	34449777	34457364	0	8	72,86,163,87,120,160,118,121,	0,3174,3959,4555,4922,5754,6826,7466,
chr19	34459749	34518282	GLEAN_20992	1000	-	34459749	34518282	0	17	3738,117,102,304,110,90,69,57,105,142,514,214,85,152,66,78,75,	0,6136,7425,7658,10010,11743,13899,15076,16440,17338,20528,22119,25945,32483,53803,55996,58458,
chr19	34622317	34638074	GLEAN_20991	1000	-	34622317	34638074	0	13	43,150,63,92,127,159,106,148,170,102,114,133,138,	0,360,1003,1741,2594,3374,3627,4162,5390,5935,6517,8656,15619,
chr19	34660630	34711201	GLEAN_21029	1000	+	34660630	34711201	0	7	20,179,110,217,93,153,206,	0,37120,41522,46172,46716,48855,50365,
chr19	34954414	35011314	GLEAN_20986	1000	-	34954414	35011314	0	13	25,143,175,124,91,101,175,126,89,68,99,113,315,	0,1188,6117,18605,30476,30863,40142,40407,42403,48661,51374,54331,56585,
chr19	35103618	35141394	GLEAN_19200	1000	-	35103618	35141394	0	6	145,100,208,42,151,161,	0,11468,12121,17802,32458,37615,
chr19	35191844	35192753	GLEAN_19199	1000	-	35191844	35192753	0	1	909,	0,
chr19	35284769	35318720	GLEAN_19198	1000	-	35284769	35318720	0	22	116,150,177,39,114,172,149,68,81,126,196,219,172,168,90,130,174,57,131,52,153,56,	0,2877,5877,6947,8841,10894,12062,14297,15026,16321,17702,18169,21843,22475,22894,23654,24342,25643,29341,32245,32752,33895,
chr19	35648802	35655436	GLEAN_16694	1000	+	35648802	35655436	0	9	203,104,131,31,158,127,107,154,53,	0,973,1649,2070,2683,4614,5504,5766,6581,
chr19	35733831	35754161	GLEAN_16696	1000	+	35733831	35754161	0	9	78,122,152,128,178,56,123,143,145,	0,710,2730,3005,10665,14403,14954,18774,20185,
chr19	35943211	35952384	GLEAN_16697	1000	+	35943211	35952384	0	6	88,162,143,117,96,213,	0,1547,5000,5278,7526,8960,
chr19	36335721	36343050	GLEAN_16703	1000	+	36335721	36343050	0	8	54,51,139,105,73,142,75,138,	0,407,2419,3383,4092,5114,6104,7191,
chr19	36428033	36443335	GLEAN_16680	1000	-	36428033	36443335	0	13	180,29,136,96,159,87,123,70,89,126,134,103,180,	0,670,1724,3611,4780,6201,6572,7342,7804,9041,9940,10632,15122,
chr19	37238955	37248048	GLEAN_16675	1000	-	37238955	37248048	0	14	66,172,206,89,79,111,145,137,179,49,101,132,46,6,	0,157,699,2684,3351,3950,4454,4777,5135,6179,6612,6992,8816,9087,
chr19	37268857	37269160	GLEAN_16718	1000	+	37268857	37269160	0	1	303,	0,
chr19	37319172	37362802	GLEAN_16719	1000	+	37319172	37362802	0	4	30,56,75,16,	0,242,4400,43614,
chr19	37416767	37421851	GLEAN_16722	1000	+	37416767	37421851	0	5	52,170,165,145,257,	0,2024,3378,3796,4827,
chr19	37583788	37584814	GLEAN_02059	1000	+	37583788	37584814	0	1	1026,	0,
chr19	37940136	37975720	GLEAN_02050	1000	-	37940136	37975720	0	16	51,69,111,142,152,108,77,92,158,96,166,119,54,129,196,128,	0,311,512,704,1660,3007,9521,9903,10277,10566,11198,11469,11875,12171,12677,35456,
chr19	37988467	37999706	GLEAN_02063	1000	+	37988467	37999706	0	7	105,60,159,105,73,174,245,	0,1837,3712,4101,7088,9435,10994,
chr19	38405643	38508453	GLEAN_26814	1000	-	38405643	38508453	0	23	153,48,156,108,57,143,220,135,140,64,110,61,105,165,115,34,97,201,108,122,78,85,261,	0,3004,3322,3957,7101,7776,12620,14087,16071,17956,20780,22433,22908,23850,26235,27779,27928,28477,29938,37750,46844,94768,102549,
chr19	38922389	38931730	GLEAN_26824	1000	+	38922389	38931730	0	6	3,185,108,178,95,49,	0,333,2986,6502,8303,9292,
chr19	38961779	38981345	GLEAN_26808	1000	-	38961779	38981345	0	10	115,162,99,212,64,128,70,237,173,18,	0,548,4104,4577,5995,6850,7828,11059,16550,19548,
chr19	39017075	39021366	GLEAN_26806	1000	-	39017075	39021366	0	5	83,114,129,84,13,	0,193,3189,3608,4278,
chr19	39289631	39292911	GLEAN_26827	1000	+	39289631	39292911	0	5	5,161,121,111,124,	0,1569,2352,2840,3156,
chr19	39339298	39437302	GLEAN_26799	1000	-	39339298	39437302	0	15	108,213,57,45,61,131,75,127,96,69,95,75,55,62,48,	0,1475,2687,4404,5570,7243,9793,11210,12916,21859,22400,23666,26635,43273,97956,
chr19	39622510	39633685	GLEAN_26832	1000	+	39622510	39633685	0	14	228,78,78,54,118,99,56,93,63,96,80,105,94,105,	0,5653,6086,6291,6745,7065,7392,7817,8583,8815,9277,9442,10570,11070,
chr19	39635918	39636647	GLEAN_26833	1000	+	39635918	39636647	0	2	110,391,	0,338,
chr19	40942926	40955613	GLEAN_09581	1000	-	40942926	40955613	0	13	78,51,156,104,120,115,104,191,137,138,191,121,90,	0,201,1182,1575,2014,2236,5738,6003,7089,8455,10396,12466,12597,
chr19	41006995	41008565	GLEAN_09645	1000	+	41006995	41008565	0	3	174,152,136,	0,861,1434,
chr19	41429367	41433810	GLEAN_21317	1000	-	41429367	41433810	0	8	95,26,221,126,162,157,83,492,	0,1128,1584,1976,2187,2832,3072,3951,
chr19	41439298	41442943	GLEAN_21316	1000	-	41439298	41442943	0	6	255,126,162,157,83,417,	0,386,623,1090,1470,3228,
chr19	41543421	41548725	GLEAN_21312	1000	-	41543421	41548725	0	8	95,26,221,126,162,157,83,456,	0,813,926,1242,1987,2955,3705,4848,
chr19	41616041	41617662	GLEAN_21328	1000	+	41616041	41617662	0	4	31,164,102,45,	0,735,1043,1576,
chr19	41671083	41684099	GLEAN_21309	1000	-	41671083	41684099	0	13	152,40,122,151,120,156,339,104,145,202,239,260,208,	0,434,1264,1492,3680,4008,5363,7478,7708,8682,9643,10116,12808,
chr19	41723713	41731143	GLEAN_21307	1000	-	41723713	41731143	0	8	135,201,163,90,86,47,70,87,	0,946,2260,3450,4055,6537,6670,7343,
chr19	41838781	41844878	GLEAN_21333	1000	+	41838781	41844878	0	4	3,670,140,450,	0,1236,3945,5647,
chr19	42468086	42499194	GLEAN_03776	1000	-	42468086	42499194	0	26	40,166,85,134,119,98,120,88,56,108,50,121,134,166,294,212,223,132,113,147,131,115,145,257,75,22,	0,127,436,804,1603,1882,2237,3211,3427,3863,4112,4619,5283,6284,7189,8145,9609,10049,10478,10680,10955,11479,11706,11932,24146,31086,
chr19	42561663	42562714	GLEAN_03793	1000	+	42561663	42562714	0	2	542,367,	0,684,
chr19	42681611	42684750	GLEAN_03772	1000	-	42681611	42684750	0	11	116,81,82,110,174,125,68,110,45,60,85,	0,207,369,666,1085,1431,1702,2332,2709,2862,3054,
chr19	42703952	42710687	GLEAN_03795	1000	+	42703952	42710687	0	14	94,139,145,126,85,113,136,95,124,98,246,234,231,150,	0,372,2794,3056,3299,4076,4287,4538,4870,5265,5454,5928,6265,6585,
chr19	42746618	42839397	GLEAN_03769	1000	-	42746618	42839397	0	10	3907,131,50,37,144,87,68,73,75,45,	0,8608,9894,19025,21753,41805,43280,63313,71636,92734,
chr19	43141221	43174339	GLEAN_03766	1000	-	43141221	43174339	0	27	96,108,154,95,119,88,127,87,83,102,141,112,194,128,136,91,64,125,167,83,91,36,66,76,79,166,105,	0,428,693,1289,1479,2213,2506,2856,3590,4623,5212,5973,7263,8214,9496,11004,11477,15087,16941,18534,19654,21220,22051,22598,24059,25047,33013,
chr19	43319514	43349757	GLEAN_03803	1000	+	43319514	43349757	0	12	131,109,145,119,92,117,171,109,171,168,138,21,	0,11424,14116,21144,21860,22806,23680,24702,27488,28247,29401,30222,
chr19	43388687	43389650	GLEAN_03805	1000	+	43388687	43389650	0	1	963,	0,
chr19	43654733	43658919	GLEAN_17381	1000	-	43654733	43658919	0	5	116,94,123,152,166,	0,644,2080,2407,4020,
chr19	43702586	43705886	GLEAN_17378	1000	-	43702586	43705886	0	8	219,86,134,72,193,502,122,262,	0,468,843,1053,1252,1840,2617,3038,
chr19	44041903	44047902	GLEAN_17389	1000	+	44041903	44047902	0	8	204,37,90,107,100,100,202,57,	0,451,977,1334,1685,1997,2461,5942,
chr19	44056068	44073809	GLEAN_17373	1000	-	44056068	44073809	0	9	458,133,83,138,85,127,31,107,239,	0,859,1339,2424,3380,4107,5140,6271,17502,
chr19	44123810	44131996	GLEAN_17372	1000	-	44123810	44131996	0	13	174,192,459,133,137,208,307,121,158,192,80,56,162,	0,711,1193,1845,2260,2629,3432,4760,4993,5257,5547,5987,8024,
chr19	44217654	44219196	GLEAN_06539	1000	+	44217654	44219196	0	4	100,66,112,256,	0,536,1057,1286,
chr19	44222964	44227170	GLEAN_06540	1000	+	44222964	44227170	0	7	53,146,54,89,132,76,113,	0,269,1227,1632,2136,2482,4093,
chr19	44255327	44264980	GLEAN_06535	1000	-	44255327	44264980	0	11	169,143,61,150,147,195,137,91,59,68,127,	0,900,1485,2435,3889,5092,5447,5685,6397,7521,9526,
chr19	44511542	44520583	GLEAN_12864	1000	-	44511542	44520583	0	12	136,95,55,92,67,131,117,157,58,160,132,39,	0,1401,2582,3072,3341,3735,4095,4309,4859,6625,8727,9002,
chr19	44524347	44529255	GLEAN_12863	1000	-	44524347	44529255	0	7	36,54,90,99,67,114,8,	0,539,1422,4039,4243,4415,4900,
chr19	44548399	44561882	GLEAN_12873	1000	+	44548399	44561882	0	7	69,90,148,107,187,107,192,	0,11866,12247,12465,12673,12955,13291,
chr19	44563612	44568907	GLEAN_12862	1000	-	44563612	44568907	0	6	84,242,90,171,208,414,	0,247,1025,1219,1783,4881,
chr19	46299515	46444597	GLEAN_06598	1000	+	46299515	46444597	0	22	22,86,72,70,44,96,168,96,93,111,137,153,67,98,82,92,90,170,139,112,108,174,	0,25953,66243,67253,68330,69095,80173,91951,93388,96917,98244,116475,120048,121165,122851,127038,131696,135559,137120,140776,142391,144908,
chr19	47328704	47382758	GLEAN_06607	1000	+	47328704	47382758	0	17	19,122,93,41,100,114,121,134,74,68,93,192,149,132,130,178,229,	0,4169,5863,15354,21186,26735,32299,43220,47028,48963,49219,49898,50589,51351,51962,52456,53825,
chr19	47424859	47437033	GLEAN_06589	1000	-	47424859	47437033	0	12	81,168,110,59,86,111,102,66,122,175,108,264,	0,3024,3422,3821,5196,6189,6503,8403,8758,10696,11376,11910,
chr19	47489206	47493702	GLEAN_06609	1000	+	47489206	47493702	0	12	24,72,70,98,57,231,127,191,99,111,87,54,	0,558,2171,2456,2718,2852,3369,3581,3875,4054,4253,4442,
chr19	47494693	47503088	GLEAN_06587	1000	-	47494693	47503088	0	13	54,102,123,136,98,162,102,96,156,123,43,185,216,	0,145,365,647,946,1168,1480,1721,2223,3111,3394,3628,8179,
chr19	47617581	47650141	GLEAN_06582	1000	-	47617581	47650141	0	9	185,321,258,84,321,258,105,321,238,	0,844,2425,15732,16472,18323,20041,30760,32322,
chr19	47766584	47837106	GLEAN_06580	1000	-	47766584	47837106	0	11	123,121,210,126,133,100,147,248,340,201,1638,	0,1750,5679,7372,13477,23094,27798,39162,40708,42428,68884,
chr19	47933139	47994456	GLEAN_06579	1000	-	47933139	47994456	0	16	30,23,57,63,54,77,28,108,285,276,249,276,306,294,27,64,	0,5226,15313,21877,23304,25834,26601,28149,29092,33397,36648,43116,47337,51459,61140,61253,
chr19	48086802	48092756	GLEAN_06577	1000	-	48086802	48092756	0	13	404,225,60,62,111,173,161,142,66,134,97,166,44,	0,593,2070,2222,2541,2982,3258,3503,3880,4064,4278,4560,5910,
chr19	49536679	49543959	GLEAN_03566	1000	-	49536679	49543959	0	6	339,123,83,92,152,141,	0,556,1607,2793,3261,7139,
chr19	49592927	49615684	GLEAN_03574	1000	+	49592927	49615684	0	10	67,75,102,88,95,191,86,102,122,107,	0,4086,12675,16271,17366,19888,20659,21576,22153,22650,
chr19	49746233	49749944	GLEAN_03576	1000	+	49746233	49749944	0	6	85,42,74,97,145,121,	0,898,1774,2404,3067,3590,
chr19	50068000	50069996	GLEAN_15025	1000	+	50068000	50069996	0	5	88,315,36,161,15,	0,273,1162,1448,1981,
chr19	50207400	50329832	GLEAN_15028	1000	+	50207400	50329832	0	55	10,415,109,102,158,75,201,159,163,135,223,150,104,201,187,138,153,174,201,123,116,135,463,188,190,95,135,204,116,173,192,81,189,180,204,305,393,165,119,155,204,151,179,120,123,224,162,92,152,243,189,231,221,99,390,	0,4570,10050,19085,20578,20887,22286,27819,30324,30889,34617,35466,39491,42408,47924,106447,107355,108857,109270,109584,109792,109998,110816,111377,111662,112455,112689,112929,113240,113592,113845,114118,114314,114663,114920,115710,116318,116794,117077,117276,117581,117942,118178,118447,118762,119010,119446,119718,120009,120246,120823,121237,121559,121859,122042,
chr19	50430377	50434597	GLEAN_15029	1000	+	50430377	50434597	0	11	237,90,83,104,145,97,89,146,38,76,140,	0,739,1307,1589,1916,2308,2481,3010,3610,3904,4080,
chr19	50435451	50439316	GLEAN_15023	1000	-	50435451	50439316	0	13	75,135,138,81,106,95,86,61,78,136,165,182,78,	0,157,362,582,748,962,1265,1788,2029,2193,2437,3049,3787,
chr19	50481151	50482938	GLEAN_15032	1000	+	50481151	50482938	0	8	52,98,155,43,100,65,118,104,	0,129,709,971,1090,1290,1446,1683,
chr19	50503769	50505537	GLEAN_11185	1000	+	50503769	50505537	0	8	52,98,155,43,100,65,118,104,	0,95,675,952,1071,1271,1427,1664,
chr19	50624899	50629479	GLEAN_11180	1000	-	50624899	50629479	0	2	146,109,	0,4471,
chr19	50630266	50633745	GLEAN_11193	1000	+	50630266	50633745	0	6	237,132,148,64,178,15,	0,713,2330,3029,3192,3464,
chr19	50664370	50673470	GLEAN_11195	1000	+	50664370	50673470	0	11	151,207,134,138,105,126,201,121,182,87,81,	0,1232,2794,3062,6798,7075,7385,7704,7908,8175,9019,
chr19	50743363	50749077	GLEAN_11178	1000	-	50743363	50749077	0	11	102,57,78,93,71,44,42,49,115,120,93,	0,184,775,1132,1467,1655,2529,2817,2945,3583,5621,
chr19	50894222	50895825	GLEAN_11204	1000	+	50894222	50895825	0	4	363,439,182,144,	0,643,1189,1459,
chr19	51303486	51309899	GLEAN_11168	1000	-	51303486	51309899	0	8	56,55,81,66,87,88,110,63,	0,692,1738,2045,2958,3587,3814,6350,
chr19	51639359	51651659	GLEAN_25985	1000	-	51639359	51651659	0	19	60,153,165,144,142,149,152,134,118,85,114,111,132,119,120,97,166,146,507,	0,460,892,1484,2023,3356,3658,4948,5458,6022,6204,6789,8157,8373,8565,9164,9343,10452,11793,
chr19	52606719	52613849	GLEAN_25996	1000	+	52606719	52613849	0	5	52,192,132,253,1039,	0,1105,1972,3787,6091,
chr19	52718868	52742812	GLEAN_25998	1000	+	52718868	52742812	0	18	253,222,111,55,68,71,83,112,141,101,136,639,131,591,194,102,116,132,	0,712,3971,5205,7527,8035,8740,10312,12590,13478,14340,16784,17973,19922,20936,22652,23384,23812,
chr19	53139486	53144996	GLEAN_26002	1000	+	53139486	53144996	0	7	202,84,89,186,138,193,287,	0,1794,2583,3108,3957,4312,5223,
chr19	54288964	54411215	GLEAN_08439	1000	-	54288964	54411215	0	5	186,169,123,98,78,	0,917,3770,10076,122173,
chr19	54495781	54507361	GLEAN_08438	1000	-	54495781	54507361	0	19	91,223,1449,139,102,111,92,61,122,262,95,109,109,131,96,146,98,52,94,	0,478,793,2380,2597,2777,3085,3290,3462,3712,4416,4732,5162,5457,5675,5872,6380,7021,11486,
chr19	54510242	54516299	GLEAN_08441	1000	+	54510242	54516299	0	11	56,165,64,84,99,53,93,644,61,117,151,	0,216,492,641,1012,2193,3182,3469,4919,5304,5906,
chr19	54622619	54656238	GLEAN_08446	1000	+	54622619	54656238	0	13	106,110,48,21,43,89,92,61,52,59,85,137,285,	0,1318,3742,4020,21019,25990,28260,29139,29866,30885,32074,32371,33334,
chr19	54716008	54716634	GLEAN_08435	1000	-	54716008	54716634	0	3	129,154,128,	0,229,498,
chr19	54815246	54819560	GLEAN_08430	1000	-	54815246	54819560	0	10	61,58,137,159,46,73,209,135,180,67,	0,80,348,730,1788,2001,2566,2854,3933,4247,
chr19	54925008	54949136	GLEAN_08425	1000	-	54925008	54949136	0	16	228,53,76,130,95,157,65,99,141,83,110,83,196,114,67,175,	0,645,1136,2807,3415,4384,6686,7681,14839,15300,15724,16078,16760,19923,22041,23953,
chr19	55092670	55097804	GLEAN_08453	1000	+	55092670	55097804	0	3	120,63,318,	0,506,4816,
chr19	55129418	55154413	GLEAN_08420	1000	-	55129418	55154413	0	10	159,147,71,146,56,116,173,67,53,83,	0,1043,1976,5922,6787,7316,9017,18591,21584,24912,
chr19	55300326	55371338	GLEAN_14692	1000	-	55300326	55371338	0	55	154,179,90,195,78,259,181,84,133,252,92,169,160,95,35,82,240,111,123,191,118,112,100,170,183,101,121,182,207,155,146,192,139,136,143,120,119,96,137,3606,156,194,1156,168,141,218,163,590,150,174,181,123,90,165,135,	0,1722,1992,2523,3563,4602,5138,5728,6119,7936,8673,10173,11674,13919,15803,16660,17069,18248,19150,20091,20623,21335,24794,24979,26332,26627,29235,31917,32433,33822,35177,36060,38860,39268,39952,40599,43040,44220,44720,46975,51204,51803,52680,54395,54669,55667,57518,58011,61145,62698,64425,65596,66725,70643,70877,
chr19	55676965	55702585	GLEAN_16797	1000	-	55676965	55702585	0	13	79,155,72,77,112,149,113,81,119,67,65,83,28,	0,1951,2994,6788,12029,12533,13451,15596,15965,16357,19905,21090,25592,
chr19	55833654	55834550	GLEAN_03362	1000	+	55833654	55834550	0	2	362,304,	0,592,
chr19	55837083	55837698	GLEAN_03360	1000	-	55837083	55837698	0	3	172,85,121,	0,325,494,
chr19	55855583	55885911	GLEAN_03364	1000	+	55855583	55885911	0	4	291,64,97,115,	0,17085,22131,30213,
chr19	55970288	55988326	GLEAN_03366	1000	+	55970288	55988326	0	9	125,64,175,169,139,104,84,100,168,	0,3978,8731,9523,10108,12661,14528,16591,17870,
chr19	56058929	56067958	GLEAN_03368	1000	+	56058929	56067958	0	17	144,143,196,204,129,113,195,112,75,162,110,64,95,76,101,154,420,	0,1002,1631,1910,3003,3509,3755,4960,5291,5552,6557,6861,7017,7313,7520,7784,8609,
chr19	56125254	56150690	GLEAN_03355	1000	-	56125254	56150690	0	10	159,147,71,146,56,116,173,67,53,170,	0,1043,1976,5922,6787,7316,9017,18591,21584,25266,
chr19	56286197	56293611	GLEAN_14016	1000	-	56286197	56293611	0	4	63,72,132,42,	0,2153,6363,7372,
chr19	56310964	56338829	GLEAN_14021	1000	+	56310964	56338829	0	19	33,94,163,71,44,70,122,135,123,132,107,84,66,152,118,101,152,102,102,	0,5270,10631,13702,14318,15385,16587,19268,19495,19823,20196,23403,23641,23903,24794,25014,26828,27331,27763,
chr19	56357345	56359959	GLEAN_14014	1000	-	56357345	56359959	0	5	228,93,156,110,82,	0,746,934,1272,2532,
chr19	56465962	56477973	GLEAN_25327	1000	-	56465962	56477973	0	7	30,126,96,92,109,180,36,	0,1376,2877,7058,9284,11057,11975,
chr19	56498846	56505902	GLEAN_25326	1000	-	56498846	56505902	0	6	85,170,83,60,37,186,	0,309,571,1615,4015,6870,
chr19	57193073	57206119	GLEAN_18454	1000	-	57193073	57206119	0	5	180,95,1086,115,93,	0,2356,5306,12780,12953,
chr19	58408053	58691352	GLEAN_04501	1000	+	58408053	58691352	0	9	78,39,159,142,171,70,99,159,79,	0,5823,41794,106826,179593,238313,278635,281355,283220,
chr19	62402599	62413810	GLEAN_14080	1000	+	62402599	62413810	0	10	174,171,92,62,47,159,61,122,82,173,	0,4805,5784,6075,6885,7786,8603,9698,10679,11038,
chr19	62420182	62430842	GLEAN_14074	1000	-	62420182	62430842	0	10	265,60,82,110,181,116,93,79,51,175,	0,1418,2183,2734,3645,4471,5457,7951,9573,10485,
chr19	62566249	62875990	GLEAN_23241	1000	+	62566249	62875990	0	18	136,103,32,83,112,129,157,135,97,138,174,92,63,139,81,108,141,165,	0,16132,18554,148932,229054,233293,254843,256038,256420,272224,273540,275648,277632,278742,293750,296190,296897,309576,
chr2	130581	360345	GLEAN_04178	1000	-	130581	360345	0	92	273,213,106,191,113,195,142,84,198,188,140,92,162,178,215,199,116,156,126,119,159,132,108,154,192,141,190,172,226,145,172,82,178,91,144,82,112,176,92,106,191,140,109,126,169,99,137,268,143,144,139,231,197,148,182,183,193,188,192,152,137,174,134,196,128,133,215,151,104,156,186,156,185,179,125,229,201,194,252,114,158,152,189,174,172,111,157,101,220,138,115,72,	0,944,1422,2414,3205,3962,4280,10544,13201,14047,18698,19040,21106,21779,26349,37435,37733,38234,38831,39557,39759,40314,41879,48074,50916,57199,57899,59519,67216,68400,69277,69527,69797,70268,71770,72020,73771,80566,90108,90295,90991,95872,96128,97706,97931,100267,100828,101111,104424,107035,109037,110039,110508,110786,111663,113823,115257,116540,124750,125596,125860,126075,126797,129448,129735,…
chr2	481728	558116	GLEAN_04177	1000	-	481728	558116	0	30	165,148,239,95,73,131,91,144,88,200,120,109,77,97,157,154,148,167,126,123,118,92,105,129,97,182,102,78,90,117,	0,3570,4146,5111,5726,10370,13312,13661,19322,28484,31850,33326,33544,37643,39119,40193,41436,42883,49007,50002,55464,61424,63376,70200,70414,74147,75168,75457,76106,76271,
chr2	730185	733017	GLEAN_04175	1000	-	730185	733017	0	5	113,132,83,104,111,	0,1621,2367,2538,2721,
chr2	733793	737765	GLEAN_04182	1000	+	733793	737765	0	9	3,109,84,110,133,155,95,74,113,	0,149,2064,2842,3027,3245,3490,3704,3859,
chr2	2217889	2256553	GLEAN_07026	1000	-	2217889	2256553	0	8	89,117,163,90,52,134,838,32,	0,1594,4152,5981,15648,18263,33499,38632,
chr2	2401979	2463222	GLEAN_07024	1000	-	2401979	2463222	0	6	204,281,99,162,98,1556,	0,2104,3764,4701,28534,59687,
chr2	3341606	3379816	GLEAN_07705	1000	+	3341606	3379816	0	10	86,160,67,121,150,151,93,49,76,148,	0,21218,23424,23690,34642,35313,36392,37031,37256,38062,
chr2	3748854	3778778	GLEAN_07708	1000	+	3748854	3778778	0	15	28,206,237,50,136,165,205,315,185,203,97,118,119,153,132,	0,379,1223,3815,4285,4602,5184,6218,11392,13719,18983,20192,26066,28100,29792,
chr2	3924687	3963306	GLEAN_23911	1000	-	3924687	3963306	0	51	147,243,188,298,108,54,108,54,108,54,108,108,162,54,54,108,54,54,54,54,108,99,45,54,54,54,54,99,54,99,54,108,54,99,45,99,54,45,54,45,54,54,54,54,54,54,81,114,51,203,79,	0,899,1514,2380,3605,3809,4157,4656,5191,5417,6307,7389,7612,7971,8304,8795,9888,10626,10763,12262,12526,12725,13363,13740,14258,14642,15007,15394,15649,16320,17011,17254,17481,17732,17978,18739,19239,19872,20339,20532,21005,21720,21923,22592,23399,23917,25722,27104,27637,27932,38540,
chr2	8805203	8812195	GLEAN_20599	1000	+	8805203	8812195	0	6	407,111,115,91,97,112,	0,2636,3045,3796,5171,6880,
chr2	11853832	11897084	GLEAN_12228	1000	+	11853832	11897084	0	17	27,146,133,120,140,132,219,131,98,94,83,81,94,117,110,90,117,	0,6361,8399,11125,11891,12523,15624,16029,16398,26849,31203,31708,37383,40083,40775,42058,43135,
chr2	12979534	13015193	GLEAN_12219	1000	-	12979534	13015193	0	18	96,39,465,66,151,128,78,1209,89,73,701,209,99,40,57,50,46,214,	0,742,8230,9366,10528,11053,11259,13464,16393,20360,26595,28170,29593,29777,31203,32103,35046,35445,
chr2	13867360	13955523	GLEAN_08674	1000	+	13867360	13955523	0	6	194,51,133,33,103,98,	0,1966,81860,86074,86119,88065,
chr2	16824153	16837875	GLEAN_14652	1000	+	16824153	16837875	0	9	300,123,127,123,180,130,85,164,193,	0,4039,5994,8298,9185,10236,10541,10836,13529,
chr2	17060763	17143674	GLEAN_03401	1000	-	17060763	17143674	0	9	102,123,97,141,98,81,176,32,77,	0,3422,5588,6373,46001,46408,70282,77410,82834,
chr2	17199452	17253788	GLEAN_03400	1000	-	17199452	17253788	0	6	29,128,144,101,54,270,	0,1283,6542,24168,25882,54066,
chr2	17368005	17408512	GLEAN_03399	1000	-	17368005	17408512	0	6	508,86,107,74,95,81,	0,1885,3365,29483,34879,40426,
chr2	18994766	18997145	GLEAN_03410	1000	+	18994766	18997145	0	2	745,278,	0,2101,
chr2	20223707	20255687	GLEAN_03389	1000	-	20223707	20255687	0	5	1233,189,90,267,45,	0,1644,2679,3336,31935,
chr2	21221080	21306219	GLEAN_14101	1000	-	21221080	21306219	0	25	162,126,99,111,99,174,103,78,80,84,190,116,144,161,62,99,119,89,194,211,132,256,80,125,182,	0,4893,14686,14884,15092,16809,18373,18563,18795,18971,19150,19467,21974,22291,28171,28486,34034,34857,35088,35983,39330,41083,43003,44452,84957,
chr2	22747599	22757540	GLEAN_09719	1000	+	22747599	22757540	0	7	109,115,182,83,52,50,39,	0,1660,2134,3162,8418,9466,9902,
chr2	22757604	22764370	GLEAN_09716	1000	-	22757604	22764370	0	11	86,132,187,140,47,72,101,108,175,104,66,	0,382,770,1212,2549,2927,3776,3961,4701,4963,6700,
chr2	23426438	23496672	GLEAN_24837	1000	+	23426438	23496672	0	19	57,63,141,117,118,91,60,116,96,163,100,126,147,114,134,145,141,126,84,	0,17481,17649,19000,21275,31590,36779,39239,49716,50033,50301,50894,51915,52418,52832,53870,66313,68298,70150,
chr2	23997715	24060464	GLEAN_21594	1000	-	23997715	24060464	0	16	137,90,112,126,89,109,126,99,126,99,63,82,63,84,86,27,	0,3420,4614,5641,8877,10278,17587,17810,23736,29831,32693,35415,35698,39191,52245,62722,
chr2	25685756	25689238	GLEAN_09950	1000	-	25685756	25689238	0	2	102,60,	0,3422,
chr2	25805500	25983865	GLEAN_02284	1000	+	25805500	25983865	0	21	139,119,72,76,47,96,90,93,111,137,189,67,98,13,92,90,170,136,112,108,177,	0,67722,92704,115455,118813,120789,122865,123975,128193,128591,132104,151200,163037,167178,168685,168860,169106,169555,174129,175881,178188,
chr2	31807184	31906208	GLEAN_13296	1000	+	31807184	31906208	0	10	48,72,120,71,151,108,75,126,63,99,	0,53685,53984,56103,57163,72166,78573,85683,96419,98925,
chr2	33138800	33268851	GLEAN_02396	1000	+	33138800	33268851	0	14	69,176,59,92,158,80,107,50,94,48,51,111,81,78,	0,35851,89580,94555,104089,106152,117231,118424,118600,121130,122056,127536,128582,129973,
chr2	34073745	34258873	GLEAN_13226	1000	-	34073745	34258873	0	21	249,74,129,118,85,196,151,174,192,118,184,214,133,220,189,553,191,132,35,113,132,	0,2009,3715,6283,6524,10650,13906,17054,17428,19062,23593,42573,43895,50531,52851,61448,64678,64979,89507,123963,184996,
chr2	35080968	35573423	GLEAN_18578	1000	-	35080968	35573423	0	39	154,144,263,147,136,206,161,156,274,653,145,63,244,75,215,255,141,66,45,66,66,62,93,211,102,109,61,294,604,396,201,194,168,189,147,174,117,111,67,	0,3933,4316,13510,16841,17468,23591,24248,24567,25241,32047,33202,41265,42306,43235,44411,48770,72172,73720,77064,78856,82650,82822,88803,100922,101286,102471,103752,105622,111999,112712,124217,125325,129764,152154,472866,473931,481343,492388,
chr2	36267218	36295297	GLEAN_22985	1000	+	36267218	36295297	0	8	177,50,55,103,94,70,67,461,	0,8668,8961,12954,13271,16159,24904,27618,
chr2	37380306	37388064	GLEAN_17217	1000	+	37380306	37388064	0	5	163,107,187,107,186,	0,3621,3813,6720,7572,
chr2	37568211	37579018	GLEAN_17215	1000	-	37568211	37579018	0	7	186,107,187,107,163,96,84,	0,931,3398,3670,7235,9877,10723,
chr2	38057710	38079409	GLEAN_17213	1000	-	38057710	38079409	0	6	49,152,84,148,61,46,	0,3196,8339,10161,11418,21653,
chr2	42693768	42708347	GLEAN_09683	1000	-	42693768	42708347	0	7	195,87,131,106,218,145,9,	0,1106,5461,6111,8544,11646,14570,
chr2	43495846	43545139	GLEAN_04124	1000	+	43495846	43545139	0	13	57,77,91,16,86,49,32,174,87,109,96,68,189,	0,7877,8444,8731,18254,21746,21849,29699,39775,45359,46165,46347,49104,
chr2	49906344	49906626	GLEAN_20355	1000	-	49906344	49906626	0	1	282,	0,
chr2	57531864	57534967	GLEAN_12423	1000	+	57531864	57534967	0	2	15,1047,	0,2056,
chr2	58436555	58546884	GLEAN_12420	1000	-	58436555	58546884	0	24	237,103,116,104,97,228,138,372,55,173,90,170,93,74,69,82,100,166,120,79,133,76,56,18,	0,3529,5085,5325,5525,10319,14366,22963,24182,25583,26754,29460,30047,32657,34006,38781,41044,46431,48040,64175,67299,104659,110154,110311,
chr2	59233368	59553065	GLEAN_09775	1000	-	59233368	59553065	0	3	199,112,16,	0,283697,319681,
chr2	59679265	59759854	GLEAN_09776	1000	+	59679265	59759854	0	4	40,112,34,168,	0,39801,72968,80421,
chr2	62254766	62300477	GLEAN_25161	1000	-	62254766	62300477	0	12	96,84,126,93,174,144,108,96,111,125,11,47,	0,1470,4327,4600,5134,6850,9842,11391,14392,19893,36733,45664,
chr2	64835671	64893807	GLEAN_04807	1000	-	64835671	64893807	0	17	54,114,85,38,83,109,63,54,72,82,74,63,117,87,51,93,39,	0,4527,6903,8685,10930,12990,15778,17427,18736,19963,20873,30147,33983,53891,54832,55261,58097,
chr2	65435692	65536199	GLEAN_18715	1000	+	65435692	65536199	0	18	11,75,187,105,43,79,45,53,121,88,89,70,170,107,28,43,107,181,	0,18090,23819,50463,72529,73537,74559,74772,78318,78558,79594,82829,87233,88871,90612,96654,97101,100326,
chr2	65700723	65717838	GLEAN_18717	1000	+	65700723	65717838	0	4	114,209,178,120,	0,7686,13680,16995,
chr2	67079551	67085663	GLEAN_21894	1000	-	67079551	67085663	0	6	234,80,116,97,94,66,	0,864,1574,3410,4822,6046,
chr2	67096273	67106012	GLEAN_21895	1000	+	67096273	67106012	0	7	105,138,109,212,69,69,189,	0,1211,6552,8287,9021,9213,9550,
chr2	75235310	75246556	GLEAN_03006	1000	+	75235310	75246556	0	2	432,795,	0,10451,
chr2	78563187	78588004	GLEAN_07733	1000	-	78563187	78588004	0	12	114,120,87,162,69,195,127,170,94,170,129,327,	0,401,5998,6818,7070,7577,11969,13436,14394,16007,17213,24490,
chr2	78588821	78646858	GLEAN_07732	1000	-	78588821	78646858	0	17	147,108,84,114,69,178,125,108,93,44,130,117,69,179,212,164,33,	0,323,14047,21732,32341,32973,33398,37479,39754,41528,44374,45840,50704,53126,53421,56050,58004,
chr2	79452946	79454817	GLEAN_21946	1000	+	79452946	79454817	0	4	3,165,90,51,	0,566,1651,1820,
chr2	79509105	79586155	GLEAN_21939	1000	-	79509105	79586155	0	9	270,79,104,122,204,280,115,184,139,	0,9960,42993,44264,54033,56636,60637,62322,76911,
chr2	81888442	82133146	GLEAN_16151	1000	+	81888442	82133146	0	17	58,118,95,100,49,77,61,109,50,247,207,136,59,110,103,221,396,	0,53194,54063,76080,79420,135926,143405,174807,179644,182226,201951,203517,228416,235668,239048,241992,244308,
chr2	82212416	82283804	GLEAN_16153	1000	+	82212416	82283804	0	36	45,58,97,95,14,127,62,90,81,145,93,152,94,110,185,163,93,170,130,123,97,125,134,88,87,192,228,96,129,75,53,115,66,189,168,51,	0,6818,9055,10846,11444,12404,15022,16231,16930,17569,18416,19583,19939,21696,24018,25554,28085,32197,32712,35227,38673,42380,44795,46844,50622,51535,53469,58571,60569,61385,63322,66507,67380,69587,70285,71337,
chr2	82583415	82593091	GLEAN_16156	1000	+	82583415	82593091	0	11	64,177,95,66,136,110,171,147,139,123,32,	0,2049,3867,4724,5389,6256,6511,7068,7761,8911,9644,
chr2	83704027	83755970	GLEAN_25507	1000	+	83704027	83755970	0	12	50,169,73,124,199,99,86,44,75,255,90,116,	0,17111,20128,24865,26152,30392,31703,33711,39102,43756,44853,51827,
chr2	83982955	84013012	GLEAN_25502	1000	-	83982955	84013012	0	10	251,1280,173,137,148,161,115,231,92,10,	0,1505,6018,16259,19117,20523,25331,26196,28875,30047,
chr2	88224029	88258647	GLEAN_24559	1000	+	88224029	88258647	0	10	226,75,35,101,36,52,120,167,163,117,	0,11451,13342,18748,21944,24200,25555,29519,33089,34501,
chr2	88791989	88808089	GLEAN_24561	1000	+	88791989	88808089	0	8	122,292,106,178,152,141,163,91,	0,4650,7585,8939,10399,13316,14423,16009,
chr2	93161573	93164447	GLEAN_07426	1000	-	93161573	93164447	0	6	155,126,67,127,123,80,	0,242,769,1108,2222,2794,
chr2	93167642	93193402	GLEAN_07433	1000	+	93167642	93193402	0	18	61,92,108,77,82,131,186,135,115,146,129,130,161,155,176,135,73,92,	0,760,2962,3706,4418,4591,5167,7698,8507,10266,10761,14350,18170,21676,23341,24188,24424,25668,
chr2	93706968	93800858	GLEAN_04463	1000	-	93706968	93800858	0	28	145,33,69,169,72,78,93,132,87,392,417,199,39,93,76,197,1587,117,66,130,76,61,113,84,65,123,51,168,	0,3393,3926,4703,5125,7214,8226,8752,9948,12818,13469,17236,25091,26236,31268,32202,45045,79305,80583,82121,83083,83380,84064,87269,88906,89328,90488,93722,
chr2	94102954	94105194	GLEAN_20242	1000	-	94102954	94105194	0	4	64,83,129,3,	0,1097,1744,2237,
chr2	95237706	95264643	GLEAN_15447	1000	+	95237706	95264643	0	10	74,35,113,46,187,94,127,101,101,25,	0,8100,9352,13450,15849,16629,22174,23808,24217,26912,
chr2	95274698	95279136	GLEAN_15443	1000	-	95274698	95279136	0	11	76,155,91,104,116,84,145,140,120,153,121,	0,496,806,1028,1289,1503,1866,2265,2920,3682,4317,
chr2	95283966	95291328	GLEAN_15442	1000	-	95283966	95291328	0	11	147,54,96,88,38,40,51,54,65,101,193,	0,527,1552,1966,2228,2818,3606,4234,4497,5764,7169,
chr2	95581836	95597501	GLEAN_15440	1000	-	95581836	95597501	0	8	470,106,2923,178,825,159,600,280,	0,1984,2853,6734,9288,11249,12663,15385,
chr2	95721986	95764074	GLEAN_15460	1000	+	95721986	95764074	0	9	261,191,200,198,173,167,82,213,120,	0,35053,39453,39756,40102,41084,41457,41619,41968,
chr2	96140425	96142755	GLEAN_15466	1000	+	96140425	96142755	0	9	71,94,132,152,96,61,68,73,45,	0,304,638,899,1279,1450,1596,1978,2285,
chr2	96176465	96178989	GLEAN_15468	1000	+	96176465	96178989	0	7	86,220,134,121,96,122,139,	0,636,1106,1410,1656,2156,2385,
chr2	96209198	96215174	GLEAN_15470	1000	+	96209198	96215174	0	9	65,110,54,123,93,103,71,207,11,	0,743,1927,2163,3152,3451,3742,4658,5965,
chr2	96240349	96241383	GLEAN_15425	1000	-	96240349	96241383	0	2	560,256,	0,778,
chr2	96289141	96301908	GLEAN_15423	1000	-	96289141	96301908	0	15	51,168,102,40,161,84,78,108,76,131,126,114,89,94,6,	0,415,6754,6979,7426,8298,9311,10433,10649,11031,11382,11681,11890,12065,12761,
chr2	96333133	96339385	GLEAN_15471	1000	+	96333133	96339385	0	9	578,61,96,162,126,221,44,83,42,	0,1563,1745,1960,2292,2829,4335,5916,6210,
chr2	96411609	96417473	GLEAN_15474	1000	+	96411609	96417473	0	12	40,98,104,187,60,131,135,98,47,93,169,101,	0,145,1159,1525,2074,3195,4360,4601,4865,5120,5323,5763,
chr2	101243029	101272848	GLEAN_05362	1000	-	101243029	101272848	0	8	38,84,87,101,199,198,228,259,	0,1194,4320,6576,8684,18957,26269,29560,
chr2	102052164	102052914	GLEAN_16577	1000	+	102052164	102052914	0	1	750,	0,
chr2	102565794	102678718	GLEAN_13840	1000	-	102565794	102678718	0	16	132,146,187,135,97,125,108,171,177,146,229,115,161,114,198,66,	0,2341,6256,12991,19108,19791,23766,24487,26036,26960,31046,33980,34743,53117,74727,112858,
chr2	102837491	103083130	GLEAN_13839	1000	-	102837491	103083130	0	55	33,139,101,191,211,147,114,123,107,99,58,216,111,183,138,113,125,48,67,115,122,112,117,176,45,97,84,147,72,114,100,119,93,87,122,124,93,66,188,80,123,83,123,222,156,84,86,184,135,123,73,83,90,120,162,	0,12886,13666,15627,17495,19812,28207,28441,30301,34512,34937,36512,38078,38946,40163,43551,45313,48473,48745,48905,49106,49932,51725,51968,53214,54120,57484,64194,71177,74755,78212,81111,81670,84555,85019,85325,89969,91787,92344,94702,97143,104423,106772,107077,120006,120281,120629,122153,133376,133755,134144,147260,168523,184752,245477,
chr2	105977084	106000004	GLEAN_05494	1000	+	105977084	106000004	0	7	181,170,89,159,60,85,132,	0,1214,6085,13574,18913,21858,22788,
chr2	106604944	106605178	GLEAN_22723	1000	+	106604944	106605178	0	1	234,	0,
chr2	107004133	107465124	GLEAN_22720	1000	-	107004133	107465124	0	25	114,141,72,109,116,45,143,99,219,66,87,129,78,84,260,10,169,148,74,258,66,60,169,119,132,	0,1409,2339,2693,3511,10119,10926,11530,19282,21321,24770,29257,32428,35069,36988,37413,40565,48740,49791,50901,438741,442805,450643,456907,460859,
chr2	107709991	107789096	GLEAN_22734	1000	+	107709991	107789096	0	24	16,44,74,170,206,144,227,61,129,89,79,174,112,197,96,65,115,117,103,170,93,87,147,147,	0,4120,4797,5058,8226,11589,13847,15413,16382,17942,18506,19177,20941,21614,23077,25161,53746,57439,64114,69747,71581,73584,74239,78958,
chr2	109508458	109531157	GLEAN_22757	1000	+	109508458	109531157	0	7	99,126,111,95,73,196,5,	0,11773,14171,14411,19017,20247,22694,
chr2	110179432	110186302	GLEAN_22768	1000	+	110179432	110186302	0	10	185,109,126,174,227,162,142,221,152,134,	0,364,683,924,1560,3787,4132,4356,6511,6736,
chr2	110186706	110194248	GLEAN_22697	1000	-	110186706	110194248	0	11	82,93,74,90,111,128,150,66,88,93,3,	0,209,816,1200,1400,4219,4434,5657,6025,7353,7539,
chr2	110337285	110360033	GLEAN_22689	1000	-	110337285	110360033	0	9	98,59,68,202,134,147,117,125,382,	0,2346,3206,3763,4757,7549,8914,10196,22366,
chr2	110880079	110882598	GLEAN_22685	1000	-	110880079	110882598	0	3	136,210,158,	0,1307,2361,
chr2	110929579	110936906	GLEAN_22776	1000	+	110929579	110936906	0	4	73,173,102,54,	0,3548,5680,7273,
chr2	110938588	110980587	GLEAN_22684	1000	-	110938588	110980587	0	7	162,146,101,92,101,58,66,	0,12724,14844,22662,23945,33135,41933,
chr2	111174334	111294445	GLEAN_22779	1000	+	111174334	111294445	0	21	363,69,109,179,167,271,94,105,152,139,144,297,237,268,130,129,138,126,122,193,132,	0,33487,51666,52744,62830,65019,75028,76484,80275,84960,86339,87406,88783,99638,102291,104267,107503,110650,111873,116654,119979,
chr2	111450817	111475567	GLEAN_22781	1000	+	111450817	111475567	0	8	87,94,77,135,123,96,93,90,	0,16164,17119,18839,19674,20939,23314,24660,
chr2	112496393	112496627	GLEAN_14230	1000	-	112496393	112496627	0	1	234,	0,
chr2	113826961	113863046	GLEAN_20650	1000	+	113826961	113863046	0	10	176,98,132,144,103,103,74,61,73,158,	0,16112,16654,25184,27900,29255,30650,33783,33973,35927,
chr2	113869805	113894663	GLEAN_20651	1000	+	113869805	113894663	0	6	107,143,113,215,90,814,	0,15945,16969,19924,23703,24044,
chr2	114203053	114233269	GLEAN_20643	1000	-	114203053	114233269	0	5	24,1587,80,25,27,	0,24465,29018,29666,30189,
chr2	114315804	114327074	GLEAN_20653	1000	+	114315804	114327074	0	5	168,78,115,89,36,	0,2052,6153,9654,11234,
chr2	114595911	114601615	GLEAN_12261	1000	+	114595911	114601615	0	11	191,149,73,46,167,97,159,79,100,206,140,	0,1168,1516,1664,2619,3052,3703,4138,4335,5149,5564,
chr2	114922030	114952314	GLEAN_12264	1000	+	114922030	114952314	0	9	81,65,55,153,158,87,136,102,87,	0,1364,4636,5418,12228,18351,25992,28950,30197,
chr2	115087096	115108531	GLEAN_12251	1000	-	115087096	115108531	0	9	85,95,108,117,75,114,102,107,10,	0,2214,2475,8232,8833,16287,16521,21056,21425,
chr2	115156684	115162934	GLEAN_12269	1000	+	115156684	115162934	0	3	293,197,740,	0,2829,5510,
chr2	115826880	115829512	GLEAN_06909	1000	-	115826880	115829512	0	6	36,96,51,30,45,15,	0,453,940,1321,1546,2617,
chr2	116002869	116003842	GLEAN_06905	1000	-	116002869	116003842	0	3	66,168,48,	0,177,925,
chr2	116982934	117004777	GLEAN_13027	1000	+	116982934	117004777	0	8	398,135,138,106,201,185,100,144,	0,10304,12285,15223,18185,19491,21381,21699,
chr2	117017511	117035048	GLEAN_13028	1000	+	117017511	117035048	0	9	60,84,108,96,149,64,189,126,102,	0,4060,6208,6983,9046,11708,14853,16317,17435,
chr2	117042685	117044582	GLEAN_13012	1000	-	117042685	117044582	0	9	51,174,102,74,71,48,66,32,78,	0,130,404,587,802,954,1379,1538,1819,
chr2	117049594	117056406	GLEAN_13011	1000	-	117049594	117056406	0	6	102,109,105,78,44,198,	0,865,1618,5427,5876,6614,
chr2	117067708	117081815	GLEAN_13010	1000	-	117067708	117081815	0	11	62,182,112,181,98,156,115,1186,107,57,75,	0,976,1703,2118,3117,3308,4477,4938,6793,7889,14032,
chr2	117120146	117123971	GLEAN_13009	1000	-	117120146	117123971	0	6	30,111,132,107,151,6,	0,451,1571,1916,2739,3819,
chr2	117429112	117457502	GLEAN_13035	1000	+	117429112	117457502	0	10	157,119,108,114,177,136,206,150,122,613,	0,2407,3071,4856,18112,19848,21432,25240,27538,27777,
chr2	118134375	118136342	GLEAN_13004	1000	-	118134375	118136342	0	2	575,169,	0,1798,
chr2	118513670	118578868	GLEAN_16982	1000	-	118513670	118578868	0	11	203,175,121,183,159,502,179,124,127,142,80,	0,5250,11484,13792,15621,41281,42995,44907,48743,50815,65118,
chr2	118678755	118682045	GLEAN_16984	1000	+	118678755	118682045	0	4	505,152,84,120,	0,1111,2500,3170,
chr2	119176893	119206748	GLEAN_06168	1000	-	119176893	119206748	0	5	203,175,20,97,15,	0,5432,5951,28783,29840,
chr2	119331043	119417275	GLEAN_17013	1000	+	119331043	119417275	0	13	97,19,140,116,81,95,127,94,116,220,173,116,121,	0,341,19052,52776,55226,59610,65266,68552,73780,81275,84008,85259,86111,
chr2	119586322	119614403	GLEAN_17009	1000	-	119586322	119614403	0	10	95,155,171,92,114,142,69,97,154,90,	0,8349,10274,12689,16826,17854,18362,25985,26909,27991,
chr2	120087300	120100414	GLEAN_05924	1000	-	120087300	120100414	0	9	52,119,84,195,120,66,204,78,81,	0,474,686,2019,2287,3134,3289,10633,13033,
chr2	123350065	123367563	GLEAN_01857	1000	+	123350065	123367563	0	11	94,144,132,89,115,167,181,106,73,78,105,	0,4252,7252,7750,9160,10961,13425,14257,15247,16700,17393,
chr2	123684117	123712954	GLEAN_01859	1000	+	123684117	123712954	0	8	72,128,86,137,117,102,123,78,	0,10942,19586,22043,22742,25015,26389,28759,
chr2	123752531	123796803	GLEAN_01815	1000	-	123752531	123796803	0	36	87,165,132,201,150,225,216,164,121,170,352,168,160,239,144,135,180,170,128,182,231,147,145,183,200,231,97,225,107,166,62,84,138,149,121,42,	0,758,2143,2509,2977,3494,4569,6572,6908,7243,14777,16345,18927,19580,20724,21301,22154,24192,25297,25613,26504,27037,27784,28998,30550,31496,32859,33632,36762,37496,37738,37873,38089,42805,43563,44230,
chr2	124559498	124559930	GLEAN_12675	1000	-	124559498	124559930	0	1	432,	0,
chr2	125724159	125737837	GLEAN_12689	1000	+	125724159	125737837	0	11	154,111,87,104,95,94,149,148,121,107,150,	0,361,10171,10922,11119,11475,11752,12422,13083,13328,13528,
chr20	1912873	1959034	GLEAN_06412	1000	-	1912873	1959034	0	16	123,156,66,31,108,20,26,67,98,199,38,32,66,48,62,78,	0,2196,10008,13153,14548,14748,14876,18659,21587,23658,26381,27001,27392,36272,41232,46083,
chr20	3187630	3200154	GLEAN_07174	1000	+	3187630	3200154	0	12	58,80,31,80,94,107,71,55,84,102,75,39,	0,1835,2481,2562,2933,3227,3429,6974,7381,8218,10083,12485,
chr20	4536700	4538864	GLEAN_07164	1000	-	4536700	4538864	0	4	371,220,146,367,	0,799,1390,1797,
chr20	4592136	4703352	GLEAN_07181	1000	+	4592136	4703352	0	10	20,62,73,95,125,105,61,101,123,108,	0,53250,60455,70933,75201,87760,92561,97313,100142,111108,
chr20	6126716	6193369	GLEAN_00073	1000	+	6126716	6193369	0	10	1125,82,51,24,174,90,119,115,182,228,	0,21963,42292,53502,55225,60231,60681,62413,63652,66425,
chr20	6545367	6551443	GLEAN_14749	1000	+	6545367	6551443	0	6	132,69,114,202,57,47,	0,485,3374,3800,5085,6029,
chr20	8788938	8795792	GLEAN_03607	1000	-	8788938	8795792	0	6	68,193,180,151,188,3,	0,1427,2976,4453,4696,6851,
chr20	8803147	8837498	GLEAN_03613	1000	+	8803147	8837498	0	17	63,85,58,98,126,89,89,61,180,81,149,141,100,190,77,139,206,	0,2276,3761,4263,7790,8609,13515,15317,15641,19615,21004,22588,22819,23639,26339,29586,34145,
chr20	9778278	9880990	GLEAN_07818	1000	+	9778278	9880990	0	11	73,78,71,59,115,79,116,103,143,171,240,	0,11354,26888,29186,81084,86555,90886,95060,97978,100095,102472,
chr20	10602913	10614224	GLEAN_13145	1000	+	10602913	10614224	0	5	165,142,107,205,1625,	0,1401,5758,7714,9686,
chr20	10636262	10668295	GLEAN_13136	1000	-	10636262	10668295	0	14	265,58,121,35,186,109,70,126,53,137,157,84,258,42,	0,2120,8845,12986,13379,15397,20589,20747,20961,21509,23047,28457,29081,31991,
chr20	10670305	10683861	GLEAN_13146	1000	+	10670305	10683861	0	5	28,93,59,146,193,	0,1695,10281,10525,13363,
chr20	12435128	12466577	GLEAN_05255	1000	-	12435128	12466577	0	11	209,175,73,181,130,102,111,47,66,146,239,	0,1196,2547,5644,7471,9719,13318,13689,18688,24080,31210,
chr20	12895420	12902800	GLEAN_09401	1000	-	12895420	12902800	0	3	196,142,643,	0,2759,6737,
chr20	14099877	14174134	GLEAN_02702	1000	+	14099877	14174134	0	25	189,118,79,90,57,64,75,145,73,130,116,70,100,122,174,186,115,184,1546,144,120,210,93,75,108,	0,3687,14263,16770,18981,23706,25885,27760,29187,29566,30006,31580,41449,45181,46935,48167,51797,54525,56403,61861,64557,67043,68336,68917,74149,
chr20	17378884	17384163	GLEAN_20961	1000	+	17378884	17384163	0	14	270,108,117,130,88,96,199,148,98,130,241,130,111,192,	0,892,1143,1456,1811,2351,2555,2853,3344,3747,4105,4458,4842,5087,
chr20	18986000	19166147	GLEAN_09489	1000	+	18986000	19166147	0	29	138,101,73,204,133,59,49,71,193,153,44,91,48,106,127,34,41,117,114,116,77,80,81,96,114,122,96,85,165,	0,4852,12948,14668,22878,27735,31756,33194,34893,35973,38902,40600,42503,43379,49143,61829,62072,63328,68380,78269,84716,88526,89029,107270,108059,117551,146099,154098,179982,
chr20	24908707	25011206	GLEAN_10415	1000	-	24908707	25011206	0	7	132,177,58,281,152,159,58,	0,924,11416,38281,43323,66799,102441,
chr20	30401678	30417698	GLEAN_24265	1000	+	30401678	30417698	0	10	68,458,126,165,166,171,107,126,164,90,	0,8212,8989,9628,11448,12415,13064,14535,14773,15930,
chr20	31775450	31793466	GLEAN_13504	1000	-	31775450	31793466	0	11	90,164,126,107,171,166,165,126,458,61,10,	0,1083,1359,2849,3434,4406,6227,6905,7350,15953,18006,
chr20	31839064	31857465	GLEAN_13503	1000	-	31839064	31857465	0	3	193,127,70,	0,3620,18331,
chr20	31983309	32010218	GLEAN_13500	1000	-	31983309	32010218	0	11	94,94,55,118,107,126,112,113,186,170,277,	0,1461,6353,7128,9256,10505,12083,14694,16945,25872,26632,
chr20	38428732	38437400	GLEAN_00641	1000	+	38428732	38437400	0	10	159,112,44,71,50,74,51,102,129,270,	0,2596,4141,5556,6345,6522,6751,6928,8021,8398,
chr20	39495594	39518409	GLEAN_11074	1000	+	39495594	39518409	0	19	57,81,191,124,122,118,65,79,147,99,167,163,138,78,101,105,73,115,149,	0,4527,6391,10649,12063,12709,13077,13227,14066,14760,16080,17389,17644,18141,18333,18528,20399,22102,22666,
chr20	40498539	40548693	GLEAN_25425	1000	+	40498539	40548693	0	4	225,132,115,425,	0,32733,35843,49729,
chr20	41868860	41869247	GLEAN_04066	1000	+	41868860	41869247	0	1	387,	0,
chr20	51707444	51757304	GLEAN_05322	1000	+	51707444	51757304	0	7	35,127,85,138,65,127,494,	0,38814,42014,44735,45633,46317,49366,
chr20	59344543	59409502	GLEAN_07443	1000	+	59344543	59409502	0	4	55,97,43,114,	0,15195,63778,64845,
chr20	62578126	62585744	GLEAN_01495	1000	+	62578126	62585744	0	4	122,84,103,99,	0,1134,4662,7519,
chr20	64436662	64450452	GLEAN_20035	1000	+	64436662	64450452	0	11	105,61,165,199,193,150,120,186,138,181,128,	0,2983,3576,5054,9582,9855,10210,10909,11722,12273,13662,
chr20	67784799	67788237	GLEAN_05789	1000	-	67784799	67788237	0	4	833,329,110,246,	0,1238,2429,3192,
chr21	2203585	2204443	GLEAN_05996	1000	-	2203585	2204443	0	1	858,	0,
chr21	4284757	4297417	GLEAN_09274	1000	+	4284757	4297417	0	9	82,148,79,47,103,80,76,94,59,	0,1534,2902,6519,6850,7541,8023,9963,12601,
chr21	5226495	5340366	GLEAN_09276	1000	+	5226495	5340366	0	5	133,42,64,155,125,	0,89174,89402,90824,113746,
chr21	20020545	20047922	GLEAN_17420	1000	-	20020545	20047922	0	8	159,68,145,156,182,132,129,73,	0,4374,19602,20657,21382,23730,24243,27304,
chr21	20196622	20210991	GLEAN_17418	1000	-	20196622	20210991	0	9	138,156,185,145,156,182,132,129,73,	0,259,1447,6594,7649,8374,10722,11235,14296,
chr21	20932281	20992382	GLEAN_22642	1000	+	20932281	20992382	0	37	84,73,131,157,58,42,124,86,127,90,137,181,88,131,71,115,123,69,102,171,122,165,180,167,77,117,52,128,69,94,188,54,60,69,96,105,81,	0,5874,10961,11519,11756,13253,13617,14149,15764,19192,19952,23015,24561,30401,30991,31853,33569,37412,41079,42307,42554,43188,43928,47481,47982,49022,51245,52128,52355,52609,52981,54577,54711,57011,58614,59001,60020,
chr21	20992667	21008931	GLEAN_22641	1000	-	20992667	21008931	0	22	59,161,209,169,123,247,136,118,54,161,108,87,121,237,127,155,183,80,147,165,196,611,	0,579,1526,1856,2140,3211,3547,4072,4294,5061,6656,7066,7305,8339,9494,9845,10105,11098,11325,11568,12624,15653,
chr21	21453107	21492716	GLEAN_22634	1000	-	21453107	21492716	0	6	129,108,72,112,92,69,	0,1695,29273,34159,34962,39540,
chr21	21778215	21804823	GLEAN_22647	1000	+	21778215	21804823	0	14	130,164,63,99,112,114,152,182,151,211,116,167,80,731,	0,15770,16144,18178,18938,19272,19526,21093,21383,22801,23098,23442,25523,25877,
chr21	21823694	21829257	GLEAN_22650	1000	+	21823694	21829257	0	3	164,111,589,	0,542,4974,
chr21	21864170	21886089	GLEAN_22652	1000	+	21864170	21886089	0	15	11,133,123,234,171,150,148,137,96,147,108,111,177,42,72,	0,7084,7560,9368,10194,10815,11861,12796,15495,16711,17056,18399,19576,20078,21847,
chr21	21902704	21916996	GLEAN_22629	1000	-	21902704	21916996	0	20	258,156,118,116,114,67,128,141,142,95,301,172,171,169,168,93,176,37,162,51,	0,413,673,2086,2402,2928,3185,3801,4316,4695,5991,7557,8791,9219,10529,11182,13209,13667,13890,14241,
chr21	21956156	21967060	GLEAN_22627	1000	-	21956156	21967060	0	18	143,123,158,124,95,119,54,123,210,84,187,123,120,138,184,97,174,213,	0,922,1160,1846,2089,2509,3356,4037,4522,5201,5415,5734,5999,6193,8316,8628,10333,10691,
chr21	22512956	22545460	GLEAN_22618	1000	-	22512956	22545460	0	6	51,58,120,150,110,51,	0,233,6269,12445,17475,32453,
chr21	23022044	23025408	GLEAN_22616	1000	-	23022044	23025408	0	5	81,66,106,152,3,	0,1363,2314,2922,3361,
chr21	23297658	23387734	GLEAN_22611	1000	-	23297658	23387734	0	9	189,81,111,157,107,93,132,157,5,	0,1687,2926,5181,9416,15005,29558,37161,90071,
chr21	24098029	24108606	GLEAN_19061	1000	+	24098029	24108606	0	6	65,126,99,130,66,108,	0,195,5900,8113,9723,10469,
chr21	24942091	25051903	GLEAN_06315	1000	-	24942091	25051903	0	18	404,986,148,133,119,180,152,100,123,137,77,124,215,138,134,85,68,91,	0,12801,18939,21179,67038,70378,70808,76598,80202,81525,82377,84917,90770,92569,94541,106198,107864,109721,
chr21	26122639	26139747	GLEAN_06321	1000	+	26122639	26139747	0	13	40,47,68,117,87,81,26,89,102,89,173,85,85,	0,4043,5914,8765,10169,10612,12230,12691,13710,14799,15365,15816,17023,
chr21	26739924	26740113	GLEAN_15126	1000	+	26739924	26740113	0	1	189,	0,
chr21	27153372	27160813	GLEAN_00632	1000	+	27153372	27160813	0	3	207,233,259,	0,5654,7182,
chr21	27940862	27949473	GLEAN_00621	1000	-	27940862	27949473	0	5	149,114,101,109,154,	0,2439,6129,7130,8457,
chr21	30580634	30710109	GLEAN_26758	1000	+	30580634	30710109	0	10	275,194,746,1137,192,75,102,153,84,93,	0,22211,39640,61899,117086,117527,121309,122365,122772,129382,
chr21	31345629	31369543	GLEAN_09347	1000	+	31345629	31369543	0	8	89,148,213,133,32,76,216,137,	0,6660,9380,12438,13668,21439,22215,23777,
chr21	31865584	31873818	GLEAN_09343	1000	-	31865584	31873818	0	2	254,1462,	0,6772,
chr21	31919978	31936518	GLEAN_09350	1000	+	31919978	31936518	0	9	19,163,148,105,97,98,78,81,324,	0,2111,3869,8515,8853,10408,12861,14457,16216,
chr21	32131667	32136875	GLEAN_09341	1000	-	32131667	32136875	0	8	41,177,81,120,40,66,72,3,	0,126,598,844,1247,1480,1770,5205,
chr21	32538347	32562314	GLEAN_09358	1000	+	32538347	32562314	0	10	57,69,99,129,118,129,160,102,118,135,	0,12972,13472,14104,15665,16297,17073,18384,23452,23832,
chr21	32598162	32602295	GLEAN_09334	1000	-	32598162	32602295	0	12	183,87,196,74,91,100,66,94,220,113,114,15,	0,433,626,910,1437,1622,1803,2078,2930,3464,3681,4118,
chr21	32930892	32942738	GLEAN_09362	1000	+	32930892	32942738	0	10	184,120,83,85,58,134,50,168,123,138,	0,1758,5257,6104,6689,7468,7858,8144,9101,11708,
chr21	33522717	33524675	GLEAN_25092	1000	+	33522717	33524675	0	5	52,148,148,258,162,	0,246,868,1203,1796,
chr21	33562626	33563355	GLEAN_25074	1000	-	33562626	33563355	0	2	405,102,	0,627,
chr21	35932860	35957272	GLEAN_13265	1000	-	35932860	35957272	0	16	138,145,151,94,79,608,138,202,128,86,208,183,55,223,157,36,	0,251,1942,2789,2981,3876,4753,6254,7839,8119,8289,8889,9304,10495,14267,24376,
chr21	35959103	36015943	GLEAN_13270	1000	+	35959103	36015943	0	27	140,235,228,282,271,77,99,115,175,139,171,223,264,77,135,147,95,106,135,140,324,167,177,837,222,134,246,	0,14154,18230,19486,19865,21287,21447,24129,25134,28682,29000,33830,34548,34931,37613,38267,39253,40531,42366,43015,43435,44691,44946,48176,49704,55621,56594,
chr21	42067200	42092775	GLEAN_00197	1000	-	42067200	42092775	0	13	189,60,138,137,76,56,133,71,98,113,105,128,58,	0,1924,4083,6445,7923,8076,9325,14743,15657,16151,17189,20618,25517,
chr21	42337688	42340456	GLEAN_00196	1000	-	42337688	42340456	0	6	48,261,89,211,109,227,	0,409,793,1270,1808,2541,
chr21	43623881	44156349	GLEAN_00191	1000	-	43623881	44156349	0	10	62,53,182,165,108,60,67,84,49,70,	0,3092,4041,28216,47039,51208,59052,145672,222490,532398,
chr21	44993720	44995193	GLEAN_07969	1000	-	44993720	44995193	0	1	1473,	0,
chr21	45726389	45807666	GLEAN_08985	1000	+	45726389	45807666	0	26	217,101,129,22,89,72,27,111,72,105,123,121,47,91,139,102,61,36,68,83,129,159,123,59,235,167,	0,321,21914,28024,28134,33482,35042,35621,36380,39975,44256,46046,47593,48383,50895,51945,53046,53653,56973,58255,59962,63047,74994,79058,79776,81110,
chr21	48976552	48987314	GLEAN_25590	1000	+	48976552	48987314	0	9	79,220,130,188,109,161,160,90,183,	0,3701,5034,5433,6359,6571,7642,10396,10579,
chr21	48990921	48995587	GLEAN_25591	1000	+	48990921	48995587	0	12	102,177,179,80,94,212,96,127,73,70,154,208,	0,581,927,1507,1816,2163,2702,2919,3433,3924,4111,4458,
chr21	48996822	48998237	GLEAN_25583	1000	-	48996822	48998237	0	3	64,109,7,	0,680,1408,
chr21	49018809	49040600	GLEAN_25582	1000	-	49018809	49040600	0	13	114,58,80,129,109,183,126,117,130,108,118,79,167,	0,326,732,1342,1996,2941,3614,3892,6993,8617,13895,15826,21624,
chr21	49568071	49588681	GLEAN_25575	1000	-	49568071	49588681	0	13	57,121,75,185,270,126,165,108,166,168,119,126,303,	0,328,681,5677,6760,7397,7835,9653,10208,15335,18543,19311,20307,
chr21	49918825	49952272	GLEAN_04131	1000	-	49918825	49952272	0	15	111,227,191,143,170,159,103,132,156,117,78,618,99,56,142,	0,1301,1931,2773,3762,8909,10509,10713,12489,13073,13271,16382,20468,23420,33305,
chr21	50278650	50324356	GLEAN_04128	1000	-	50278650	50324356	0	8	162,196,127,123,120,117,123,58,	0,9572,13477,14681,20954,25286,30153,45648,
chr21	52517561	52527401	GLEAN_23744	1000	+	52517561	52527401	0	4	643,274,148,204,	0,2731,6563,9636,
chr21	52595993	52599908	GLEAN_23745	1000	+	52595993	52599908	0	4	640,271,148,192,	0,1497,2760,3723,
chr21	54937362	54977600	GLEAN_21266	1000	-	54937362	54977600	0	15	169,71,61,197,1635,83,13,130,191,93,84,96,62,98,62,	0,3075,3741,7825,11808,18401,21288,21354,23502,24532,27297,29723,33549,38552,40176,
chr21	58234366	58295185	GLEAN_16319	1000	-	58234366	58295185	0	13	447,161,86,167,75,115,59,257,73,149,93,110,14,	0,2123,5439,6412,7514,12354,13321,53873,54436,56814,59088,60584,60805,
chr21	58945525	58967337	GLEAN_02986	1000	-	58945525	58967337	0	10	162,141,174,113,101,183,120,109,214,114,	0,1772,4347,4687,6627,7541,8676,14721,15962,21698,
chr21	59314069	59314603	GLEAN_14253	1000	+	59314069	59314603	0	1	534,	0,
chr21	60529563	60590212	GLEAN_14259	1000	+	60529563	60590212	0	78	253,88,174,256,187,272,228,1077,180,150,147,141,177,111,120,240,156,114,111,210,147,167,174,166,189,195,283,101,160,244,184,213,239,157,228,231,141,234,207,122,166,164,130,134,115,162,215,205,174,120,121,196,118,216,213,128,154,147,151,254,135,95,175,76,161,112,61,124,114,171,218,104,212,154,143,169,128,129,	0,7659,9685,10092,10735,12413,12776,16113,17862,19536,21465,22934,23425,23691,23884,24489,26381,26677,27007,27195,27558,28043,28304,29246,29493,29777,30616,31388,32063,33163,33578,33989,34945,35348,37012,37699,38042,38394,38714,39005,39522,40638,41717,43844,44439,44652,45180,45477,46675,46949,47236,48661,49223,49420,49920,50235,51886,52610,52860,53128,53476,53722,53924,54278,55010,55295,55502,556…
chr21	60618994	60623064	GLEAN_14249	1000	-	60618994	60623064	0	10	110,334,269,148,191,166,321,134,367,162,	0,389,1011,1442,1698,2065,2402,3009,3452,3908,
chr21	60662100	60717744	GLEAN_14260	1000	+	60662100	60717744	0	4	249,42,183,1278,	0,36803,43380,54366,
chr21	61925639	61930570	GLEAN_18418	1000	-	61925639	61930570	0	10	90,135,165,162,159,140,112,173,82,72,	0,606,1042,1468,2110,2520,3720,4092,4666,4859,
chr21	62440124	62456020	GLEAN_20499	1000	-	62440124	62456020	0	13	53,150,98,125,155,127,82,108,67,51,63,103,192,	0,124,1279,1899,2753,3390,4140,4323,5691,5961,6722,9742,15704,
chr21	62851359	62852028	GLEAN_23970	1000	-	62851359	62852028	0	1	669,	0,
chr21	62994624	62999197	GLEAN_18189	1000	-	62994624	62999197	0	5	395,315,333,324,7,	0,526,1092,1499,4566,
chr22	3414302	3503594	GLEAN_05865	1000	+	3414302	3503594	0	7	94,169,191,800,142,128,180,	0,37138,41580,65701,68347,86201,89112,
chr22	4528426	4612924	GLEAN_05860	1000	-	4528426	4612924	0	8	45,154,183,187,478,150,167,208,	0,2263,5704,7869,22720,36113,70730,84290,
chr22	4698536	4759623	GLEAN_17919	1000	+	4698536	4759623	0	8	47,178,141,139,113,234,107,97,	0,16384,33405,35019,43820,53030,53644,60990,
chr22	5125053	5177153	GLEAN_17916	1000	-	5125053	5177153	0	13	113,156,121,45,60,112,136,94,170,231,117,74,146,	0,2825,5114,5903,6072,8059,8882,11613,13862,16088,17040,51689,51954,
chr22	5604219	5605066	GLEAN_17928	1000	+	5604219	5605066	0	2	94,614,	0,233,
chr22	8636222	8729570	GLEAN_17904	1000	-	8636222	8729570	0	19	168,114,93,165,64,109,149,377,154,94,113,89,43,92,73,74,99,91,116,	0,1380,1787,2150,5273,7212,66556,69170,73454,74684,78384,80687,80902,82543,83711,85377,88828,91008,93232,
chr22	9999338	10023242	GLEAN_26160	1000	-	9999338	10023242	0	12	76,146,56,180,191,81,99,43,80,58,94,171,	0,319,574,920,1230,2628,3521,5286,5630,22405,23439,23733,
chr22	10026249	10028795	GLEAN_26164	1000	+	10026249	10028795	0	5	328,135,181,92,155,	0,1206,1679,2030,2391,
chr22	10881314	10894823	GLEAN_11213	1000	+	10881314	10894823	0	7	69,116,85,180,175,167,123,	0,7365,8072,8851,9290,11215,13386,
chr22	10921033	10932873	GLEAN_11215	1000	+	10921033	10932873	0	6	133,119,246,129,166,95,	0,1248,10228,11223,11471,11745,
chr22	13233834	13288523	GLEAN_02783	1000	-	13233834	13288523	0	13	113,292,201,63,196,110,115,65,195,92,147,183,94,	0,1105,4541,7254,10914,13036,14680,17080,17227,19244,25245,44870,54595,
chr22	13308596	13315256	GLEAN_02781	1000	-	13308596	13315256	0	3	27,83,118,	0,297,6542,
chr22	13372045	13386094	GLEAN_02812	1000	+	13372045	13386094	0	8	155,31,94,105,82,80,83,129,	0,4588,4980,6486,7304,9374,10213,13920,
chr22	13403698	13410791	GLEAN_02779	1000	-	13403698	13410791	0	10	215,135,96,84,96,177,92,111,83,138,	0,977,1292,1568,2529,2709,3556,3953,6650,6955,
chr22	13440365	13442639	GLEAN_02776	1000	-	13440365	13442639	0	2	463,89,	0,2185,
chr22	13461607	13469339	GLEAN_02816	1000	+	13461607	13469339	0	9	101,140,45,100,108,85,124,140,192,	0,425,1420,1587,2459,2647,2956,6643,7540,
chr22	13497226	13506001	GLEAN_02774	1000	-	13497226	13506001	0	6	6,171,96,112,119,3,	0,2336,3452,4843,6169,8772,
chr22	13507606	13516265	GLEAN_02817	1000	+	13507606	13516265	0	8	207,251,106,142,104,110,186,193,	0,1564,1933,3431,3664,5296,6356,8466,
chr22	13865724	14120501	GLEAN_05931	1000	-	13865724	14120501	0	7	64,86,186,99,167,134,113,	0,1437,120448,153546,164292,232826,254664,
chr22	14504976	14508317	GLEAN_06275	1000	+	14504976	14508317	0	6	3,102,95,100,54,291,	0,534,1177,2593,2788,3050,
chr22	14878775	14910292	GLEAN_14029	1000	+	14878775	14910292	0	15	221,149,143,90,117,105,159,177,207,140,84,123,155,115,160,	0,4028,7638,9370,13992,15315,17947,18731,20069,21883,22507,24770,28615,30675,31357,
chr22	14925685	14932523	GLEAN_14028	1000	-	14925685	14932523	0	6	112,147,186,108,161,1161,	0,1106,3099,3484,3970,5677,
chr22	15019753	15020142	GLEAN_14025	1000	-	15019753	15020142	0	2	69,69,	0,320,
chr22	15455089	15611053	GLEAN_14036	1000	+	15455089	15611053	0	25	138,100,140,163,102,84,76,93,116,70,97,105,61,182,47,79,108,84,162,48,183,128,134,122,141,	0,3670,5388,8841,11938,12603,14313,24523,26868,27136,28833,35998,37869,39271,40323,49680,86562,95177,108583,113810,118011,129970,154064,155582,155823,
chr22	15822735	15840514	GLEAN_02408	1000	-	15822735	15840514	0	10	13,146,124,111,116,70,131,477,78,255,	0,682,1002,1878,2992,5390,8211,10374,16395,17524,
chr22	16186253	16335502	GLEAN_02414	1000	+	16186253	16335502	0	13	51,82,62,71,338,100,185,77,61,135,178,63,103,	0,3278,10763,12034,20129,25784,31562,40522,41881,64521,69264,132274,149146,
chr22	16417858	16426428	GLEAN_02415	1000	+	16417858	16426428	0	2	928,248,	0,8322,
chr22	19067902	19113726	GLEAN_25201	1000	-	19067902	19113726	0	7	50,71,68,94,74,81,123,	0,5121,5500,9047,9772,11184,45701,
chr22	21489764	21510926	GLEAN_21381	1000	+	21489764	21510926	0	11	67,113,203,150,160,63,85,116,65,132,181,	0,3474,4193,5230,9923,16344,17318,18003,18446,19385,20981,
chr22	22249497	22297356	GLEAN_14081	1000	-	22249497	22297356	0	6	129,114,115,123,20,12,	0,31970,37104,37948,47287,47847,
chr22	26380623	26406385	GLEAN_05034	1000	-	26380623	26406385	0	8	317,290,138,75,38,94,171,35,	0,572,1535,1888,2759,4231,12929,25727,
chr22	26815759	26816598	GLEAN_08848	1000	-	26815759	26816598	0	2	66,66,	0,773,
chr22	31001952	31022644	GLEAN_06357	1000	-	31001952	31022644	0	3	173,218,176,	0,2649,20516,
chr22	32367857	32691333	GLEAN_09792	1000	+	32367857	32691333	0	11	84,142,100,91,153,90,97,162,143,121,116,	0,68809,140290,141071,146478,148209,155897,167503,170016,301673,323360,
chr22	33332364	33412871	GLEAN_06304	1000	+	33332364	33412871	0	19	80,72,75,138,144,144,144,144,81,72,72,164,321,282,420,126,150,243,260,	0,5997,16943,48544,50467,52066,55084,57458,59915,65382,66196,70565,75328,76979,77739,78591,79247,79924,80247,
chr22	33944946	34107371	GLEAN_19515	1000	-	33944946	34107371	0	23	755,139,144,61,94,201,294,193,92,84,217,32,621,183,93,110,58,36,83,202,207,120,7,	0,4813,8059,9179,9379,18153,21370,24604,27102,30008,33685,44376,76236,77383,83268,86067,87986,93404,97365,106142,114276,128418,162418,
chr22	36994121	37012565	GLEAN_15265	1000	+	36994121	37012565	0	8	145,206,146,220,109,169,78,97,	0,806,3684,4087,4415,14732,18132,18347,
chr22	39757448	39785913	GLEAN_07771	1000	+	39757448	39785913	0	14	163,163,152,108,120,116,173,163,191,180,106,218,133,63,	0,779,1384,1952,4253,4691,5490,7776,9066,10783,13222,16411,24425,28402,
chr22	39837158	39842152	GLEAN_07772	1000	+	39837158	39842152	0	10	42,54,108,63,36,286,111,92,142,146,	0,127,1767,1970,2136,2331,3020,3473,4420,4848,
chr22	40182654	40201102	GLEAN_22052	1000	+	40182654	40201102	0	6	67,81,110,72,126,87,	0,8477,9520,14884,16370,18361,
chr22	40479792	40481247	GLEAN_22056	1000	+	40479792	40481247	0	4	157,200,102,99,	0,670,1164,1356,
chr22	41137129	41196632	GLEAN_04978	1000	+	41137129	41196632	0	21	5,37,63,96,72,141,138,169,51,51,63,60,81,60,123,75,321,118,172,135,93,	0,1176,3120,7387,7746,9343,10429,11826,12084,12628,17115,32431,37732,38107,43783,44924,47245,47974,51621,55708,59410,
chr22	41301670	41324978	GLEAN_13760	1000	+	41301670	41324978	0	14	107,118,114,98,192,119,194,165,157,131,84,94,123,176,	0,9678,10525,11294,15272,16923,18367,18828,20127,20404,21151,21343,22034,23132,
chr22	41748481	41749636	GLEAN_13755	1000	-	41748481	41749636	0	4	126,87,60,36,	0,560,725,1119,
chr22	41762753	41768973	GLEAN_13754	1000	-	41762753	41768973	0	15	86,67,179,137,143,175,88,118,113,133,81,114,138,59,13,	0,182,507,779,999,1265,1939,2317,2680,3489,4520,4688,4906,5585,6207,
chr22	42048157	42063468	GLEAN_13751	1000	-	42048157	42063468	0	7	611,162,129,157,367,1395,32,	0,1333,2015,2609,3178,5434,15279,
chr22	46004202	46005977	GLEAN_26099	1000	+	46004202	46005977	0	3	424,65,636,	0,668,1139,
chr22	46108939	46115329	GLEAN_26100	1000	+	46108939	46115329	0	4	19,91,84,85,	0,4095,5645,6305,
chr22	46838643	46841309	GLEAN_11513	1000	-	46838643	46841309	0	5	395,397,176,152,377,	0,447,1105,1907,2289,
chr22	47188556	47190184	GLEAN_11520	1000	+	47188556	47190184	0	3	37,65,357,	0,333,1271,
chr22	47227147	47231644	GLEAN_11507	1000	-	47227147	47231644	0	9	170,156,178,150,128,133,189,113,112,	0,605,1914,2632,3003,3315,3608,4019,4385,
chr22	47534877	47597794	GLEAN_11528	1000	+	47534877	47597794	0	21	110,77,74,114,138,513,102,159,180,210,170,125,1264,199,83,85,234,94,105,74,132,	0,4786,6924,9349,38501,39618,40419,43121,44444,45103,46130,52264,53383,55389,57040,57946,60675,61441,61946,62272,62785,
chr22	47732678	47759056	GLEAN_20684	1000	-	47732678	47759056	0	10	153,81,86,125,76,124,80,65,140,225,	0,799,1148,1686,2138,3432,5342,5837,7102,26153,
chr22	47769966	47774224	GLEAN_20686	1000	+	47769966	47774224	0	3	20,221,524,	0,3272,3734,
chr22	47798743	47806726	GLEAN_20683	1000	-	47798743	47806726	0	9	118,96,109,17,65,135,94,92,207,	0,274,1218,1983,2321,2693,6998,7394,7776,
chr22	48014666	48016764	GLEAN_20682	1000	-	48014666	48016764	0	3	504,38,127,	0,1467,1971,
chr22	48121464	48139901	GLEAN_20679	1000	-	48121464	48139901	0	8	191,154,130,129,161,142,43,118,	0,561,800,1329,3548,3885,4272,18319,
chr22	48153055	48158749	GLEAN_20678	1000	-	48153055	48158749	0	15	105,104,145,125,101,80,165,59,83,82,93,74,116,82,101,	0,194,1391,1632,1992,2356,2531,2865,3010,4148,4313,4487,5145,5412,5593,
chr22	48266585	48341122	GLEAN_20674	1000	-	48266585	48341122	0	20	126,151,98,75,261,96,147,86,82,43,98,161,267,61,75,74,70,90,1279,44,	0,856,2561,3332,4413,6058,6850,7751,8059,8281,8996,9907,10447,12779,18792,51049,65900,67537,69289,74493,
chr22	48501723	48503669	GLEAN_20707	1000	+	48501723	48503669	0	9	129,81,49,143,159,79,128,183,132,	0,243,411,595,946,1190,1343,1554,1814,
chr22	48734987	48737936	GLEAN_20710	1000	+	48734987	48737936	0	6	132,177,114,72,105,42,	0,1352,1798,2342,2728,2907,
chr22	48786627	48795963	GLEAN_20712	1000	+	48786627	48795963	0	4	156,121,131,174,	0,4672,8526,9162,
chr22	48808321	48847605	GLEAN_20714	1000	+	48808321	48847605	0	22	101,128,131,127,146,62,141,118,174,159,225,84,95,192,89,228,71,119,150,104,89,159,	0,1867,6085,7574,8290,8566,17952,19123,20364,22253,23581,24748,25711,28456,29335,32420,34173,34495,34947,36123,38638,39125,
chr22	48901195	48904148	GLEAN_20666	1000	-	48901195	48904148	0	5	197,102,225,165,376,	0,626,829,1355,2577,
chr22	48957210	48964502	GLEAN_20721	1000	+	48957210	48964502	0	24	117,148,110,76,65,54,61,72,86,87,100,79,109,131,93,138,88,193,32,93,128,67,126,51,	0,261,762,1014,1302,1919,2098,2499,3498,3754,4282,4496,4650,4858,5092,5296,5521,5698,5943,6138,6345,6566,6707,7241,
chr22	48975296	49007234	GLEAN_20722	1000	+	48975296	49007234	0	10	309,1038,45,178,155,115,109,152,91,193,	0,16195,21474,22239,23004,24267,29297,29762,30244,31745,
chr22	49014059	49015023	GLEAN_20665	1000	-	49014059	49015023	0	5	117,101,67,193,77,	0,196,391,616,887,
chr22	49040863	49077195	GLEAN_20662	1000	-	49040863	49077195	0	16	72,84,69,144,152,22,51,118,110,122,151,64,68,46,20,249,	0,291,1505,2169,3148,5314,5426,6417,7847,9110,10134,11478,12041,19064,21111,36083,
chr22	49088667	49122833	GLEAN_20725	1000	+	49088667	49122833	0	9	105,93,128,91,118,73,110,125,63,	0,9191,12508,15480,31520,32401,32850,33558,34103,
chr22	49162738	49163137	GLEAN_20727	1000	+	49162738	49163137	0	1	399,	0,
chr22	49165544	49198537	GLEAN_20728	1000	+	49165544	49198537	0	10	73,53,84,107,154,102,75,66,142,134,	0,4390,6881,12531,15472,21664,22807,29338,32254,32859,
chr22	49238171	49279014	GLEAN_08239	1000	+	49238171	49279014	0	19	138,513,102,159,180,210,170,125,1264,199,83,85,234,94,105,74,102,253,59,	0,1117,1918,4620,5943,6602,7629,13763,14882,16888,18539,19445,22174,22940,23445,23771,24284,36820,40784,
chr22	49424474	49433101	GLEAN_22090	1000	+	49424474	49433101	0	13	69,141,87,130,199,80,116,144,161,86,89,76,65,	0,320,2169,3313,3626,4355,6385,6712,7026,7279,7659,8052,8562,
chr22	49613711	49614659	GLEAN_22097	1000	+	49613711	49614659	0	1	948,	0,
chr22	50800256	50830892	GLEAN_22066	1000	-	50800256	50830892	0	51	313,87,149,159,117,95,173,110,90,117,78,172,125,96,317,161,136,125,158,150,357,138,160,179,507,86,160,159,154,103,160,134,175,93,83,322,120,133,608,99,84,81,101,283,86,83,125,82,129,89,51,	0,926,1857,2082,2336,2695,2930,3217,3405,4083,4270,5239,5493,5982,6178,6596,7240,7462,7738,8040,8276,8724,9098,9338,10147,10824,11084,11431,11696,12022,12338,12858,13119,13478,13672,13972,14494,14692,14907,15811,16312,17819,18386,18712,19087,20886,21139,21346,21529,21736,30585,
chr22	51130452	51130851	GLEAN_19796	1000	+	51130452	51130851	0	1	399,	0,
chr22	51133258	51166256	GLEAN_19797	1000	+	51133258	51166256	0	10	73,53,84,107,154,102,75,66,142,134,	0,4390,6881,12531,15472,21669,22812,29343,32259,32864,
chr22	51204850	51212281	GLEAN_19798	1000	+	51204850	51212281	0	6	202,69,223,176,176,501,	0,1917,2074,3426,6297,6930,
chr22	51376146	51409222	GLEAN_01716	1000	+	51376146	51409222	0	17	43,164,109,183,148,56,179,175,155,91,48,156,142,68,185,190,35,	0,3785,6925,7330,8129,9220,14623,15229,15929,18040,20357,21028,23092,27992,29980,31295,33041,
chr22	51651322	51652390	GLEAN_01718	1000	+	51651322	51652390	0	1	1068,	0,
chr22	51797260	51801876	GLEAN_01709	1000	-	51797260	51801876	0	3	1044,175,185,	0,1674,4431,
chr22	51840844	51848922	GLEAN_01708	1000	-	51840844	51848922	0	2	1083,21,	0,8057,
chr22	51895813	51913328	GLEAN_01721	1000	+	51895813	51913328	0	10	3,89,195,61,72,66,78,177,104,19,	0,4511,6918,10546,11610,12723,12871,14887,16106,17496,
chr22	52613109	52618893	GLEAN_01704	1000	-	52613109	52618893	0	3	401,99,109,	0,3550,5675,
chr22	54544519	54573925	GLEAN_15991	1000	+	54544519	54573925	0	14	207,113,103,158,154,28,128,188,177,47,119,132,135,144,	0,10273,12247,12650,17048,20427,20563,21023,25907,27159,28265,28724,28965,29262,
chr22	54575830	54614670	GLEAN_15977	1000	-	54575830	54614670	0	8	138,145,111,215,305,182,129,26,	0,288,11783,14379,15406,16731,17805,38814,
chr22	54742966	54815362	GLEAN_15975	1000	-	54742966	54815362	0	8	248,451,231,200,139,170,228,82,	0,17860,20483,29543,35218,43726,45668,72314,
chr22	54913893	54963782	GLEAN_15973	1000	-	54913893	54963782	0	13	136,250,61,150,103,75,143,63,90,157,92,58,62,	0,2421,6574,20286,21748,22326,28043,28615,39312,44324,46847,48206,49827,
chr22	54944732	54951065	GLEAN_15993	1000	+	54944732	54951065	0	5	139,98,115,125,198,	0,1528,2046,5392,6135,
chr22	55296837	55300451	GLEAN_15998	1000	+	55296837	55300451	0	2	60,204,	0,3410,
chr22	55423339	55532709	GLEAN_15971	1000	-	55423339	55532709	0	20	37,155,129,131,130,138,100,80,84,69,72,59,51,88,157,161,31,59,136,2489,	0,871,5367,8172,10019,12060,12494,13814,15368,19641,20610,26414,27055,28885,29557,29963,44667,44811,62328,106881,
chr22	56670909	56678916	GLEAN_10422	1000	-	56670909	56678916	0	11	203,118,102,75,122,71,70,50,95,135,57,	0,2075,2776,3304,3662,4808,5565,5854,6269,6906,7950,
chr22	57608590	57619511	GLEAN_25739	1000	+	57608590	57619511	0	12	7,68,66,79,132,110,154,161,198,192,77,187,	0,146,3089,3251,4278,6126,6543,7418,8641,9085,9631,10734,
chr22	57626677	57657759	GLEAN_25737	1000	-	57626677	57657759	0	11	160,92,103,199,64,150,90,152,133,87,141,	0,971,4415,7839,9077,10675,11540,14229,20120,27593,30941,
chr22	57913090	57926692	GLEAN_25734	1000	-	57913090	57926692	0	10	183,246,120,139,100,193,210,307,65,267,	0,1155,3709,4158,4976,5426,6470,9947,10770,13335,
chr22	58005963	58016018	GLEAN_25742	1000	+	58005963	58016018	0	5	53,127,219,129,96,	0,2162,6446,7889,9959,
chr22	58059540	58076962	GLEAN_25732	1000	-	58059540	58076962	0	24	131,99,139,98,172,143,69,126,104,76,244,96,189,68,134,158,87,93,76,80,72,81,53,37,	0,1760,2309,4081,4750,5193,6957,7324,7800,8958,9676,10871,11682,12087,12444,12668,13651,14092,14286,15271,15478,15789,16436,17385,
chr22	58135743	58137114	GLEAN_25745	1000	+	58135743	58137114	0	4	124,93,199,118,	0,222,459,1253,
chr22	58398540	58421817	GLEAN_07462	1000	+	58398540	58421817	0	9	361,58,140,194,169,144,143,166,260,	0,5373,6628,7444,8937,11006,12360,14246,23017,
chr22	59524398	59532221	GLEAN_07449	1000	-	59524398	59532221	0	11	241,81,103,61,111,80,73,87,133,124,19,	0,720,893,1285,1434,1915,2107,2265,3177,3474,7804,
chr22	59628916	59665545	GLEAN_07311	1000	+	59628916	59665545	0	4	125,129,107,32,	0,204,35144,36597,
chr23	1763824	1780478	GLEAN_23938	1000	-	1763824	1780478	0	4	6,186,28,71,	0,14216,15802,16583,
chr23	5093655	5096778	GLEAN_26265	1000	-	5093655	5096778	0	6	89,205,130,112,148,147,	0,327,885,1799,2070,2976,
chr23	5098405	5106646	GLEAN_26264	1000	-	5098405	5106646	0	11	213,137,163,174,189,129,198,206,131,115,598,	0,1203,1604,2000,3021,3372,4332,5672,6831,7099,7643,
chr23	5275982	5283148	GLEAN_26272	1000	+	5275982	5283148	0	12	29,304,138,139,215,375,129,252,266,305,123,137,	0,1592,2505,3404,3623,3931,4827,5140,5511,6254,6793,7029,
chr23	5369654	5375166	GLEAN_26259	1000	-	5369654	5375166	0	10	148,106,92,133,130,173,180,157,248,232,	0,258,682,889,1234,1909,3203,3726,4382,5280,
chr23	5375941	5379211	GLEAN_26273	1000	+	5375941	5379211	0	7	411,169,54,165,141,197,273,	0,500,826,1013,1326,1673,2997,
chr23	5380017	5380935	GLEAN_26274	1000	+	5380017	5380935	0	4	46,218,117,159,	0,202,527,759,
chr23	5476261	5522209	GLEAN_19551	1000	-	5476261	5522209	0	4	179,85,45,54,	0,4396,5952,45894,
chr23	5594858	5600631	GLEAN_19549	1000	-	5594858	5600631	0	5	42,56,78,172,150,	0,689,3190,5247,5623,
chr23	5752990	5849567	GLEAN_19547	1000	-	5752990	5849567	0	5	18,104,198,155,158,	0,9528,49905,55678,96419,
chr23	6374491	6401070	GLEAN_19563	1000	+	6374491	6401070	0	11	96,141,186,237,147,109,299,167,199,91,224,	0,10741,11531,13372,13697,22998,23295,24641,24920,26062,26355,
chr23	6529965	6532397	GLEAN_19567	1000	+	6529965	6532397	0	6	5,75,81,149,173,171,	0,360,522,959,1783,2261,
chr23	6674420	6748191	GLEAN_19542	1000	-	6674420	6748191	0	10	108,240,186,84,91,157,115,143,145,105,	0,825,3207,7737,10316,14877,36838,37899,55912,73666,
chr23	7181416	7189476	GLEAN_19572	1000	+	7181416	7189476	0	12	119,130,59,109,30,48,115,72,80,79,177,83,	0,991,2631,5243,5545,5960,6135,6392,7050,7372,7541,7977,
chr23	7536910	7586462	GLEAN_19535	1000	-	7536910	7586462	0	19	131,95,96,124,118,62,38,23,155,124,84,123,52,136,206,112,268,121,329,	0,569,1593,1900,3023,8750,9883,9974,13326,15790,19481,21109,22136,34590,39185,45847,47303,49035,49223,
chr23	7601234	7602026	GLEAN_19576	1000	+	7601234	7602026	0	1	792,	0,
chr23	7643242	7658674	GLEAN_19534	1000	-	7643242	7658674	0	6	28,87,39,135,208,52,	0,205,498,2686,4104,15380,
chr23	7851931	7856510	GLEAN_04668	1000	+	7851931	7856510	0	6	3,99,87,102,92,76,	0,467,3915,4089,4301,4503,
chr23	7857607	7858611	GLEAN_04669	1000	+	7857607	7858611	0	2	516,216,	0,788,
chr23	7859336	7868473	GLEAN_04664	1000	-	7859336	7868473	0	15	99,114,96,95,314,100,136,151,105,62,88,113,81,195,69,	0,205,445,684,917,6668,7080,7335,7592,7934,8125,8337,8584,8774,9068,
chr23	7871409	7877744	GLEAN_04663	1000	-	7871409	7877744	0	17	215,115,291,112,96,122,33,75,69,85,104,252,298,51,179,84,159,	0,335,977,1375,1569,1760,2001,2559,2796,2943,3120,3310,3832,4218,4398,4834,6176,
chr23	7879915	7888588	GLEAN_04662	1000	-	7879915	7888588	0	8	12,35,90,342,396,261,171,37,	0,700,868,1048,1781,7838,8340,8636,
chr23	8331313	8346459	GLEAN_04654	1000	-	8331313	8346459	0	9	151,103,102,146,80,77,76,41,712,	0,2455,2634,3701,5485,6481,9515,12750,14434,
chr23	8859886	8870872	GLEAN_09205	1000	+	8859886	8870872	0	6	171,222,110,89,681,122,	0,5269,8899,9281,9971,10864,
chr23	8877988	8897332	GLEAN_09199	1000	-	8877988	8897332	0	13	72,48,76,68,48,145,60,52,58,78,107,121,225,	0,626,3646,3945,4196,6190,8780,10284,10642,11000,11483,14545,19119,
chr23	9102405	9102771	GLEAN_20565	1000	+	9102405	9102771	0	1	366,	0,
chr23	10382163	10406509	GLEAN_01603	1000	+	10382163	10406509	0	6	84,83,141,68,90,89,	0,16368,19062,20027,20996,24257,
chr23	11323741	11361885	GLEAN_03884	1000	-	11323741	11361885	0	6	860,33,169,167,112,186,	0,3152,3243,3737,5090,37958,
chr23	13195322	13199650	GLEAN_19857	1000	-	13195322	13199650	0	5	103,113,59,145,39,	0,1612,2705,3804,4289,
chr23	14599852	14600890	GLEAN_19839	1000	-	14599852	14600890	0	1	1038,	0,
chr23	14821011	14824434	GLEAN_19886	1000	+	14821011	14824434	0	10	154,177,116,72,214,87,109,74,79,67,	0,360,689,988,1168,1462,1697,1946,2144,3356,
chr23	14825328	14828905	GLEAN_19887	1000	+	14825328	14828905	0	7	91,148,67,105,75,118,137,	0,1908,2191,2335,2721,2880,3440,
chr23	14832271	14846003	GLEAN_19835	1000	-	14832271	14846003	0	25	324,206,127,146,307,217,161,183,107,183,134,176,96,106,172,91,228,106,238,229,197,142,498,152,580,	0,612,906,1156,1980,2397,2777,4394,4668,5003,5503,5745,6055,6453,6737,7012,7377,9098,9301,10315,10780,11070,11939,12570,13152,
chr23	15250803	15254649	GLEAN_19827	1000	-	15250803	15254649	0	9	149,124,114,132,93,46,107,198,81,	0,247,536,836,1122,1355,2645,2939,3765,
chr23	15254961	15261540	GLEAN_19896	1000	+	15254961	15261540	0	9	69,72,108,133,120,153,150,117,119,	0,188,4724,5043,5460,5665,5964,6230,6460,
chr23	18215636	18245547	GLEAN_11236	1000	-	18215636	18245547	0	14	89,67,60,42,1365,189,164,152,59,101,174,150,58,30,	0,748,4925,5959,8051,11149,13450,15001,18160,19052,23305,24831,27816,29881,
chr23	18422777	18466286	GLEAN_11235	1000	-	18422777	18466286	0	6	230,229,266,13,260,400,	0,1795,24402,34999,41314,43109,
chr23	18933529	18967265	GLEAN_22918	1000	-	18933529	18967265	0	12	129,168,148,132,116,116,112,249,172,158,368,385,	0,5719,8130,9657,11513,14298,15086,25764,28026,28940,32148,33351,
chr23	19034900	19035467	GLEAN_22922	1000	+	19034900	19035467	0	1	567,	0,
chr23	19159120	19172372	GLEAN_22915	1000	-	19159120	19172372	0	7	128,89,95,149,88,117,69,	0,2199,2834,3486,5084,6599,13183,
chr23	20318731	20325290	GLEAN_02530	1000	+	20318731	20325290	0	6	368,103,223,89,240,66,	0,2706,3559,5420,5619,6493,
chr23	20332594	20336555	GLEAN_02526	1000	-	20332594	20336555	0	11	110,334,269,148,191,166,309,134,160,207,147,	0,203,786,1179,1427,1833,2349,2781,3055,3311,3814,
chr23	20349896	20355395	GLEAN_02525	1000	-	20349896	20355395	0	12	112,200,86,109,98,79,98,135,140,203,82,29,	0,431,1010,1347,1675,2197,2414,2602,2961,3206,3523,5470,
chr23	20443248	20445769	GLEAN_02532	1000	+	20443248	20445769	0	2	71,367,	0,2154,
chr23	20848206	20868806	GLEAN_18016	1000	+	20848206	20868806	0	13	3,90,156,58,100,131,115,119,91,96,94,152,109,	0,3414,4697,7064,8890,11007,11915,14598,14916,15674,16230,18627,20491,
chr23	21229634	21235250	GLEAN_18004	1000	-	21229634	21235250	0	4	155,279,249,82,	0,418,1140,5534,
chr23	21253686	21266442	GLEAN_18017	1000	+	21253686	21266442	0	5	109,270,282,111,14,	0,1805,9435,10087,12742,
chr23	21283451	21289917	GLEAN_18003	1000	-	21283451	21289917	0	4	155,282,249,82,	0,392,2731,6384,
chr23	21318841	21326358	GLEAN_18018	1000	+	21318841	21326358	0	5	109,270,282,111,14,	0,1449,5645,6426,7503,
chr23	21337925	21341448	GLEAN_18002	1000	-	21337925	21341448	0	4	155,282,249,82,	0,396,1125,3441,
chr23	21369832	21399852	GLEAN_18019	1000	+	21369832	21399852	0	6	100,270,282,110,25,14,	0,6281,8722,29097,29680,30006,
chr23	21480577	21484082	GLEAN_18001	1000	-	21480577	21484082	0	4	155,282,246,79,	0,448,1162,3426,
chr23	21801316	21804344	GLEAN_03503	1000	+	21801316	21804344	0	5	64,270,258,276,242,	0,353,839,2401,2786,
chr23	21905520	21929825	GLEAN_03485	1000	-	21905520	21929825	0	27	173,51,150,226,84,69,112,89,97,132,104,9,150,235,216,128,245,111,166,152,96,247,155,148,229,103,85,	0,1021,2346,2594,3071,3355,3569,4116,4297,4651,5133,14317,14438,15134,15817,16202,16488,17777,18655,19621,19894,20881,21339,22100,23586,24027,24220,
chr23	22032975	22042097	GLEAN_03508	1000	+	22032975	22042097	0	12	43,76,91,144,120,96,153,182,46,138,165,30,	0,352,515,826,1107,1319,1626,6880,7218,7360,7754,9092,
chr23	22044204	22047455	GLEAN_03484	1000	-	22044204	22047455	0	4	1058,111,109,57,	0,1339,1707,3194,
chr23	22140922	22153107	GLEAN_03480	1000	-	22140922	22153107	0	25	167,73,65,169,33,71,75,172,113,125,84,149,140,86,101,123,102,117,75,111,38,127,102,47,73,	0,309,469,736,987,2317,2501,2672,2966,3264,3534,3880,4114,4554,4740,5197,5553,6451,6646,7431,7627,7812,8100,8419,12112,
chr23	22214892	22234023	GLEAN_03477	1000	-	22214892	22234023	0	9	548,116,23,231,96,241,190,226,15,	0,1359,2048,3244,6357,8349,10847,11243,19116,
chr23	22251714	22259299	GLEAN_03515	1000	+	22251714	22259299	0	7	61,297,276,276,96,51,5,	0,2914,5182,6281,6673,7168,7580,
chr23	22307320	22310649	GLEAN_03475	1000	-	22307320	22310649	0	8	5,48,33,90,276,276,270,64,	0,167,354,823,1031,2209,2683,3265,
chr23	22329120	22399246	GLEAN_03474	1000	-	22329120	22399246	0	13	5,48,33,105,276,273,22,48,32,105,276,249,25,	0,168,355,813,1035,17756,19912,48621,48808,49258,49480,68675,70101,
chr23	22422393	22425709	GLEAN_03473	1000	-	22422393	22425709	0	8	5,48,33,108,276,276,270,64,	0,167,353,810,1035,2197,2669,3252,
chr23	22479286	22482752	GLEAN_03469	1000	-	22479286	22482752	0	8	5,48,33,105,276,276,270,73,	0,170,357,817,1038,2337,2810,3393,
chr23	22536162	22540561	GLEAN_03517	1000	+	22536162	22540561	0	5	366,23,92,349,187,	0,2053,2290,3818,4212,
chr23	23182129	23184286	GLEAN_16092	1000	+	23182129	23184286	0	3	189,166,221,	0,562,1936,
chr23	23714060	23753536	GLEAN_16097	1000	+	23714060	23753536	0	11	63,222,288,150,193,221,141,214,148,211,72,	0,2364,7359,11868,13155,18432,22460,24813,25359,37622,39404,
chr23	24005204	24005696	GLEAN_26425	1000	-	24005204	24005696	0	1	492,	0,
chr23	24058989	24064179	GLEAN_26430	1000	+	24058989	24064179	0	6	39,110,126,107,182,162,	0,2457,2756,3038,3580,5028,
chr23	24118769	24120407	GLEAN_26436	1000	+	24118769	24120407	0	2	611,445,	0,1193,
chr23	24129840	24140043	GLEAN_26438	1000	+	24129840	24140043	0	25	108,118,197,54,75,239,130,198,253,78,108,113,88,284,298,170,54,103,125,147,60,144,108,147,96,	0,1120,1351,1783,2001,2626,3385,4130,4538,5146,5335,5564,5786,5996,7000,7445,7800,7985,8177,8459,8708,8876,9103,9675,10107,
chr23	24203732	24218037	GLEAN_00716	1000	-	24203732	24218037	0	41	142,133,84,99,90,103,75,91,187,94,60,168,233,172,114,157,76,210,90,52,210,140,71,112,198,75,127,159,186,183,177,116,133,106,97,83,89,71,202,199,65,	0,283,699,966,1147,1373,2837,3052,3279,3542,4797,5223,5465,5911,6174,6387,6700,6953,7310,7498,7789,8110,8519,8681,8884,9569,9817,10202,10526,10833,11142,11429,12056,12298,12543,12820,13095,13267,13527,13915,14240,
chr23	24219386	24236244	GLEAN_00719	1000	+	24219386	24236244	0	39	78,105,148,127,214,111,214,52,52,202,71,65,106,177,183,186,159,127,75,198,112,71,191,210,52,90,76,157,102,172,233,168,168,60,94,92,75,103,65,	0,213,640,869,1126,1488,1673,3414,3583,3932,4323,4500,5247,6485,6788,7092,7443,7859,8159,8719,9010,9213,9552,9803,10242,10393,11016,11252,11509,11705,12087,12394,12995,13542,14443,14832,15064,16560,16793,
chr23	24242831	24257328	GLEAN_00714	1000	-	24242831	24257328	0	41	142,133,84,99,90,103,75,91,187,94,60,168,233,172,114,157,76,210,90,52,210,191,71,112,198,75,127,159,186,183,177,116,133,106,97,83,89,71,199,199,65,	0,283,699,965,1146,1372,2836,3051,3278,3542,4845,5265,5507,5952,6209,6423,6739,6992,7349,7537,7827,8097,8556,8718,8921,9605,9853,10238,10562,10869,11178,11465,12235,12477,12722,12999,13286,13458,13718,14107,14432,
chr23	24267838	24269618	GLEAN_00720	1000	+	24267838	24269618	0	6	356,236,220,136,95,151,	0,518,840,1181,1449,1629,
chr23	24269777	24279729	GLEAN_00712	1000	-	24269777	24279729	0	27	201,141,219,111,211,127,148,105,138,138,231,123,213,97,147,107,85,146,129,191,54,75,115,118,110,104,22,	0,296,616,910,1173,1514,1722,2193,2433,2721,3222,4739,4940,5338,5510,5993,6292,7018,7357,7653,7945,8287,8465,8672,8889,9749,9930,
chr23	24280456	24285620	GLEAN_00721	1000	+	24280456	24285620	0	10	75,70,146,75,38,320,145,55,103,98,	0,1403,1565,2193,2389,2612,3056,3351,3654,5066,
chr23	24364194	24367493	GLEAN_00725	1000	+	24364194	24367493	0	6	105,193,263,183,223,227,	0,535,1426,2376,2736,3072,
chr23	24390162	24392088	GLEAN_00709	1000	-	24390162	24392088	0	1	1926,	0,
chr23	24460061	24462182	GLEAN_10460	1000	-	24460061	24462182	0	6	185,73,96,176,134,200,	0,659,861,1106,1551,1921,
chr23	24701805	24711539	GLEAN_21647	1000	-	24701805	24711539	0	4	590,222,277,57,	0,714,9005,9677,
chr23	24751046	24754541	GLEAN_21656	1000	+	24751046	24754541	0	8	73,293,166,42,104,4,33,17,	0,316,932,2108,2446,3038,3298,3478,
chr23	25204512	25204893	GLEAN_03948	1000	+	25204512	25204893	0	1	381,	0,
chr23	25472485	25492950	GLEAN_03956	1000	+	25472485	25492950	0	3	116,275,125,	0,11625,20340,
chr23	27024166	27028565	GLEAN_07255	1000	-	27024166	27028565	0	5	187,349,92,23,366,	0,232,2017,2323,4033,
chr23	27427296	27442145	GLEAN_19970	1000	+	27427296	27442145	0	2	303,153,	0,14696,
chr23	27592863	27596182	GLEAN_19978	1000	+	27592863	27596182	0	5	79,282,150,21,35,	0,1372,2497,3157,3284,
chr23	27596969	27602146	GLEAN_19979	1000	+	27596969	27602146	0	7	79,348,282,150,21,27,620,	0,460,2163,3288,3948,4075,4557,
chr23	27621049	27621322	GLEAN_19980	1000	+	27621049	27621322	0	1	273,	0,
chr23	27729615	27730824	GLEAN_19942	1000	-	27729615	27730824	0	1	1209,	0,
chr23	28022497	28023154	GLEAN_26037	1000	-	28022497	28023154	0	1	657,	0,
chr23	28058138	28058780	GLEAN_26032	1000	-	28058138	28058780	0	1	642,	0,
chr23	29114075	29143101	GLEAN_05097	1000	+	29114075	29143101	0	3	330,185,196,	0,26351,28830,
chr23	29146341	29156791	GLEAN_05089	1000	-	29146341	29156791	0	5	126,135,45,177,129,	0,3114,7247,8460,10321,
chr23	38465655	38481520	GLEAN_25383	1000	+	38465655	38481520	0	8	79,113,88,263,77,79,94,68,	0,2453,5240,6525,8545,9381,10800,15797,
chr23	39936473	39962304	GLEAN_25387	1000	+	39936473	39962304	0	2	86,262,	0,25569,
chr23	42713907	42744976	GLEAN_14734	1000	+	42713907	42744976	0	6	447,102,102,1221,90,510,	0,21769,22788,23862,27464,30559,
chr23	43110567	43121260	GLEAN_14730	1000	-	43110567	43121260	0	10	215,124,100,98,146,53,75,121,166,84,	0,353,1206,3236,3440,4274,4927,5074,7738,10609,
chr23	45199877	45223069	GLEAN_00239	1000	+	45199877	45223069	0	5	121,83,130,59,180,	0,1072,9321,15578,23012,
chr23	45317488	45341759	GLEAN_00240	1000	+	45317488	45341759	0	10	221,150,106,97,116,87,144,83,130,123,	0,3356,8355,14861,17630,19260,19976,22083,22968,24148,
chr23	45344340	45392238	GLEAN_00235	1000	-	45344340	45392238	0	7	150,111,77,198,149,193,7,	0,246,1125,8685,9485,37083,47891,
chr23	45860185	45966386	GLEAN_17527	1000	+	45860185	45966386	0	29	118,177,127,114,125,81,146,82,103,119,126,125,66,158,122,62,81,60,62,67,117,142,38,142,56,123,62,60,94,	0,5063,7665,14865,16314,17845,24666,24940,25776,29071,39303,42266,47342,47582,48100,49493,54851,55169,55920,57468,60185,66356,75399,75576,97794,99743,103083,104445,106107,
chr23	46040266	46052934	GLEAN_17524	1000	-	46040266	46052934	0	8	144,113,354,108,142,89,187,216,	0,2033,5251,7609,9676,10456,11287,12452,
chr23	47057965	47079104	GLEAN_17035	1000	-	47057965	47079104	0	7	11,22,168,143,118,135,168,	0,3382,15914,16165,17593,18252,20971,
chr23	47127430	47135445	GLEAN_17033	1000	-	47127430	47135445	0	6	405,156,143,118,150,165,	0,592,2049,3151,5960,7850,
chr23	47213209	47222698	GLEAN_17041	1000	+	47213209	47222698	0	6	7,165,131,114,102,177,	0,1797,6288,7028,7988,9312,
chr23	47263553	47288905	GLEAN_17042	1000	+	47263553	47288905	0	10	152,157,138,229,150,77,91,564,153,287,	0,743,1508,3063,5233,8526,13355,14764,23036,25065,
chr23	47315355	47319032	GLEAN_17032	1000	-	47315355	47319032	0	4	1061,111,109,57,	0,1765,2212,3620,
chr23	47351683	47354377	GLEAN_17030	1000	-	47351683	47354377	0	4	1061,111,109,57,	0,1400,1781,2637,
chr23	47385873	47475171	GLEAN_17029	1000	-	47385873	47475171	0	9	358,75,124,33,233,103,128,169,70,	0,527,9219,10447,12672,13106,17765,31772,89228,
chr23	47835216	47835603	GLEAN_05891	1000	+	47835216	47835603	0	1	387,	0,
chr23	48052727	48087062	GLEAN_13314	1000	-	48052727	48087062	0	7	159,144,211,173,257,667,72,	0,891,2469,7240,8506,32762,34263,
chr24	3670155	3680377	GLEAN_20459	1000	+	3670155	3680377	0	11	60,144,163,89,201,85,161,165,142,148,70,	0,1148,3449,4355,5830,6229,6989,7898,9326,9642,10152,
chr24	7277230	7277512	GLEAN_05624	1000	-	7277230	7277512	0	1	282,	0,
chr24	7424204	7436967	GLEAN_07067	1000	-	7424204	7436967	0	5	82,35,30,129,3,	0,1950,5799,7901,12760,
chr24	9035949	9043146	GLEAN_09041	1000	+	9035949	9043146	0	4	34,815,121,308,	0,2808,5256,6889,
chr24	11657266	11658130	GLEAN_09210	1000	-	11657266	11658130	0	1	864,	0,
chr24	12812686	12881136	GLEAN_09208	1000	-	12812686	12881136	0	12	15,126,91,169,75,85,65,70,129,132,117,45,	0,5648,10082,16392,37168,50285,53123,58882,59503,62044,66799,68405,
chr24	19391209	19453728	GLEAN_07489	1000	+	19391209	19453728	0	7	82,80,88,129,114,161,231,	0,18888,46105,48155,59194,60806,62288,
chr24	20093586	20140808	GLEAN_04216	1000	-	20093586	20140808	0	22	157,114,134,122,193,73,58,96,70,189,150,132,101,96,144,67,65,78,157,71,79,138,	0,1746,2365,4199,6446,11693,12349,12549,13163,15334,18347,24513,24828,27232,28440,29065,30235,31713,32185,36601,40022,47084,
chr24	20516814	20578106	GLEAN_04214	1000	-	20516814	20578106	0	10	210,99,140,181,118,171,208,167,175,139,	0,690,9485,10633,12277,14505,19135,24864,49074,61153,
chr24	33016932	33035804	GLEAN_14836	1000	-	33016932	33035804	0	10	103,91,124,117,127,90,108,183,98,117,	0,4535,5606,6306,9012,10259,11672,16240,17495,18755,
chr24	34085332	34107213	GLEAN_18761	1000	-	34085332	34107213	0	16	102,82,100,130,42,135,88,35,83,39,73,27,87,116,109,84,	0,718,1683,2026,2962,3676,5609,8351,9132,9618,9765,11183,11558,14082,18828,21797,
chr24	34488915	34523168	GLEAN_04584	1000	+	34488915	34523168	0	16	16,146,33,105,104,59,131,81,86,115,66,93,129,61,109,157,	0,4152,5821,14070,15060,20951,21578,22610,23061,23809,26368,26578,27603,32688,33110,34096,
chr24	34525981	34562830	GLEAN_04580	1000	-	34525981	34562830	0	20	296,76,148,84,96,71,51,67,101,132,109,74,83,96,49,119,67,61,74,54,	0,775,1574,2738,5113,5563,5721,5969,7389,18129,19471,20988,21982,27653,28157,28645,32835,34118,34273,36795,
chr24	35732141	35735901	GLEAN_09006	1000	+	35732141	35735901	0	3	184,162,173,	0,663,3587,
chr24	38836738	39501402	GLEAN_16730	1000	+	38836738	39501402	0	32	73,123,272,79,116,175,294,309,110,202,103,274,37,75,133,152,75,188,88,77,37,98,117,155,136,150,174,132,126,164,136,54,	0,162429,243377,256818,270837,290861,297079,377360,382208,390665,393677,417074,418328,425971,445196,525763,530679,535756,581639,594537,598755,622566,634038,639393,639785,641069,642158,643398,646869,649017,656757,664610,
chr24	39587990	39607053	GLEAN_16731	1000	+	39587990	39607053	0	8	58,156,186,61,139,90,105,114,	0,5122,7529,10296,14831,16963,17737,18949,
chr24	39869509	39888030	GLEAN_16728	1000	-	39869509	39888030	0	8	94,77,110,169,117,63,66,585,	0,5476,8999,10356,12688,12892,14357,17936,
chr24	39903518	39922074	GLEAN_05606	1000	+	39903518	39922074	0	8	54,66,63,117,169,110,77,94,	0,4097,5565,5715,7995,9447,13003,18462,
chr24	39960293	40022186	GLEAN_05607	1000	+	39960293	40022186	0	12	87,148,69,147,201,143,148,4685,99,144,96,186,	0,12255,20392,24264,27776,29163,36140,46753,56191,58477,61009,61707,
chr24	40108446	40125671	GLEAN_05609	1000	+	40108446	40125671	0	9	244,459,350,162,132,108,122,124,207,	0,1566,5364,7094,8247,12395,16122,16478,17018,
chr24	40380168	40415338	GLEAN_05612	1000	+	40380168	40415338	0	7	79,153,104,81,135,174,159,	0,18989,22005,22524,29100,33018,35011,
chr24	41238323	41258592	GLEAN_05617	1000	+	41238323	41258592	0	8	96,134,105,46,109,109,152,116,	0,6912,9705,11690,13499,18107,18697,20153,
chr24	41267765	41278317	GLEAN_05618	1000	+	41267765	41278317	0	5	26,145,147,182,148,	0,5370,6360,9503,10404,
chr24	41289631	41295900	GLEAN_05619	1000	+	41289631	41295900	0	3	150,55,1064,	0,953,5205,
chr24	41298638	41317211	GLEAN_05602	1000	-	41298638	41317211	0	17	240,195,201,116,111,126,108,154,138,274,125,75,153,107,78,100,117,	0,1913,3333,3908,4439,5049,5276,5683,6298,7890,9847,10937,13056,13350,13762,14221,18456,
chr24	41368916	41537278	GLEAN_05601	1000	-	41368916	41537278	0	17	259,137,28,71,138,143,91,173,42,130,87,165,78,126,234,35,277,	0,1954,2187,2722,3337,9079,13440,18468,25998,30128,31346,38545,40514,69826,78270,152815,168085,
chr24	41563730	41573496	GLEAN_05623	1000	+	41563730	41573496	0	7	57,172,59,119,174,121,93,	0,2551,4507,5826,7234,8764,9673,
chr24	41588123	41655726	GLEAN_05599	1000	-	41588123	41655726	0	11	22,102,182,153,210,138,99,101,39,91,69,	0,6392,10193,15124,16498,22603,28305,33575,38288,47004,67534,
chr24	41771418	41790632	GLEAN_13555	1000	-	41771418	41790632	0	10	38,34,102,118,165,182,116,126,136,417,	0,3118,4240,5352,8346,8990,10225,13632,16551,18797,
chr24	41802124	41808876	GLEAN_13558	1000	+	41802124	41808876	0	3	476,112,234,	0,4323,6518,
chr24	44140549	44149207	GLEAN_03119	1000	-	44140549	44149207	0	12	82,151,145,108,225,152,149,167,174,170,79,60,	0,220,1309,1562,2181,2505,2995,3348,3603,5629,7022,8598,
chr24	45856756	45860385	GLEAN_04157	1000	+	45856756	45860385	0	6	40,41,135,99,192,48,	0,130,647,1032,2183,3581,
chr24	45864412	45865612	GLEAN_04158	1000	+	45864412	45865612	0	2	165,66,	0,1134,
chr24	47132544	47223518	GLEAN_18319	1000	+	47132544	47223518	0	29	129,123,84,141,98,87,112,212,157,240,234,85,149,120,141,66,243,101,78,199,94,144,152,90,151,286,175,81,153,	0,1513,2574,11772,12777,17513,18071,23248,25393,26622,32595,44374,45681,46918,48844,52831,54559,55641,62306,66316,70210,71616,74266,75115,77361,79439,80627,82570,90821,
chr24	47235717	47422601	GLEAN_18320	1000	+	47235717	47422601	0	6	760,167,129,127,53,24,	0,9628,16335,20412,171915,186860,
chr24	47602711	47618257	GLEAN_03522	1000	+	47602711	47618257	0	18	110,115,167,83,41,147,129,75,120,69,168,300,138,132,62,26,229,73,	0,6525,6727,6977,7223,7636,7873,8183,8387,8590,9213,9725,10118,10598,10815,11979,14902,15473,
chr24	48233440	48265740	GLEAN_14753	1000	-	48233440	48265740	0	5	85,155,71,130,147,	0,1258,26471,30566,32153,
chr24	53836999	53879425	GLEAN_09815	1000	+	53836999	53879425	0	8	98,97,174,123,70,173,105,30,	0,10266,12246,30207,31988,33916,36392,42396,
chr24	54815782	54895856	GLEAN_19250	1000	-	54815782	54895856	0	18	441,126,158,150,128,75,178,204,33,27,33,97,179,160,122,167,619,136,	0,2481,3769,4279,8946,9749,10455,19040,26952,28888,31921,32542,33067,34752,39010,49509,63743,79938,
chr24	55621018	55636658	GLEAN_22962	1000	-	55621018	55636658	0	15	132,132,132,114,136,200,222,87,71,79,90,93,66,83,43,	0,882,1301,3506,5438,5989,6292,8008,9484,10567,11558,11730,11923,14163,15597,
chr24	56389473	56408356	GLEAN_22999	1000	-	56389473	56408356	0	14	37,122,154,71,194,133,59,124,100,62,108,155,80,122,	0,330,2104,5234,5435,7230,7774,9433,12718,13782,14911,15101,16356,18761,
chr24	58508638	58525622	GLEAN_00367	1000	+	58508638	58525622	0	10	142,157,68,120,157,149,82,220,141,102,	0,1358,4018,8653,11105,11692,12220,12651,15386,16882,
chr25	15405	21669	GLEAN_23203	1000	+	15405	21669	0	6	81,180,154,44,63,159,	0,2380,5180,5411,5810,6105,
chr25	29592	59612	GLEAN_23204	1000	+	29592	59612	0	41	138,87,111,145,118,49,126,74,127,144,138,104,82,156,117,123,107,151,123,135,190,94,103,95,129,165,153,113,216,204,69,131,497,76,87,187,140,79,92,99,171,	0,1455,3318,4074,5046,5534,6002,6450,7532,8377,9304,9966,10445,11555,12163,14569,15340,15629,16473,17053,18389,19350,19645,19952,21140,22657,22964,23237,23784,24456,25251,26514,27043,27705,27989,28788,29054,29308,29460,29637,29849,
chr25	184690	193871	GLEAN_23208	1000	+	184690	193871	0	15	157,149,109,267,194,121,153,167,210,109,218,199,143,63,357,	0,2420,3530,3805,5929,6218,6449,6692,7176,7628,7853,8200,8471,8683,8824,
chr25	198417	210720	GLEAN_23196	1000	-	198417	210720	0	7	167,179,122,147,128,117,52,	0,1623,1885,2651,9727,12048,12251,
chr25	444665	449370	GLEAN_23214	1000	+	444665	449370	0	3	79,184,205,	0,4176,4500,
chr25	450131	456634	GLEAN_23215	1000	+	450131	456634	0	11	83,137,140,55,213,89,145,108,69,102,89,	0,160,377,3897,4127,4410,4574,4798,5068,5952,6414,
chr25	708934	710684	GLEAN_23191	1000	-	708934	710684	0	3	313,106,55,	0,1366,1695,
chr25	1044202	1051786	GLEAN_23236	1000	+	1044202	1051786	0	6	57,214,92,121,102,1067,	0,3691,4161,4627,6156,6517,
chr25	1791806	1823846	GLEAN_04910	1000	-	1791806	1823846	0	10	142,168,30,89,177,144,111,99,95,61,	0,764,1292,6018,8385,11882,13005,23301,30017,31979,
chr25	1827432	1827579	GLEAN_04909	1000	-	1827432	1827579	0	1	147,	0,
chr25	1922204	1924495	GLEAN_04906	1000	-	1922204	1924495	0	6	108,87,135,153,298,47,	0,458,634,1068,1769,2244,
chr25	2077778	2097529	GLEAN_04940	1000	+	2077778	2097529	0	6	142,61,61,78,223,281,	0,12242,12751,18388,18767,19470,
chr25	2142561	2144350	GLEAN_04946	1000	+	2142561	2144350	0	6	159,199,166,88,57,120,	0,650,935,1288,1525,1669,
chr25	2144853	2146418	GLEAN_04902	1000	-	2144853	2146418	0	9	85,131,68,120,69,97,49,99,92,	0,177,391,546,743,901,1075,1288,1473,
chr25	2186732	2192688	GLEAN_04898	1000	-	2186732	2192688	0	11	239,158,138,73,130,119,135,133,144,96,66,	0,320,838,1437,1618,1831,2188,2801,3417,4944,5890,
chr25	2599902	2609624	GLEAN_04957	1000	+	2599902	2609624	0	5	66,84,73,110,243,	0,226,1102,4483,9479,
chr25	2700199	2719674	GLEAN_04883	1000	-	2700199	2719674	0	25	87,81,177,60,130,86,128,52,170,94,139,61,55,117,65,94,84,63,81,110,133,66,72,72,153,	0,221,385,676,1275,1500,1684,2010,2950,3828,4606,5221,5523,6128,6380,6656,7252,7427,8070,8570,8902,9580,9737,12893,19322,
chr25	2758844	2770500	GLEAN_04963	1000	+	2758844	2770500	0	3	280,156,245,	0,4110,11411,
chr25	2912458	2913351	GLEAN_04879	1000	-	2912458	2913351	0	3	293,43,321,	0,381,572,
chr25	2922832	2927615	GLEAN_04968	1000	+	2922832	2927615	0	7	16,119,199,155,111,70,146,	0,2744,2967,3783,4057,4269,4637,
chr25	3075566	3081525	GLEAN_04875	1000	-	3075566	3081525	0	2	616,413,	0,5546,
chr25	3094811	3097109	GLEAN_04874	1000	-	3094811	3097109	0	3	81,149,55,	0,394,2243,
chr25	3109577	3111534	GLEAN_04872	1000	-	3109577	3111534	0	7	81,92,160,174,108,90,177,	0,163,475,721,1151,1606,1780,
chr25	3258546	3263575	GLEAN_18439	1000	+	3258546	3263575	0	5	110,130,97,235,157,	0,1721,2857,3623,4872,
chr25	3377262	3426250	GLEAN_18432	1000	-	3377262	3426250	0	18	102,73,146,86,139,186,148,70,121,156,74,110,161,72,141,83,168,76,	0,272,3019,4354,5041,5519,7133,10256,10744,11576,12411,12865,13326,13805,16907,18163,19011,48912,
chr25	4059706	4062977	GLEAN_18446	1000	+	4059706	4062977	0	6	86,118,492,54,73,128,	0,1166,1620,2881,2989,3143,
chr25	4315693	4320923	GLEAN_01778	1000	-	4315693	4320923	0	11	42,127,50,114,99,96,81,55,83,72,45,	0,337,568,693,1156,2454,3190,3946,4240,5019,5185,
chr25	4387673	4435087	GLEAN_01775	1000	-	4387673	4435087	0	22	2673,93,117,84,151,194,139,179,158,98,152,147,123,96,108,162,42,114,121,155,100,62,	0,3499,4076,4905,5717,7198,8125,8357,9690,10018,11072,11822,12066,13449,15138,15343,16724,16917,17605,18379,24178,47352,
chr25	4527024	4539661	GLEAN_01790	1000	+	4527024	4539661	0	13	208,78,104,149,90,111,122,39,60,111,115,76,132,	0,1180,1615,3351,5664,6234,7091,7364,7713,8880,10313,11304,12505,
chr25	4540467	4551189	GLEAN_01772	1000	-	4540467	4551189	0	8	101,150,296,134,102,81,63,96,	0,1987,3288,3668,6952,7617,9013,10626,
chr25	6688856	6717630	GLEAN_18884	1000	+	6688856	6717630	0	8	66,112,77,92,100,76,116,102,	0,8998,11483,12213,15439,15651,19209,28672,
chr25	6722956	6753509	GLEAN_18881	1000	-	6722956	6753509	0	4	163,123,165,68,	0,2193,2978,30485,
chr25	9806487	9822490	GLEAN_00865	1000	+	9806487	9822490	0	9	135,69,33,91,155,111,103,84,59,	0,5480,8120,8888,9577,11311,11684,15136,15944,
chr25	10766378	10774216	GLEAN_05837	1000	-	10766378	10774216	0	3	109,157,220,	0,3848,7618,
chr25	11100753	11129519	GLEAN_05832	1000	-	11100753	11129519	0	15	53,169,90,174,81,94,141,155,181,78,34,228,42,45,349,	0,1760,2040,2965,7427,8342,9700,9939,10919,12896,14557,15368,16323,16478,28417,
chr25	13483544	13499249	GLEAN_00411	1000	-	13483544	13499249	0	7	193,203,174,145,170,205,263,	0,2050,3942,10830,12893,13740,15442,
chr25	13520385	13698635	GLEAN_00419	1000	+	13520385	13698635	0	23	76,80,68,82,61,166,66,39,43,81,57,78,44,43,76,111,70,56,87,75,190,194,53,	0,3619,4177,4330,10537,19196,20518,21657,23046,24214,26970,33187,37470,38911,39637,41894,42312,58803,59838,62586,124196,165731,178197,
chr25	16925369	17012329	GLEAN_02426	1000	-	16925369	17012329	0	8	197,156,121,620,149,149,18,15,	0,34003,35852,72325,76031,82588,83372,86945,
chr25	17092104	17133988	GLEAN_13940	1000	-	17092104	17133988	0	29	133,173,109,209,124,89,129,162,213,213,249,153,105,207,145,213,172,124,138,207,132,109,161,70,122,194,115,174,210,	0,8919,9171,10564,11208,11717,12108,13036,13419,13981,16168,16673,16914,18530,22294,24327,25984,26564,27867,29306,29604,32120,33583,33872,34064,35821,38749,40365,41674,
chr25	17267799	17281266	GLEAN_26148	1000	-	17267799	17281266	0	6	78,69,140,115,179,73,	0,3397,4130,5114,6361,13394,
chr25	17841050	17851218	GLEAN_26144	1000	-	17841050	17851218	0	3	45,113,1006,	0,1357,9162,
chr25	18353949	18368684	GLEAN_26142	1000	-	18353949	18368684	0	10	59,45,85,163,246,149,218,111,441,88,	0,3392,4910,6627,7660,9058,9702,11100,11680,14647,
chr25	18549713	18654394	GLEAN_18177	1000	-	18549713	18654394	0	14	168,105,121,92,103,95,139,116,89,144,97,127,115,55,	0,654,7510,8396,10558,18992,19229,23360,24701,35218,38661,39874,40933,104626,
chr25	18636803	18639295	GLEAN_18179	1000	+	18636803	18639295	0	2	431,484,	0,2008,
chr25	18769628	18796722	GLEAN_04023	1000	+	18769628	18796722	0	5	79,113,149,165,865,	0,11578,24603,25009,26229,
chr25	18851112	18901492	GLEAN_04020	1000	-	18851112	18901492	0	17	110,179,125,189,135,63,78,68,202,128,133,150,172,38,61,101,240,	0,1390,6331,12501,12802,14285,15166,19830,21848,22743,23094,23457,29471,29968,30908,33828,50140,
chr25	19199265	19225949	GLEAN_04013	1000	-	19199265	19225949	0	14	84,154,77,81,200,96,58,98,125,57,65,150,84,33,	0,3415,6321,8228,12892,13414,16886,18539,20158,20505,21894,23015,23261,26651,
chr25	19766760	19769252	GLEAN_14326	1000	+	19766760	19769252	0	2	431,484,	0,2008,
chr25	20658715	20679122	GLEAN_06218	1000	-	20658715	20679122	0	17	111,111,170,158,134,29,120,126,82,138,81,104,124,99,76,85,55,	0,615,2159,4872,6474,7019,7343,8188,10217,11167,11963,13400,15016,17602,18560,20155,20352,
chr25	21262277	21270249	GLEAN_00828	1000	-	21262277	21270249	0	12	95,172,99,66,190,156,146,67,152,137,66,241,	0,374,1060,1662,2099,2600,3379,4312,4470,5794,7569,7731,
chr25	21362384	21366083	GLEAN_00836	1000	+	21362384	21366083	0	10	43,195,167,105,165,133,105,152,120,174,	0,146,1085,1476,1666,1959,2175,2404,2643,3525,
chr25	21403176	21423047	GLEAN_00822	1000	-	21403176	21423047	0	20	83,163,88,66,160,364,225,191,94,126,142,104,160,128,107,55,126,190,66,101,	0,181,439,615,774,2038,6108,6552,7696,7921,8212,8807,9031,15783,16308,17041,17286,17810,18106,19770,
chr25	21476971	21477642	GLEAN_00819	1000	-	21476971	21477642	0	2	137,112,	0,559,
chr25	21517989	21520332	GLEAN_00818	1000	-	21517989	21520332	0	7	113,181,95,127,98,126,148,	0,238,915,1134,1776,1962,2195,
chr25	21522702	21525691	GLEAN_00817	1000	-	21522702	21525691	0	6	30,88,128,339,52,167,	0,111,375,1757,2257,2822,
chr25	21526133	21526783	GLEAN_00839	1000	+	21526133	21526783	0	3	63,98,100,	0,152,550,
chr25	21529214	21532909	GLEAN_00816	1000	-	21529214	21532909	0	10	105,216,58,146,105,120,185,130,123,198,	0,402,711,880,1139,1435,1713,1984,2211,3497,
chr25	21587201	21590898	GLEAN_00842	1000	+	21587201	21590898	0	6	47,403,183,44,109,90,	0,482,1553,1841,2099,3607,
chr25	21607565	21610435	GLEAN_00814	1000	-	21607565	21610435	0	8	96,200,175,84,161,55,212,112,	0,185,549,840,1257,1548,2461,2758,
chr25	21687096	21701675	GLEAN_00810	1000	-	21687096	21701675	0	4	135,230,190,165,	0,2151,14131,14414,
chr25	21783261	21785791	GLEAN_00849	1000	+	21783261	21785791	0	6	43,135,154,82,82,146,	0,138,984,1573,2184,2384,
chr25	21798686	21810341	GLEAN_00807	1000	-	21798686	21810341	0	14	219,189,127,117,387,198,245,282,237,95,132,124,196,125,	0,946,1772,2087,2972,4303,4587,5872,7845,8328,9702,9946,11126,11530,
chr25	21947470	21949103	GLEAN_00799	1000	-	21947470	21949103	0	6	111,107,436,158,139,75,	0,198,387,905,1188,1558,
chr25	21950696	21951317	GLEAN_00850	1000	+	21950696	21951317	0	1	621,	0,
chr25	21969061	21972355	GLEAN_00797	1000	-	21969061	21972355	0	11	87,91,166,100,102,118,135,124,87,91,3,	0,181,514,861,1084,1815,2029,2471,2849,3028,3291,
chr25	22018342	22019335	GLEAN_00795	1000	-	22018342	22019335	0	1	993,	0,
chr25	22279184	22280791	GLEAN_00857	1000	+	22279184	22280791	0	2	168,162,	0,1445,
chr25	22485792	22531481	GLEAN_18543	1000	+	22485792	22531481	0	5	165,191,210,185,206,	0,12679,16878,24593,45483,
chr25	23899355	23961934	GLEAN_04840	1000	+	23899355	23961934	0	22	22,399,2571,177,176,33,81,52,143,147,138,129,78,211,132,159,141,108,222,71,140,376,	0,19351,29565,33345,34223,35524,37075,37494,41600,42157,42469,43079,43660,43996,47088,55198,55992,57466,58705,60717,61557,62203,
chr25	24313655	24351044	GLEAN_04831	1000	-	24313655	24351044	0	7	23,98,92,102,121,103,28,	0,2923,4712,6015,10301,16958,37361,
chr25	24754922	24755045	GLEAN_22432	1000	-	24754922	24755045	0	1	123,	0,
chr25	25038655	25117983	GLEAN_08489	1000	+	25038655	25117983	0	37	221,210,177,144,97,124,153,116,316,215,137,154,104,185,231,146,98,97,178,142,136,82,189,155,143,82,113,63,94,173,288,260,281,535,52,193,207,	0,4259,7107,8021,12837,18895,33698,35438,36640,37500,40856,42087,44795,46099,48024,48498,50001,50586,50791,54232,54759,55715,55926,57880,59752,61493,63733,65676,68297,70765,71765,72661,74259,75293,76512,77986,79121,
chr25	25296008	25324149	GLEAN_08490	1000	+	25296008	25324149	0	7	106,122,78,147,117,121,80,	0,18915,20055,21331,26307,27462,28061,
chr25	27469104	27478617	GLEAN_04384	1000	+	27469104	27478617	0	14	126,72,105,165,106,81,230,136,108,151,169,216,130,227,	0,674,822,1967,5304,6226,6458,7012,7370,7605,7868,8114,9069,9286,
chr25	27478908	27501625	GLEAN_04378	1000	-	27478908	27501625	0	14	98,78,144,71,58,185,71,102,106,33,46,115,93,3,	0,604,791,1618,2614,2753,3017,5338,7764,7951,9556,13455,13786,22714,
chr25	27617028	27642557	GLEAN_04389	1000	+	27617028	27642557	0	9	92,140,46,95,89,32,95,84,65,	0,9520,9742,12627,13056,15294,20089,23891,25464,
chr25	27652515	27659470	GLEAN_04375	1000	-	27652515	27659470	0	5	108,149,146,135,140,	0,3165,4287,4881,6815,
chr25	27682871	27691792	GLEAN_04390	1000	+	27682871	27691792	0	14	137,64,135,174,104,111,160,83,97,136,146,103,73,73,	0,572,1970,2948,3691,4388,4714,4959,5928,6341,6577,7427,8517,8848,
chr25	27693248	27703046	GLEAN_04391	1000	+	27693248	27703046	0	9	67,157,115,45,151,56,85,145,85,	0,1598,4641,5510,5929,6963,7897,8160,9713,
chr25	27715360	27720720	GLEAN_04373	1000	-	27715360	27720720	0	4	11,151,250,50,	0,1218,2279,5310,
chr25	27726486	27726783	GLEAN_04372	1000	-	27726486	27726783	0	1	297,	0,
chr25	28042639	28046111	GLEAN_23826	1000	+	28042639	28046111	0	6	85,18,166,272,167,324,	0,384,2095,2490,2849,3148,
chr25	28047131	28056715	GLEAN_23821	1000	-	28047131	28056715	0	11	65,155,151,94,141,90,165,54,176,75,211,	0,398,675,913,1107,2946,3768,4032,7839,8089,9373,
chr25	28059515	28062588	GLEAN_23820	1000	-	28059515	28062588	0	11	145,159,90,129,74,99,120,48,111,69,195,	0,237,858,1037,1501,1768,1946,2146,2477,2683,2878,
chr25	28153248	28155783	GLEAN_23817	1000	-	28153248	28155783	0	6	413,163,100,109,156,166,	0,917,1438,1612,1989,2369,
chr25	28478919	28502929	GLEAN_11804	1000	+	28478919	28502929	0	8	179,167,170,82,133,92,257,399,	0,2193,7514,13712,14519,15890,20903,23611,
chr25	28602368	28606142	GLEAN_11799	1000	-	28602368	28606142	0	5	129,165,201,130,128,	0,1265,1993,2901,3646,
chr25	32236153	32249309	GLEAN_19270	1000	-	32236153	32249309	0	11	111,114,81,66,158,101,102,107,42,70,107,	0,848,2701,3027,3347,4300,5639,8438,8852,10401,13049,
chr25	32939711	32964782	GLEAN_01232	1000	+	32939711	32964782	0	15	185,49,129,150,125,90,99,117,119,182,150,271,146,86,145,	0,12780,16587,18195,18760,19282,19676,20746,20966,22882,23179,23625,23974,24197,24926,
chr25	32965509	32970688	GLEAN_01229	1000	-	32965509	32970688	0	12	114,69,65,93,62,66,90,96,60,117,119,81,	0,191,335,492,692,848,1109,1280,1565,2990,3319,5098,
chr25	33006081	33018507	GLEAN_01233	1000	+	33006081	33018507	0	9	66,169,84,110,126,78,100,152,132,	0,3444,5115,5660,7178,9516,10505,10947,12294,
chr25	34301121	34308380	GLEAN_01248	1000	+	34301121	34308380	0	19	112,92,137,164,113,64,98,102,126,122,105,126,142,114,69,105,147,126,156,	0,689,956,1177,1471,1745,2371,2698,3004,3336,3674,3892,4315,4546,4846,5423,6048,6630,7103,
chr25	34395608	34399405	GLEAN_01216	1000	-	34395608	34399405	0	4	48,138,109,179,	0,1290,2684,3618,
chr25	34761662	34762292	GLEAN_11463	1000	-	34761662	34762292	0	1	630,	0,
chr25	34813842	34816079	GLEAN_11469	1000	+	34813842	34816079	0	6	116,136,174,171,182,133,	0,290,1103,1424,1694,2104,
chr25	36211864	36212287	GLEAN_22535	1000	-	36211864	36212287	0	1	423,	0,
chr25	36236761	36239081	GLEAN_22534	1000	-	36236761	36239081	0	9	107,217,202,67,163,64,107,39,57,	0,189,496,1031,1177,1422,1791,2013,2263,
chr25	36423639	36427188	GLEAN_22527	1000	-	36423639	36427188	0	4	53,127,219,1665,	0,171,471,1884,
chr25	36568157	36571167	GLEAN_22523	1000	-	36568157	36571167	0	4	98,118,81,3,	0,446,2435,3007,
chr25	36665238	36672376	GLEAN_22560	1000	+	36665238	36672376	0	15	31,80,165,125,181,138,150,115,132,84,394,84,169,110,202,	0,1232,1851,2182,2381,2866,3295,3615,3819,4148,4474,5119,5782,6685,6936,
chr25	36703698	36706430	GLEAN_22518	1000	-	36703698	36706430	0	3	836,193,372,	0,1879,2360,
chr25	36761692	36765841	GLEAN_22516	1000	-	36761692	36765841	0	4	296,276,261,67,	0,920,1918,4082,
chr25	36842052	36855148	GLEAN_01369	1000	+	36842052	36855148	0	6	414,139,83,136,609,1118,	0,5536,8035,8344,10577,11978,
chr25	37124924	37136277	GLEAN_04777	1000	-	37124924	37136277	0	8	69,93,73,94,96,153,51,103,	0,2698,4265,5441,5888,7732,8336,11250,
chr25	37147993	37156888	GLEAN_04776	1000	-	37147993	37156888	0	6	51,167,123,122,108,80,	0,1453,1839,5862,7552,8815,
chr25	37156141	37170947	GLEAN_04783	1000	+	37156141	37170947	0	6	13,92,111,122,152,59,	0,3407,4736,10860,11951,14747,
chr25	37213014	37237963	GLEAN_04773	1000	-	37213014	37237963	0	11	39,91,194,76,213,108,223,73,395,105,64,	0,1413,2327,2733,5155,6945,9343,9814,16311,22574,24885,
chr25	37239836	37243698	GLEAN_04772	1000	-	37239836	37243698	0	3	44,73,186,	0,2723,3676,
chr25	37950550	37956988	GLEAN_04768	1000	-	37950550	37956988	0	3	133,103,139,	0,5705,6299,
chr25	38071467	38087045	GLEAN_16249	1000	+	38071467	38087045	0	15	114,98,94,78,48,84,176,82,62,112,34,118,159,128,56,	0,1060,1251,1886,3021,3645,5067,6849,8826,9189,12737,13343,14237,14662,15522,
chr25	38137142	38145051	GLEAN_16250	1000	+	38137142	38145051	0	4	135,207,232,389,	0,4501,6536,7520,
chr25	38429912	38447843	GLEAN_16255	1000	+	38429912	38447843	0	8	554,110,28,72,118,63,160,131,	0,614,9332,9450,11851,16678,17445,17800,
chr25	38562674	38569937	GLEAN_16256	1000	+	38562674	38569937	0	6	117,74,179,126,239,291,	0,1055,2166,4008,5269,6972,
chr25	38655290	38665140	GLEAN_16241	1000	-	38655290	38665140	0	4	1853,96,127,609,	0,3966,4556,9241,
chr25	38774223	38883303	GLEAN_16264	1000	+	38774223	38883303	0	16	67,131,855,77,103,165,115,140,51,138,149,79,98,223,70,320,	0,6425,9820,11614,17183,18930,24271,28296,31880,32849,34202,34845,89157,96110,107996,108760,
chr25	38947212	38949782	GLEAN_16265	1000	+	38947212	38949782	0	6	11,13,186,439,182,144,	0,727,959,1585,2113,2426,
chr25	39759251	39764449	GLEAN_05411	1000	+	39759251	39764449	0	3	8,290,437,	0,1972,4761,
chr25	40550429	40567485	GLEAN_05420	1000	+	40550429	40567485	0	5	15,54,167,82,180,	0,2164,12267,15388,16876,
chr25	40629336	40638424	GLEAN_05392	1000	-	40629336	40638424	0	9	86,73,76,141,139,34,14,82,75,	0,4330,5003,5278,6581,8236,8374,8723,9013,
chr25	41904292	41927330	GLEAN_15417	1000	+	41904292	41927330	0	12	74,83,170,97,98,93,71,108,165,108,131,113,	0,6126,15125,16350,16839,17375,17913,19886,20687,21308,22049,22925,
chr25	42130959	42141197	GLEAN_19766	1000	-	42130959	42141197	0	6	11,18,127,188,105,424,	0,1806,2403,8164,9670,9814,
chr25	42210510	42258881	GLEAN_10603	1000	-	42210510	42258881	0	11	250,60,82,110,181,116,93,79,176,464,426,	0,682,1278,1510,2180,7134,7608,27022,31393,33335,47945,
chr26	2621284	2624831	GLEAN_20436	1000	+	2621284	2624831	0	8	41,91,124,167,57,143,160,78,	0,1174,1431,1715,2387,2979,3202,3469,
chr26	4427896	4428838	GLEAN_10412	1000	+	4427896	4428838	0	2	228,498,	0,444,
chr26	4959738	4960680	GLEAN_08216	1000	+	4959738	4960680	0	1	942,	0,
chr26	5982745	6261990	GLEAN_14878	1000	+	5982745	6261990	0	7	118,106,143,159,174,176,153,	0,1024,1732,11406,216021,252331,279092,
chr26	6751469	6753398	GLEAN_15035	1000	+	6751469	6753398	0	1	1929,	0,
chr26	8165329	8277145	GLEAN_00262	1000	-	8165329	8277145	0	12	142,230,269,136,206,112,114,119,139,236,4,27,	0,684,2332,13824,24815,32021,34043,34283,34929,37404,105185,111789,
chr26	8276673	8277135	GLEAN_00265	1000	+	8276673	8277135	0	1	462,	0,
chr26	8964473	8972739	GLEAN_07980	1000	-	8964473	8972739	0	2	1444,5,	0,8261,
chr26	9358778	9372553	GLEAN_07984	1000	+	9358778	9372553	0	8	129,129,111,85,162,192,182,144,	0,1480,4542,6958,7418,9371,10838,13631,
chr26	11775358	11867760	GLEAN_14570	1000	+	11775358	11867760	0	25	98,185,208,170,123,113,163,93,92,81,104,103,123,83,145,111,121,92,112,168,273,62,73,68,96,	0,31043,33051,36337,49898,54887,55559,57297,57818,58819,60645,65484,66467,68421,71762,74385,75417,79726,80782,82534,84425,85664,90814,91582,92306,
chr26	12418814	12424441	GLEAN_01887	1000	-	12418814	12424441	0	5	38,213,107,137,111,	0,1587,5008,5284,5516,
chr26	15401612	15510318	GLEAN_01873	1000	-	15401612	15510318	0	16	58,119,71,156,73,206,66,192,96,190,197,178,143,145,140,415,	0,7616,8808,13748,18640,21710,24306,26614,32583,46878,49937,52901,53596,55516,60893,108291,
chr26	15972972	15978542	GLEAN_17318	1000	+	15972972	15978542	0	4	139,275,181,170,	0,3543,4319,5400,
chr26	16034009	16083782	GLEAN_17320	1000	+	16034009	16083782	0	3	70,228,386,	0,47851,49387,
chr26	16143043	16167478	GLEAN_17323	1000	+	16143043	16167478	0	9	435,201,132,154,62,100,134,60,162,	0,7850,12539,13042,16646,18636,19491,20108,24273,
chr26	16171072	16172456	GLEAN_17307	1000	-	16171072	16172456	0	2	148,287,	0,1097,
chr26	16192574	16230249	GLEAN_17325	1000	+	16192574	16230249	0	13	194,198,71,187,96,113,140,72,21,145,47,82,65,	0,18261,22767,24582,27547,28661,29445,30166,31416,31589,36140,36478,37610,
chr26	16343842	16494959	GLEAN_17305	1000	-	16343842	16494959	0	15	119,144,43,146,169,101,83,137,146,135,157,137,197,200,24,	0,718,3214,4566,16462,17201,18290,21848,24513,27591,37065,42446,56104,129728,151093,
chr26	16825857	16865463	GLEAN_17302	1000	-	16825857	16865463	0	19	406,83,114,145,66,135,62,180,168,56,70,96,103,161,109,143,138,117,27,	0,874,2203,4524,5662,5809,6432,7562,7836,9301,10830,11041,11790,12374,13556,15298,15648,19308,39579,
chr26	18427552	18473608	GLEAN_06651	1000	-	18427552	18473608	0	14	186,542,199,180,333,129,105,131,200,18,148,100,194,1138,	0,1402,4110,5731,6263,8356,12600,13706,15375,15928,16509,21449,22422,44918,
chr26	18691337	18723812	GLEAN_10829	1000	-	18691337	18723812	0	5	48,186,51,117,21,	0,8843,10605,19759,32454,
chr26	20050675	20054609	GLEAN_26281	1000	-	20050675	20054609	0	4	684,249,663,408,	0,1473,2245,3526,
chr26	20877575	20892138	GLEAN_10859	1000	+	20877575	20892138	0	11	48,65,76,126,125,217,93,175,62,41,103,	0,7729,8625,9378,10301,11747,12663,13275,13545,14238,14460,
chr26	20969845	21080198	GLEAN_10854	1000	-	20969845	21080198	0	39	281,129,181,114,102,131,151,206,247,161,226,154,95,72,124,65,177,94,237,83,126,124,203,89,141,190,195,99,212,166,224,148,55,61,109,119,132,67,96,	0,756,1036,1365,1740,2040,2259,3270,3598,3975,4642,8220,8607,8847,9111,9320,9709,10255,10631,11517,11869,12284,12848,14003,14412,15144,15544,16321,17054,17691,18384,18935,22825,24061,24626,25273,29796,108751,110257,
chr26	21462574	21468681	GLEAN_15947	1000	-	21462574	21468681	0	3	12,144,24,	0,1377,6083,
chr26	22305829	22346932	GLEAN_07795	1000	+	22305829	22346932	0	54	52,45,105,132,48,36,48,144,159,72,72,69,162,78,45,219,219,30,27,27,63,105,63,36,54,36,36,63,36,72,27,36,36,81,36,78,216,54,60,33,75,51,126,138,69,120,90,111,147,339,138,63,63,53,	0,2009,2955,4534,5685,6604,7809,9180,10555,11301,12645,13687,15036,15571,16782,17891,18683,19236,19645,20906,21035,21808,22205,22893,23542,23839,24383,24990,26256,26565,27398,28363,30150,30423,31737,32295,33281,33648,34321,35049,35158,35540,36052,36689,37156,37512,38151,38340,38809,39223,40056,40410,40625,41050,
chr26	22612164	22619965	GLEAN_25212	1000	+	22612164	22619965	0	6	34,109,223,99,107,154,	0,195,3280,4108,6759,7647,
chr26	22655400	22657071	GLEAN_25208	1000	-	22655400	22657071	0	1	1671,	0,
chr26	27862714	27891623	GLEAN_25168	1000	+	27862714	27891623	0	14	195,139,152,81,150,144,99,183,258,120,87,124,96,293,	0,13516,15649,16786,17701,18318,18574,19793,20533,22117,22675,26098,27896,28616,
chr26	28061813	28074995	GLEAN_25166	1000	-	28061813	28074995	0	7	138,154,162,143,180,120,39,	0,586,2812,3592,6473,9334,13143,
chr26	28639714	28661181	GLEAN_25174	1000	+	28639714	28661181	0	11	43,303,95,114,222,98,115,108,111,140,61,	0,6714,8559,9712,11406,13197,14253,16915,17245,18177,21406,
chr26	28711240	28774590	GLEAN_25175	1000	+	28711240	28774590	0	8	703,138,131,10527,123,138,118,209,	0,26081,42350,44873,58509,60877,61546,63141,
chr26	29335892	29341891	GLEAN_25181	1000	+	29335892	29341891	0	8	204,37,90,107,100,100,202,57,	0,451,977,1334,1685,1997,2461,5942,
chr26	29350139	29368163	GLEAN_25163	1000	-	29350139	29368163	0	9	458,133,83,138,85,127,31,107,239,	0,859,1622,2707,3663,4390,5423,6554,17785,
chr26	30161676	30364511	GLEAN_00393	1000	-	30161676	30364511	0	26	117,59,190,141,78,137,265,71,113,86,114,213,100,137,79,147,114,74,123,131,175,167,115,138,186,24,	0,802,2169,3645,4431,5970,6646,7898,9737,13241,14444,16273,16796,19475,20256,27335,29223,31580,34826,36190,154719,157070,166481,182256,196419,202811,
chr26	30400525	30429316	GLEAN_00395	1000	+	30400525	30429316	0	20	156,109,65,102,100,179,33,52,74,78,135,135,96,73,89,117,144,102,72,141,	0,3677,9801,9986,12341,13428,14368,14489,15336,15973,18332,19857,20522,23514,23864,24481,26475,27290,27876,28650,
chr26	30434679	30447725	GLEAN_00392	1000	-	30434679	30447725	0	10	104,47,146,42,168,54,162,160,92,267,	0,1080,1221,2052,3205,7346,8996,10717,12026,12779,
chr26	30449636	30558374	GLEAN_00396	1000	+	30449636	30558374	0	8	94,59,111,24,78,21,85,8,	0,9372,15437,15709,80458,86961,91791,108730,
chr26	35471959	35497107	GLEAN_06089	1000	-	35471959	35497107	0	7	52,107,90,100,31,88,234,	0,358,12324,23870,24151,24307,24914,
chr26	36070649	36086809	GLEAN_24608	1000	+	36070649	36086809	0	9	55,197,80,149,112,101,108,95,177,	0,2369,3949,6919,8002,10046,12290,14412,15983,
chr26	36109751	36118259	GLEAN_24606	1000	-	36109751	36118259	0	7	54,166,104,136,142,136,36,	0,367,2783,3726,4869,6646,8472,
chr26	36516770	36535754	GLEAN_24604	1000	-	36516770	36535754	0	12	127,140,124,85,96,109,76,88,55,99,97,32,	0,964,1446,1785,1988,2409,4151,6086,6329,6624,12169,18952,
chr26	36820897	36854938	GLEAN_24612	1000	+	36820897	36854938	0	18	163,533,223,194,90,121,90,142,209,119,153,96,198,156,103,186,163,82,	0,4979,7659,8882,11963,15226,15947,16888,18440,19029,19545,21422,26366,30472,31009,32271,33311,33959,
chr26	37660872	37719244	GLEAN_24614	1000	+	37660872	37719244	0	29	86,112,154,174,187,166,112,196,104,177,85,107,76,109,125,148,107,115,172,109,63,66,178,96,166,98,146,80,155,	0,1081,6545,7640,10195,12983,13556,16095,16580,19942,23096,31811,34338,37238,40528,41367,45427,45951,46437,49227,50673,51874,52693,53478,54181,55075,55618,56515,58217,
chr26	38838997	39046878	GLEAN_09755	1000	+	38838997	39046878	0	23	33,113,5253,114,126,135,137,1312,36,61,202,62,116,172,141,90,144,77,44,161,107,121,66,	0,17975,45502,51322,88849,107933,160472,169459,172600,174767,175946,183444,184538,186022,187468,188493,195396,196001,197529,203485,203864,204629,207815,
chr26	39220075	39276914	GLEAN_09758	1000	+	39220075	39276914	0	9	493,100,205,195,33,115,58,96,169,	0,29515,30047,49268,50482,52089,52824,55154,56670,
chr26	40397412	40431743	GLEAN_01564	1000	-	40397412	40431743	0	9	181,118,128,131,215,207,145,155,1669,	0,1585,2221,2881,3158,6705,10699,11174,32662,
chr26	41199768	41216135	GLEAN_01573	1000	+	41199768	41216135	0	7	141,75,81,90,188,175,171,	0,7421,8175,11948,13128,14710,16196,
chr26	41318289	41319746	GLEAN_01560	1000	-	41318289	41319746	0	3	411,548,175,	0,442,1282,
chr26	41665568	41677051	GLEAN_11456	1000	-	41665568	41677051	0	9	161,145,114,129,123,128,96,225,199,	0,1604,2787,3656,4439,5211,7946,8157,11284,
chr26	46056937	46087957	GLEAN_08128	1000	+	46056937	46087957	0	11	89,109,75,202,173,62,58,53,40,93,51,	0,5724,14004,14757,19740,20381,22540,23874,26133,26280,30969,
chr26	46735885	46750184	GLEAN_11351	1000	-	46735885	46750184	0	17	136,164,129,144,121,129,173,181,181,146,190,200,208,160,177,129,150,	0,1119,1923,2244,2820,3126,3400,5326,6021,7534,7766,8215,8597,10973,11949,12778,14149,
chr26	46829474	46838054	GLEAN_11347	1000	-	46829474	46838054	0	8	66,68,120,105,100,128,198,88,	0,2835,3938,4491,5745,6659,7207,8492,
chr26	46867821	46879543	GLEAN_11363	1000	+	46867821	46879543	0	11	112,65,105,81,57,91,62,97,82,113,134,	0,953,3864,5605,6160,6410,7638,7957,8276,11210,11588,
chr26	47192659	47196345	GLEAN_17025	1000	+	47192659	47196345	0	5	152,85,110,153,46,	0,531,2389,2567,3640,
chr27	5753503	5753965	GLEAN_08539	1000	-	5753503	5753965	0	1	462,	0,
chr27	11841050	11862663	GLEAN_21621	1000	-	11841050	11862663	0	5	79,97,117,136,108,	0,2371,3814,21013,21505,
chr27	12216452	12219068	GLEAN_21624	1000	+	12216452	12219068	0	3	272,131,1340,	0,717,1276,
chr27	13141481	13184039	GLEAN_21611	1000	-	13141481	13184039	0	18	141,144,117,89,73,96,135,135,78,74,52,33,179,100,102,65,115,105,	0,2523,4126,5203,8125,9018,9962,11935,14338,16791,17762,17966,20667,21060,23596,27110,27867,42453,
chr27	13451055	13454624	GLEAN_21634	1000	+	13451055	13454624	0	4	111,487,141,158,	0,1398,2390,3411,
chr27	13637095	13649092	GLEAN_21637	1000	+	13637095	13649092	0	7	100,220,138,76,180,167,49,	0,1196,2788,3020,4704,10183,11948,
chr27	17273479	17304558	GLEAN_01012	1000	+	17273479	17304558	0	14	78,47,91,87,79,75,46,145,55,82,132,124,57,90,	0,15522,18433,19253,20153,21984,22900,23682,24497,24680,28587,28821,29352,30989,
chr27	17602665	17792375	GLEAN_01014	1000	+	17602665	17792375	0	15	2094,208,162,135,39,123,215,67,215,106,74,96,117,98,295,	0,7653,33083,108190,110764,124930,144708,156360,179071,181413,183230,183451,185292,188724,189415,
chr27	18128638	18159254	GLEAN_01007	1000	-	18128638	18159254	0	11	81,144,69,59,128,71,226,101,115,75,125,	0,1906,4430,4578,4716,6683,8009,14773,15378,17350,30491,
chr27	18161360	18173179	GLEAN_01016	1000	+	18161360	18173179	0	6	117,194,162,145,111,129,	0,1971,5716,7389,9845,11690,
chr27	19087690	19318483	GLEAN_13928	1000	+	19087690	19318483	0	10	138,170,118,141,141,90,34,216,33,20,	0,88059,108798,112235,115250,130952,160651,185927,197755,230773,
chr27	19511467	19582725	GLEAN_13926	1000	-	19511467	19582725	0	9	134,189,54,90,81,187,410,114,103,	0,13832,43587,50403,53624,57210,63696,69916,71155,
chr27	21869401	21885625	GLEAN_22304	1000	+	21869401	21885625	0	3	154,174,758,	0,8683,15466,
chr27	23649117	23657090	GLEAN_05374	1000	-	23649117	23657090	0	2	883,137,	0,7836,
chr27	23963348	24119460	GLEAN_05382	1000	+	23963348	24119460	0	28	673,225,96,81,37,76,95,67,187,122,92,79,172,80,146,166,220,110,189,238,83,121,98,75,106,187,157,87,	0,23098,42012,53294,82131,82928,101753,103300,103666,107698,109261,109444,120735,122050,123945,125870,127363,127870,131898,134234,135465,142146,143950,145870,146632,147282,149292,156025,
chr27	24145758	24149872	GLEAN_05372	1000	-	24145758	24149872	0	4	386,220,146,13,	0,1019,2214,4101,
chr27	24776455	24851545	GLEAN_15553	1000	-	24776455	24851545	0	7	117,116,94,183,108,92,160,	0,1353,22557,32733,34455,56607,74930,
chr27	24973794	24997029	GLEAN_15551	1000	-	24973794	24997029	0	7	73,119,162,90,174,210,102,	0,4362,6134,6413,8997,10747,23133,
chr27	29461887	29462649	GLEAN_25637	1000	-	29461887	29462649	0	1	762,	0,
chr27	30998093	31003697	GLEAN_10739	1000	-	30998093	31003697	0	4	214,116,88,227,	0,1682,4473,5377,
chr27	32549849	32552823	GLEAN_22933	1000	+	32549849	32552823	0	3	31,180,32,	0,516,2942,
chr27	32624159	32633874	GLEAN_22931	1000	-	32624159	32633874	0	4	171,116,69,46,	0,3228,4727,9669,
chr27	32634434	32658678	GLEAN_22935	1000	+	32634434	32658678	0	5	270,108,255,255,486,	0,16459,22098,22763,23758,
chr27	32746914	32774741	GLEAN_22928	1000	-	32746914	32774741	0	9	83,46,101,127,516,155,163,72,678,	0,995,3346,7954,9998,12230,18359,18972,27149,
chr27	32834578	32875160	GLEAN_22927	1000	-	32834578	32875160	0	17	177,106,138,71,123,191,111,122,146,197,145,191,124,173,84,267,91,	0,358,631,974,1198,1908,2609,3226,3545,4508,6621,9068,10231,12036,12475,13914,40491,
chr27	33849878	33865706	GLEAN_07899	1000	+	33849878	33865706	0	12	165,70,301,75,90,94,116,56,86,129,80,109,	0,7747,7948,8931,9757,9984,10724,11563,12012,15248,15460,15719,
chr27	34975986	34976307	GLEAN_12506	1000	-	34975986	34976307	0	1	321,	0,
chr27	35517030	35540554	GLEAN_16424	1000	-	35517030	35540554	0	14	159,167,141,137,196,86,181,92,175,111,138,43,98,259,	0,1715,3075,3350,3581,4225,4691,6193,7139,7581,7931,9620,10788,23265,
chr27	35655621	35680217	GLEAN_16430	1000	+	35655621	35680217	0	14	61,58,67,75,59,50,52,55,73,71,87,65,140,95,	0,376,3276,6654,7338,9147,11661,13494,13646,15728,16757,22672,23434,24501,
chr27	35699736	35708827	GLEAN_16431	1000	+	35699736	35708827	0	8	67,50,153,53,228,151,58,92,	0,919,3602,4579,5657,7278,8521,8999,
chr27	35835417	35843760	GLEAN_16432	1000	+	35835417	35843760	0	3	113,125,65,	0,1616,8278,
chr27	36165810	36189185	GLEAN_16435	1000	+	36165810	36189185	0	9	188,86,115,105,127,149,63,172,123,	0,2762,10279,13706,17797,19964,21688,22822,23252,
chr27	36200416	36209662	GLEAN_16436	1000	+	36200416	36209662	0	2	282,771,	0,8475,
chr27	36260974	36294239	GLEAN_16418	1000	-	36260974	36294239	0	18	157,78,94,163,80,109,153,83,154,134,170,172,141,82,140,104,68,129,	0,2147,4857,5775,7433,11268,12803,13967,15399,23922,24818,25448,26191,26800,28796,29684,32347,33136,
chr27	38006162	38030021	GLEAN_20296	1000	-	38006162	38030021	0	18	165,95,120,111,80,202,162,142,195,84,156,92,196,201,135,232,149,24,	0,1054,2603,4149,7574,8595,11086,11457,13947,15430,15669,18607,18844,20017,20817,22490,23489,23835,
chr27	38300294	38302868	GLEAN_16005	1000	+	38300294	38302868	0	2	980,403,	0,2171,
chr27	39869849	39871804	GLEAN_11437	1000	-	39869849	39871804	0	3	306,137,172,	0,1522,1783,
chr27	39896389	39955349	GLEAN_11436	1000	-	39896389	39955349	0	5	98,148,133,51,152,	0,1028,2557,55236,58808,
chr28	2626501	2707249	GLEAN_12753	1000	-	2626501	2707249	0	23	115,80,79,80,136,110,85,84,93,133,131,157,175,142,83,111,117,93,66,71,76,95,265,	0,2047,2269,4934,6353,9078,12586,13493,16331,16932,17584,29124,31160,32293,34824,40251,41330,44134,45757,55787,59195,62791,80483,
chr28	2973682	2981245	GLEAN_17996	1000	+	2973682	2981245	0	3	253,59,456,	0,1775,7107,
chr28	5635484	5700455	GLEAN_14768	1000	-	5635484	5700455	0	31	169,137,125,192,172,82,197,87,150,111,121,72,182,189,262,212,162,98,173,100,142,90,97,136,98,53,149,70,98,247,96,	0,516,1076,1385,6275,8425,10033,12955,14844,15673,16520,17921,18458,19994,20289,21224,25658,29212,39274,40335,46439,47784,50451,51168,54250,56242,57343,59605,62058,64134,64875,
chr28	6314368	6327819	GLEAN_14766	1000	-	6314368	6327819	0	5	45,143,82,47,121,	0,1443,5084,7271,13330,
chr28	6500074	6510718	GLEAN_14777	1000	+	6500074	6510718	0	3	70,71,762,	0,9354,9882,
chr28	6812281	6955499	GLEAN_14761	1000	-	6812281	6955499	0	48	139,157,98,140,99,137,190,231,218,141,157,67,245,153,56,62,97,146,189,77,177,207,179,192,153,167,231,170,178,628,132,199,134,154,174,246,191,161,174,145,418,101,157,162,1024,2080,91,192,	0,2220,6066,6441,12087,14570,18157,19849,26287,29602,32836,34336,40609,47146,49340,51225,52050,52233,54414,54748,55397,59812,62183,64031,67902,68718,71052,72642,74514,75387,78150,84111,85772,89812,90877,95846,98214,99244,104258,105832,107113,115625,117971,119909,121604,124058,127751,143026,
chr28	11316417	11410930	GLEAN_04984	1000	+	11316417	11410930	0	6	11,210,58,145,96,158,	0,41393,60374,75521,76290,94355,
chr28	12462832	12464077	GLEAN_19402	1000	-	12462832	12464077	0	1	1245,	0,
chr28	13453702	13548080	GLEAN_19409	1000	+	13453702	13548080	0	5	106,197,175,118,535,	0,83059,85046,88551,93843,
chr28	14408285	14851988	GLEAN_07677	1000	-	14408285	14851988	0	48	66,60,84,379,91,309,144,132,75,3790,3668,82,27,123,126,229,97,208,212,155,225,107,88,124,54,63,73,96,99,99,99,198,99,99,198,219,99,99,198,99,99,99,186,99,99,99,102,114,	0,1476,1658,14675,17662,18032,20965,22007,26256,26954,31062,39019,40168,40643,41519,42259,43104,44238,46019,65570,68466,73992,92063,96946,104548,160982,161208,165688,166307,166501,173109,178996,186236,186602,188316,192188,194692,197239,199396,205874,221616,250719,252713,258313,268481,268785,269295,443589,
chr28	17267069	17341711	GLEAN_08778	1000	+	17267069	17341711	0	3	15,104,193,	0,30344,74449,
chr28	17361421	17364457	GLEAN_08775	1000	-	17361421	17364457	0	2	193,98,	0,2938,
chr28	21514880	21548980	GLEAN_25034	1000	-	21514880	21548980	0	5	95,205,140,79,78,	0,7248,16676,26313,34022,
chr28	22348950	22393729	GLEAN_25040	1000	+	22348950	22393729	0	22	73,173,45,33,194,115,193,130,162,226,114,167,37,84,186,192,240,112,80,147,121,2048,	0,9763,10337,12352,14969,16096,16306,18589,18989,21631,22439,23094,23917,24877,26443,32769,34721,35325,40636,41509,42370,42731,
chr28	22521191	22543701	GLEAN_25043	1000	+	22521191	22543701	0	15	87,447,76,179,118,186,146,150,162,120,74,160,135,45,270,	0,1876,3829,4664,5889,9872,11045,11907,12509,13878,15255,18064,18967,21645,22240,
chr28	22549532	22603587	GLEAN_25044	1000	+	22549532	22603587	0	7	426,99,80,184,85,116,876,	0,6261,36928,37292,40018,48803,53179,
chr28	22941981	22965516	GLEAN_25024	1000	-	22941981	22965516	0	9	114,143,69,107,165,157,76,150,3,	0,2551,5146,7515,9391,10447,11714,17540,23532,
chr28	23055959	23060415	GLEAN_16595	1000	+	23055959	23060415	0	4	117,132,81,99,	0,2645,3506,4357,
chr28	23698781	23736700	GLEAN_16601	1000	+	23698781	23736700	0	11	64,59,54,120,87,127,128,86,70,43,32,	0,2378,18124,18982,22208,23163,31210,31737,36022,37097,37887,
chr28	23799238	23807777	GLEAN_16604	1000	+	23799238	23807777	0	8	178,116,120,93,109,153,201,152,	0,530,1763,2593,4846,6316,7877,8387,
chr28	23809981	23841087	GLEAN_16590	1000	-	23809981	23841087	0	8	166,175,90,100,111,198,107,172,	0,1695,8054,11462,12956,14630,16086,30934,
chr28	24307466	24361777	GLEAN_16586	1000	-	24307466	24361777	0	8	150,117,48,117,96,75,186,96,	0,370,6017,10566,13138,23217,24553,54215,
chr28	25187133	25211146	GLEAN_02586	1000	-	25187133	25211146	0	7	38,197,28,108,57,426,82,	0,198,1704,5604,11726,12618,23931,
chr28	25255785	25288168	GLEAN_02585	1000	-	25255785	25288168	0	15	36,108,81,158,187,96,132,9,57,144,204,126,75,134,40,	0,1006,1403,1803,2047,2560,4162,6054,8435,9610,10138,11280,11965,14106,32343,
chr28	25599516	25618329	GLEAN_02597	1000	+	25599516	25618329	0	3	6,256,494,	0,17790,18319,
chr28	25661828	25678107	GLEAN_02582	1000	-	25661828	25678107	0	9	30,98,173,110,80,186,146,178,133,	0,1158,1802,3659,4841,5042,7065,8582,16146,
chr28	26422919	26433671	GLEAN_08731	1000	+	26422919	26433671	0	8	273,172,138,86,134,208,145,101,	0,972,5178,6761,7544,8519,10040,10651,
chr28	27158518	27172003	GLEAN_23918	1000	-	27158518	27172003	0	9	92,58,151,228,53,153,50,69,31,	0,1327,5014,6119,7374,7523,11455,12314,13454,
chr28	27323249	27488220	GLEAN_23916	1000	-	27323249	27488220	0	16	2516,292,336,160,232,94,162,142,116,122,932,133,82,116,109,621,	0,5395,7851,8771,9247,34503,37755,41089,43166,45285,46402,50250,52793,53118,63847,164350,
chr28	28196854	28211981	GLEAN_09118	1000	+	28196854	28211981	0	13	55,119,225,387,88,95,114,68,101,96,59,123,60,	0,657,1396,2508,4159,4490,5216,7462,9426,11894,12987,13245,15067,
chr28	28278897	28286037	GLEAN_09113	1000	-	28278897	28286037	0	4	121,60,104,90,	0,5400,5639,7050,
chr28	28731478	28734063	GLEAN_14084	1000	+	28731478	28734063	0	4	3,66,210,117,	0,1423,1580,2468,
chr28	33982231	33993200	GLEAN_14330	1000	-	33982231	33993200	0	8	85,172,189,109,142,112,100,129,	0,2114,2723,4368,7617,8157,9759,10840,
chr28	34096932	34107904	GLEAN_14329	1000	-	34096932	34107904	0	8	85,172,189,109,142,112,100,129,	0,2114,2723,4368,7620,8160,9762,10843,
chr28	35218503	35294412	GLEAN_09383	1000	-	35218503	35294412	0	20	66,96,89,208,165,116,176,77,98,112,228,112,137,153,96,119,1041,515,162,71,	0,578,4076,4933,7480,7863,8294,11002,11754,12202,15266,17283,18106,18513,19715,48930,51013,72283,75516,75838,
chr28	35948961	35949304	GLEAN_09394	1000	+	35948961	35949304	0	2	94,146,	0,197,
chr28	38738554	38760535	GLEAN_19148	1000	+	38738554	38760535	0	10	62,76,134,92,158,102,52,122,98,61,	0,2388,11718,13210,14194,18640,19010,19646,20591,21920,
chr28	39365598	39371953	GLEAN_19155	1000	+	39365598	39371953	0	9	141,141,89,109,90,144,1020,141,6,	0,1356,1676,2046,2709,3329,4447,5866,6349,
chr28	39374642	39394937	GLEAN_19140	1000	-	39374642	39394937	0	7	116,111,59,85,94,59,106,	0,5344,7146,9643,9948,17476,20189,
chr29	585075	613720	GLEAN_08568	1000	+	585075	613720	0	12	250,167,220,137,85,153,131,185,138,118,160,212,	0,3658,4537,6974,7201,7918,9634,10849,22046,25039,26802,28433,
chr29	1087663	1087843	GLEAN_19904	1000	-	1087663	1087843	0	1	180,	0,
chr29	8185271	8186577	GLEAN_06212	1000	+	8185271	8186577	0	2	1076,16,	0,1290,
chr29	16228080	16253416	GLEAN_24189	1000	+	16228080	16253416	0	3	132,96,141,	0,23337,25195,
chr29	16259984	16367030	GLEAN_24181	1000	-	16259984	16367030	0	23	179,121,144,160,60,131,81,94,158,134,116,143,206,175,72,121,89,51,186,107,118,195,54,	0,4249,9211,9571,12096,21027,23544,26343,32786,34142,38089,42051,45167,52154,54971,58094,59288,63103,63812,78570,90612,102456,106992,
chr29	21208386	21258942	GLEAN_01382	1000	-	21208386	21258942	0	17	139,98,158,84,94,63,125,101,134,126,163,65,145,78,123,146,27,	0,2417,5673,10278,12120,12921,14047,19586,22995,26411,26935,28455,29924,31239,33526,35855,50529,
chr29	21719806	21761140	GLEAN_01400	1000	+	21719806	21761140	0	11	42,85,66,164,127,27,67,92,203,240,90,	0,4896,7168,10720,17520,17750,20977,23779,38120,39553,41244,
chr29	22023187	22026346	GLEAN_01405	1000	+	22023187	22026346	0	3	91,139,166,	0,2465,2993,
chr29	23965117	23970465	GLEAN_17235	1000	-	23965117	23970465	0	3	135,103,110,	0,4035,5238,
chr29	24481903	24498136	GLEAN_06692	1000	+	24481903	24498136	0	12	65,224,65,70,189,105,96,109,178,132,102,96,	0,1763,3073,3232,4257,4859,7070,9675,9979,10724,14354,16137,
chr29	24694627	24696843	GLEAN_06683	1000	-	24694627	24696843	0	4	311,191,566,378,	0,427,1160,1838,
chr29	24697822	24702364	GLEAN_06695	1000	+	24697822	24702364	0	2	14,931,	0,3611,
chr29	24999631	25008541	GLEAN_06681	1000	-	24999631	25008541	0	7	240,98,145,94,202,166,189,	0,943,2274,2496,6772,8182,8721,
chr29	25076003	25094099	GLEAN_06698	1000	+	25076003	25094099	0	5	86,253,228,129,420,	0,3892,13182,16077,17676,
chr29	25099015	25105314	GLEAN_06680	1000	-	25099015	25105314	0	13	1332,164,214,173,87,119,92,154,160,164,164,84,117,	0,1416,2223,2534,3010,3218,3438,3755,4040,4453,5009,5468,6182,
chr29	29167436	29228766	GLEAN_19462	1000	+	29167436	29228766	0	18	105,174,124,113,197,221,168,131,75,159,129,100,153,36,86,75,156,102,	0,33552,34570,39718,40883,41662,42917,45975,46970,48349,49167,52431,53945,55474,58041,58807,59371,61228,
chr29	29998848	30014221	GLEAN_19466	1000	+	29998848	30014221	0	6	204,123,60,138,114,102,	0,2457,5244,7341,14980,15271,
chr29	30113344	30121245	GLEAN_19470	1000	+	30113344	30121245	0	4	740,130,75,120,	0,5655,7528,7781,
chr29	32562325	32597723	GLEAN_26687	1000	+	32562325	32597723	0	12	207,111,198,102,126,61,77,98,97,80,126,52,	0,12003,13583,13900,19534,27738,28176,33625,33979,34368,34896,35346,
chr29	32689659	32691945	GLEAN_26684	1000	-	32689659	32691945	0	4	159,126,147,114,	0,255,670,2172,
chr29	32970552	32973233	GLEAN_26689	1000	+	32970552	32973233	0	3	55,188,66,	0,1721,2615,
chr29	33027784	33065658	GLEAN_26691	1000	+	33027784	33065658	0	8	142,147,201,143,158,119,111,206,	0,19249,19983,29656,30472,36153,37216,37668,
chr29	33065890	33066653	GLEAN_26692	1000	+	33065890	33066653	0	2	213,354,	0,409,
chr29	33168819	33196152	GLEAN_26682	1000	-	33168819	33196152	0	5	5089,8684,188,157,57,	0,5126,14720,15331,27276,
chr29	33204285	33213784	GLEAN_26681	1000	-	33204285	33213784	0	10	159,125,173,214,130,144,143,64,159,12,	0,381,593,3278,3898,6542,7196,7495,8237,9487,
chr29	33226783	33234447	GLEAN_26679	1000	-	33226783	33234447	0	18	166,143,119,90,229,140,98,59,75,189,100,103,118,64,118,94,68,28,	0,387,630,1085,1499,1984,2233,2481,2665,2843,3205,3509,3890,4191,4384,6342,6810,7636,
chr29	33280577	33283360	GLEAN_26674	1000	-	33280577	33283360	0	4	110,98,125,39,	0,191,2470,2744,
chr29	33428524	33434736	GLEAN_26663	1000	-	33428524	33434736	0	11	180,57,146,56,101,102,147,76,122,107,64,	0,680,838,1331,1480,2872,3140,3418,5749,5960,6148,
chr29	33445744	33486300	GLEAN_26702	1000	+	33445744	33486300	0	10	112,438,174,95,69,59,181,144,84,363,	0,34622,35445,36223,37899,38054,38289,38579,39983,40193,
chr29	35034562	35061684	GLEAN_24755	1000	-	35034562	35061684	0	27	84,124,103,170,110,171,95,165,124,112,96,208,108,164,179,109,76,103,117,84,159,98,115,222,117,149,61,	0,677,1977,2252,2678,3087,7060,7860,8349,9428,9646,10756,11116,11333,11594,14957,15154,17835,18534,19221,19905,20761,21778,23935,24512,25686,27061,
chr29	35089330	35092585	GLEAN_24774	1000	+	35089330	35092585	0	4	128,172,76,113,	0,1340,2790,3142,
chr29	35125012	35140417	GLEAN_24753	1000	-	35125012	35140417	0	8	163,169,119,415,146,104,219,54,	0,806,3108,3748,7255,7773,8705,15351,
chr29	35141328	35150170	GLEAN_24777	1000	+	35141328	35150170	0	4	36,224,110,131,	0,5074,5375,8711,
chr29	35464460	35476209	GLEAN_24750	1000	-	35464460	35476209	0	12	52,126,80,97,98,77,61,129,102,198,111,192,	0,281,524,816,1087,2082,4011,7393,7625,8378,9117,11557,
chr29	35988047	36029202	GLEAN_18981	1000	-	35988047	36029202	0	13	87,432,72,57,128,139,93,57,51,105,144,215,46,	0,847,1661,2816,3474,13630,14728,15641,18461,19070,28071,28354,41109,
chr29	36036267	36148262	GLEAN_18985	1000	+	36036267	36148262	0	8	145,1863,208,139,70,47,59,46,	0,76632,106705,108718,109483,110008,110839,111949,
chr29	36231329	36311149	GLEAN_18987	1000	+	36231329	36311149	0	19	54,177,54,49,66,71,57,237,120,100,113,133,182,98,162,258,27,45,361,	0,66018,66434,69387,69758,69913,70166,70898,71565,71782,71959,73016,73404,73904,74788,75572,76845,78782,79459,
chr29	36599235	36611318	GLEAN_18993	1000	+	36599235	36611318	0	13	9,210,142,142,169,127,103,121,222,37,104,173,73,	0,3475,4139,4434,5350,6515,6727,7047,8275,10889,11129,11392,12010,
chr29	36635320	36637531	GLEAN_18995	1000	+	36635320	36637531	0	5	480,99,98,94,102,	0,812,1495,1730,2109,
chr29	37144496	37149576	GLEAN_18965	1000	-	37144496	37149576	0	9	483,165,136,137,88,41,129,209,445,	0,681,1305,1854,2665,2827,3159,3493,4635,
chr29	37417523	37420841	GLEAN_19012	1000	+	37417523	37420841	0	7	102,112,194,73,147,124,187,	0,412,1649,1935,2081,2498,3131,
chr29	37446403	37447645	GLEAN_18954	1000	-	37446403	37447645	0	4	126,56,145,75,	0,291,930,1167,
chr29	37657486	37668875	GLEAN_19021	1000	+	37657486	37668875	0	12	32,161,108,164,93,79,42,138,129,113,82,77,	0,4243,4788,5220,6195,6447,7035,8066,8331,8600,9235,11312,
chr29	37701088	37720390	GLEAN_19023	1000	+	37701088	37720390	0	10	85,168,102,59,167,225,124,144,199,119,	0,1736,4074,4504,4687,7107,8658,9688,16000,19183,
chr29	37870931	37881765	GLEAN_19024	1000	+	37870931	37881765	0	18	111,141,123,227,91,156,159,108,114,156,189,76,165,143,72,213,55,125,	0,458,806,1011,1676,1850,4919,5962,7100,7618,8292,8601,8945,9250,10057,10225,10529,10709,
chr29	37924997	37939723	GLEAN_19027	1000	+	37924997	37939723	0	19	104,58,96,54,179,143,69,163,1999,158,49,642,70,56,124,100,74,115,100,	0,2287,2550,2998,3130,3387,4059,4232,4566,7029,7281,7739,12235,12426,12598,13022,14214,14370,14626,
chr29	38045103	38052218	GLEAN_19030	1000	+	38045103	38052218	0	14	12,67,69,137,156,75,75,249,90,141,94,160,82,135,	0,111,505,660,1083,1328,1504,1925,2258,4335,4559,6522,6806,6980,
chr29	38175846	38178409	GLEAN_18945	1000	-	38175846	38178409	0	3	142,308,3,	0,408,2560,
chr29	38197908	38201178	GLEAN_19034	1000	+	38197908	38201178	0	10	87,85,114,149,97,81,126,65,210,111,	0,359,1236,1712,2013,2199,2382,2719,2869,3159,
chr29	38262960	38276959	GLEAN_19038	1000	+	38262960	38276959	0	20	313,58,56,127,106,78,100,143,207,125,134,134,171,111,88,91,136,90,122,19,	0,2367,2803,3397,3642,3996,4180,4371,4640,5523,5724,5948,11607,11937,12354,12906,13078,13585,13774,13980,
chr29	38339846	38353273	GLEAN_19041	1000	+	38339846	38353273	0	22	133,47,78,249,51,118,121,98,92,216,138,81,228,150,90,108,108,143,102,100,186,72,	0,304,640,1818,2280,3540,3943,4413,4664,5272,5599,5923,6188,7233,8028,8230,9089,9485,9720,12646,12850,13355,
chr29	38355070	38494162	GLEAN_19042	1000	+	38355070	38494162	0	24	353,88,90,126,145,92,81,60,161,94,81,116,136,105,107,155,111,103,43,43,136,227,120,116,	0,100960,112609,113642,115992,116374,116577,120275,121113,121606,126379,128079,128307,129446,130133,130900,131190,132348,132861,134897,135141,137381,138767,138976,
chr29	38713874	38717704	GLEAN_10958	1000	-	38713874	38717704	0	8	147,94,156,58,79,105,212,31,	0,240,778,1102,2428,2643,2909,3799,
chr29	38771934	38773414	GLEAN_10954	1000	-	38771934	38773414	0	2	192,1056,	0,424,
chr29	38784844	38791961	GLEAN_10953	1000	-	38784844	38791961	0	12	108,162,86,106,137,85,98,135,140,248,82,29,	0,804,1707,1894,2265,3198,3498,4192,4697,4992,6743,7088,
chr29	39000192	39005227	GLEAN_10950	1000	-	39000192	39005227	0	14	75,59,91,65,120,81,97,146,114,76,62,85,99,213,	0,156,576,931,1082,2012,2176,2360,2625,3778,3985,4138,4514,4822,
chr29	39031683	39045053	GLEAN_10966	1000	+	39031683	39045053	0	8	39,73,138,178,61,78,104,154,	0,371,7566,7918,8667,12883,13032,13216,
chr29	39056811	39065263	GLEAN_10967	1000	+	39056811	39065263	0	3	337,1465,208,	0,6005,8244,
chr29	39072494	39078241	GLEAN_10968	1000	+	39072494	39078241	0	4	110,85,424,677,	0,221,1369,5070,
chr29	39098100	39104038	GLEAN_10948	1000	-	39098100	39104038	0	2	668,412,	0,5526,
chr29	39265174	39492317	GLEAN_10945	1000	-	39265174	39492317	0	21	249,141,249,180,245,250,241,157,222,90,145,183,163,119,152,118,146,166,185,136,237,	0,326,740,1072,1333,1740,2114,2861,3479,3788,4245,13131,15285,17671,19234,19653,19884,20116,20659,20945,226906,
chr29	39595672	39613074	GLEAN_10978	1000	+	39595672	39613074	0	21	71,77,74,102,75,62,52,92,100,79,131,95,108,67,101,67,96,163,137,114,165,	0,9852,11447,11650,11843,12043,12865,13178,13421,13603,13775,14158,14325,14908,15277,15966,16114,16435,16753,16990,17237,
chr29	39744424	39748217	GLEAN_10943	1000	-	39744424	39748217	0	7	111,135,224,105,231,127,81,	0,190,406,1229,1966,2327,3712,
chr29	39781011	39785259	GLEAN_10941	1000	-	39781011	39785259	0	10	126,279,58,146,105,120,200,130,123,198,	0,281,1382,1698,1928,2706,2901,3264,3518,4050,
[truncated: 1,112 more rows]
