# Supplementary material for: The bovine lactation genome: insights into the evolution of mammalian milk
Source: Genome Biol. 2009 Apr 24;10(4):R43. doi: 10.1186/gb-2009-10-4-r43 (PMC2688934; doi:10.1186/gb-2009-10-4-r43)
Supplement: Additional data file 6 — Custom track in BED format for the UCSC Genome Browser, bovine assembly 3.1. [file gb-2009-10-4-r43-S6.bed]

track name=Involution_Mammary_Set description='Involution Mammary Set' db=bosTau3
chr1	2863261	2924372	GLEAN_07930	1000	+	2863261	2924372	0	20	30,84,45,162,136,140,177,185,109,165,86,191,101,114,157,158,166,87,192,947,	0,22919,23533,24774,26480,26940,27662,31801,32346,36728,37430,38205,41101,41635,42449,43683,45193,45448,45689,60164,
chr1	20469725	20514881	GLEAN_13149	1000	+	20469725	20514881	0	7	109,90,168,105,112,177,685,	0,13208,14485,16382,23872,28522,44471,
chr1	60670827	60726444	GLEAN_07658	1000	-	60670827	60726444	0	8	519,111,84,172,137,182,186,64,	0,646,3505,9203,10697,23528,36274,55553,
chr1	65327140	65336792	GLEAN_24717	1000	+	65327140	65336792	0	4	123,122,89,236,	0,4164,7326,9416,
chr1	66128570	66153027	GLEAN_22454	1000	-	66128570	66153027	0	16	7,128,96,1346,45,92,195,95,147,127,278,153,222,71,181,54,	0,1004,1294,1491,3550,4148,5462,10689,10865,11414,12982,13708,14778,17031,18098,24403,
chr1	76731930	76743187	GLEAN_07517	1000	-	76731930	76743187	0	22	185,141,82,135,99,82,126,173,119,233,103,103,101,160,105,237,147,198,186,159,134,88,	0,2957,3211,3426,3673,5248,5483,6246,6540,6799,7260,7558,8242,8544,8821,9118,9562,9935,10323,10657,10944,11169,
chr1	76774296	76779940	GLEAN_22438	1000	+	76774296	76779940	0	11	29,46,133,140,169,110,144,138,90,80,145,	0,832,966,1391,2289,2552,2877,3321,3703,4162,5499,
chr1	76830019	76831639	GLEAN_22439	1000	+	76830019	76831639	0	2	199,524,	0,1096,
chr1	77539115	77619529	GLEAN_17191	1000	-	77539115	77619529	0	30	109,74,75,227,202,80,74,103,99,129,187,177,159,173,162,259,183,108,104,159,243,181,45,112,162,116,246,93,98,100,	0,1365,2103,3034,4880,5754,7203,8143,12478,13110,19336,22954,26429,27385,29539,33308,38803,39719,41166,42667,44447,45636,48492,52841,61638,71445,73212,76485,77081,80314,
chr1	79990522	79998068	GLEAN_11757	1000	+	79990522	79998068	0	21	73,148,80,47,98,123,267,81,60,57,23,56,201,77,45,133,89,92,133,88,159,	0,307,595,1156,1369,1565,1862,2442,2611,2768,2937,3070,3239,3539,5620,5746,6483,6674,6941,7211,7387,
chr1	80070366	80079506	GLEAN_11761	1000	+	80070366	80079506	0	21	135,57,165,122,225,159,145,61,147,107,128,88,163,102,146,84,169,95,127,119,183,	0,599,1072,2033,2320,3081,3382,3705,4008,4302,4606,4942,6348,6636,6902,7284,7575,7833,8143,8691,8957,
chr1	99343108	99382796	GLEAN_14594	1000	+	99343108	99382796	0	16	34,319,32,45,42,30,45,193,218,251,135,139,54,81,270,20,	0,110,12174,14074,20368,20755,24380,25687,26405,26736,30289,33168,34696,35012,37587,39668,
chr1	104380102	104382010	GLEAN_13375	1000	+	104380102	104382010	0	2	174,108,	0,1800,
chr1	109076582	109140352	GLEAN_21451	1000	-	109076582	109140352	0	25	153,81,181,113,126,179,125,180,136,139,144,98,90,45,80,91,76,96,192,75,98,134,167,208,20,	0,2141,7801,8321,8749,10011,10655,14795,16493,17323,18829,24240,31649,32619,32749,34416,35710,43518,46656,47008,49299,49926,53143,62413,63750,
chr1	109885167	109896341	GLEAN_21444	1000	-	109885167	109896341	0	5	198,174,83,78,67,	0,2902,10235,10934,11107,
chr1	130458911	130487320	GLEAN_19936	1000	+	130458911	130487320	0	13	72,193,138,155,139,199,79,123,142,159,77,240,231,	0,5231,5926,9281,10041,13133,15734,16126,16641,20135,23261,24669,28178,
chr1	131818451	131834146	GLEAN_15615	1000	-	131818451	131834146	0	6	47,47,172,109,53,100,	0,1887,2608,6004,7999,15595,
chr1	134141947	134160212	GLEAN_01305	1000	+	134141947	134160212	0	35	97,130,201,160,129,21,21,45,54,45,27,27,45,54,63,63,54,36,63,63,63,63,51,36,63,66,36,37,9,134,110,184,181,30,623,	0,590,2150,3293,3625,3860,4021,4120,4951,5531,5675,5871,5990,6355,6608,7433,7585,7722,7947,8620,12265,13041,13225,13397,13737,13997,14572,15113,15406,15636,16058,16317,16597,17489,17642,
chr1	134503727	134504405	GLEAN_19816	1000	-	134503727	134504405	0	2	599,43,	0,635,
chr1	134506196	134520650	GLEAN_19815	1000	-	134506196	134520650	0	27	296,39,453,153,46,36,63,63,36,51,9,63,63,63,90,63,63,54,45,27,27,45,54,66,21,599,112,	0,3716,3971,4589,5003,5236,5415,5563,5850,6130,6509,6884,7157,7807,8477,8851,9330,9793,10406,10549,10805,11129,11259,12572,13352,13572,14342,
chr1	135604982	135783761	GLEAN_10207	1000	+	135604982	135783761	0	12	59,182,119,90,127,140,203,110,142,1108,138,141,	0,10689,20881,37977,43034,47373,48424,49470,49749,56439,175685,178638,
chr1	138435558	138451618	GLEAN_24285	1000	-	138435558	138451618	0	9	216,119,264,225,84,201,120,112,72,	0,1360,2681,3988,5408,7317,7815,9173,15988,
chr1	141948148	141950389	GLEAN_09155	1000	-	141948148	141950389	0	2	582,336,	0,1905,
chr10	5011336	5021946	GLEAN_00686	1000	+	5011336	5021946	0	7	28,179,127,125,107,143,209,	0,2927,5691,7818,9891,10149,10401,
chr10	7638050	7736905	GLEAN_02999	1000	+	7638050	7736905	0	25	169,164,91,168,143,171,84,72,70,209,150,164,225,141,85,233,133,103,142,88,213,161,138,109,114,	0,8675,24241,28904,33247,35211,41797,44486,45214,49623,57966,62003,64483,66067,66554,67196,69954,76911,77543,86774,88787,91347,93055,94919,98741,
chr10	10405672	10421250	GLEAN_20528	1000	-	10405672	10421250	0	8	117,141,108,109,146,81,162,63,	0,1346,3529,4320,6276,7302,12750,15515,
chr10	10647845	10682823	GLEAN_20522	1000	-	10647845	10682823	0	9	370,1576,158,109,315,183,270,93,61,	0,22797,26570,27767,28645,29337,30976,32207,34917,
chr10	11927148	11931680	GLEAN_03275	1000	-	11927148	11931680	0	10	231,121,84,157,130,125,139,107,172,3,	0,313,544,945,1357,1755,2220,2687,2987,4529,
chr10	13679283	13808108	GLEAN_25604	1000	-	13679283	13808108	0	30	72,114,96,111,87,114,91,90,77,99,208,86,111,143,167,131,204,141,149,145,71,166,145,149,128,115,92,101,112,52,	0,739,4507,4698,6610,6871,8589,9461,11677,13694,16108,17795,21319,22720,24238,29405,30641,31103,34489,37416,47603,49191,49680,55173,56676,59370,62053,66561,92618,128773,
chr10	19767599	19774284	GLEAN_25536	1000	-	19767599	19774284	0	7	253,102,108,97,131,1139,201,	0,686,994,4056,4239,4527,6484,
chr10	21687354	21692875	GLEAN_15673	1000	-	21687354	21692875	0	14	112,185,93,51,69,108,71,95,74,82,79,135,154,81,	0,186,595,912,1664,2007,2302,2700,3254,3630,3966,4917,5138,5440,
chr10	22186804	22192596	GLEAN_15662	1000	-	22186804	22192596	0	6	218,191,176,104,170,11,	0,1011,1293,1673,3738,5781,
chr10	23660789	23671722	GLEAN_19707	1000	-	23660789	23671722	0	7	90,187,112,155,373,89,23,	0,848,3576,5412,5713,7459,10910,
chr10	25421734	25456062	GLEAN_20372	1000	+	25421734	25456062	0	24	52,95,132,147,55,131,242,215,159,99,58,175,119,99,120,105,169,196,170,132,108,185,134,92,	0,11645,13203,14021,15512,16042,16845,19241,20218,20555,21121,21710,22188,23820,26421,27457,27937,29622,30605,31546,32278,32581,33155,34236,
chr10	31760398	31773139	GLEAN_14554	1000	+	31760398	31773139	0	10	457,128,139,171,27,126,51,171,48,224,	0,9098,9447,9682,10016,10380,10622,11667,12057,12517,
chr10	32255422	32299764	GLEAN_22018	1000	+	32255422	32299764	0	18	78,111,148,205,115,112,136,178,83,88,108,78,122,58,78,96,112,107,	0,12923,23198,23991,31655,32448,37301,37932,39027,40256,40452,41143,41750,42044,42533,43076,43889,44235,
chr10	37740986	37782227	GLEAN_19189	1000	+	37740986	37782227	0	20	243,102,79,104,132,112,83,144,93,147,164,115,102,148,59,142,208,135,67,177,	0,5978,9035,11129,19616,24379,25011,29651,30319,31101,31587,32222,33121,33374,33626,33787,36532,37656,38230,41064,
chr10	38564008	38578353	GLEAN_18209	1000	+	38564008	38578353	0	8	61,125,100,90,89,69,49,155,	0,1808,4737,8993,9975,12094,14034,14190,
chr10	39125054	39136741	GLEAN_18214	1000	+	39125054	39136741	0	5	20,127,176,86,131,	0,8952,10221,11245,11556,
chr10	44806749	44839932	GLEAN_07790	1000	+	44806749	44839932	0	12	48,100,95,114,91,80,60,94,96,59,123,60,	0,3247,18531,22107,25334,26346,27754,29480,30155,30694,31991,33123,
chr10	51799740	52063301	GLEAN_22200	1000	+	51799740	52063301	0	64	164,83,99,96,96,198,126,126,159,180,141,120,126,123,123,153,54,126,126,120,138,51,126,228,126,129,126,123,126,126,123,123,126,123,123,165,69,126,123,159,72,126,123,126,117,129,120,126,150,66,117,120,123,132,126,207,126,123,117,129,120,232,175,390,	0,33243,35990,48499,51939,120864,124355,132147,138614,143355,144138,146275,149674,151554,154787,155968,159721,161343,164140,164832,165144,166113,168050,169910,171879,172124,174120,176576,178209,180490,189278,189554,191132,193073,194865,195284,197995,198159,199506,200351,203827,207369,211200,215997,218089,219059,219874,222382,226957,227434,227769,229635,231486,232904,234892,235590,237041,237415,24…
chr10	60129153	60141929	GLEAN_21882	1000	-	60129153	60141929	0	5	120,87,88,142,82,	0,759,2788,8481,12694,
chr10	60784830	60892293	GLEAN_21874	1000	-	60784830	60892293	0	19	174,142,125,21,24,222,107,125,50,135,108,103,226,33,135,234,166,93,12,	0,1133,1597,2301,2854,4847,5337,11781,13174,13930,17504,19965,20428,20982,32673,47438,80467,81027,107451,
chr10	71574282	71588824	GLEAN_04715	1000	+	71574282	71588824	0	17	351,98,70,47,151,132,183,93,87,34,93,20,39,342,114,1384,731,	0,1485,2746,3088,3241,3474,3841,4245,4614,4930,5304,5512,8273,9156,9960,12016,13811,
chr10	73562719	73578017	GLEAN_12780	1000	+	73562719	73578017	0	7	241,80,152,107,98,144,126,	0,5641,7354,11500,13230,14095,15172,
chr10	73996781	74609825	GLEAN_12787	1000	+	73996781	74609825	0	12	84,114,117,137,120,184,97,122,31,104,79,17,	0,1291,5285,24591,37901,39709,445004,479840,513246,557764,602308,613027,
chr10	75309544	75406787	GLEAN_08714	1000	-	75309544	75406787	0	22	159,159,66,81,147,180,135,183,141,109,151,148,231,93,86,82,79,88,87,120,115,105,	0,1627,2931,3508,4536,5435,6608,7012,7946,8583,9137,12496,14367,15847,22775,24083,27708,28299,30217,38425,42803,97138,
chr10	79140425	79193686	GLEAN_18131	1000	-	79140425	79193686	0	9	716,147,150,318,205,141,75,33,27,	0,1497,4470,6169,8409,11300,13510,34514,53234,
chr10	79685182	79685665	GLEAN_18126	1000	-	79685182	79685665	0	1	483,	0,
chr10	79701314	79726709	GLEAN_18153	1000	+	79701314	79726709	0	12	33,136,219,192,151,182,90,126,141,123,128,39,	0,1711,5180,6620,10351,10961,15324,18247,19123,20482,20658,25356,
chr10	80796544	80830636	GLEAN_03423	1000	-	80796544	80830636	0	5	122,127,26,112,225,	0,811,8012,13209,33867,
chr11	794349	796142	GLEAN_05587	1000	+	794349	796142	0	4	388,122,220,215,	0,502,1227,1578,
chr11	10521719	10524460	GLEAN_25451	1000	-	10521719	10524460	0	6	531,170,119,193,64,66,	0,1475,1815,2155,2564,2675,
chr11	10607949	10626433	GLEAN_10584	1000	+	10607949	10626433	0	32	33,246,79,35,21,18,21,192,198,205,79,160,105,192,117,153,161,169,69,63,150,162,132,126,143,167,15,134,193,80,90,138,	0,1596,2119,2395,3140,5480,6870,8158,8696,9039,9319,9496,9765,10047,10329,10691,11438,11704,12133,12434,12607,12919,13168,13507,13861,14276,16396,16603,16831,17249,17856,18346,
chr11	14860421	14919891	GLEAN_06431	1000	-	14860421	14919891	0	36	51,177,189,66,115,53,75,129,96,82,146,192,87,88,134,125,97,120,124,170,84,172,185,110,94,152,93,142,87,69,62,127,109,97,58,42,	0,1662,3332,5089,5794,7847,10809,11508,12272,13081,14242,14565,18229,19247,19706,20568,21815,22399,24247,26034,28431,29890,31615,33754,35234,36574,37293,39904,41139,41562,45334,46340,49488,51193,54133,59428,
chr11	15576417	15610815	GLEAN_06444	1000	+	15576417	15610815	0	7	297,73,154,172,78,114,138,	0,1579,18226,20653,25452,30948,34260,
chr11	21686599	21687118	GLEAN_18094	1000	-	21686599	21687118	0	1	519,	0,
chr11	37113678	37115834	GLEAN_16201	1000	+	37113678	37115834	0	6	58,65,55,86,132,150,	0,156,614,1018,1478,2006,
chr11	43021088	43076694	GLEAN_18374	1000	+	43021088	43076694	0	11	27,69,118,196,187,162,97,169,133,188,16,	0,17737,21728,22255,24323,27658,29271,30479,43769,53552,55590,
chr11	45371626	45372421	GLEAN_00945	1000	+	45371626	45372421	0	2	49,332,	0,463,
chr11	45444120	45454199	GLEAN_00947	1000	+	45444120	45454199	0	3	40,57,326,	0,5234,9753,
chr11	47531417	47533569	GLEAN_14371	1000	+	47531417	47533569	0	4	107,119,152,123,	0,190,1511,2029,
chr11	47562270	47565089	GLEAN_14356	1000	-	47562270	47565089	0	3	144,156,3,	0,1391,2816,
chr11	47601165	47606124	GLEAN_14355	1000	-	47601165	47606124	0	9	103,134,183,219,144,113,123,100,90,	0,776,1061,1476,1871,2102,2483,2697,4869,
chr11	48872911	48912588	GLEAN_10515	1000	-	48872911	48912588	0	6	146,115,122,180,61,45,	0,1582,5155,16814,25845,39632,
chr11	59777183	59816208	GLEAN_07010	1000	-	59777183	59816208	0	9	148,124,61,123,57,127,152,1796,94,	0,7236,12931,18326,21772,22243,24216,37103,38931,
chr11	63305058	63350649	GLEAN_13473	1000	+	63305058	63350649	0	12	3,88,95,114,91,80,57,94,96,59,123,60,	0,13065,18575,21758,22702,24123,26323,34304,40162,40846,41859,45531,
chr11	63703392	63734197	GLEAN_13447	1000	-	63703392	63734197	0	14	10,111,146,124,85,96,109,76,88,33,55,99,97,26,	0,497,1534,2522,3027,3211,3689,9821,13047,14391,14593,16591,20287,30779,
chr11	63767795	63779219	GLEAN_13478	1000	+	63767795	63779219	0	6	121,207,175,212,153,659,	0,1221,2426,9332,9891,10765,
chr11	66410230	66428178	GLEAN_18847	1000	-	66410230	66428178	0	4	522,108,252,102,	0,2878,7851,17846,
chr11	68374094	68397316	GLEAN_18820	1000	-	68374094	68397316	0	15	36,165,75,88,48,80,122,181,188,88,100,45,100,45,67,	0,3159,3894,4288,5074,5199,8210,8871,9385,10711,13782,15715,20660,23002,23155,
chr11	71680849	71747664	GLEAN_19745	1000	-	71680849	71747664	0	25	714,234,99,129,57,114,227,179,163,145,54,89,244,141,290,152,166,180,165,178,99,99,99,198,30,	0,3054,4993,9500,21440,22227,24626,25956,44829,46926,47920,48517,48772,49839,51118,51567,53376,54531,55717,58721,60022,61135,63320,65124,66785,
chr11	72363201	72392715	GLEAN_19739	1000	-	72363201	72392715	0	5	60,96,164,124,294,	0,1002,1735,3668,29220,
chr11	72618481	72667104	GLEAN_19753	1000	+	72618481	72667104	0	16	20,187,71,388,77,157,112,95,159,88,140,38,92,86,65,115,	0,3165,5958,8728,10183,11676,12551,13630,32102,36147,37505,38710,41677,42105,46703,48508,
chr11	90749315	90752857	GLEAN_12731	1000	+	90749315	90752857	0	6	125,232,90,238,42,563,	0,223,1633,1846,2519,2979,
chr11	91002044	91008675	GLEAN_12728	1000	-	91002044	91008675	0	4	63,177,73,149,	0,1201,2347,6482,
chr11	91682042	91699114	GLEAN_06380	1000	+	91682042	91699114	0	15	128,116,230,94,133,593,122,198,125,88,114,150,70,122,216,	0,358,4005,6853,7130,7757,8610,9589,10536,13102,13686,13996,16102,16371,16856,
chr11	91707905	91711617	GLEAN_06370	1000	-	91707905	91711617	0	6	23,102,120,80,137,138,	0,761,1089,1413,2904,3574,
chr11	93975758	94026688	GLEAN_24004	1000	-	93975758	94026688	0	14	584,112,108,117,156,188,163,105,116,168,106,129,131,55,	0,1025,1239,1473,1988,2852,4245,4504,5146,10677,12008,15351,18855,50875,
chr11	94654417	94658160	GLEAN_26473	1000	+	94654417	94658160	0	7	77,143,104,114,171,147,24,	0,710,1178,1382,2065,2331,3719,
chr11	94927972	94970738	GLEAN_26479	1000	+	94927972	94970738	0	44	32,55,74,85,81,45,93,120,212,115,201,90,66,120,127,153,127,88,77,115,121,67,129,140,107,207,170,70,68,196,78,86,146,182,201,93,159,138,75,234,132,74,130,177,	0,6008,7393,10206,10858,11423,15347,15579,17631,18881,19849,20906,22396,23376,24283,26453,26799,27135,27318,28115,29583,29815,30540,30970,32194,33301,33638,34314,34774,35272,37135,37491,37761,38134,39250,39599,40073,40500,41269,41438,41778,42139,42344,42589,
chr11	95028817	95036721	GLEAN_26481	1000	+	95028817	95036721	0	8	76,101,85,100,99,129,90,37,	0,3960,4269,4444,4771,5393,6020,7867,
chr11	95600351	95611396	GLEAN_26453	1000	-	95600351	95611396	0	3	250,83,129,	0,7268,10916,
chr11	96533161	96674118	GLEAN_19503	1000	+	96533161	96674118	0	11	136,174,296,273,85,178,185,153,90,165,1721,	0,109590,110318,118286,127752,128479,130470,132963,134676,135113,139236,
chr11	97715224	97787234	GLEAN_09177	1000	-	97715224	97787234	0	21	196,169,112,82,140,51,24,60,177,236,107,120,65,42,45,65,71,44,76,257,96,	0,18379,24388,31037,35127,36775,44343,48058,50710,51616,53227,53461,55108,55969,57322,63540,64509,65841,66914,67097,71914,
chr11	98138941	98181413	GLEAN_09174	1000	-	98138941	98181413	0	18	176,115,243,202,96,122,33,87,69,85,104,216,329,194,60,194,111,39,	0,2131,3670,4054,4521,4804,5257,5749,6245,7508,8040,8356,9567,10139,11016,11870,13297,42433,
chr11	98302502	98305740	GLEAN_03823	1000	+	98302502	98305740	0	8	3,121,150,141,80,131,70,105,	0,680,1306,1736,2074,2469,2888,3133,
chr11	99873367	99981088	GLEAN_23267	1000	+	99873367	99981088	0	18	21,213,194,60,194,329,216,104,85,69,87,33,122,96,202,243,115,176,	0,94211,95657,96645,97388,97825,99149,99577,100128,101407,101885,102431,102795,103104,103465,103808,105475,107545,
chr11	100528335	100531005	GLEAN_11585	1000	-	100528335	100531005	0	8	244,213,148,418,149,175,158,193,	0,335,620,969,1461,1733,2179,2477,
chr11	100958362	100958941	GLEAN_14471	1000	+	100958362	100958941	0	1	579,	0,
chr11	101607650	101608871	GLEAN_03619	1000	-	101607650	101608871	0	1	1221,	0,
chr11	101612803	101623747	GLEAN_03618	1000	-	101612803	101623747	0	18	147,109,142,107,143,96,103,113,186,231,100,164,552,108,164,123,123,7,	0,295,513,2734,2914,3194,3435,4070,4810,5607,6171,6453,6893,8842,9262,9587,9796,10937,
chr12	14166534	14225318	GLEAN_05229	1000	-	14166534	14225318	0	23	30,99,128,76,135,89,121,90,50,112,161,140,92,127,44,81,126,93,75,166,62,147,177,	0,4251,5296,10184,16223,16467,18967,22322,27234,30823,34998,36322,37579,38268,38862,40862,43698,44518,45663,46502,47635,49207,58607,
chr12	14564041	14588721	GLEAN_16802	1000	+	14564041	14588721	0	6	117,129,207,111,151,86,	0,19812,21431,22502,23334,24594,
chr12	15494662	15538587	GLEAN_21858	1000	+	15494662	15538587	0	11	90,181,100,163,129,139,162,143,121,89,75,	0,8453,15159,15426,27251,30183,37683,37935,39550,40163,43850,
chr12	20553749	20606992	GLEAN_18931	1000	-	20553749	20606992	0	19	148,80,54,108,168,132,118,92,65,92,129,94,71,83,112,59,72,144,153,	0,12409,13902,15035,18024,18521,28363,29909,31067,32592,32761,37957,41043,41477,43393,47017,48377,50675,53090,
chr12	26134007	26136401	GLEAN_11324	1000	+	26134007	26136401	0	4	150,146,175,177,	0,376,994,2217,
chr12	28652979	28655895	GLEAN_06952	1000	+	28652979	28655895	0	3	445,158,219,	0,1607,2697,
chr12	51779639	51780752	GLEAN_00584	1000	+	51779639	51780752	0	1	1113,	0,
chr12	73051933	73077207	GLEAN_05871	1000	-	73051933	73077207	0	4	165,84,226,347,	0,13879,16251,24927,
chr12	75984725	76115790	GLEAN_16826	1000	+	75984725	76115790	0	51	84,60,90,45,45,63,54,27,84,63,36,42,87,27,51,45,54,85,36,165,96,84,71,192,169,93,105,98,151,114,168,90,153,99,90,140,127,81,99,51,186,134,73,72,129,99,213,178,115,173,82,	0,54425,80669,80851,81957,82108,82663,82853,84147,84317,85712,86289,87526,88084,88276,89178,89307,91888,92110,94031,96564,98011,98653,103115,103862,106770,106951,107623,108274,108630,109592,109875,110766,111068,111276,112386,113171,113389,113878,115149,116352,117088,118651,119640,120967,122316,123303,124494,128080,129180,130983,
chr12	76755200	76853594	GLEAN_21236	1000	+	76755200	76853594	0	29	42,123,90,81,108,129,104,51,65,82,151,198,174,164,72,74,104,182,252,175,103,146,60,128,136,66,104,166,78,	0,50603,53506,54516,57089,59207,61045,61569,64756,65460,66733,67902,68740,69507,71692,72774,76508,79260,82104,83728,84819,85171,85848,86371,88501,93632,94325,96344,98316,
chr12	77393551	77484128	GLEAN_21224	1000	-	77393551	77484128	0	24	76,184,104,209,83,107,74,78,78,107,124,75,115,149,157,105,77,73,81,77,95,104,118,55,	0,1066,5570,5799,9322,9745,10574,11033,12367,13293,13723,14213,14794,15456,16832,17841,19223,20336,20830,24681,27900,38407,46888,90522,
chr13	13304362	13611689	GLEAN_20597	1000	+	13304362	13611689	0	26	47,70,114,117,98,110,143,169,132,176,66,60,120,52,138,83,89,54,1293,153,97,51,123,90,84,159,	0,38831,43441,54769,57028,57841,65465,67548,67905,69159,74465,78888,152909,154066,155659,172821,175728,205717,207425,211470,213665,214466,227466,249970,279121,307168,
chr13	15925608	15943363	GLEAN_15109	1000	-	15925608	15943363	0	5	285,126,143,537,241,	0,5013,9456,14642,17514,
chr13	15943702	15979228	GLEAN_15108	1000	-	15943702	15979228	0	2	48,60,	0,35466,
chr13	21376216	21618691	GLEAN_06993	1000	+	21376216	21618691	0	14	91,212,147,70,123,119,100,96,82,67,151,39,161,117,	0,724,45758,67096,121283,126944,139426,149874,150172,188213,195425,197018,214223,242358,
chr13	31208647	31244615	GLEAN_20782	1000	+	31208647	31244615	0	4	432,266,141,211,	0,3121,27959,35757,
chr13	31905252	31912734	GLEAN_20783	1000	+	31905252	31912734	0	9	563,61,96,162,126,221,44,86,42,	0,1194,3830,4012,4668,5332,5963,6534,7440,
chr13	37872612	37897877	GLEAN_09879	1000	+	37872612	37897877	0	19	2368,149,123,153,119,154,139,170,35,91,93,93,84,90,93,72,96,144,36,	0,11335,12524,13199,13942,14901,16484,18104,18400,21003,21466,21922,22097,22302,22831,23259,23796,24821,25229,
chr13	38316192	38422198	GLEAN_09446	1000	-	38316192	38422198	0	11	324,164,132,340,294,205,73,112,193,101,57,	0,3584,8284,10782,20099,26511,35422,39120,42645,62534,105949,
chr13	39102666	39127694	GLEAN_25140	1000	+	39102666	39127694	0	10	259,119,122,182,420,569,137,176,191,174,	0,2319,4745,9267,11103,11635,19314,20307,22705,24854,
chr13	42513729	42517375	GLEAN_06009	1000	-	42513729	42517375	0	3	81,114,252,	0,873,3394,
chr13	43532887	43560509	GLEAN_20945	1000	-	43532887	43560509	0	11	147,55,145,172,100,132,199,135,100,108,45,	0,236,479,2018,3446,5638,6029,11973,14626,17656,27577,
chr13	44159826	44212399	GLEAN_04812	1000	-	44159826	44212399	0	23	148,103,100,112,62,165,153,153,88,71,147,70,65,126,93,96,109,45,166,190,78,74,115,	0,223,2749,4322,4677,5723,7313,11811,12446,14081,14511,14867,15392,17411,18109,19449,21068,21333,22328,23830,32138,43417,52458,
chr13	52438277	52446664	GLEAN_17571	1000	+	52438277	52446664	0	4	54,1189,78,209,	0,1241,5728,8178,
chr13	52499510	52587274	GLEAN_17547	1000	-	52499510	52587274	0	22	75,136,152,126,135,77,94,150,136,167,120,98,37,77,91,137,74,85,339,79,42,12,	0,716,2398,2629,9351,9972,10368,11876,12697,13326,14318,15716,19860,28552,29801,42589,42918,44132,66115,67558,80467,87752,
chr13	52678924	52706791	GLEAN_17546	1000	-	52678924	52706791	0	24	145,104,97,170,78,108,98,109,135,109,36,128,132,77,95,90,56,123,116,145,129,98,89,53,	0,260,1108,1286,1550,1937,2124,2312,2516,2811,3113,3279,3492,4067,4298,4481,4929,5112,5335,5573,5798,6014,6369,27814,
chr13	54174633	54209167	GLEAN_08641	1000	-	54174633	54209167	0	21	153,127,115,92,134,177,120,139,122,123,219,119,163,157,95,156,177,79,119,169,71,	0,548,2419,3351,4051,4586,4953,6417,7995,10054,15264,16169,20307,21230,21809,27221,27579,28172,30948,32574,34463,
chr13	54278601	54292935	GLEAN_08639	1000	-	54278601	54292935	0	8	96,49,27,102,60,149,146,19,	0,581,2467,5256,9009,9909,11796,14315,
chr13	54473703	54474920	GLEAN_08633	1000	-	54473703	54474920	0	4	118,97,78,40,	0,201,379,1177,
chr13	60172474	60173053	GLEAN_22968	1000	-	60172474	60173053	0	1	579,	0,
chr13	61716910	61755809	GLEAN_08023	1000	-	61716910	61755809	0	14	81,141,150,131,56,98,231,121,211,101,35,104,331,99,	0,6495,10883,13866,20423,21141,22290,23889,25536,27852,28975,29509,31178,38800,
chr13	66339958	66346603	GLEAN_05138	1000	-	66339958	66346603	0	15	141,237,134,52,55,134,60,87,87,90,81,72,75,180,129,	0,351,736,4123,4433,4591,4805,4958,5176,5376,5633,5859,6018,6237,6516,
chr13	68573630	68667584	GLEAN_13291	1000	+	68573630	68667584	0	21	33,25,103,124,56,96,76,113,116,122,123,188,145,144,186,69,115,128,95,150,103,	0,364,36553,51606,52784,55239,56280,59628,67569,70967,72124,73836,74286,85068,86268,87459,88040,89113,92394,92707,93851,
chr13	71993845	72011521	GLEAN_24960	1000	+	71993845	72011521	0	18	217,151,133,85,89,105,136,92,152,77,86,111,115,100,198,50,158,111,	0,513,823,1539,5489,6089,7036,7511,9047,9811,10738,11009,11842,12746,13019,13307,16985,17565,
chr13	72909981	72913521	GLEAN_21060	1000	-	72909981	72913521	0	3	11,192,100,	0,460,3440,
chr13	72962468	72966721	GLEAN_21071	1000	+	72962468	72966721	0	3	100,192,11,	0,3600,4242,
chr13	75929844	75937366	GLEAN_01918	1000	-	75929844	75937366	0	14	226,176,94,350,173,163,100,84,148,155,131,138,53,124,	0,310,585,1294,1769,2781,3996,4358,4536,5333,5608,5880,7255,7398,
chr13	75961363	75971041	GLEAN_01940	1000	+	75961363	75971041	0	15	100,100,129,156,64,64,92,177,60,165,68,43,64,77,132,	0,206,837,1259,2407,2578,3687,4960,5210,7081,7341,8714,8862,9018,9546,
chr13	76704150	76709356	GLEAN_04527	1000	-	76704150	76709356	0	5	57,96,164,124,300,	0,346,1356,2633,4906,
chr14	92481	94786	GLEAN_12058	1000	-	92481	94786	0	5	159,116,219,142,138,	0,387,1508,1943,2167,
chr14	187868	189337	GLEAN_12065	1000	+	187868	189337	0	3	162,49,446,	0,695,1023,
chr14	266582	277501	GLEAN_12071	1000	+	266582	277501	0	26	25,96,143,184,130,172,115,146,153,126,187,80,90,73,164,124,758,77,151,79,302,172,176,74,134,194,	0,125,369,1045,1576,1928,2173,2826,3052,3359,3598,4142,4317,4693,4862,5107,5345,6209,6629,6860,7289,7732,8539,9110,9400,10725,
chr14	499535	502695	GLEAN_03300	1000	+	499535	502695	0	12	74,180,112,148,102,197,197,154,84,191,171,244,	0,297,562,841,1068,1257,1526,1821,2137,2374,2645,2916,
chr14	521726	523191	GLEAN_03302	1000	+	521726	523191	0	7	83,129,166,122,120,141,22,	0,186,390,686,897,1176,1443,
chr14	538235	539927	GLEAN_03305	1000	+	538235	539927	0	6	563,101,99,92,123,180,	0,635,826,1132,1313,1512,
chr14	565535	600596	GLEAN_03306	1000	+	565535	600596	0	42	22,146,132,163,99,152,141,93,79,114,74,123,108,145,41,142,53,108,117,123,147,27,123,80,112,96,105,136,113,153,155,166,197,138,115,147,189,156,135,103,66,86,	0,649,1626,2190,2525,7365,7880,8257,11238,11445,12469,13602,15410,15655,15881,16206,16650,17188,17686,17883,18736,18971,19788,20016,20166,20438,20970,22700,22954,24041,28790,30862,31599,32361,32755,33156,33479,33798,34021,34225,34436,34975,
chr14	727737	754497	GLEAN_07040	1000	+	727737	754497	0	34	112,20,151,62,90,78,93,167,116,107,120,96,128,94,155,271,78,162,105,96,126,153,155,127,184,47,179,139,357,84,105,99,3381,6213,	0,1066,1472,4886,5353,6245,6403,7316,8133,8320,8509,8707,8990,9368,9917,10148,10507,10673,10990,11274,11556,12800,13030,13264,13558,13829,14095,15044,15283,15715,15952,16167,17069,20547,
chr14	981363	984452	GLEAN_07051	1000	+	981363	984452	0	13	226,128,83,131,116,197,141,85,81,103,140,108,63,	0,300,507,800,1022,1384,1663,2059,2236,2399,2606,2837,3026,
chr14	4807449	5188522	GLEAN_12152	1000	-	4807449	5188522	0	22	168,221,91,154,111,143,125,153,164,133,127,86,146,127,144,217,126,122,27,129,146,584,	0,712,88226,102029,143079,158680,263726,281407,288610,290729,292646,296167,302355,307856,329819,334097,339885,344369,356278,365426,368361,380489,
chr14	17054483	17055425	GLEAN_00086	1000	+	17054483	17055425	0	1	942,	0,
chr14	18525364	18682088	GLEAN_00090	1000	+	18525364	18682088	0	14	72,62,74,85,92,75,158,108,98,220,195,174,163,701,	0,22942,27203,120971,123917,125421,140182,141513,142968,146269,151856,153303,153826,156023,
chr14	19598404	19698696	GLEAN_06244	1000	-	19598404	19698696	0	22	141,144,104,89,222,81,63,69,63,116,246,212,188,105,91,135,795,200,34,55,43,59,	0,1166,1415,3838,8988,10057,10238,10884,11716,16025,25664,35071,37778,40965,42023,43227,49033,57309,78444,81467,99758,100233,
chr14	21830226	21832647	GLEAN_16900	1000	-	21830226	21832647	0	3	182,546,79,	0,1109,2342,
chr14	25316842	25380081	GLEAN_13274	1000	-	25316842	25380081	0	8	135,113,49,63,96,125,192,100,	0,8538,9359,10899,16051,51338,61475,63139,
chr14	35023650	35026251	GLEAN_14815	1000	-	35023650	35026251	0	6	209,110,138,167,109,14,	0,540,749,1368,1803,2587,
chr14	35160730	35563613	GLEAN_14814	1000	-	35160730	35563613	0	17	94,89,308,61,132,138,213,108,160,94,160,131,76,156,103,92,102,	0,1257,133450,162031,175254,184872,189798,192059,193373,250079,259417,271026,350339,354004,366494,372230,402781,
chr14	38554146	38586239	GLEAN_04040	1000	-	38554146	38586239	0	11	74,161,144,105,71,85,59,117,122,64,123,	0,8018,9090,10064,10275,16686,18436,19771,20002,21893,31970,
chr14	44011628	44060389	GLEAN_11122	1000	+	44011628	44060389	0	6	139,116,149,102,49,120,	0,18927,29401,31324,44674,48641,
chr14	47321349	47325514	GLEAN_09653	1000	+	47321349	47325514	0	4	73,173,102,51,	0,2782,3549,4114,
chr14	63168785	63934692	GLEAN_03143	1000	-	63168785	63934692	0	54	249,250,103,177,171,177,806,119,200,128,284,147,189,202,171,176,84,264,156,162,350,182,197,185,208,203,396,138,688,144,127,204,112,409,67,115,172,204,221,235,128,148,110,174,135,182,125,195,170,192,88,138,123,87,	0,3739,4462,7483,13972,16172,20291,25388,43566,43958,48991,51248,54705,56009,56901,57480,57833,58598,66990,92407,98380,99911,112296,163256,163737,166282,183702,218122,241350,293965,298174,315839,357749,362913,367126,369013,369704,379380,393729,421868,434349,460209,467246,618491,619452,707572,736027,745055,748377,754300,763638,764615,765219,765820,
chr14	66553190	66554432	GLEAN_03092	1000	+	66553190	66554432	0	1	1242,	0,
chr15	4766198	4841154	GLEAN_06933	1000	+	4766198	4841154	0	11	34,57,54,60,57,60,57,57,342,154,25,	0,6268,9591,14934,19001,24137,26246,29213,70503,71959,74931,
chr15	15978961	16012381	GLEAN_25119	1000	+	15978961	16012381	0	14	279,102,125,154,127,188,154,68,93,108,116,163,137,130,	0,760,1707,1977,4839,7836,9282,18949,20055,20509,21440,31167,32569,33290,
chr15	18822802	18847129	GLEAN_10383	1000	-	18822802	18847129	0	10	94,82,185,139,106,218,729,85,94,143,	0,11300,11624,12126,12626,14585,16502,20304,22209,24184,
chr15	19514555	19565316	GLEAN_10373	1000	-	19514555	19565316	0	22	476,312,195,153,119,31,156,288,189,99,164,118,154,140,156,147,241,71,168,129,97,57,	0,2306,4422,5238,5693,5960,8054,10320,10991,11878,12369,12908,15236,21582,29784,32710,36362,40882,42129,49308,50053,50704,
chr15	25333250	25336436	GLEAN_23047	1000	+	25333250	25336436	0	5	55,210,132,44,66,	0,1799,2429,2831,3120,
chr15	31505242	31640184	GLEAN_03875	1000	+	31505242	31640184	0	12	34,149,65,202,141,76,183,171,168,165,264,164,	0,2286,115862,124133,125283,126094,127192,129894,130151,131115,133008,134778,
chr15	34591056	34638993	GLEAN_19668	1000	+	34591056	34638993	0	7	213,138,84,93,145,157,220,	0,6765,9706,44049,45468,46746,47717,
chr15	38171201	38174779	GLEAN_02853	1000	+	38171201	38174779	0	7	99,97,119,222,158,175,156,	0,354,1444,1739,2498,2801,3422,
chr15	44501588	44532214	GLEAN_00333	1000	-	44501588	44532214	0	25	12,219,114,177,137,229,247,158,219,111,69,42,3399,123,141,118,118,158,121,88,81,83,80,86,42,	0,332,655,921,1441,2157,3329,4830,5089,5390,6827,8307,8796,12343,13563,13937,14132,14532,15222,16586,18000,18783,20165,25257,30584,
chr15	44926636	44952275	GLEAN_24446	1000	+	44926636	44952275	0	8	7,178,178,168,101,236,67,517,	0,7506,11937,16240,16916,17310,20609,25122,
chr15	44955782	44995743	GLEAN_24447	1000	+	44955782	44995743	0	19	208,89,178,101,60,40,163,142,84,162,80,202,150,222,77,136,96,189,186,	0,7733,11956,13245,15087,16008,16294,20846,23248,24483,25008,27676,30487,30843,32783,35591,36586,38031,39775,
chr15	45648371	45668010	GLEAN_09494	1000	+	45648371	45668010	0	24	298,86,183,175,135,136,103,196,52,164,213,106,148,87,69,118,114,146,33,83,51,64,150,18,	0,833,2112,3349,4687,6440,6835,7746,8216,8376,8738,9306,9823,10061,10235,10617,12089,12455,13130,16605,17429,17654,19229,19621,
chr15	45679129	45774379	GLEAN_09495	1000	+	45679129	45774379	0	33	71,73,52,62,90,89,110,56,60,154,53,75,42,69,131,112,40,64,73,178,113,78,123,71,123,88,48,75,100,113,39,107,211,	0,27683,28735,38292,60806,64494,73948,74817,80118,80988,81372,81609,81786,82363,82702,86746,87336,87514,88318,88530,88924,89696,90640,91180,91524,91972,92297,93383,93609,93959,94440,94588,95039,
chr15	47406346	47410843	GLEAN_11042	1000	-	47406346	47410843	0	6	194,188,95,94,131,30,	0,624,1926,3132,3498,4467,
chr15	56293940	56326425	GLEAN_14288	1000	-	56293940	56326425	0	11	171,191,116,123,85,46,205,115,164,90,104,	0,5193,6574,8137,9064,12185,13378,15159,25577,28008,32381,
chr15	56898328	56933591	GLEAN_14298	1000	+	56898328	56933591	0	13	66,172,111,131,105,126,136,119,139,131,108,84,66,	0,13113,14722,15867,16547,17241,21525,22215,25842,28537,32661,34508,35197,
chr15	56943824	57063111	GLEAN_14285	1000	-	56943824	57063111	0	8	97,196,69,51,234,125,38,42,	0,745,1870,8388,12841,24606,64826,119245,
chr15	57573185	57630808	GLEAN_14301	1000	+	57573185	57630808	0	7	67,166,134,69,249,114,155,	0,34882,39780,44735,47216,56868,57468,
chr15	67380407	67385943	GLEAN_12133	1000	-	67380407	67385943	0	11	59,65,120,73,129,81,23,134,77,36,112,	0,502,1938,2184,2346,2605,3632,3872,4353,5173,5424,
chr15	70316270	70334612	GLEAN_25229	1000	+	70316270	70334612	0	13	87,85,107,27,63,58,52,60,94,48,68,76,87,	0,2625,2864,8484,8705,10257,10564,11741,12966,14000,14846,16344,18255,
chr15	70360031	70364686	GLEAN_25224	1000	-	70360031	70364686	0	7	168,120,126,150,98,66,76,	0,1345,1578,2827,3184,4403,4579,
chr15	71137882	71160340	GLEAN_10134	1000	-	71137882	71160340	0	18	78,129,117,78,115,137,111,99,94,99,97,41,141,47,120,81,72,90,	0,1785,2469,2750,3355,5623,6169,7025,10180,11083,11523,12379,15316,16907,18906,19403,20450,22368,
chr15	74409700	74423058	GLEAN_17106	1000	+	74409700	74423058	0	11	112,101,170,110,77,138,136,98,153,103,53,	0,4046,4535,5276,5698,6033,9203,9420,11788,12110,13305,
chr15	75038091	75040245	GLEAN_09491	1000	-	75038091	75040245	0	1	2154,	0,
chr16	4034266	4043801	GLEAN_07846	1000	+	4034266	4043801	0	10	49,30,202,57,151,122,124,183,117,141,	0,273,1204,1924,2750,4842,7732,8419,9104,9394,
chr16	19907561	19970659	GLEAN_18416	1000	-	19907561	19970659	0	6	39,80,183,62,720,56,	0,40020,40562,43772,49486,63042,
chr16	21164586	21174742	GLEAN_23069	1000	+	21164586	21174742	0	2	297,120,	0,10036,
chr16	24078798	24115364	GLEAN_14164	1000	-	24078798	24115364	0	13	485,466,149,111,229,165,182,175,102,83,114,148,9,	0,2042,3372,3839,5668,6282,6808,7541,9804,14693,18263,24937,36557,
chr16	26483721	26545496	GLEAN_12127	1000	+	26483721	26545496	0	3	199,180,35,	0,54939,61740,
chr16	26790565	26805539	GLEAN_12128	1000	+	26790565	26805539	0	10	141,218,142,68,221,99,84,102,119,156,	0,2143,3532,5785,6546,7999,8833,9248,13203,14818,
chr16	26883451	26905543	GLEAN_12129	1000	+	26883451	26905543	0	14	177,411,67,75,123,86,141,82,94,142,108,66,87,288,	0,3430,4082,14620,17569,18424,18621,19256,19427,19769,20137,20380,20883,21804,
chr16	34625636	34660990	GLEAN_17086	1000	+	34625636	34660990	0	4	305,126,108,67,	0,18547,30014,35287,
chr16	34908377	34920227	GLEAN_01529	1000	-	34908377	34920227	0	3	623,398,338,	0,2344,11512,
chr16	38904956	38953391	GLEAN_03662	1000	+	38904956	38953391	0	6	195,144,120,239,126,85,	0,37053,37830,38298,44198,48350,
chr16	39001786	39277771	GLEAN_03659	1000	-	39001786	39277771	0	70	132,241,132,150,196,133,168,135,149,97,150,63,117,180,109,164,109,236,124,176,131,143,127,192,248,211,151,48,136,153,106,75,123,141,90,207,75,211,156,134,266,213,113,172,211,223,183,181,127,91,1032,152,2214,133,131,171,76,131,180,202,102,169,101,171,105,117,81,191,78,97,	0,2585,13058,37862,55432,58598,105350,106686,119171,121481,122529,126005,127041,129925,132201,133508,141047,149160,150193,155387,158441,161936,163784,164219,166111,169801,170099,172704,173784,175357,176561,180096,182546,185176,187904,190118,193416,194019,195426,198071,199338,205704,207579,207870,210614,215601,221569,226747,228431,230686,233133,235385,236651,240399,244010,247770,248377,249284,2506…
chr16	39523836	39552058	GLEAN_03654	1000	-	39523836	39552058	0	19	156,126,147,105,66,114,142,126,105,122,132,102,98,64,113,164,131,92,76,	0,1764,2657,4255,4994,6028,7062,7506,8393,10389,12403,13089,14252,15300,17106,18346,19531,19822,28146,
chr16	40386111	40389797	GLEAN_15083	1000	+	40386111	40389797	0	8	167,121,42,154,84,146,123,21,	0,706,1246,2042,2973,3197,3434,3665,
chr16	42903615	42914593	GLEAN_05945	1000	+	42903615	42914593	0	11	85,96,59,70,134,223,198,202,109,59,70,	0,2624,4020,5448,5974,6490,7937,8734,9324,9637,10908,
chr16	48140118	48143611	GLEAN_21840	1000	+	48140118	48143611	0	10	49,24,351,102,486,159,37,77,81,26,	0,1116,1248,1701,1913,2548,2889,3005,3177,3467,
chr16	48240780	48248059	GLEAN_21846	1000	+	48240780	48248059	0	6	56,137,114,159,176,177,	0,165,591,5844,6203,7102,
chr16	50376629	50409670	GLEAN_25910	1000	+	50376629	50409670	0	6	67,119,169,39,109,7,	0,23495,25239,31565,32150,33034,
chr16	55265731	55283809	GLEAN_11298	1000	+	55265731	55283809	0	4	823,194,271,188,	0,14956,16287,17890,
chr16	56155933	56198455	GLEAN_26214	1000	-	56155933	56198455	0	14	782,180,148,123,130,135,146,91,103,46,101,278,58,61,	0,3068,6892,7855,12363,14466,16269,19601,22016,22647,30630,31153,31512,42461,
chr16	57298063	57304371	GLEAN_18522	1000	-	57298063	57304371	0	6	319,200,128,147,162,166,	0,829,1227,1759,4684,6142,
chr16	57936147	57979776	GLEAN_04145	1000	-	57936147	57979776	0	25	257,100,159,200,115,150,145,138,80,206,157,179,143,154,246,189,222,113,190,123,137,99,118,189,4,	0,2208,4927,6328,7497,7878,9708,10384,12353,12869,15767,17016,18201,18948,19563,26834,27144,29753,30178,30459,30930,31153,31597,32513,43625,
chr16	61429867	61434674	GLEAN_25488	1000	+	61429867	61434674	0	5	173,216,273,172,102,	0,777,3186,4262,4705,
chr16	64241547	64265443	GLEAN_19300	1000	-	64241547	64265443	0	6	120,382,75,57,89,276,	0,2159,9975,10799,15172,23620,
chr16	64265444	64266742	GLEAN_19302	1000	+	64265444	64266742	0	2	193,356,	0,942,
chr16	68748128	68814921	GLEAN_20837	1000	-	68748128	68814921	0	10	68,61,32,54,183,198,89,103,189,64,	0,6125,6904,8427,12115,21648,22737,31651,32099,66729,
chr16	70499536	70602149	GLEAN_05005	1000	-	70499536	70602149	0	28	138,321,155,112,486,159,180,139,356,115,151,125,182,195,120,163,182,159,120,159,110,97,135,171,123,78,126,189,	0,584,1980,2771,4202,9297,10060,12441,13558,14345,14577,15656,15907,18600,19632,22457,23743,24355,26454,27026,28848,30110,31961,37622,38549,40468,90054,102424,
chr17	4136302	4260079	GLEAN_24361	1000	-	4136302	4260079	0	12	153,141,71,169,168,104,724,181,152,238,185,30,	0,1152,5786,6914,19402,20073,33023,34825,36173,49390,54567,123747,
chr17	5267442	5272059	GLEAN_07248	1000	+	5267442	5272059	0	6	62,104,188,209,110,122,	0,763,1229,3448,4165,4495,
chr17	7931111	7932191	GLEAN_01274	1000	+	7931111	7932191	0	1	1080,	0,
chr17	9495757	9906344	GLEAN_05389	1000	-	9495757	9906344	0	24	89,92,153,160,148,160,106,61,15,15,11,66,46,82,95,107,130,105,111,102,72,62,96,154,	0,5291,6693,29822,61208,110376,111924,123607,125054,181910,191191,204058,206202,208180,241552,244363,249656,254391,256978,265875,286260,314733,314868,410433,
chr17	28049755	28054855	GLEAN_21421	1000	-	28049755	28054855	0	6	93,106,74,98,63,301,	0,196,389,2707,2903,4799,
chr17	42161940	42197699	GLEAN_07962	1000	+	42161940	42197699	0	15	52,152,151,146,72,107,109,146,199,116,117,102,64,135,27,	0,29155,31462,31924,32155,32320,32517,33942,34223,34500,34704,35018,35235,35410,35732,
chr17	49656693	49659945	GLEAN_17465	1000	-	49656693	49659945	0	7	264,258,128,100,114,57,132,	0,337,848,1659,1849,2637,3120,
chr17	51792925	51803449	GLEAN_24540	1000	-	51792925	51803449	0	7	63,95,127,69,77,100,6,	0,552,1004,1909,5244,7822,10518,
chr17	52705070	52806766	GLEAN_20740	1000	-	52705070	52806766	0	26	29,169,228,146,54,133,185,61,153,64,302,71,108,198,183,210,179,198,92,125,151,72,60,37,111,677,	0,884,3255,3958,8554,12486,12952,25869,26683,27446,28450,34619,34979,35710,37795,40416,42476,44103,45053,47345,68393,69105,69646,71870,100314,101019,
chr17	60579028	60596328	GLEAN_04410	1000	-	60579028	60596328	0	20	233,113,105,114,143,204,74,231,135,211,132,62,122,96,42,50,189,13,134,174,	0,1198,1585,2276,2483,3697,4509,4665,5811,8480,9963,10196,10381,11239,11461,12604,12999,14598,14683,17126,
chr17	61036155	61040048	GLEAN_14440	1000	+	61036155	61040048	0	6	234,99,144,49,185,153,	0,321,1553,2233,3108,3740,
chr17	61876082	61879731	GLEAN_02668	1000	+	61876082	61879731	0	7	54,176,88,147,186,141,165,	0,1008,1282,1507,1760,2764,3484,
chr17	64902950	64933811	GLEAN_06821	1000	-	64902950	64933811	0	19	172,80,100,131,94,120,215,172,75,69,108,75,113,111,68,130,171,159,81,	0,561,1763,2395,2625,7857,8914,10400,11873,12205,12522,13056,17108,18089,19211,23762,25151,25692,30780,
chr17	65303777	65332563	GLEAN_06817	1000	-	65303777	65332563	0	10	471,155,190,66,115,107,108,100,418,151,	0,915,1192,1945,2094,2806,6204,10310,28131,28635,
chr17	65537215	65550319	GLEAN_06809	1000	-	65537215	65550319	0	16	84,162,257,185,126,131,90,75,117,90,134,29,110,154,80,24,	0,1539,1850,2554,2869,3120,3394,3631,3798,5858,6197,6387,7799,9022,10109,13080,
chr17	67456260	67472525	GLEAN_03067	1000	+	67456260	67472525	0	5	46,305,163,264,98,	0,155,8165,10561,16167,
chr17	67668731	67674828	GLEAN_03075	1000	+	67668731	67674828	0	4	45,105,52,320,	0,819,4421,5777,
chr17	67675918	67681137	GLEAN_03076	1000	+	67675918	67681137	0	4	94,131,52,320,	0,2723,3552,4899,
chr17	68428493	68434120	GLEAN_19375	1000	+	68428493	68434120	0	5	114,114,111,79,86,	0,1578,2495,4032,5541,
chr17	68446424	68447078	GLEAN_02017	1000	+	68446424	68447078	0	1	654,	0,
chr17	68623030	68623568	GLEAN_02022	1000	+	68623030	68623568	0	2	46,383,	0,155,
chr17	68634626	68635140	GLEAN_02024	1000	+	68634626	68635140	0	2	46,359,	0,155,
chr17	68642422	68644661	GLEAN_02025	1000	+	68642422	68644661	0	2	46,110,	0,2129,
chr17	68645715	68652928	GLEAN_02026	1000	+	68645715	68652928	0	3	46,297,374,	0,155,6839,
chr17	68660984	68664851	GLEAN_02027	1000	+	68660984	68664851	0	2	46,422,	0,3445,
chr17	69089282	69097866	GLEAN_22351	1000	+	69089282	69097866	0	12	216,270,108,137,128,135,64,67,161,167,99,137,	0,897,2120,5403,5619,5821,6037,6815,7222,7467,7942,8447,
chr17	69111231	69126057	GLEAN_22349	1000	-	69111231	69126057	0	20	330,129,132,234,206,164,101,91,146,87,72,133,152,53,109,76,143,87,84,75,	0,433,643,911,1309,1617,2007,2323,2673,4051,5660,7532,8923,9337,9484,10048,10215,10801,11581,14751,
chr17	69800749	69811849	GLEAN_19529	1000	+	69800749	69811849	0	17	70,132,107,75,197,157,114,91,155,106,147,174,129,150,101,148,515,	0,953,1852,2728,3697,4028,4725,6073,6419,6671,7164,7384,8410,8992,9415,9925,10585,
chr17	69961516	69987271	GLEAN_08196	1000	-	69961516	69987271	0	3	60,88,68,	0,10628,25687,
chr18	584635	619786	GLEAN_25363	1000	-	584635	619786	0	25	141,105,144,99,213,126,157,206,175,155,123,144,156,156,152,73,96,166,104,138,113,142,173,327,70,	0,522,1235,2034,2697,3308,4455,4710,5585,10344,11215,13470,14152,15047,15502,21396,23752,24356,27175,28068,29637,31809,32528,33587,35081,
chr18	11146301	11158140	GLEAN_11276	1000	+	11146301	11158140	0	4	40,56,107,175,	0,8065,10727,11664,
chr18	24965919	24993217	GLEAN_13333	1000	-	24965919	24993217	0	17	107,149,113,138,132,130,172,145,140,136,87,105,78,63,126,228,117,	0,1204,2950,3907,4517,8290,9075,9338,10710,11100,14408,14578,17719,18611,18948,20519,27181,
chr18	25401323	25429586	GLEAN_13327	1000	-	25401323	25429586	0	13	104,110,160,137,136,156,174,174,174,129,149,227,156,	0,1866,8532,10169,14530,15898,18229,19265,22016,22409,23598,24707,28107,
chr18	26294276	26426703	GLEAN_21861	1000	+	26294276	26426703	0	38	1455,332,112,147,69,56,118,87,138,122,244,177,144,256,211,196,168,180,111,197,200,160,90,104,118,58,43,220,203,909,164,273,169,140,222,129,105,876,	0,42439,55251,59430,60462,60613,61320,64849,65166,68194,71490,75517,77025,77266,78696,80782,82307,83178,87938,93066,93712,97076,97674,104718,105313,106048,108456,108856,111242,115255,117331,118222,119229,123963,124415,126823,130472,131551,
chr18	32014219	32018462	GLEAN_17758	1000	+	32014219	32018462	0	20	78,41,73,51,170,100,152,79,51,123,132,102,109,137,164,113,105,83,87,213,	0,223,363,629,871,1126,1328,1561,1768,1904,2116,2354,2570,2787,3021,3285,3489,3694,3850,4030,
chr18	32306767	32314878	GLEAN_17764	1000	+	32306767	32314878	0	21	104,153,79,24,54,153,64,44,126,149,130,1692,122,133,136,162,156,197,84,91,98,	0,218,537,1334,1449,1659,1923,2075,2197,2718,2940,3145,4920,5913,6308,6566,6984,7307,7592,7783,8013,
chr18	33230594	33301531	GLEAN_17783	1000	+	33230594	33301531	0	16	48,115,224,144,156,145,176,129,183,245,146,225,231,131,144,210,	0,1006,49323,54305,54575,55673,57403,57853,59150,60950,64374,66743,67290,68175,69006,70727,
chr18	34032008	34153925	GLEAN_20279	1000	+	34032008	34153925	0	23	70,148,122,138,97,26,211,90,175,55,82,129,76,72,89,160,134,141,121,105,97,73,100,	0,7856,8355,39678,41817,71387,77977,92526,101704,108225,111705,112382,113102,113470,113771,115878,117240,117603,118438,118898,120161,120437,121817,
chr18	35807777	35821779	GLEAN_23081	1000	-	35807777	35821779	0	9	200,49,93,201,111,84,88,181,88,	0,1485,2573,3446,4591,5212,11951,13329,13914,
chr18	35883082	35885146	GLEAN_23080	1000	-	35883082	35885146	0	1	2064,	0,
chr18	35885200	35888755	GLEAN_23079	1000	-	35885200	35888755	0	3	63,68,403,	0,1256,3152,
chr18	36261204	36269743	GLEAN_23093	1000	+	36261204	36269743	0	4	33,151,114,1799,	0,2427,3241,6740,
chr18	39692605	39693445	GLEAN_19618	1000	-	39692605	39693445	0	1	840,	0,
chr18	40287418	40301660	GLEAN_16079	1000	+	40287418	40301660	0	3	468,450,114,	0,610,14128,
chr18	41805927	41811480	GLEAN_20131	1000	+	41805927	41811480	0	10	194,34,90,58,65,69,79,117,59,27,	0,1176,1528,1787,1942,3290,3464,3683,5276,5526,
chr18	43165682	43166377	GLEAN_20152	1000	+	43165682	43166377	0	4	22,101,81,105,	0,147,375,590,
chr18	43785050	43794848	GLEAN_23983	1000	+	43785050	43794848	0	5	66,176,145,306,159,	0,710,5814,8235,9639,
chr18	44766329	44818758	GLEAN_06633	1000	+	44766329	44818758	0	10	121,164,130,123,177,66,183,172,232,24,	0,24318,26717,35618,40223,40675,44876,45168,46187,52405,
chr18	46177696	46186643	GLEAN_22907	1000	-	46177696	46186643	0	10	105,151,72,71,65,49,125,89,202,52,	0,287,701,858,1510,1712,1845,7597,7814,8895,
chr18	46789846	46815319	GLEAN_18740	1000	-	46789846	46815319	0	29	144,96,204,169,159,106,128,103,120,85,126,147,147,156,137,94,106,71,90,252,69,31,66,63,70,47,25,166,75,	0,220,2012,2331,2835,3457,3653,3864,4048,4497,5630,5842,6833,7061,7631,7854,8177,9855,10033,11260,14204,15016,15340,15510,15688,15887,16418,19784,25398,
chr18	46822984	46825330	GLEAN_18745	1000	+	46822984	46825330	0	5	48,102,97,48,146,	0,184,1834,2032,2200,
chr18	47143435	47155334	GLEAN_15515	1000	+	47143435	47155334	0	18	86,54,46,74,59,81,162,91,191,116,88,117,171,156,97,179,115,232,	0,318,487,633,1004,1286,2345,2586,2773,3806,4927,5143,7635,8940,9512,10667,11450,11667,
chr18	47237836	47254566	GLEAN_15505	1000	-	47237836	47254566	0	14	282,87,66,108,142,94,82,141,87,122,78,67,120,102,	0,737,2926,5295,5558,8297,9393,9562,10934,11163,14330,16156,16372,16628,
chr18	47833295	47838649	GLEAN_15490	1000	-	47833295	47838649	0	3	161,114,148,	0,688,5206,
chr18	49558747	49577774	GLEAN_10660	1000	-	49558747	49577774	0	4	50,121,75,51,	0,5060,10545,18976,
chr18	49829106	49839943	GLEAN_10710	1000	+	49829106	49839943	0	15	82,122,229,71,97,183,137,157,116,142,137,145,145,118,6,	0,2131,2814,3163,3512,3705,4351,4716,8430,8652,8959,9256,9490,10621,10831,
chr18	49848297	49871533	GLEAN_10711	1000	+	49848297	49871533	0	6	91,396,297,118,149,161,	0,13399,17141,18601,19701,23075,
chr18	49904624	49906352	GLEAN_10715	1000	+	49904624	49906352	0	3	43,190,718,	0,522,1010,
chr18	51341407	51402692	GLEAN_26394	1000	-	51341407	51402692	0	9	93,70,145,106,100,143,174,112,98,	0,3726,8971,26625,38385,40100,42488,48137,61187,
chr18	51842041	51849490	GLEAN_12026	1000	-	51842041	51849490	0	6	29,136,107,144,31,3,	0,111,624,871,3175,7446,
chr18	51973035	51993092	GLEAN_12022	1000	-	51973035	51993092	0	13	63,82,179,41,88,143,106,99,66,122,148,242,121,	0,228,1141,1416,1884,2075,3741,4700,5101,7155,7945,13780,19936,
chr18	52313796	52322398	GLEAN_24338	1000	+	52313796	52322398	0	13	224,65,109,200,71,96,105,201,176,67,77,57,7,	0,652,2492,3216,3779,4932,6213,6399,6937,7341,8102,8272,8595,
chr18	52736847	52744198	GLEAN_24322	1000	-	52736847	52744198	0	5	35,253,159,101,91,	0,1061,6050,6515,7260,
chr18	53355974	53363020	GLEAN_01977	1000	-	53355974	53363020	0	12	12,198,105,58,74,87,156,108,58,83,138,171,	0,94,1490,1745,1890,2051,2481,3788,3973,4100,4299,6875,
chr18	53400592	53428465	GLEAN_01975	1000	-	53400592	53428465	0	22	78,135,70,117,122,80,83,57,164,211,165,98,183,138,169,151,109,102,130,194,143,67,	0,333,681,843,1044,2295,2479,2665,3433,3683,4011,4311,4824,5141,5421,5920,7884,9442,9832,13271,13791,27806,
chr18	53622485	53625960	GLEAN_01964	1000	-	53622485	53625960	0	8	87,123,60,86,102,66,73,15,	0,273,682,919,1204,1510,1963,3460,
chr18	53726905	53738767	GLEAN_02013	1000	+	53726905	53738767	0	11	232,65,63,108,59,65,149,174,162,153,114,	0,618,1143,2555,2762,5230,6340,9014,10238,11084,11748,
chr18	54031369	54046223	GLEAN_05462	1000	+	54031369	54046223	0	12	126,108,133,104,186,91,59,93,93,171,97,113,	0,3694,5007,6231,8679,9131,12979,13338,13521,13913,14531,14741,
chr18	54082247	54083738	GLEAN_05465	1000	+	54082247	54083738	0	4	102,147,126,153,	0,268,1042,1338,
chr18	54269144	54270635	GLEAN_05472	1000	+	54269144	54270635	0	4	102,147,126,153,	0,268,1042,1338,
chr18	55623411	55645886	GLEAN_11005	1000	-	55623411	55645886	0	15	17,92,143,155,61,174,135,71,115,156,148,233,101,91,78,	0,146,907,2417,3246,3574,5254,5825,6021,7802,8076,9181,12250,13123,22397,
chr18	58903410	58925670	GLEAN_23672	1000	+	58903410	58925670	0	4	30,66,67,971,	0,17241,19344,21289,
chr18	59610214	59620338	GLEAN_23694	1000	+	59610214	59620338	0	23	227,187,138,66,113,114,163,153,135,65,79,123,90,98,58,173,119,151,71,82,111,72,4,	0,1266,1537,1764,3075,3268,3479,3729,3972,4512,4703,4824,5071,5227,6174,6314,8759,8952,9182,9405,9736,9922,10120,
chr18	59800362	59802674	GLEAN_03854	1000	+	59800362	59802674	0	6	109,95,39,104,64,141,	0,1235,1447,1598,2006,2171,
chr18	59806885	59812630	GLEAN_03849	1000	-	59806885	59812630	0	19	92,163,138,87,124,320,29,164,49,37,107,115,147,115,117,136,136,113,64,	0,188,436,652,819,1020,1429,1519,1765,1892,2017,2202,2418,2726,2923,3117,4879,5222,5681,
chr18	59915574	59964099	GLEAN_03845	1000	-	59915574	59964099	0	7	69,99,50,130,210,109,59,	0,148,360,988,1264,4659,48466,
chr18	60445428	60449312	GLEAN_03835	1000	-	60445428	60449312	0	3	1325,127,33,	0,2430,3851,
chr18	60714528	60727124	GLEAN_00601	1000	+	60714528	60727124	0	7	76,130,127,160,361,177,388,	0,176,842,3038,5184,7552,12208,
chr18	61186465	61193463	GLEAN_19698	1000	+	61186465	61193463	0	15	38,175,102,93,253,142,189,279,141,286,102,69,130,208,163,	0,571,1070,1736,2063,2512,2783,3243,3609,3892,4584,4772,4940,5145,6835,
chr18	61903810	61991344	GLEAN_25949	1000	+	61903810	61991344	0	8	33,39,127,99,986,39,127,1475,	0,1730,3522,4114,5497,83782,84681,86059,
chr19	6107242	6108965	GLEAN_12585	1000	-	6107242	6108965	0	4	195,173,185,194,	0,397,931,1529,
chr19	6607096	6611614	GLEAN_12579	1000	-	6607096	6611614	0	5	68,54,56,107,69,	0,502,833,3934,4449,
chr19	8663872	8718608	GLEAN_16013	1000	-	8663872	8718608	0	5	207,191,125,229,472,	0,7937,26809,35493,54264,
chr19	15328780	15338553	GLEAN_25873	1000	-	15328780	15338553	0	6	208,60,116,34,132,131,	0,1527,4338,6907,8048,9642,
chr19	15340439	15341162	GLEAN_25872	1000	-	15340439	15341162	0	1	723,	0,
chr19	16082310	16127863	GLEAN_25864	1000	-	16082310	16127863	0	11	35,229,78,63,84,147,113,80,92,131,94,	0,1257,22582,23980,27117,31632,37478,38827,42592,44510,45459,
chr19	18838758	18858335	GLEAN_11084	1000	-	18838758	18858335	0	4	53,33,1725,283,	0,1907,12460,19294,
chr19	19067147	19075848	GLEAN_11082	1000	-	19067147	19075848	0	20	213,64,183,74,87,54,231,153,134,112,98,73,49,43,95,218,106,113,134,43,	0,372,554,841,1035,1305,1450,1778,2029,2264,2747,3386,3835,5966,6345,6525,7246,7472,8003,8658,
chr19	19724973	19793715	GLEAN_11112	1000	+	19724973	19793715	0	22	524,129,248,143,170,350,192,168,110,103,143,170,324,196,136,132,96,65,132,186,100,227,	0,615,6114,35352,36411,37731,39036,41608,46217,50465,51051,53306,53653,56147,58880,59929,62970,63172,64471,65992,66829,68515,
chr19	19867818	19881919	GLEAN_11075	1000	-	19867818	19881919	0	3	14,133,387,	0,1692,13714,
chr19	20044219	20060497	GLEAN_00707	1000	+	20044219	20060497	0	11	49,82,91,124,119,114,120,215,184,150,39,	0,6107,12275,13457,14211,14452,14670,14883,15510,16000,16239,
chr19	21165252	21182608	GLEAN_18654	1000	-	21165252	21182608	0	3	138,536,241,	0,9398,17115,
chr19	21218917	21236455	GLEAN_18652	1000	-	21218917	21236455	0	12	60,105,84,138,184,110,112,176,117,109,108,47,	0,481,752,1071,2103,9824,10581,11299,11817,15231,15663,17491,
chr19	21495259	21540654	GLEAN_18674	1000	+	21495259	21540654	0	17	33,51,79,109,89,93,133,103,69,193,140,149,133,177,108,87,105,	0,4031,5823,6566,20302,27927,30279,32261,33586,33795,34483,35037,37620,40050,40768,43761,45290,
chr19	21676834	21875450	GLEAN_18643	1000	-	21676834	21875450	0	21	131,82,212,154,147,177,202,169,117,95,61,146,62,213,111,79,107,111,193,1735,88,	0,3290,3618,6684,16710,20562,93082,104912,106674,108394,141685,144373,151237,180760,181353,189619,189931,193214,193902,194644,198528,
chr19	22965430	22969679	GLEAN_18614	1000	-	22965430	22969679	0	4	138,78,120,39,	0,419,902,4210,
chr19	24204707	24206483	GLEAN_24277	1000	+	24204707	24206483	0	6	49,461,120,73,171,134,	0,127,752,991,1176,1642,
chr19	24269654	24273210	GLEAN_24269	1000	-	24269654	24273210	0	10	82,107,74,137,110,113,187,255,22,74,	0,672,1213,1371,1837,2169,2362,2982,3325,3482,
chr19	25362965	25365537	GLEAN_02143	1000	+	25362965	25365537	0	3	132,193,98,	0,1674,2474,
chr19	25406248	25452325	GLEAN_02122	1000	-	25406248	25452325	0	34	84,140,160,150,101,135,144,168,109,138,106,164,24,89,113,111,86,261,174,213,87,117,214,70,176,79,55,131,91,111,126,57,66,57,	0,401,627,871,1103,1398,1706,1956,2465,2763,2988,3491,3755,4004,4245,4502,4767,5291,5850,6191,6612,7185,9018,9580,10064,10471,10660,11035,11558,12022,13896,14123,15828,46020,
chr19	25518622	25523554	GLEAN_02118	1000	-	25518622	25523554	0	14	172,113,42,59,154,99,89,117,81,153,161,156,235,586,	0,532,780,882,1023,1355,1541,1749,2002,2403,3071,3487,3733,4346,
chr19	26063248	26071820	GLEAN_02170	1000	+	26063248	26071820	0	6	138,58,2711,58,141,1325,	0,286,1452,6553,7019,7247,
chr19	27144429	27148243	GLEAN_01658	1000	-	27144429	27148243	0	3	129,141,168,	0,2485,3646,
chr19	28239129	28442533	GLEAN_01647	1000	-	28239129	28442533	0	14	114,99,80,124,129,79,75,116,90,54,86,81,121,183,	0,743,2410,6052,7290,14676,19755,22633,25978,33678,42599,53341,75803,203221,
chr19	33210101	33224376	GLEAN_09519	1000	-	33210101	33224376	0	10	15,236,100,167,142,118,209,86,232,153,	0,2422,3885,6659,7337,9046,10119,11388,12146,14122,
chr19	33580389	33582217	GLEAN_21012	1000	+	33580389	33582217	0	6	6,79,155,97,183,248,	0,235,515,1080,1254,1580,
chr19	33896982	33910979	GLEAN_21002	1000	-	33896982	33910979	0	22	79,121,110,115,265,296,154,145,293,105,154,68,224,155,55,136,163,159,131,82,98,81,	0,222,534,848,1044,1699,3337,3566,3849,4515,4702,5777,6009,6307,6552,6896,7109,7365,8558,8779,10665,13916,
chr19	34020607	34031823	GLEAN_21019	1000	+	34020607	34031823	0	8	133,45,146,98,81,113,116,138,	0,5392,5683,6537,7971,9750,10242,11078,
chr19	34622317	34638074	GLEAN_20991	1000	-	34622317	34638074	0	13	43,150,63,92,127,159,106,148,170,102,114,133,138,	0,360,1003,1741,2594,3374,3627,4162,5390,5935,6517,8656,15619,
chr19	34660630	34711201	GLEAN_21029	1000	+	34660630	34711201	0	7	20,179,110,217,93,153,206,	0,37120,41522,46172,46716,48855,50365,
chr19	37172196	37180380	GLEAN_16677	1000	-	37172196	37180380	0	5	779,220,159,216,510,	0,839,1835,2725,7674,
chr19	37988467	37999706	GLEAN_02063	1000	+	37988467	37999706	0	7	105,60,159,105,73,174,245,	0,1837,3712,4101,7088,9435,10994,
chr19	38019071	38032362	GLEAN_02048	1000	-	38019071	38032362	0	11	323,334,196,263,177,217,81,203,176,490,135,	0,1794,2714,3196,3733,4707,5125,5674,6171,6625,13156,
chr19	38247534	38262748	GLEAN_02045	1000	-	38247534	38262748	0	11	141,114,108,99,77,78,90,185,72,142,118,	0,693,1479,1757,1947,4384,4664,5226,5724,13125,15096,
chr19	38328263	38342446	GLEAN_26816	1000	-	38328263	38342446	0	9	129,728,119,62,176,181,105,123,225,	0,1133,2043,10481,10737,11909,13111,13453,13958,
chr19	40584122	40594402	GLEAN_09591	1000	-	40584122	40594402	0	4	135,135,158,349,	0,2067,2970,9931,
chr19	41671083	41684099	GLEAN_21309	1000	-	41671083	41684099	0	13	152,40,122,151,120,156,339,104,145,202,239,260,208,	0,434,1264,1492,3680,4008,5363,7478,7708,8682,9643,10116,12808,
chr19	41758016	41796845	GLEAN_21305	1000	-	41758016	41796845	0	28	95,77,83,114,144,151,155,94,128,111,82,197,105,169,142,30,91,155,118,62,137,119,131,80,191,63,123,159,	0,592,927,1358,3017,3359,4805,7259,7922,13032,13601,18103,19168,20945,21394,24698,25735,26292,28430,30599,31344,32257,33149,34287,34826,35450,37359,38670,
chr19	42727227	42740013	GLEAN_03770	1000	-	42727227	42740013	0	30	57,117,102,114,117,153,97,81,80,93,148,68,126,152,56,105,46,183,212,53,54,44,48,126,46,50,169,98,122,188,	0,858,1177,1507,2118,2335,2587,2808,3196,3513,4194,4563,5181,5463,5709,5852,6054,6347,8672,9093,9268,9451,9649,10068,10287,10410,10751,11026,11214,12598,
chr19	43904283	43920057	GLEAN_17375	1000	-	43904283	43920057	0	4	702,32,199,471,	0,1456,5162,15303,
chr19	44056068	44073809	GLEAN_17373	1000	-	44056068	44073809	0	9	458,133,83,138,85,127,31,107,239,	0,859,1339,2424,3380,4107,5140,6271,17502,
chr19	44544435	44546423	GLEAN_12872	1000	+	44544435	44546423	0	4	81,170,111,49,	0,1001,1714,1939,
chr19	44563612	44568907	GLEAN_12862	1000	-	44563612	44568907	0	6	84,242,90,171,208,414,	0,247,1025,1219,1783,4881,
chr19	44662440	44686209	GLEAN_12875	1000	+	44662440	44686209	0	21	102,63,19,23,195,78,215,168,210,160,291,147,76,111,165,78,418,95,58,115,174,	0,1312,2096,2871,9525,10030,10599,11291,11884,12880,13133,14458,15086,15685,16050,16431,17654,18516,19242,20014,23595,
chr19	47494693	47503088	GLEAN_06587	1000	-	47494693	47503088	0	13	54,102,123,136,98,162,102,96,156,123,43,185,216,	0,145,365,647,946,1168,1480,1721,2223,3111,3394,3628,8179,
chr19	50435451	50439316	GLEAN_15023	1000	-	50435451	50439316	0	13	75,135,138,81,106,95,86,61,78,136,165,182,78,	0,157,362,582,748,962,1265,1788,2029,2193,2437,3049,3787,
chr19	50441185	50443598	GLEAN_15030	1000	+	50441185	50443598	0	7	52,103,154,89,166,86,82,	0,594,806,1253,1442,2172,2331,
chr19	50481151	50482938	GLEAN_15032	1000	+	50481151	50482938	0	8	52,98,155,43,100,65,118,104,	0,129,709,971,1090,1290,1446,1683,
chr19	50503769	50505537	GLEAN_11185	1000	+	50503769	50505537	0	8	52,98,155,43,100,65,118,104,	0,95,675,952,1071,1271,1427,1664,
chr19	50655842	50657102	GLEAN_11194	1000	+	50655842	50657102	0	5	190,84,77,64,200,	0,291,721,878,1060,
chr19	50664370	50673470	GLEAN_11195	1000	+	50664370	50673470	0	11	151,207,134,138,105,126,201,121,182,87,81,	0,1232,2794,3062,6798,7075,7385,7704,7908,8175,9019,
chr19	50758551	50771063	GLEAN_11176	1000	-	50758551	50771063	0	22	111,90,120,134,178,141,173,211,60,141,39,96,99,79,125,69,53,124,93,76,85,37,	0,548,817,1012,1811,2071,2288,2864,3543,3697,3915,4566,4748,4913,5942,6706,7174,8325,10021,10489,10890,12475,
chr19	50894222	50895825	GLEAN_11204	1000	+	50894222	50895825	0	4	363,439,182,144,	0,643,1189,1459,
chr19	53781391	53959136	GLEAN_25972	1000	-	53781391	53959136	0	12	136,52,97,96,118,138,82,129,192,642,57,19,	0,1228,5641,6025,6898,9453,9924,10363,11135,78786,157560,177726,
chr19	54471981	54494019	GLEAN_08440	1000	+	54471981	54494019	0	31	24,120,128,137,203,152,103,87,117,57,105,165,216,316,174,103,218,182,139,116,100,109,190,78,86,82,149,95,94,171,73,	0,9573,10410,10815,11111,11679,12341,12668,12961,13452,13758,13960,14305,15048,15919,16452,16667,17800,18071,18455,18681,19124,19397,19815,20143,20660,20959,21190,21382,21633,21965,
chr19	56534236	56553869	GLEAN_25331	1000	+	56534236	56553869	0	19	66,150,171,114,107,117,223,57,141,91,152,79,165,228,107,81,92,159,64,	0,5839,6723,7489,8125,8689,10866,11267,12445,12739,13042,13292,14666,17194,17652,18302,18968,19197,19569,
chr19	56771232	56787499	GLEAN_25319	1000	-	56771232	56787499	0	7	195,90,41,154,162,60,465,	0,402,1606,4201,5507,15232,15802,
chr19	61602930	61651263	GLEAN_14680	1000	+	61602930	61651263	0	32	34,165,104,227,142,186,148,169,59,168,176,120,139,91,140,120,199,167,134,138,168,92,121,129,179,76,95,120,141,80,56,99,	0,2372,2876,5602,6399,7030,8304,10724,12764,13811,14341,14717,15077,17287,17862,18748,20199,22840,23769,25829,29279,39377,40160,40927,42597,43035,43181,44015,44240,46928,48060,48234,
chr2	3924687	3963306	GLEAN_23911	1000	-	3924687	3963306	0	51	147,243,188,298,108,54,108,54,108,54,108,108,162,54,54,108,54,54,54,54,108,99,45,54,54,54,54,99,54,99,54,108,54,99,45,99,54,45,54,45,54,54,54,54,54,54,81,114,51,203,79,	0,899,1514,2380,3605,3809,4157,4656,5191,5417,6307,7389,7612,7971,8304,8795,9888,10626,10763,12262,12526,12725,13363,13740,14258,14642,15007,15394,15649,16320,17011,17254,17481,17732,17978,18739,19239,19872,20339,20532,21005,21720,21923,22592,23399,23917,25722,27104,27637,27932,38540,
chr2	11756160	11818702	GLEAN_12225	1000	-	11756160	11818702	0	23	122,131,219,132,140,120,133,146,59,82,133,107,97,57,157,49,138,91,143,57,93,111,30,	0,360,677,3864,4488,5274,7987,10012,16492,18196,22100,22956,23138,25868,28567,33449,34517,37268,37441,38305,38519,61315,62512,
chr2	11853832	11897084	GLEAN_12228	1000	+	11853832	11897084	0	17	27,146,133,120,140,132,219,131,98,94,83,81,94,117,110,90,117,	0,6361,8399,11125,11891,12523,15624,16029,16398,26849,31203,31708,37383,40083,40775,42058,43135,
chr2	17031927	17035661	GLEAN_03402	1000	+	17031927	17035661	0	6	162,177,64,77,99,90,	0,587,1632,1826,2087,3644,
chr2	33346487	33408009	GLEAN_02397	1000	+	33346487	33408009	0	11	61,80,205,247,166,162,96,90,135,418,56,	0,818,3434,4399,15297,17446,21580,51805,59384,59965,61466,
chr2	35080968	35573423	GLEAN_18578	1000	-	35080968	35573423	0	39	154,144,263,147,136,206,161,156,274,653,145,63,244,75,215,255,141,66,45,66,66,62,93,211,102,109,61,294,604,396,201,194,168,189,147,174,117,111,67,	0,3933,4316,13510,16841,17468,23591,24248,24567,25241,32047,33202,41265,42306,43235,44411,48770,72172,73720,77064,78856,82650,82822,88803,100922,101286,102471,103752,105622,111999,112712,124217,125325,129764,152154,472866,473931,481343,492388,
chr2	45390984	45391626	GLEAN_02768	1000	-	45390984	45391626	0	1	642,	0,
chr2	66771861	66808476	GLEAN_07748	1000	+	66771861	66808476	0	5	31,500,528,165,282,	0,17351,19478,28280,36333,
chr2	67096273	67106012	GLEAN_21895	1000	+	67096273	67106012	0	7	105,138,109,212,69,69,189,	0,1211,6552,8287,9021,9213,9550,
chr2	67187880	67419948	GLEAN_21896	1000	+	67187880	67419948	0	42	195,79,104,92,76,98,68,153,74,93,146,136,71,60,78,168,55,122,2,108,27,168,108,104,24,245,64,78,185,79,144,90,144,107,117,151,247,191,129,207,117,87,	0,59567,61071,61959,63821,72914,87301,119082,122275,123867,125123,126154,127342,131877,133496,135149,135935,136709,143179,148750,151211,153225,159300,167535,169523,170786,172717,176993,178044,180560,182052,188091,191675,192330,197144,201810,206158,208456,210502,219759,221242,231981,
chr2	82583415	82593091	GLEAN_16156	1000	+	82583415	82593091	0	11	64,177,95,66,136,110,171,147,139,123,32,	0,2049,3867,4724,5389,6256,6511,7068,7761,8911,9644,
chr2	87598694	87697157	GLEAN_24555	1000	-	87598694	87697157	0	6	52,124,26,31,631,102,	0,7815,25562,54985,56822,98361,
chr2	96333133	96339385	GLEAN_15471	1000	+	96333133	96339385	0	9	578,61,96,162,126,221,44,83,42,	0,1563,1745,1960,2292,2829,4335,5916,6210,
chr2	106604944	106605178	GLEAN_22723	1000	+	106604944	106605178	0	1	234,	0,
chr2	108303285	108357754	GLEAN_22741	1000	+	108303285	108357754	0	10	288,380,265,47,178,76,89,203,106,159,	0,335,32478,34164,34442,38430,42008,44005,47274,54310,
chr2	109703819	109735097	GLEAN_22761	1000	+	109703819	109735097	0	13	57,147,176,130,81,93,136,86,136,98,194,142,111,	0,4665,4939,12178,15698,20942,23207,23815,27036,28148,29119,29829,31167,
chr2	111174334	111294445	GLEAN_22779	1000	+	111174334	111294445	0	21	363,69,109,179,167,271,94,105,152,139,144,297,237,268,130,129,138,126,122,193,132,	0,33487,51666,52744,62830,65019,75028,76484,80275,84960,86339,87406,88783,99638,102291,104267,107503,110650,111873,116654,119979,
chr2	112496393	112496627	GLEAN_14230	1000	-	112496393	112496627	0	1	234,	0,
chr2	115574571	115641719	GLEAN_06913	1000	-	115574571	115641719	0	20	1731,131,892,97,135,151,173,133,208,210,110,146,313,168,90,241,117,453,213,1146,	0,3468,3944,5306,5486,5708,6181,6492,7761,10621,12025,12219,13677,14698,15418,15801,39098,40405,42375,66002,
chr2	118134375	118136342	GLEAN_13004	1000	-	118134375	118136342	0	2	575,169,	0,1798,
chr2	118265730	118301097	GLEAN_12999	1000	-	118265730	118301097	0	17	195,218,87,163,215,165,207,459,169,134,202,137,193,143,190,134,688,	0,1946,3232,4027,5493,9012,12665,13940,14707,16463,16953,17623,20064,24255,25012,34096,34679,
chr2	118678755	118682045	GLEAN_16984	1000	+	118678755	118682045	0	4	505,152,84,120,	0,1111,2500,3170,
chr2	119437576	119451681	GLEAN_17014	1000	+	119437576	119451681	0	12	124,134,213,125,138,82,189,57,37,113,102,183,	0,4072,6978,7370,8069,9803,10488,11051,11248,12217,12419,13922,
chr2	119586322	119614403	GLEAN_17009	1000	-	119586322	119614403	0	10	95,155,171,92,114,142,69,97,154,90,	0,8349,10274,12689,16826,17854,18362,25985,26909,27991,
chr2	121442489	121452691	GLEAN_01828	1000	-	121442489	121452691	0	7	72,186,93,143,88,130,164,	0,1578,2342,2585,3303,4031,10038,
chr2	121461444	121464831	GLEAN_01848	1000	+	121461444	121464831	0	6	207,105,97,100,130,162,	0,375,1329,1644,2313,3225,
chr2	123116322	123231286	GLEAN_01820	1000	-	123116322	123231286	0	28	539,123,175,149,155,227,87,122,101,128,116,182,15,146,174,93,117,180,78,107,109,117,170,84,92,40,186,34,	0,1928,9704,28353,35908,37733,39346,44892,52126,53546,54096,57509,57910,60003,65181,66092,67398,68301,69649,71860,74527,78027,83030,92249,93972,105788,106481,114930,
chr2	123350065	123367563	GLEAN_01857	1000	+	123350065	123367563	0	11	94,144,132,89,115,167,181,106,73,78,105,	0,4252,7252,7750,9160,10961,13425,14257,15247,16700,17393,
chr2	124011898	124059769	GLEAN_01865	1000	+	124011898	124059769	0	9	250,117,135,154,111,97,57,117,1116,	0,2767,14371,41863,42833,44667,45245,46105,46755,
chr20	199945	479785	GLEAN_06415	1000	-	199945	479785	0	35	236,209,286,155,131,241,138,94,140,98,125,38,123,42,72,72,72,69,133,164,144,144,75,151,164,144,72,72,72,142,164,72,168,72,8,	0,2830,4282,5214,20856,22970,24707,31889,34531,38513,46197,46785,48326,48501,50894,60488,61360,63323,87432,88729,91962,92861,101026,102294,113824,115403,131034,134727,140838,153411,163284,170761,193820,195275,279832,
chr20	1912873	1959034	GLEAN_06412	1000	-	1912873	1959034	0	16	123,156,66,31,108,20,26,67,98,199,38,32,66,48,62,78,	0,2196,10008,13153,14548,14748,14876,18659,21587,23658,26381,27001,27392,36272,41232,46083,
chr20	9778278	9880990	GLEAN_07818	1000	+	9778278	9880990	0	11	73,78,71,59,115,79,116,103,143,171,240,	0,11354,26888,29186,81084,86555,90886,95060,97978,100095,102472,
chr20	9788219	9788531	GLEAN_07812	1000	-	9788219	9788531	0	1	312,	0,
chr20	13148003	13256240	GLEAN_01205	1000	-	13148003	13256240	0	13	108,151,101,199,134,18,45,73,128,85,100,69,46,	0,233,3828,5081,6506,8482,86220,88384,91401,95984,97703,98358,108191,
chr20	30518255	30543684	GLEAN_24262	1000	-	30518255	30543684	0	7	687,131,223,361,145,102,124,	0,1328,5861,6186,17102,24237,25305,
chr20	31619694	31635877	GLEAN_24268	1000	+	31619694	31635877	0	4	78,109,91,4,	0,11288,13088,16179,
chr20	31661090	31701088	GLEAN_24255	1000	-	31661090	31701088	0	4	21,61,107,147,	0,156,2854,39851,
chr20	32421714	32541445	GLEAN_10210	1000	+	32421714	32541445	0	12	107,61,108,115,95,49,73,76,90,81,102,42,	0,2744,40794,42168,44910,46728,53006,53691,89847,106084,113084,119689,
chr20	40352005	40448034	GLEAN_25424	1000	+	40352005	40448034	0	16	81,61,143,73,131,94,130,76,107,125,79,71,173,168,162,570,	0,58744,61243,62883,63787,65674,69401,76822,81425,82173,84519,86112,88560,91072,92133,95459,
chr20	62578126	62585744	GLEAN_01495	1000	+	62578126	62585744	0	4	122,84,103,99,	0,1134,4662,7519,
chr21	15170711	15272126	GLEAN_06402	1000	-	15170711	15272126	0	37	299,214,100,179,135,141,129,123,151,139,140,42,176,171,93,97,149,150,72,153,163,189,191,90,217,125,179,45,101,226,134,141,105,62,87,232,62,	0,5359,8129,10214,14763,16594,17566,18918,20152,20486,23482,24178,29048,30162,33747,34253,35498,36335,39570,41372,41857,43703,54267,55339,57215,60644,62771,63097,64020,65437,66358,68069,70984,77607,79275,83306,101353,
chr21	22181783	22273248	GLEAN_22624	1000	-	22181783	22273248	0	15	209,103,81,201,299,218,50,86,36,101,63,62,120,99,120,	0,661,2574,2735,7732,11457,16511,18724,20621,25579,27755,29335,38886,83031,91345,
chr21	26122639	26139747	GLEAN_06321	1000	+	26122639	26139747	0	13	40,47,68,117,87,81,26,89,102,89,173,85,85,	0,4043,5914,8765,10169,10612,12230,12691,13710,14799,15365,15816,17023,
chr21	26876253	26996401	GLEAN_00629	1000	-	26876253	26996401	0	20	194,123,259,102,169,1087,151,479,88,133,118,217,74,115,111,143,423,44,157,142,	0,2916,3272,6971,10730,11855,16015,20923,23596,29300,31855,34151,35843,44977,48669,49697,79630,97824,99264,120006,
chr21	29505002	29527945	GLEAN_22574	1000	+	29505002	29527945	0	14	133,143,172,101,160,136,85,157,125,143,148,123,186,111,	0,1110,3564,5788,8607,9985,12767,13198,13665,15939,18478,18710,21918,22832,
chr21	32538347	32562314	GLEAN_09358	1000	+	32538347	32562314	0	10	57,69,99,129,118,129,160,102,118,135,	0,12972,13472,14104,15665,16297,17073,18384,23452,23832,
chr21	41686770	41733877	GLEAN_06354	1000	-	41686770	41733877	0	13	54,86,160,87,40,76,106,96,124,122,111,105,6,	0,4375,4543,8407,15158,17069,20721,23095,30293,32330,35524,35870,47101,
chr21	49918825	49952272	GLEAN_04131	1000	-	49918825	49952272	0	15	111,227,191,143,170,159,103,132,156,117,78,618,99,56,142,	0,1301,1931,2773,3762,8909,10509,10713,12489,13073,13271,16382,20468,23420,33305,
chr21	52014365	52176158	GLEAN_07086	1000	-	52014365	52176158	0	10	359,163,68,166,41,99,118,126,25,95,	0,5171,10313,15914,19946,20325,40433,64249,123672,161698,
chr21	52240301	52254992	GLEAN_14220	1000	-	52240301	52254992	0	11	93,62,163,150,209,106,54,96,61,134,150,	0,4524,6144,6817,7141,9293,9770,10885,11846,12509,14541,
chr21	53904579	53955766	GLEAN_11481	1000	+	53904579	53955766	0	22	8,174,67,82,110,54,112,90,139,73,121,85,54,120,110,122,143,101,221,63,75,96,	0,14313,14889,17724,19549,20109,22938,23700,23880,25866,27275,28347,32970,33551,34790,37312,40403,42872,43170,47077,48996,51091,
chr21	55285789	55295144	GLEAN_09326	1000	-	55285789	55295144	0	2	179,298,	0,9057,
chr21	58945525	58967337	GLEAN_02986	1000	-	58945525	58967337	0	10	162,141,174,113,101,183,120,109,214,114,	0,1772,4347,4687,6627,7541,8676,14721,15962,21698,
chr21	60662100	60717744	GLEAN_14260	1000	+	60662100	60717744	0	4	249,42,183,1278,	0,36803,43380,54366,
chr21	61371444	61425068	GLEAN_14244	1000	-	61371444	61425068	0	36	132,29,106,118,118,85,98,597,63,217,82,140,137,106,78,90,80,95,149,106,125,106,245,111,243,134,120,167,80,249,201,100,149,96,84,63,	0,2609,2731,3187,3379,3580,3740,6179,7699,7875,9197,10409,11072,11718,13091,13446,16525,18453,19766,23438,23922,24421,24601,25851,28031,28637,29483,29678,32080,33553,35437,37455,43092,45594,47880,53561,
chr21	62269434	62296004	GLEAN_09161	1000	-	62269434	62296004	0	5	106,91,64,198,120,	0,2681,9548,10310,26450,
chr21	62456084	62475198	GLEAN_20498	1000	-	62456084	62475198	0	21	224,636,162,103,165,121,71,108,71,101,123,62,146,137,226,142,142,34,160,116,391,	0,6803,8088,8373,8583,9250,10026,10420,10624,11638,12548,13270,13408,13973,14488,14876,15811,16732,17212,17447,18723,
chr21	62994624	62999197	GLEAN_18189	1000	-	62994624	62999197	0	5	395,315,333,324,7,	0,526,1092,1499,4566,
chr22	11355941	11388853	GLEAN_23800	1000	+	11355941	11388853	0	29	130,111,167,123,158,85,99,63,193,98,201,130,158,216,239,73,111,130,104,189,111,82,151,162,193,225,121,68,78,	0,906,1683,3489,8372,12476,14567,14841,15772,19314,19572,20977,22808,23173,24290,25454,25639,26070,26377,27914,28964,29683,30516,31098,31389,31671,32376,32665,32834,
chr22	13298245	13302790	GLEAN_02782	1000	-	13298245	13302790	0	3	194,123,181,	0,1968,4364,
chr22	47375993	47402431	GLEAN_11501	1000	-	47375993	47402431	0	4	293,169,222,258,	0,3584,16371,26180,
chr22	48009196	48012927	GLEAN_20689	1000	+	48009196	48012927	0	2	851,205,	0,3526,
chr22	48043702	48046243	GLEAN_20694	1000	+	48043702	48046243	0	3	930,90,402,	0,1626,2139,
chr22	48367572	48372609	GLEAN_20699	1000	+	48367572	48372609	0	5	127,486,766,148,141,	0,1392,2861,4656,4896,
chr22	48798391	48799087	GLEAN_20713	1000	+	48798391	48799087	0	2	78,357,	0,339,
chr22	48929371	48943271	GLEAN_20719	1000	+	48929371	48943271	0	30	88,173,136,74,189,64,203,121,189,206,80,133,159,128,67,193,144,232,164,225,218,97,373,185,242,349,208,142,160,137,	0,209,466,684,1154,1440,1721,2012,2806,3326,3783,3952,4266,4504,8674,8990,9260,9623,9938,10188,10504,10820,11012,11467,11725,12044,12726,13031,13522,13763,
chr22	49398732	49409085	GLEAN_22088	1000	+	49398732	49409085	0	21	23,159,140,111,164,165,153,83,148,114,78,96,107,70,93,105,96,180,55,137,15,	0,2087,2552,2923,3561,3920,4163,4696,4863,5268,5514,5906,6091,6373,7537,7722,8181,9251,9690,9999,10338,
chr22	49997079	50089148	GLEAN_22102	1000	+	49997079	50089148	0	17	223,69,123,135,1056,120,3333,107,216,184,60,290,114,93,82,113,270,	0,17154,45642,50753,51466,53246,55286,76154,77035,80257,80953,81131,82823,84758,88251,89830,91799,
chr22	50149178	50291868	GLEAN_22104	1000	+	50149178	50291868	0	26	123,70,70,76,126,122,125,60,38,122,72,114,154,114,60,259,162,56,115,155,135,262,1111,189,76,162,	0,16581,21571,24936,29774,32711,35340,36597,41027,43569,46782,47550,48221,49263,51176,57976,58927,76523,78632,79402,84868,95437,131600,135515,137550,142528,
chr22	50800256	50830892	GLEAN_22066	1000	-	50800256	50830892	0	51	313,87,149,159,117,95,173,110,90,117,78,172,125,96,317,161,136,125,158,150,357,138,160,179,507,86,160,159,154,103,160,134,175,93,83,322,120,133,608,99,84,81,101,283,86,83,125,82,129,89,51,	0,926,1857,2082,2336,2695,2930,3217,3405,4083,4270,5239,5493,5982,6178,6596,7240,7462,7738,8040,8276,8724,9098,9338,10147,10824,11084,11431,11696,12022,12338,12858,13119,13478,13672,13972,14494,14692,14907,15811,16312,17819,18386,18712,19087,20886,21139,21346,21529,21736,30585,
chr22	50833462	50869510	GLEAN_22111	1000	+	50833462	50869510	0	7	96,68,80,62,35,77,89,	0,27734,33487,34467,34753,35786,35959,
chr22	51234111	51272799	GLEAN_19800	1000	+	51234111	51272799	0	54	3742,651,226,116,89,158,164,126,170,186,117,172,142,121,184,102,95,210,196,156,175,168,127,207,175,113,80,124,117,149,110,159,201,889,159,140,111,164,165,153,83,148,114,78,96,107,70,93,204,96,180,55,137,15,	0,5592,6842,7298,7738,7935,8638,9060,9278,10081,10802,11411,11728,11968,12381,12854,14558,14873,15312,15756,16233,16970,17363,17578,17982,18382,19453,20048,20581,20803,21199,21607,22287,23298,30303,30768,31139,31777,32136,32379,32912,33079,33484,33730,34122,34307,34589,35753,35938,36397,37586,38025,38334,38673,
chr22	51376146	51409222	GLEAN_01716	1000	+	51376146	51409222	0	17	43,164,109,183,148,56,179,175,155,91,48,156,142,68,185,190,35,	0,3785,6925,7330,8129,9220,14623,15229,15929,18040,20357,21028,23092,27992,29980,31295,33041,
chr22	52677872	52702056	GLEAN_01726	1000	+	52677872	52702056	0	6	306,125,97,82,131,159,	0,11595,17668,18337,21632,24025,
chr22	52779725	52814541	GLEAN_01699	1000	-	52779725	52814541	0	9	114,147,124,134,134,152,116,45,3,	0,6340,8013,8487,26871,27361,29978,32280,34813,
chr22	54282234	54284983	GLEAN_15989	1000	+	54282234	54284983	0	3	96,182,130,	0,654,2619,
chr22	54575830	54614670	GLEAN_15977	1000	-	54575830	54614670	0	8	138,145,111,215,305,182,129,26,	0,288,11783,14379,15406,16731,17805,38814,
chr22	58005963	58016018	GLEAN_25742	1000	+	58005963	58016018	0	5	53,127,219,129,96,	0,2162,6446,7889,9959,
chr22	58059540	58076962	GLEAN_25732	1000	-	58059540	58076962	0	24	131,99,139,98,172,143,69,126,104,76,244,96,189,68,134,158,87,93,76,80,72,81,53,37,	0,1760,2309,4081,4750,5193,6957,7324,7800,8958,9676,10871,11682,12087,12444,12668,13651,14092,14286,15271,15478,15789,16436,17385,
chr22	58135743	58137114	GLEAN_25745	1000	+	58135743	58137114	0	4	124,93,199,118,	0,222,459,1253,
chr22	58398540	58421817	GLEAN_07462	1000	+	58398540	58421817	0	9	361,58,140,194,169,144,143,166,260,	0,5373,6628,7444,8937,11006,12360,14246,23017,
chr23	5990453	5997501	GLEAN_19546	1000	-	5990453	5997501	0	5	131,97,88,146,171,	0,808,1235,3861,6877,
chr23	7536910	7586462	GLEAN_19535	1000	-	7536910	7586462	0	19	131,95,96,124,118,62,38,23,155,124,84,123,52,136,206,112,268,121,329,	0,569,1593,1900,3023,8750,9883,9974,13326,15790,19481,21109,22136,34590,39185,45847,47303,49035,49223,
chr23	7601234	7602026	GLEAN_19576	1000	+	7601234	7602026	0	1	792,	0,
chr23	7643242	7658674	GLEAN_19534	1000	-	7643242	7658674	0	6	28,87,39,135,208,52,	0,205,498,2686,4104,15380,
chr23	7879915	7888588	GLEAN_04662	1000	-	7879915	7888588	0	8	12,35,90,342,396,261,171,37,	0,700,868,1048,1781,7838,8340,8636,
chr23	8859886	8870872	GLEAN_09205	1000	+	8859886	8870872	0	6	171,222,110,89,681,122,	0,5269,8899,9281,9971,10864,
chr23	9058099	9083858	GLEAN_20562	1000	-	9058099	9083858	0	16	216,147,147,132,93,31,80,93,147,59,139,157,149,81,232,68,	0,553,1852,4725,5526,6244,6360,12149,13636,14016,14589,14930,16841,17668,20139,25691,
chr23	14847650	14852337	GLEAN_19834	1000	-	14847650	14852337	0	7	213,74,111,116,142,169,6,	0,556,907,1093,1318,2210,4681,
chr23	14867168	14930042	GLEAN_19889	1000	+	14867168	14930042	0	20	79,288,103,191,151,149,267,134,136,120,150,151,128,204,156,233,81,152,179,161,	0,39424,40102,40569,40851,42209,42609,44735,45011,45258,46666,46914,47161,48600,50000,50887,52316,60860,61825,62713,
chr23	17387175	17393306	GLEAN_11244	1000	-	17387175	17393306	0	3	428,177,418,	0,4798,5713,
chr23	18933529	18967265	GLEAN_22918	1000	-	18933529	18967265	0	12	129,168,148,132,116,116,112,249,172,158,368,385,	0,5719,8130,9657,11513,14298,15086,25764,28026,28940,32148,33351,
chr23	20349896	20355395	GLEAN_02525	1000	-	20349896	20355395	0	12	112,200,86,109,98,79,98,135,140,203,82,29,	0,431,1010,1347,1675,2197,2414,2602,2961,3206,3523,5470,
chr23	21253686	21266442	GLEAN_18017	1000	+	21253686	21266442	0	5	109,270,282,111,14,	0,1805,9435,10087,12742,
chr23	21318841	21326358	GLEAN_18018	1000	+	21318841	21326358	0	5	109,270,282,111,14,	0,1449,5645,6426,7503,
chr23	21480577	21484082	GLEAN_18001	1000	-	21480577	21484082	0	4	155,282,246,79,	0,448,1162,3426,
chr23	21905520	21929825	GLEAN_03485	1000	-	21905520	21929825	0	27	173,51,150,226,84,69,112,89,97,132,104,9,150,235,216,128,245,111,166,152,96,247,155,148,229,103,85,	0,1021,2346,2594,3071,3355,3569,4116,4297,4651,5133,14317,14438,15134,15817,16202,16488,17777,18655,19621,19894,20881,21339,22100,23586,24027,24220,
chr23	22032975	22042097	GLEAN_03508	1000	+	22032975	22042097	0	12	43,76,91,144,120,96,153,182,46,138,165,30,	0,352,515,826,1107,1319,1626,6880,7218,7360,7754,9092,
chr23	22140922	22153107	GLEAN_03480	1000	-	22140922	22153107	0	25	167,73,65,169,33,71,75,172,113,125,84,149,140,86,101,123,102,117,75,111,38,127,102,47,73,	0,309,469,736,987,2317,2501,2672,2966,3264,3534,3880,4114,4554,4740,5197,5553,6451,6646,7431,7627,7812,8100,8419,12112,
chr23	22307320	22310649	GLEAN_03475	1000	-	22307320	22310649	0	8	5,48,33,90,276,276,270,64,	0,167,354,823,1031,2209,2683,3265,
chr23	22479286	22482752	GLEAN_03469	1000	-	22479286	22482752	0	8	5,48,33,105,276,276,270,73,	0,170,357,817,1038,2337,2810,3393,
chr23	22536162	22540561	GLEAN_03517	1000	+	22536162	22540561	0	5	366,23,92,349,187,	0,2053,2290,3818,4212,
chr23	24017983	24029189	GLEAN_26428	1000	+	24017983	24029189	0	30	387,135,139,47,42,85,101,128,165,82,120,109,95,91,125,104,159,91,106,71,126,105,69,79,128,156,207,112,326,69,	0,1616,1839,2045,2284,2415,2713,2955,4528,4901,5458,5671,5872,6196,6484,6692,6875,7148,7366,7557,7717,8132,8319,8525,8729,9186,9419,9709,9927,11137,
chr23	24203732	24218037	GLEAN_00716	1000	-	24203732	24218037	0	41	142,133,84,99,90,103,75,91,187,94,60,168,233,172,114,157,76,210,90,52,210,140,71,112,198,75,127,159,186,183,177,116,133,106,97,83,89,71,202,199,65,	0,283,699,966,1147,1373,2837,3052,3279,3542,4797,5223,5465,5911,6174,6387,6700,6953,7310,7498,7789,8110,8519,8681,8884,9569,9817,10202,10526,10833,11142,11429,12056,12298,12543,12820,13095,13267,13527,13915,14240,
chr23	24242831	24257328	GLEAN_00714	1000	-	24242831	24257328	0	41	142,133,84,99,90,103,75,91,187,94,60,168,233,172,114,157,76,210,90,52,210,191,71,112,198,75,127,159,186,183,177,116,133,106,97,83,89,71,199,199,65,	0,283,699,965,1146,1372,2836,3051,3278,3542,4845,5265,5507,5952,6209,6423,6739,6992,7349,7537,7827,8097,8556,8718,8921,9605,9853,10238,10562,10869,11178,11465,12235,12477,12722,12999,13286,13458,13718,14107,14432,
chr23	24269777	24279729	GLEAN_00712	1000	-	24269777	24279729	0	27	201,141,219,111,211,127,148,105,138,138,231,123,213,97,147,107,85,146,129,191,54,75,115,118,110,104,22,	0,296,616,910,1173,1514,1722,2193,2433,2721,3222,4739,4940,5338,5510,5993,6292,7018,7357,7653,7945,8287,8465,8672,8889,9749,9930,
chr23	24280456	24285620	GLEAN_00721	1000	+	24280456	24285620	0	10	75,70,146,75,38,320,145,55,103,98,	0,1403,1565,2193,2389,2612,3056,3351,3654,5066,
chr23	24292575	24303862	GLEAN_00710	1000	-	24292575	24303862	0	18	171,50,127,92,77,166,112,95,141,90,141,139,134,102,174,186,210,46,	0,308,516,818,1042,1230,1513,1716,1935,4909,5790,6537,7752,8081,8263,10107,10871,11241,
chr23	24902263	24903399	GLEAN_21660	1000	+	24902263	24903399	0	3	76,270,299,	0,371,837,
chr23	27024166	27028565	GLEAN_07255	1000	-	27024166	27028565	0	5	187,349,92,23,366,	0,232,2017,2323,4033,
chr23	34931046	35072202	GLEAN_04191	1000	-	34931046	35072202	0	7	615,29,78,22,180,109,41,	0,35398,88975,90134,110017,140626,141115,
chr23	40518749	40522855	GLEAN_19415	1000	-	40518749	40522855	0	8	77,78,122,82,32,59,61,263,	0,527,679,1102,1565,3027,3685,3843,
chr23	47108586	47115831	GLEAN_17034	1000	-	47108586	47115831	0	8	402,156,143,118,138,185,82,174,	0,612,2245,3609,4052,5891,6797,7071,
chr23	48052727	48087062	GLEAN_13314	1000	-	48052727	48087062	0	7	159,144,211,173,257,667,72,	0,891,2469,7240,8506,32762,34263,
chr23	48555635	48578310	GLEAN_13312	1000	-	48555635	48578310	0	16	204,87,152,115,154,138,148,91,74,211,82,156,177,1197,36,41,	0,876,2000,2722,5329,6104,7470,8159,9240,10221,11680,12142,12659,14702,22223,22634,
chr24	9035949	9043146	GLEAN_09041	1000	+	9035949	9043146	0	4	34,815,121,308,	0,2808,5256,6889,
chr24	20846327	20849587	GLEAN_04223	1000	+	20846327	20849587	0	3	420,148,539,	0,651,2721,
chr24	32410224	32429720	GLEAN_26112	1000	+	32410224	32429720	0	13	63,116,146,108,110,144,128,198,160,81,90,108,108,	0,5703,6443,6681,6975,8285,9086,14140,15564,17438,17607,18550,19388,
chr24	32448113	32469854	GLEAN_26113	1000	+	32448113	32469854	0	20	102,77,85,57,87,141,104,90,106,112,41,61,129,107,120,78,105,69,226,80,	0,738,3160,4480,5904,10359,10799,12845,13025,13835,15818,16102,16800,17399,19231,19839,20214,20549,20701,21661,
chr24	35399977	35458379	GLEAN_09005	1000	+	35399977	35458379	0	8	146,123,176,1914,363,33,129,338,	0,686,28828,38128,55110,56793,57086,58064,
chr24	35732141	35735901	GLEAN_09006	1000	+	35732141	35735901	0	3	184,162,173,	0,663,3587,
chr24	35846485	35853635	GLEAN_09008	1000	+	35846485	35853635	0	3	16,227,576,	0,5369,6574,
chr24	47562560	47567653	GLEAN_03521	1000	+	47562560	47567653	0	15	3,119,101,236,186,27,246,108,185,208,111,50,97,153,147,	0,793,1014,1372,1697,2270,2373,3024,3255,3695,3985,4224,4388,4654,4946,
chr24	48338806	48422899	GLEAN_06265	1000	-	48338806	48422899	0	18	168,99,71,103,143,115,114,98,110,104,162,76,150,134,120,22,290,18,	0,5318,5954,14895,23293,25942,28426,28837,29032,31741,32144,33931,36398,39148,46758,51896,57219,84075,
chr24	55621018	55636658	GLEAN_22962	1000	-	55621018	55636658	0	15	132,132,132,114,136,200,222,87,71,79,90,93,66,83,43,	0,882,1301,3506,5438,5989,6292,8008,9484,10567,11558,11730,11923,14163,15597,
chr24	56838632	56841329	GLEAN_23001	1000	+	56838632	56841329	0	2	58,107,	0,2590,
chr25	212320	221284	GLEAN_23195	1000	-	212320	221284	0	8	100,142,154,103,192,156,302,6,	0,621,3232,3669,3959,4749,8547,8958,
chr25	444665	449370	GLEAN_23214	1000	+	444665	449370	0	3	79,184,205,	0,4176,4500,
chr25	579333	598465	GLEAN_23218	1000	+	579333	598465	0	6	252,109,92,96,126,30,	0,9447,10141,11810,14087,19102,
chr25	693136	695167	GLEAN_23192	1000	-	693136	695167	0	3	307,106,55,	0,1644,1976,
chr25	2062244	2070271	GLEAN_04939	1000	+	2062244	2070271	0	10	689,132,121,127,154,112,81,115,62,153,	0,2173,2385,3872,4198,4481,5158,5719,7115,7874,
chr25	2922832	2927615	GLEAN_04968	1000	+	2922832	2927615	0	7	16,119,199,155,111,70,146,	0,2744,2967,3783,4057,4269,4637,
chr25	3106820	3109286	GLEAN_04971	1000	+	3106820	3109286	0	4	148,139,140,104,	0,1619,1963,2362,
chr25	11100753	11129519	GLEAN_05832	1000	-	11100753	11129519	0	15	53,169,90,174,81,94,141,155,181,78,34,228,42,45,349,	0,1760,2040,2965,7427,8342,9700,9939,10919,12896,14557,15368,16323,16478,28417,
chr25	13275193	13328235	GLEAN_00416	1000	+	13275193	13328235	0	23	24,74,66,81,147,190,69,79,85,49,102,126,51,64,89,106,172,119,122,93,97,105,218,	0,18300,18879,21160,23171,24724,27339,28932,33484,34630,34821,35775,39058,43990,45232,46599,48577,49335,49730,50966,51146,52021,52824,
chr25	14392919	14443946	GLEAN_02434	1000	-	14392919	14443946	0	10	8,144,99,64,93,153,103,28,157,93,	0,331,3517,6970,7987,10894,11868,23143,44400,50934,
chr25	14446987	14447335	GLEAN_02433	1000	-	14446987	14447335	0	1	348,	0,
chr25	17092104	17133988	GLEAN_13940	1000	-	17092104	17133988	0	29	133,173,109,209,124,89,129,162,213,213,249,153,105,207,145,213,172,124,138,207,132,109,161,70,122,194,115,174,210,	0,8919,9171,10564,11208,11717,12108,13036,13419,13981,16168,16673,16914,18530,22294,24327,25984,26564,27867,29306,29604,32120,33583,33872,34064,35821,38749,40365,41674,
chr25	17841050	17851218	GLEAN_26144	1000	-	17841050	17851218	0	3	45,113,1006,	0,1357,9162,
chr25	19362442	19375010	GLEAN_14323	1000	-	19362442	19375010	0	4	82,139,169,96,	0,1366,3853,12472,
chr25	21517989	21520332	GLEAN_00818	1000	-	21517989	21520332	0	7	113,181,95,127,98,126,148,	0,238,915,1134,1776,1962,2195,
chr25	21607565	21610435	GLEAN_00814	1000	-	21607565	21610435	0	8	96,200,175,84,161,55,212,112,	0,185,549,840,1257,1548,2461,2758,
chr25	21667715	21681452	GLEAN_00811	1000	-	21667715	21681452	0	18	522,183,213,240,204,366,162,261,168,82,94,92,114,97,46,102,72,132,	0,604,1719,5009,5571,5861,7684,7979,8414,9361,9543,11701,11899,12170,12397,13152,13351,13605,
chr25	27469104	27478617	GLEAN_04384	1000	+	27469104	27478617	0	14	126,72,105,165,106,81,230,136,108,151,169,216,130,227,	0,674,822,1967,5304,6226,6458,7012,7370,7605,7868,8114,9069,9286,
chr25	27617028	27642557	GLEAN_04389	1000	+	27617028	27642557	0	9	92,140,46,95,89,32,95,84,65,	0,9520,9742,12627,13056,15294,20089,23891,25464,
chr25	27682871	27691792	GLEAN_04390	1000	+	27682871	27691792	0	14	137,64,135,174,104,111,160,83,97,136,146,103,73,73,	0,572,1970,2948,3691,4388,4714,4959,5928,6341,6577,7427,8517,8848,
chr25	27998217	28008025	GLEAN_23822	1000	-	27998217	28008025	0	15	40,148,101,124,102,130,104,33,35,205,182,145,155,25,13,	0,333,593,1207,1465,1817,2447,3119,4668,6342,6749,7128,7985,8227,9795,
chr25	28042639	28046111	GLEAN_23826	1000	+	28042639	28046111	0	6	85,18,166,272,167,324,	0,384,2095,2490,2849,3148,
chr25	28153248	28155783	GLEAN_23817	1000	-	28153248	28155783	0	6	413,163,100,109,156,166,	0,917,1438,1612,1989,2369,
chr25	28602368	28606142	GLEAN_11799	1000	-	28602368	28606142	0	5	129,165,201,130,128,	0,1265,1993,2901,3646,
chr25	33006081	33018507	GLEAN_01233	1000	+	33006081	33018507	0	9	66,169,84,110,126,78,100,152,132,	0,3444,5115,5660,7178,9516,10505,10947,12294,
chr25	33182465	33183748	GLEAN_01235	1000	+	33182465	33183748	0	3	352,64,190,	0,939,1093,
chr25	33404650	33410749	GLEAN_01225	1000	-	33404650	33410749	0	15	147,113,156,92,141,73,208,110,103,123,105,138,117,235,80,	0,232,426,772,2205,2436,2992,3380,3653,3846,4224,4538,5069,5281,6019,
chr25	33456290	33480979	GLEAN_01223	1000	-	33456290	33480979	0	6	101,68,86,101,79,126,	0,16688,17485,22979,23899,24563,
chr25	34761662	34762292	GLEAN_11463	1000	-	34761662	34762292	0	1	630,	0,
chr25	35459478	35466999	GLEAN_08164	1000	-	35459478	35466999	0	4	57,3,179,178,	0,3068,5064,7343,
chr25	36236761	36239081	GLEAN_22534	1000	-	36236761	36239081	0	9	107,217,202,67,163,64,107,39,57,	0,189,496,1031,1177,1422,1791,2013,2263,
chr25	36672949	36675580	GLEAN_22519	1000	-	36672949	36675580	0	10	141,101,93,115,48,63,89,132,126,67,	0,221,415,591,782,1122,1284,1698,2224,2564,
chr25	36688132	36692429	GLEAN_22561	1000	+	36688132	36692429	0	4	55,92,127,1070,	0,1050,1413,3227,
chr25	37984868	38006880	GLEAN_04788	1000	+	37984868	38006880	0	23	225,150,126,175,101,102,146,314,146,156,150,158,128,103,97,80,57,181,136,93,107,120,144,	0,1117,2090,5621,5917,7169,8445,11332,11975,12545,13168,13406,14336,15274,17960,18131,18800,19254,19720,20615,21386,21652,21868,
chr25	38240421	38292793	GLEAN_16245	1000	-	38240421	38292793	0	12	73,155,72,102,149,113,81,119,67,65,83,40,	0,350,583,737,4466,4700,5589,8185,11371,11838,13406,52332,
chr25	38947212	38949782	GLEAN_16265	1000	+	38947212	38949782	0	6	11,13,186,439,182,144,	0,727,959,1585,2113,2426,
chr25	41680369	41732090	GLEAN_15415	1000	+	41680369	41732090	0	9	209,186,157,147,194,167,285,225,257,	0,36504,47706,48256,48829,49403,49673,50730,51464,
chr26	8964473	8972739	GLEAN_07980	1000	-	8964473	8972739	0	2	1444,5,	0,8261,
chr26	12418814	12424441	GLEAN_01887	1000	-	12418814	12424441	0	5	38,213,107,137,111,	0,1587,5008,5284,5516,
chr26	12491105	12552373	GLEAN_01886	1000	-	12491105	12552373	0	22	43,79,39,119,43,114,46,85,84,77,46,96,77,38,114,46,85,84,77,46,96,77,	0,2191,11103,16264,18582,20473,22545,28494,29178,30303,34599,34756,36187,37858,45577,47541,53495,54179,55304,59603,59760,61191,
chr26	15336109	15393737	GLEAN_01874	1000	-	15336109	15393737	0	15	68,77,84,147,69,140,131,95,167,132,78,161,123,196,96,	0,3745,3949,4484,7487,10391,19194,20852,25762,28111,31301,32391,35353,48240,57532,
chr26	18740446	18770729	GLEAN_10832	1000	+	18740446	18770729	0	4	27,103,162,752,	0,20120,28360,29531,
chr26	20934136	20935731	GLEAN_10861	1000	+	20934136	20935731	0	6	74,144,391,62,61,147,	0,403,640,1170,1312,1448,
chr26	20969845	21080198	GLEAN_10854	1000	-	20969845	21080198	0	39	281,129,181,114,102,131,151,206,247,161,226,154,95,72,124,65,177,94,237,83,126,124,203,89,141,190,195,99,212,166,224,148,55,61,109,119,132,67,96,	0,756,1036,1365,1740,2040,2259,3270,3598,3975,4642,8220,8607,8847,9111,9320,9709,10255,10631,11517,11869,12284,12848,14003,14412,15144,15544,16321,17054,17691,18384,18935,22825,24061,24626,25273,29796,108751,110257,
chr26	21401743	21410178	GLEAN_10850	1000	-	21401743	21410178	0	13	159,93,107,636,111,129,142,116,166,137,125,56,120,	0,331,596,889,1626,2044,2469,2731,4590,5168,5401,5636,8315,
chr26	21737499	21769625	GLEAN_22377	1000	+	21737499	21769625	0	25	102,132,168,162,124,182,108,207,125,61,147,252,135,195,171,220,150,116,542,63,109,90,106,178,61,	0,1067,2149,3759,5160,5679,9188,10397,11255,11553,12234,14082,14859,15485,16614,17568,18584,19152,20848,22308,27397,29094,29362,29891,32065,
chr26	22305829	22346932	GLEAN_07795	1000	+	22305829	22346932	0	54	52,45,105,132,48,36,48,144,159,72,72,69,162,78,45,219,219,30,27,27,63,105,63,36,54,36,36,63,36,72,27,36,36,81,36,78,216,54,60,33,75,51,126,138,69,120,90,111,147,339,138,63,63,53,	0,2009,2955,4534,5685,6604,7809,9180,10555,11301,12645,13687,15036,15571,16782,17891,18683,19236,19645,20906,21035,21808,22205,22893,23542,23839,24383,24990,26256,26565,27398,28363,30150,30423,31737,32295,33281,33648,34321,35049,35158,35540,36052,36689,37156,37512,38151,38340,38809,39223,40056,40410,40625,41050,
chr26	29350139	29368163	GLEAN_25163	1000	-	29350139	29368163	0	9	458,133,83,138,85,127,31,107,239,	0,859,1622,2707,3663,4390,5423,6554,17785,
chr26	36109751	36118259	GLEAN_24606	1000	-	36109751	36118259	0	7	54,166,104,136,142,136,36,	0,367,2783,3726,4869,6646,8472,
chr26	39220075	39276914	GLEAN_09758	1000	+	39220075	39276914	0	9	493,100,205,195,33,115,58,96,169,	0,29515,30047,49268,50482,52089,52824,55154,56670,
chr26	40075393	40129862	GLEAN_01567	1000	-	40075393	40129862	0	3	306,779,94,	0,52008,54375,
chr26	47192659	47196345	GLEAN_17025	1000	+	47192659	47196345	0	5	152,85,110,153,46,	0,531,2389,2567,3640,
chr27	1808636	1857213	GLEAN_06268	1000	-	1808636	1857213	0	28	512,123,175,143,158,203,87,122,101,128,116,194,146,171,93,117,180,78,107,115,117,164,57,77,64,267,249,37,	0,2683,5906,11828,14050,14763,15611,16347,16640,16899,17390,22306,22683,24527,25395,26323,27106,27497,30407,31426,34033,36411,38838,40646,42161,43783,44621,48540,
chr27	32229235	32261644	GLEAN_16043	1000	+	32229235	32261644	0	6	377,440,790,1728,109,219,	0,18181,19816,21829,24135,32190,
chr27	33849878	33865706	GLEAN_07899	1000	+	33849878	33865706	0	12	165,70,301,75,90,94,116,56,86,129,80,109,	0,7747,7948,8931,9757,9984,10724,11563,12012,15248,15460,15719,
chr27	34327119	34571958	GLEAN_12507	1000	+	34327119	34571958	0	5	102,90,157,228,101,	0,58624,132876,160724,244738,
chr27	35591380	35642107	GLEAN_16429	1000	+	35591380	35642107	0	22	105,95,118,70,31,28,90,125,108,130,195,115,124,152,62,110,50,100,148,128,91,66,	0,14607,16391,19494,31170,31768,32197,34945,38368,39642,40004,40753,41469,42136,42453,43491,44629,44765,45037,46884,49247,50661,
chr27	36260974	36294239	GLEAN_16418	1000	-	36260974	36294239	0	18	157,78,94,163,80,109,153,83,154,134,170,172,141,82,140,104,68,129,	0,2147,4857,5775,7433,11268,12803,13967,15399,23922,24818,25448,26191,26800,28796,29684,32347,33136,
chr27	39869849	39871804	GLEAN_11437	1000	-	39869849	39871804	0	3	306,137,172,	0,1522,1783,
chr28	3339559	3525347	GLEAN_01127	1000	+	3339559	3525347	0	16	126,94,154,99,68,66,122,88,88,104,127,93,84,127,120,156,	0,98450,116312,143667,144021,144340,152694,153802,157074,158200,162621,175175,175584,177521,181325,185632,
chr28	11804065	11838246	GLEAN_04987	1000	+	11804065	11838246	0	23	176,191,80,189,143,122,194,140,764,102,158,82,74,177,189,181,59,123,123,148,176,162,231,	0,1020,2197,4326,5129,5990,6786,7972,11141,12118,13047,16203,18138,18862,21783,22060,22438,25279,29326,30413,31083,33257,33950,
chr28	22779446	22785582	GLEAN_25027	1000	-	22779446	22785582	0	2	12,63,	0,6073,
chr28	24215629	24232263	GLEAN_16587	1000	-	24215629	24232263	0	5	270,130,68,154,32,	0,944,1746,2312,16602,
chr28	24397551	24448818	GLEAN_16585	1000	-	24397551	24448818	0	17	145,234,156,184,100,96,120,149,305,234,156,184,100,96,120,149,142,	0,1740,5143,7369,12429,14332,16103,16529,17578,20639,23593,30115,30411,31105,33186,38973,51125,
chr28	25255785	25288168	GLEAN_02585	1000	-	25255785	25288168	0	15	36,108,81,158,187,96,132,9,57,144,204,126,75,134,40,	0,1006,1403,1803,2047,2560,4162,6054,8435,9610,10138,11280,11965,14106,32343,
chr28	27323249	27488220	GLEAN_23916	1000	-	27323249	27488220	0	16	2516,292,336,160,232,94,162,142,116,122,932,133,82,116,109,621,	0,5395,7851,8771,9247,34503,37755,41089,43166,45285,46402,50250,52793,53118,63847,164350,
chr28	28525618	28647391	GLEAN_14083	1000	-	28525618	28647391	0	32	104,110,110,128,144,197,171,149,184,147,134,163,151,90,113,142,124,1020,93,104,176,128,133,126,185,313,260,184,144,163,69,304,	0,1566,2338,2836,3204,8907,9993,10975,11703,14026,14834,15076,18580,18916,19625,21000,21479,22424,24800,26782,27222,28395,28953,31272,33358,37938,39462,57353,58099,59510,71147,121469,
chr28	33982231	33993200	GLEAN_14330	1000	-	33982231	33993200	0	8	85,172,189,109,142,112,100,129,	0,2114,2723,4368,7617,8157,9759,10840,
chr28	34096932	34107904	GLEAN_14329	1000	-	34096932	34107904	0	8	85,172,189,109,142,112,100,129,	0,2114,2723,4368,7620,8160,9762,10843,
chr29	25076003	25094099	GLEAN_06698	1000	+	25076003	25094099	0	5	86,253,228,129,420,	0,3892,13182,16077,17676,
chr29	25099015	25105314	GLEAN_06680	1000	-	25099015	25105314	0	13	1332,164,214,173,87,119,92,154,160,164,164,84,117,	0,1416,2223,2534,3010,3218,3438,3755,4040,4453,5009,5468,6182,
chr29	29167436	29228766	GLEAN_19462	1000	+	29167436	29228766	0	18	105,174,124,113,197,221,168,131,75,159,129,100,153,36,86,75,156,102,	0,33552,34570,39718,40883,41662,42917,45975,46970,48349,49167,52431,53945,55474,58041,58807,59371,61228,
chr29	30200904	30202964	GLEAN_19471	1000	+	30200904	30202964	0	3	237,103,392,	0,1143,1668,
chr29	32988873	32992076	GLEAN_26690	1000	+	32988873	32992076	0	3	55,191,33,	0,1880,3170,
chr29	33168819	33196152	GLEAN_26682	1000	-	33168819	33196152	0	5	5089,8684,188,157,57,	0,5126,14720,15331,27276,
chr29	33204285	33213784	GLEAN_26681	1000	-	33204285	33213784	0	10	159,125,173,214,130,144,143,64,159,12,	0,381,593,3278,3898,6542,7196,7495,8237,9487,
chr29	33214878	33224215	GLEAN_26680	1000	-	33214878	33224215	0	9	1148,87,111,110,470,101,316,191,82,	0,1518,1781,2039,3016,4338,4604,7623,9255,
chr29	33235438	33244169	GLEAN_26678	1000	-	33235438	33244169	0	22	204,131,99,88,98,89,68,132,126,152,142,156,96,111,70,171,124,68,111,258,172,22,	0,287,707,1273,1477,1646,2275,2796,3012,3218,3787,4091,4599,4935,5124,5387,5776,6064,7156,7361,7700,8709,
chr29	33255056	33269407	GLEAN_26676	1000	-	33255056	33269407	0	25	110,101,113,114,75,77,65,244,102,97,144,80,127,236,154,181,97,88,70,66,180,128,109,105,38,	0,199,757,994,1259,1442,1708,2615,3033,3416,3605,3968,4149,4358,4812,5519,5922,6105,6367,7264,7802,10522,10899,11153,14313,
chr29	33269838	33274254	GLEAN_26675	1000	-	33269838	33274254	0	2	2977,80,	0,4336,
chr29	33386814	33397783	GLEAN_26666	1000	-	33386814	33397783	0	21	39,61,183,73,43,116,59,108,56,69,37,110,108,89,70,81,105,84,160,184,28,	0,151,343,834,1489,1658,1881,2056,2290,2449,3011,4858,5142,5373,5611,5774,5978,6191,6938,7311,10941,
chr29	37223181	37236784	GLEAN_18964	1000	-	37223181	37236784	0	4	41,98,427,55,	0,1357,4978,13548,
chr29	37446403	37447645	GLEAN_18954	1000	-	37446403	37447645	0	4	126,56,145,75,	0,291,930,1167,
chr29	37596508	37622779	GLEAN_19019	1000	+	37596508	37622779	0	18	79,125,98,58,107,194,89,156,63,43,125,39,74,109,107,60,127,150,	0,3077,3689,4155,7543,10343,11179,12706,13374,14395,17804,18716,19748,23284,23646,24580,25282,26121,
chr29	38296533	38297273	GLEAN_19039	1000	+	38296533	38297273	0	2	123,147,	0,593,
chr29	38713874	38717704	GLEAN_10958	1000	-	38713874	38717704	0	8	147,94,156,58,79,105,212,31,	0,240,778,1102,2428,2643,2909,3799,
chr29	39056811	39065263	GLEAN_10967	1000	+	39056811	39065263	0	3	337,1465,208,	0,6005,8244,
chr29	39072494	39078241	GLEAN_10968	1000	+	39072494	39078241	0	4	110,85,424,677,	0,221,1369,5070,
chr29	39595672	39613074	GLEAN_10978	1000	+	39595672	39613074	0	21	71,77,74,102,75,62,52,92,100,79,131,95,108,67,101,67,96,163,137,114,165,	0,9852,11447,11650,11843,12043,12865,13178,13421,13603,13775,14158,14325,14908,15277,15966,16114,16435,16753,16990,17237,
chr29	39744424	39748217	GLEAN_10943	1000	-	39744424	39748217	0	7	111,135,224,105,231,127,81,	0,190,406,1229,1966,2327,3712,
chr29	39818103	39823415	GLEAN_10987	1000	+	39818103	39823415	0	5	99,180,189,177,237,	0,2966,4247,4796,5075,
chr29	39920186	39923116	GLEAN_10935	1000	-	39920186	39923116	0	10	131,97,82,50,51,136,110,72,80,223,	0,205,459,644,1636,1787,2013,2318,2468,2707,
chr29	39928012	39930267	GLEAN_10934	1000	-	39928012	39930267	0	4	228,78,133,194,	0,331,953,2061,
chr29	40780776	40811131	GLEAN_15281	1000	-	40780776	40811131	0	25	79,95,82,83,82,74,72,100,50,129,60,120,87,82,101,65,66,100,73,107,117,178,77,65,112,	0,837,1273,1702,1872,2443,3653,5861,7143,7949,9262,9407,13569,13824,14471,15098,15470,16505,18226,19320,23078,24403,24956,25800,30243,
chr29	40988836	41004253	GLEAN_15288	1000	+	40988836	41004253	0	7	141,140,172,102,138,78,192,	0,2937,7925,10586,12074,13452,15225,
chr29	41018682	41038272	GLEAN_00579	1000	+	41018682	41038272	0	9	212,106,117,165,135,153,114,93,87,	0,1642,4813,6557,13747,15537,17174,17621,19503,
chr29	41721668	41741796	GLEAN_14123	1000	+	41721668	41741796	0	16	87,74,130,111,55,111,111,111,111,56,70,149,90,142,72,137,	0,220,2123,4604,5623,6517,9055,9719,10561,12612,14527,15218,16885,18375,19194,19991,
chr29	43877622	43886318	GLEAN_26083	1000	+	43877622	43886318	0	9	74,160,124,119,227,123,145,99,168,	0,2072,4014,4549,5848,7672,8117,8347,8528,
chr29	44182483	44196303	GLEAN_11546	1000	+	44182483	44196303	0	6	33,150,183,153,91,212,	0,7999,9841,10698,11429,13608,
chr29	44590178	44592034	GLEAN_22228	1000	+	44590178	44592034	0	4	19,92,57,168,	0,1173,1504,1688,
chr29	44690744	44758314	GLEAN_07203	1000	-	44690744	44758314	0	22	78,135,70,117,172,132,83,161,174,232,98,183,123,199,151,109,102,130,194,143,69,67,	0,793,1067,1222,2011,2875,4430,6944,11373,12169,12763,13382,14435,16186,17374,18834,25519,27501,28330,30075,38167,67503,
chr29	44810287	44821056	GLEAN_07201	1000	-	44810287	44821056	0	17	60,87,159,105,75,192,110,64,217,72,167,93,91,172,112,194,127,	0,542,731,992,1593,2050,2338,3241,4234,5866,6121,6410,6614,7328,7868,8056,10642,
chr29	44821929	44826089	GLEAN_07200	1000	-	44821929	44826089	0	9	271,123,133,177,61,210,66,233,187,	0,363,677,906,1184,1466,2031,2176,3973,
chr3	3531191	3559988	GLEAN_14885	1000	+	3531191	3559988	0	11	109,146,130,135,197,141,189,88,142,113,95,	0,2048,12526,13457,14924,15780,19648,20068,23793,26858,28702,
chr3	4197501	4240895	GLEAN_00302	1000	+	4197501	4240895	0	33	40,114,74,81,77,110,110,100,136,83,151,67,76,83,140,86,139,163,147,190,96,89,124,90,110,78,69,137,187,111,162,195,60,	0,5221,5520,8799,10353,11164,15483,17163,18109,19538,24917,26007,27019,28998,30152,31004,31204,34329,34593,35479,35791,37039,37517,38525,38781,39700,39944,40529,40897,41173,41821,42883,43334,
chr3	4309494	4311376	GLEAN_00297	1000	-	4309494	4311376	0	3	65,156,172,	0,210,1710,
chr3	4613802	4615417	GLEAN_00311	1000	+	4613802	4615417	0	4	180,175,103,142,	0,594,1077,1473,
chr3	8281924	8291266	GLEAN_22600	1000	+	8281924	8291266	0	14	95,107,191,121,113,75,78,86,120,130,96,84,58,38,	0,888,3977,5697,5966,6500,6744,6963,7253,8054,8576,8842,9057,9304,
chr3	9805692	9808784	GLEAN_08263	1000	-	9805692	9808784	0	5	22,100,279,279,568,	0,118,972,1952,2524,
chr3	10038883	10054810	GLEAN_13863	1000	+	10038883	10054810	0	8	112,21,258,255,120,57,41,87,	0,3617,4818,10369,11268,13583,15682,15840,
chr3	12253160	12271182	GLEAN_00527	1000	-	12253160	12271182	0	12	27,270,90,120,108,223,221,126,171,126,157,356,	0,312,1362,1841,2067,2567,2883,3895,4223,4677,6114,17666,
chr3	13078603	13083308	GLEAN_00550	1000	+	13078603	13083308	0	11	27,88,192,147,134,173,238,225,164,117,106,	0,360,856,1161,1530,1861,2263,2914,3824,4390,4599,
chr3	13257588	13272491	GLEAN_00508	1000	-	13257588	13272491	0	4	466,1157,101,85,	0,830,13629,14818,
chr3	13289994	13293364	GLEAN_00506	1000	-	13289994	13293364	0	3	53,128,59,	0,672,3311,
chr3	13312184	13320284	GLEAN_00558	1000	+	13312184	13320284	0	10	51,127,65,166,231,24,83,129,1226,79,	0,2349,2707,2853,4485,4836,5167,5581,6338,8021,
chr3	13700288	13708147	GLEAN_00562	1000	+	13700288	13708147	0	13	327,105,105,51,141,85,61,91,59,49,96,67,32,	0,2552,2991,3695,5244,5598,5946,6203,6405,6546,6873,7307,7827,
chr3	14080965	14081511	GLEAN_00497	1000	-	14080965	14081511	0	1	546,	0,
chr3	14369126	14371943	GLEAN_10015	1000	-	14369126	14371943	0	7	151,160,129,121,138,57,66,	0,260,856,1456,1661,2360,2751,
chr3	14528817	14529414	GLEAN_08583	1000	+	14528817	14529414	0	2	153,159,	0,438,
chr3	16742701	16749334	GLEAN_23554	1000	+	16742701	16749334	0	7	153,157,125,51,102,84,135,	0,328,1181,1520,3277,6303,6498,
chr3	17453692	17455299	GLEAN_23567	1000	+	17453692	17455299	0	3	54,111,75,	0,576,1532,
chr3	17520959	17523956	GLEAN_23569	1000	+	17520959	17523956	0	10	173,118,119,58,51,93,129,107,154,141,	0,596,894,1220,1394,1682,1950,2291,2524,2856,
chr3	17959300	18049906	GLEAN_23521	1000	-	17959300	18049906	0	12	2768,201,264,283,176,127,53,78,101,130,45,205,	0,6146,8354,10029,22205,23852,24560,25876,26751,44097,73522,90401,
chr3	18239178	18304753	GLEAN_23514	1000	-	18239178	18304753	0	15	88,132,122,108,159,168,114,135,111,138,69,80,61,135,93,	0,24633,38652,39819,40305,51814,52381,52926,55813,56362,56617,57740,62136,64712,65482,
chr3	19822704	19863260	GLEAN_11906	1000	+	19822704	19863260	0	8	135,189,163,143,200,353,73,346,	0,16690,19619,21739,26579,30106,36697,40210,
chr3	20510206	20534989	GLEAN_11909	1000	+	20510206	20534989	0	6	75,110,161,147,130,133,	0,9535,12933,14712,19081,24650,
chr3	21202366	21204840	GLEAN_15178	1000	+	21202366	21204840	0	8	250,73,148,103,257,157,152,36,	0,741,931,1287,1523,1884,2153,2438,
chr3	23092548	23123506	GLEAN_23803	1000	-	23092548	23123506	0	12	155,238,131,133,153,149,133,99,55,66,152,138,	0,1020,2203,3379,7691,8271,8924,19575,19762,23139,25253,30820,
chr3	28000815	28020615	GLEAN_04794	1000	+	28000815	28020615	0	19	138,199,110,93,98,82,129,126,213,141,165,108,176,113,120,179,164,133,48,	0,1786,3510,4018,4736,7168,7546,7784,8526,10318,10547,12034,12719,13531,14639,17467,18472,19191,19752,
chr3	28805872	28808331	GLEAN_13115	1000	-	28805872	28808331	0	3	821,286,114,	0,1128,2345,
chr3	33253329	33455229	GLEAN_05919	1000	-	33253329	33455229	0	14	42,152,130,88,117,35,66,137,46,26,101,102,95,72,	0,710,22493,30031,30704,39686,54586,85627,137361,144106,156376,156784,158338,201828,
chr3	40182086	40222896	GLEAN_17599	1000	+	40182086	40222896	0	11	51,124,76,182,122,217,167,78,192,72,168,	0,6932,10982,12319,21042,23960,30006,34463,36047,36379,40642,
chr3	49151197	49158176	GLEAN_00675	1000	+	49151197	49158176	0	6	115,183,482,138,166,179,	0,436,2461,3065,4224,6800,
chr3	85433784	85434792	GLEAN_01104	1000	+	85433784	85434792	0	1	1008,	0,
chr3	89865934	89867362	GLEAN_08825	1000	+	89865934	89867362	0	1	1428,	0,
chr3	91656609	91668844	GLEAN_20567	1000	-	91656609	91668844	0	9	181,149,658,116,157,110,65,94,306,	0,1278,4438,5640,6051,7181,8859,10454,11929,
chr3	92316752	92425576	GLEAN_06878	1000	+	92316752	92425576	0	34	341,131,164,134,70,82,154,74,96,123,58,74,70,78,121,59,55,105,124,87,120,52,151,128,163,32,139,48,53,84,91,117,90,198,	0,26748,26909,29663,30733,30959,31865,52968,58360,59372,62043,64007,65468,67069,68440,68642,69206,88780,93117,93792,95544,96784,97863,101061,102700,103617,103888,105244,105585,106070,106675,107261,108384,108626,
chr3	97772208	97780166	GLEAN_23622	1000	+	97772208	97780166	0	21	120,115,119,66,114,118,99,128,71,76,84,42,59,73,129,126,65,45,136,110,88,	0,728,969,1866,2022,2857,3174,3435,3904,4203,4478,4651,4900,5302,5457,5670,6749,7003,7277,7661,7870,
chr3	101142988	101177182	GLEAN_17872	1000	+	101142988	101177182	0	8	4,105,64,34,90,303,83,235,	0,16109,16941,26852,29604,29991,30409,33959,
chr3	101594684	101603547	GLEAN_07359	1000	-	101594684	101603547	0	10	60,296,73,72,186,168,159,196,92,105,	0,287,745,1118,1289,1762,2051,7680,8124,8758,
chr3	101832551	101840140	GLEAN_07356	1000	-	101832551	101840140	0	6	151,105,123,191,236,304,	0,2925,3142,3406,6847,7285,
chr3	101842981	101846646	GLEAN_07355	1000	-	101842981	101846646	0	8	27,191,52,70,78,84,49,67,	0,705,1103,1267,1544,1750,2066,3598,
chr3	102222610	102291037	GLEAN_07349	1000	-	102222610	102291037	0	32	69,136,155,126,127,179,286,155,120,176,124,98,116,155,219,94,254,98,579,118,27,194,306,145,137,582,270,111,189,142,146,91,	0,419,634,1037,1344,1684,1965,2326,2760,3605,3925,7069,10948,13585,14016,14789,14979,15394,16166,16824,18245,21227,22099,25841,26427,26778,28875,38577,47117,59204,59531,68336,
chr3	102383050	102435802	GLEAN_07348	1000	-	102383050	102435802	0	72	144,69,117,406,123,154,214,75,81,91,200,126,80,268,177,101,131,133,98,167,134,168,165,85,165,119,112,106,103,153,130,100,202,72,88,171,186,64,96,142,294,79,93,142,247,116,205,165,124,95,171,114,115,169,95,79,216,218,151,153,143,130,235,171,211,107,142,132,171,174,126,27,	0,303,1931,2161,2661,2924,3439,6156,6313,6618,8021,8325,8533,8716,9172,9422,9659,9889,10111,10322,10877,12806,13058,13358,13684,13956,14602,14799,14990,15195,17101,17929,18832,19211,19379,19554,20039,20456,20607,20881,21186,21580,21809,22010,22952,23307,23717,24008,24264,24624,24839,25198,25427,25710,26144,26436,26907,27205,27631,27878,28280,29332,29649,30238,30590,34306,34821,35722,39148,39615,4…
chr3	102435980	102441154	GLEAN_07367	1000	+	102435980	102441154	0	7	6,119,145,141,82,249,65,	0,1589,2674,3355,3690,4131,5109,
chr3	102457840	102459492	GLEAN_07369	1000	+	102457840	102459492	0	7	46,191,81,57,106,137,222,	0,176,586,790,937,1125,1430,
chr3	103855809	103869303	GLEAN_10536	1000	+	103855809	103869303	0	7	129,204,200,115,143,149,152,	0,1899,3057,5749,7378,9212,13342,
chr3	106388406	106402061	GLEAN_05299	1000	-	106388406	106402061	0	16	57,64,914,77,53,94,43,87,101,46,56,91,119,67,158,4,	0,135,287,1381,1578,1718,11445,11651,11850,12099,12234,12463,12792,13166,13324,13651,
chr3	109435853	109498354	GLEAN_08250	1000	+	109435853	109498354	0	22	31,180,218,163,186,197,160,167,92,108,101,101,162,159,237,123,210,203,155,206,148,68,	0,10464,14497,14807,15048,19135,20254,27950,30765,31814,33286,34050,35991,37475,42450,49364,52383,52727,54074,55748,58226,62433,
chr3	109879432	109922095	GLEAN_08253	1000	+	109879432	109922095	0	19	115,94,106,74,252,66,87,57,48,103,106,71,72,121,106,150,48,102,94,	0,4088,9317,10143,11041,14388,17009,17743,18028,18705,21441,27444,28159,38244,38639,40591,40839,41676,42569,
chr3	110001674	110081819	GLEAN_08255	1000	+	110001674	110081819	0	30	27,111,81,105,133,107,126,103,163,109,140,85,95,100,280,147,129,97,111,97,108,114,135,152,112,93,120,118,131,90,	0,1904,3836,48174,49724,50631,51096,51310,52045,53420,57044,57986,59049,59219,59405,60817,61578,62930,64301,65924,66154,67342,68288,68654,69622,69815,70743,78129,79207,80055,
chr3	113030048	113042163	GLEAN_04727	1000	-	113030048	113042163	0	8	80,48,63,108,133,49,71,78,	0,763,1757,3904,7433,8717,10084,12037,
chr3	116024053	116030757	GLEAN_11848	1000	+	116024053	116030757	0	5	484,226,154,357,93,	0,3593,4917,5536,6611,
chr3	116289699	116337587	GLEAN_23636	1000	-	116289699	116337587	0	35	44,165,99,264,560,103,699,97,494,12,37,33,63,63,36,51,63,63,63,63,36,54,66,63,54,45,27,72,54,93,146,79,338,600,76,	0,1381,11443,12588,14552,18137,19434,21060,23003,23597,23719,23840,25110,26194,26857,27088,29041,29966,31265,32052,32714,35004,35488,36630,37141,37313,37448,38233,39333,39895,41308,42856,43993,44957,47812,
chr4	12135639	12163796	GLEAN_24244	1000	-	12135639	12163796	0	3	4754,13,45,	0,12599,28112,
chr4	13564389	13600753	GLEAN_11933	1000	-	13564389	13600753	0	9	159,129,82,201,127,166,56,71,74,	0,2566,2934,4509,16408,20093,26144,34972,36290,
chr4	21007513	21110198	GLEAN_21972	1000	+	21007513	21110198	0	8	253,152,87,117,153,211,121,346,	0,29512,52590,75956,81784,86332,101050,102339,
chr4	31512025	31529792	GLEAN_21735	1000	-	31512025	31529792	0	8	11,68,126,116,189,166,134,36,	0,184,569,1665,3484,4558,7797,17731,
chr4	32727631	32747834	GLEAN_13881	1000	-	32727631	32747834	0	4	123,105,51,78,	0,1364,2476,20125,
chr4	39492153	39506212	GLEAN_21114	1000	+	39492153	39506212	0	13	102,141,87,130,199,80,113,144,161,86,89,76,65,	0,1199,2065,2610,4719,5347,7847,8783,11618,13403,13571,13828,13994,
chr4	39532748	39546787	GLEAN_21093	1000	-	39532748	39546787	0	13	65,76,89,86,161,144,113,80,199,130,87,141,102,	0,155,399,570,2280,5132,6099,8632,9141,11318,11906,12718,13937,
chr4	40077319	40086894	GLEAN_12801	1000	+	40077319	40086894	0	6	445,81,66,199,64,186,	0,1639,1814,4118,6839,9389,
chr4	50137304	50304404	GLEAN_19803	1000	-	50137304	50304404	0	16	96,140,93,151,103,73,115,98,155,76,116,55,160,83,49,21,	0,10576,13409,23756,41187,42768,65649,92426,94963,99195,99901,100643,110869,122983,138274,167079,
chr4	67445326	67450406	GLEAN_01327	1000	-	67445326	67450406	0	3	126,227,403,	0,1499,4677,
chr4	68168670	68190501	GLEAN_04086	1000	-	68168670	68190501	0	3	256,133,64,	0,3951,21767,
chr4	68406004	68409691	GLEAN_04084	1000	-	68406004	68409691	0	5	133,173,89,31,69,	0,507,1166,1353,3618,
chr4	71044383	71160838	GLEAN_07637	1000	+	71044383	71160838	0	26	150,51,123,65,84,113,61,76,130,66,105,1260,164,127,84,172,602,87,132,96,78,78,169,69,27,145,	0,2509,4119,7709,10827,19660,19867,20763,32322,32782,33793,52421,69688,70743,70957,95901,97498,99189,103729,106941,107748,108606,112440,114738,114907,116310,
chr4	85847246	85860642	GLEAN_12376	1000	+	85847246	85860642	0	7	221,198,194,167,61,200,105,	0,5023,5290,9204,9568,11454,13291,
chr4	91082801	91380444	GLEAN_17065	1000	-	91082801	91380444	0	14	6,81,96,138,79,44,141,259,143,78,1087,147,42,35,	0,2463,8780,9384,11932,12116,19438,22212,27029,33171,34453,39200,103203,297608,
chr4	91841201	91855719	GLEAN_08683	1000	+	91841201	91855719	0	3	15,54,75,	0,13044,14443,
chr4	97726023	97730861	GLEAN_21921	1000	+	97726023	97730861	0	8	72,82,129,101,36,117,94,50,	0,571,853,1303,1578,3985,4416,4788,
chr4	98975925	98992159	GLEAN_06759	1000	+	98975925	98992159	0	15	128,98,123,138,99,176,147,213,87,77,166,67,269,107,271,	0,9049,9309,10261,10684,10946,11615,11863,12392,12577,12893,13579,13979,15555,15963,
chr4	103301216	103321126	GLEAN_22386	1000	+	103301216	103321126	0	5	207,340,87,153,1835,	0,7413,12127,15798,18075,
chr4	104672822	104683620	GLEAN_19429	1000	-	104672822	104683620	0	22	81,174,170,254,167,90,255,195,149,216,226,185,115,166,136,181,143,233,119,242,172,69,	0,170,603,884,1486,1815,2025,2805,3163,3408,3747,4085,4369,4614,4859,6250,7865,8102,9817,10026,10411,10729,
chr4	105835684	106093917	GLEAN_18342	1000	-	105835684	106093917	0	60	93,109,74,117,169,143,137,1120,108,140,250,137,179,148,142,165,213,1686,119,64,79,112,1829,293,1890,183,74,215,133,126,33,129,105,181,131,120,129,213,66,110,165,182,105,102,117,120,698,114,152,170,115,172,163,47,411,146,201,142,89,44,	0,1129,1499,1759,5420,5842,6794,7813,9757,10233,11604,13324,13549,15029,15297,16875,17722,22228,27252,29180,30753,33427,34645,38505,39233,41506,42764,44433,44871,50285,50511,50717,52210,55912,58552,61262,63176,69243,70386,70990,72076,72493,75476,75872,78373,80889,89005,92419,93269,93877,105593,107598,114858,136885,138768,147413,150705,156803,176541,258189,
chr5	10230460	10240035	GLEAN_13172	1000	-	10230460	10240035	0	11	800,75,129,79,116,154,200,126,178,208,23,	0,3042,3936,4772,5252,6082,6428,7046,8762,9103,9552,
chr5	10279838	10315180	GLEAN_13190	1000	+	10279838	10315180	0	12	145,108,107,94,38,179,109,87,167,148,159,117,	0,30021,30886,31638,31852,32265,33247,33880,34137,34726,34951,35225,
chr5	10409329	10412181	GLEAN_13165	1000	-	10409329	10412181	0	7	119,88,86,133,85,124,115,	0,250,721,1081,1292,1492,2737,
chr5	10413758	10426607	GLEAN_13164	1000	-	10413758	10426607	0	20	94,85,154,146,144,192,89,175,154,126,88,72,194,95,185,146,134,67,126,111,	0,716,1052,1420,1656,2300,3272,3988,4474,5482,5740,6093,6882,7867,8427,8881,9173,9536,9855,12738,
chr5	10634371	10674492	GLEAN_13200	1000	+	10634371	10674492	0	39	82,122,195,119,242,128,136,179,240,204,206,132,97,192,201,138,122,174,142,132,118,125,238,176,181,87,89,134,145,166,98,130,72,138,109,133,196,164,18,	0,15674,16014,16397,16640,18310,18703,18982,19320,21542,21848,22394,22605,23336,24012,24374,24956,25191,25698,25931,26152,27622,28085,28484,31836,32101,32279,32468,32928,33185,33609,33810,34193,34782,35157,35380,38847,39756,40103,
chr5	26294402	26312343	GLEAN_03242	1000	-	26294402	26312343	0	9	48,39,52,78,56,92,82,69,18,	0,868,2141,2351,3726,4928,5658,7020,17923,
chr5	26436123	26437948	GLEAN_03252	1000	+	26436123	26437948	0	2	261,528,	0,1297,
chr5	26957134	26968260	GLEAN_03254	1000	+	26957134	26968260	0	15	156,103,191,159,149,91,156,255,126,96,109,203,107,89,53,	0,496,1540,3181,3774,5573,6618,6976,7689,8299,8741,9049,9800,10882,11073,
chr5	27587460	27600316	GLEAN_03216	1000	-	27587460	27600316	0	29	139,30,69,169,78,78,93,126,90,590,151,1212,114,66,130,76,61,113,84,65,123,51,172,50,39,39,38,109,75,	0,281,415,576,1145,1384,1576,1836,2254,2458,3175,3456,4881,5073,5244,5595,5937,6090,6578,7701,7848,8262,8599,9007,9220,9565,10544,11105,12781,
chr5	27609507	27633246	GLEAN_03215	1000	-	27609507	27633246	0	15	78,73,106,56,214,98,229,174,138,135,55,117,209,138,13,	0,448,762,1434,1950,2894,3995,8495,8749,11433,12199,13512,15017,16185,23726,
chr5	27724511	27731979	GLEAN_03267	1000	+	27724511	27731979	0	9	300,209,61,96,165,126,221,59,155,	0,3102,3944,4439,5114,5551,6433,6772,7313,
chr5	28621396	28626641	GLEAN_12301	1000	+	28621396	28626641	0	6	876,130,152,203,179,257,	0,1689,2130,2625,2912,4988,
chr5	28761916	28775742	GLEAN_12304	1000	+	28761916	28775742	0	9	327,212,61,96,165,126,221,35,158,	0,1999,4543,5756,7404,8665,11632,13261,13668,
chr5	29062801	29068612	GLEAN_12287	1000	-	29062801	29068612	0	9	317,35,221,126,165,96,61,215,558,	0,789,1750,2200,2674,3448,3654,4476,5253,
chr5	30198935	30328801	GLEAN_23323	1000	+	30198935	30328801	0	6	168,217,171,6550,193,324,	0,38030,39162,49958,73561,129542,
chr5	30361351	30419369	GLEAN_23324	1000	+	30361351	30419369	0	10	119,46,465,85,149,108,58,110,134,1009,	0,12588,22725,37187,38065,41253,45976,47592,54802,57009,
chr5	30826568	30833965	GLEAN_23302	1000	-	30826568	30833965	0	9	21,76,101,80,98,49,121,109,56,	0,1133,1753,2341,2622,2827,4092,6861,7341,
chr5	31368645	31380580	GLEAN_23334	1000	+	31368645	31380580	0	6	116,126,19,223,149,981,	0,7848,8016,10069,10435,10954,
chr5	31419823	31423038	GLEAN_23335	1000	+	31419823	31423038	0	4	3,223,149,981,	0,1357,1723,2234,
chr5	31438092	31446088	GLEAN_23337	1000	+	31438092	31446088	0	15	53,140,104,127,69,65,73,84,77,78,74,91,67,162,68,	0,1054,1380,2370,3007,3213,3575,3739,3920,4958,5187,5496,5715,7604,7928,
chr5	31712691	31725875	GLEAN_23348	1000	+	31712691	31725875	0	21	858,150,122,112,128,159,142,129,26,148,98,88,117,159,179,36,130,264,205,125,126,	0,4332,4876,5087,5522,6157,6390,6641,7043,7301,7645,7917,8153,8536,8962,10111,10229,10674,11699,12708,13058,
chr5	32573576	32603832	GLEAN_06512	1000	+	32573576	32603832	0	26	25,51,188,91,112,116,126,92,96,181,197,174,220,134,121,50,108,56,88,120,98,119,134,85,139,46,	0,10983,14315,14601,14999,15902,16188,16651,16931,17164,17528,17949,19287,21043,21329,21691,22915,23881,24133,25577,25918,27196,27937,28388,29927,30210,
chr5	32635665	32656653	GLEAN_06513	1000	+	32635665	32656653	0	28	6,213,54,107,122,169,85,61,77,147,113,89,79,151,83,40,82,147,98,126,182,91,51,88,65,55,72,119,	0,482,6304,6445,6751,7019,7756,8166,8313,8555,9231,9628,10019,10288,10518,11348,14088,14453,16421,16896,17142,17587,17813,18753,19166,19675,19823,20869,
chr5	34388870	34438292	GLEAN_06520	1000	+	34388870	34438292	0	14	61,158,78,101,62,59,110,102,107,2694,344,219,120,147,	0,2576,12268,15247,17235,38698,38932,39969,42818,43581,46979,48320,48887,49275,
chr5	48492013	48801158	GLEAN_04723	1000	+	48492013	48801158	0	22	67,196,163,63,183,129,222,102,198,85,28,103,61,78,135,106,225,80,181,135,340,378,	0,153634,162878,187363,217000,217656,237804,239984,256981,257631,265347,270133,273835,274048,276191,286956,289793,292538,299751,300979,301223,308767,
chr5	54565657	54584462	GLEAN_05684	1000	+	54565657	54584462	0	8	64,149,39,102,57,93,186,126,	0,13031,14754,15233,15905,18090,18305,18679,
chr5	54648355	54650524	GLEAN_05678	1000	-	54648355	54650524	0	6	75,114,132,81,168,63,	0,176,608,1053,1399,2106,
chr5	54676772	54710121	GLEAN_05677	1000	-	54676772	54710121	0	15	126,113,165,190,276,89,52,101,102,211,99,77,64,177,162,	0,448,720,1788,2256,2760,3513,3764,4085,4305,31163,31446,31653,32585,33187,
chr5	54917105	54935753	GLEAN_05669	1000	-	54917105	54935753	0	22	147,87,24,72,187,105,132,214,118,96,171,75,202,204,117,107,173,76,135,79,91,109,	0,241,415,556,1469,1747,1959,2796,3368,3846,4114,8567,10745,11672,12015,15903,16179,16594,17014,17227,17451,18539,
chr5	55238531	55318118	GLEAN_05663	1000	-	55238531	55318118	0	89	141,145,91,65,102,175,162,174,141,177,117,107,179,269,120,135,141,123,120,133,107,117,126,123,120,117,94,149,189,206,188,120,86,154,191,141,123,129,117,123,150,114,120,129,126,193,205,190,378,77,152,127,130,135,132,135,141,150,95,175,228,132,245,165,205,198,246,201,183,168,81,117,126,141,126,202,223,181,237,144,190,223,163,264,129,120,138,123,67,	0,306,551,722,927,1167,1732,2145,2427,2708,3347,3712,4299,4934,6149,6347,6569,7041,7315,8076,8313,9107,9710,9989,10475,10749,10987,11488,12209,12947,13287,13874,14131,14371,15395,15686,15907,16286,16594,17031,17231,17714,18049,18404,18715,19446,19970,24028,25536,26237,26406,26908,27157,27481,27836,29459,29898,30155,30598,30785,31161,31681,31973,32688,33021,34850,35218,36487,37069,40525,42293,4316…
chr5	55337326	55346827	GLEAN_05698	1000	+	55337326	55346827	0	21	116,139,84,139,53,149,132,189,88,123,93,207,95,137,147,64,111,93,66,129,190,	0,527,930,1414,1655,1880,2605,2870,3394,3608,4377,4806,6201,6392,6849,7219,7388,8039,8916,9092,9311,
chr5	56203578	56222402	GLEAN_05724	1000	+	56203578	56222402	0	30	111,120,86,82,93,70,70,76,132,116,125,60,38,131,72,114,154,93,120,63,259,162,65,136,167,135,383,84,266,77,	0,2133,2879,3423,3605,4294,4594,5391,5633,5868,7236,8568,8785,9086,9499,11355,11884,12699,13020,13230,13636,14133,14563,14857,15067,15908,17059,17772,17929,18747,
chr5	56224549	56227476	GLEAN_05649	1000	-	56224549	56227476	0	6	29,78,174,144,28,3,	0,1081,1250,1622,2627,2924,
chr5	59504150	59516651	GLEAN_16442	1000	+	59504150	59516651	0	4	279,127,159,1505,	0,7597,9843,10996,
chr5	73740236	73794273	GLEAN_16758	1000	-	73740236	73794273	0	40	133,173,109,209,124,89,129,162,213,213,249,153,105,207,145,213,172,124,138,207,132,109,161,70,122,194,115,174,174,153,119,96,144,99,64,93,94,28,157,333,	0,1292,1569,2347,2774,2998,3980,5657,6106,6476,6827,8158,8576,8886,10344,11225,11861,12286,13120,13804,14467,15609,16569,18502,19579,20028,22610,24545,25403,26746,27683,28566,29393,29897,30727,31273,35472,36561,49745,53704,
chr5	73903637	73912263	GLEAN_16757	1000	-	73903637	73912263	0	3	114,124,263,	0,6263,8363,
chr5	73944852	73956455	GLEAN_16755	1000	-	73944852	73956455	0	14	14,284,143,130,86,131,148,133,113,73,86,137,46,123,	0,454,1000,3365,3587,4820,5576,6125,7007,7913,8547,9876,11163,11480,
chr5	74453904	74454555	GLEAN_16750	1000	-	74453904	74454555	0	1	651,	0,
chr5	75049904	75064565	GLEAN_25630	1000	-	75049904	75064565	0	8	64,86,166,86,154,103,49,255,	0,1726,3507,5567,8600,9198,9661,14406,
chr5	77260286	77299137	GLEAN_11389	1000	-	77260286	77299137	0	21	57,160,110,177,33,78,57,93,90,156,121,207,132,81,113,87,72,47,39,148,18,	0,318,607,885,3056,3404,4134,7187,10402,10723,11101,14539,15929,16079,19354,28811,30142,30633,32389,35999,38833,
chr5	86475023	86490173	GLEAN_15957	1000	+	86475023	86490173	0	6	260,143,156,134,154,191,	0,7245,7546,10224,13741,14959,
chr5	92348856	92352107	GLEAN_12403	1000	-	92348856	92352107	0	4	142,76,33,61,	0,739,1674,3190,
chr5	97181232	97182386	GLEAN_20769	1000	+	97181232	97182386	0	2	475,122,	0,1032,
chr5	100261464	100309597	GLEAN_15128	1000	-	100261464	100309597	0	36	17,42,103,66,91,128,219,224,181,75,157,88,177,84,52,122,124,229,67,106,168,150,143,64,228,162,110,115,121,85,169,21,53,160,184,86,	0,351,879,2403,3528,5007,5284,6223,11957,12563,13506,14826,15237,15701,19150,20640,21108,22025,24911,25703,26276,28942,30091,32128,32648,34017,36362,36612,37615,40987,41517,41954,43882,44094,45436,48047,
chr5	102593817	102605675	GLEAN_13973	1000	+	102593817	102605675	0	10	39,154,129,150,79,71,114,29,343,308,	0,6973,7351,7704,8006,10255,10442,10839,11069,11550,
chr5	105612873	105619973	GLEAN_02605	1000	-	105612873	105619973	0	10	108,240,186,84,91,157,121,143,145,105,	0,1029,1876,2304,2478,3180,3606,4499,5070,6995,
chr5	107958770	107963815	GLEAN_13782	1000	-	107958770	107963815	0	5	12,213,140,205,12,	0,1043,1707,3016,5033,
chr5	107983218	108018585	GLEAN_13781	1000	-	107983218	108018585	0	13	185,74,100,94,111,95,586,83,114,138,245,196,13,	0,273,489,13176,14753,15519,16000,18454,19177,23061,26153,28374,35354,
chr5	108305223	108317339	GLEAN_13807	1000	+	108305223	108317339	0	18	59,43,105,77,112,77,139,69,91,146,112,82,81,117,98,166,95,413,	0,1134,1441,2685,3207,3415,3981,4628,4849,5321,6263,6979,7146,7781,8446,8857,10208,11703,
chr5	108583738	108609442	GLEAN_13817	1000	+	108583738	108609442	0	15	146,49,159,143,446,58,362,416,135,127,91,74,115,47,122,	0,4319,4838,10350,11907,14474,15216,16958,20513,21199,21468,21712,24165,24453,25582,
chr5	108709291	108725221	GLEAN_13819	1000	+	108709291	108725221	0	12	41,112,129,67,90,54,63,134,93,51,145,275,	0,1416,5755,7936,9219,11729,12169,12980,13507,14412,15094,15655,
chr5	109297477	109312888	GLEAN_05774	1000	+	109297477	109312888	0	13	50,151,100,134,66,142,161,173,111,62,60,237,506,	0,3993,4596,5307,5749,7081,7519,7762,8276,8519,9831,13861,14905,
chr5	110569152	110575345	GLEAN_09428	1000	+	110569152	110575345	0	10	3,193,169,136,187,161,102,96,120,45,	0,979,1910,2634,3670,4347,5010,5482,5823,6148,
chr5	110978491	110994917	GLEAN_21506	1000	+	110978491	110994917	0	17	24,241,134,124,80,118,135,89,232,77,105,148,83,235,66,117,113,	0,1823,3596,6752,7715,9112,9620,10019,11311,12068,12315,13235,13754,14141,14884,15791,16313,
chr5	111181076	111229722	GLEAN_21509	1000	+	111181076	111229722	0	18	36,137,259,93,159,151,105,92,106,158,74,112,123,156,192,133,122,135,	0,25300,31209,34598,38114,38503,39955,40970,42025,43268,43558,44240,45410,45730,46711,47277,47906,48511,
chr5	111640318	111647389	GLEAN_21491	1000	-	111640318	111647389	0	9	135,144,198,162,95,178,172,136,16,	0,555,1824,3521,4423,4827,5455,6127,7055,
chr5	112163670	112176222	GLEAN_21481	1000	-	112163670	112176222	0	2	338,4,	0,12548,
chr5	112924780	112948979	GLEAN_12099	1000	+	112924780	112948979	0	11	33,137,154,87,139,114,112,145,223,163,208,	0,13557,14012,15065,15646,16745,17819,19427,21073,22287,23991,
chr5	114878177	114927741	GLEAN_18491	1000	+	114878177	114927741	0	15	79,106,136,172,60,102,138,138,144,129,126,120,132,124,355,	0,13012,19533,21951,28096,29502,30195,31683,33458,34649,35277,38117,39065,41173,49209,
chr5	118214065	118226704	GLEAN_06291	1000	+	118214065	118226704	0	35	1074,183,129,101,127,160,115,109,102,93,82,161,149,109,137,171,130,228,177,140,101,230,182,67,147,157,101,85,155,161,148,65,76,75,105,	0,1405,1683,2312,2517,2996,3740,3925,4108,4570,5062,5229,5476,5790,6041,6350,6903,7119,7475,7740,7962,8336,8655,9135,9370,10029,10321,10490,10694,10932,11170,11688,11924,12360,12534,
chr5	118662577	118665658	GLEAN_17438	1000	+	118662577	118665658	0	11	224,109,114,134,96,59,82,109,104,82,75,	0,395,780,1084,1486,1779,1925,2135,2388,2765,3006,
chr5	118745058	118754946	GLEAN_17430	1000	-	118745058	118754946	0	20	141,150,132,56,69,94,71,54,108,67,72,140,84,134,77,69,85,56,102,108,	0,207,453,668,806,1141,1313,1520,1644,1897,2118,2928,3456,3764,3971,4144,4286,4458,6646,9780,
chr6	6968373	7292268	GLEAN_08943	1000	+	6968373	7292268	0	20	65,95,60,55,66,73,103,84,95,123,84,43,38,33,42,49,76,95,229,4,	0,1684,99347,153949,224582,228259,239022,266544,273914,276646,277016,277544,280881,282299,287397,289860,313340,318556,320707,323891,
chr6	26784418	26839335	GLEAN_24031	1000	+	26784418	26839335	0	10	101,123,134,27,131,48,63,86,88,69,	0,21755,24243,28567,42766,47870,49512,50257,53432,54848,
chr6	33632552	33689203	GLEAN_09890	1000	-	33632552	33689203	0	15	237,148,164,118,122,99,121,182,168,229,225,251,134,114,601,	0,576,3680,5169,5540,8079,11318,12581,15267,17790,20967,25309,27223,46946,56050,
chr6	33710728	33716106	GLEAN_09889	1000	-	33710728	33716106	0	6	318,303,42,81,39,54,	0,1016,2089,2624,5167,5324,
chr6	54507744	54512463	GLEAN_12482	1000	-	54507744	54512463	0	6	107,81,133,96,116,46,	0,313,1142,3784,4468,4673,
chr6	67092648	67173170	GLEAN_22849	1000	-	67092648	67173170	0	5	20,127,117,110,475,	0,1369,2427,12361,80047,
chr6	77443329	77537116	GLEAN_20225	1000	-	77443329	77537116	0	20	71,91,155,96,129,105,60,19,19,144,265,192,608,216,283,106,95,71,47,18,	0,1624,7693,11888,12378,14049,19192,28002,28064,29228,40505,44737,68420,72446,73923,83095,86249,87197,88399,93769,
chr6	80296414	80305081	GLEAN_23099	1000	-	80296414	80305081	0	4	205,81,124,64,	0,1053,5440,8603,
chr6	90668367	91026861	GLEAN_06022	1000	-	90668367	91026861	0	10	369,273,151,507,807,74,3199,132,155,27,	0,4300,14517,16711,18460,22762,30454,40388,243118,358467,
chr6	93810966	93823832	GLEAN_20431	1000	+	93810966	93823832	0	2	681,48,	0,12818,
chr6	97258922	97307687	GLEAN_04241	1000	-	97258922	97307687	0	15	107,145,174,111,88,157,88,234,81,78,181,148,91,122,13,	0,1242,3072,4268,7296,8481,10111,13266,13835,14300,21758,23167,28561,40042,48752,
chr6	105373116	105381618	GLEAN_11982	1000	+	105373116	105381618	0	8	153,103,47,84,165,79,136,673,	0,1743,2018,3957,4542,6435,6653,7829,
chr6	105672474	105685789	GLEAN_11986	1000	+	105672474	105685789	0	9	276,204,123,114,77,109,134,196,96,	0,2127,5549,6367,8806,9010,12341,12746,13219,
chr6	106258345	106275746	GLEAN_11970	1000	-	106258345	106275746	0	10	426,275,112,89,70,131,90,162,172,210,	0,2816,3240,3886,4107,4255,4980,5874,7118,17191,
chr6	109923313	109923958	GLEAN_01522	1000	+	109923313	109923958	0	1	645,	0,
chr7	363351	380593	GLEAN_22882	1000	-	363351	380593	0	8	471,102,88,158,76,89,60,66,	0,1560,1907,3052,4558,8848,15063,17176,
chr7	560028	567125	GLEAN_09144	1000	+	560028	567125	0	12	97,156,144,139,179,72,134,136,60,90,93,50,	0,1380,1745,3313,4401,4659,4787,5067,5593,5745,6504,7047,
chr7	3052283	3053147	GLEAN_00697	1000	+	3052283	3053147	0	4	148,111,125,162,	0,222,421,702,
chr7	4876666	4877710	GLEAN_02757	1000	+	4876666	4877710	0	1	1044,	0,
chr7	5031493	5040816	GLEAN_02728	1000	-	5031493	5040816	0	15	208,171,72,177,143,126,181,99,109,86,214,132,42,93,322,	0,520,874,1909,2319,3712,3942,4260,4437,4695,5256,5559,5796,6172,9001,
chr7	5249224	5252524	GLEAN_02721	1000	-	5249224	5252524	0	5	93,110,130,180,18,	0,314,1093,1760,3282,
chr7	6375542	6387437	GLEAN_13061	1000	+	6375542	6387437	0	5	26,42,53,91,16,	0,108,641,4858,11879,
chr7	6915450	6939190	GLEAN_13048	1000	-	6915450	6939190	0	10	83,70,63,76,71,118,134,108,126,114,	0,4449,4605,6884,7938,8571,12399,16522,17050,23626,
chr7	10617915	10635529	GLEAN_13544	1000	+	10617915	10635529	0	29	60,136,116,66,135,235,125,73,72,131,73,134,112,173,123,59,117,74,59,52,100,91,174,62,64,127,77,48,21,	0,1447,3085,3293,3602,3833,8696,9270,9524,9688,9899,11252,11755,11949,12845,13051,13202,14641,14791,14970,15125,15313,16084,16316,16949,17104,17314,17464,17593,
chr7	10666884	10675632	GLEAN_13545	1000	+	10666884	10675632	0	13	132,98,136,107,140,171,435,92,129,86,105,116,56,	0,1962,2148,2864,3050,3277,6760,7303,7488,7708,8023,8201,8692,
chr7	10885714	10928362	GLEAN_21570	1000	+	10885714	10928362	0	40	80,37,108,220,76,76,35,82,35,88,35,82,35,46,81,110,119,93,152,188,184,98,148,116,205,134,174,222,193,85,129,283,142,167,178,196,164,117,91,32,	0,7531,8219,8521,9809,11160,14133,14559,16112,17095,18877,19400,21469,21948,22089,22245,25322,25774,26332,26758,27053,28472,28917,30059,30581,30865,31947,33810,34897,36381,36660,36949,37548,39025,39575,40443,40951,41242,42128,42616,
chr7	10947871	10951661	GLEAN_21557	1000	-	10947871	10951661	0	11	469,130,79,124,108,77,171,51,102,171,18,	0,542,776,943,1175,1472,2168,2648,2894,3513,3772,
chr7	12066932	12070103	GLEAN_16516	1000	+	12066932	12070103	0	9	91,102,204,95,210,114,144,93,201,	0,459,721,1356,1541,1833,2027,2788,2970,
chr7	12277769	12282072	GLEAN_24580	1000	-	12277769	12282072	0	8	114,183,167,117,88,81,155,31,	0,200,461,711,2276,3272,3468,4272,
chr7	12544526	12591385	GLEAN_24576	1000	-	12544526	12591385	0	48	43,162,107,144,237,90,132,15,132,144,193,101,159,153,36,40,85,127,183,161,170,140,171,114,141,96,164,162,232,87,102,139,71,118,163,94,128,154,81,150,67,86,213,130,69,176,88,44,	0,521,1337,1539,2047,2837,3025,4666,4770,6240,6471,7569,7783,8404,8822,8920,9111,9495,10274,10726,12979,13239,13712,14008,17390,18207,21748,22948,23327,24271,25007,25195,25526,25684,29049,29590,29821,30102,30376,31376,31628,33346,35098,36864,37245,37794,38624,46815,
chr7	12654139	12660831	GLEAN_24575	1000	-	12654139	12660831	0	4	188,125,119,228,	0,5409,5624,6464,
chr7	14042541	14058758	GLEAN_03036	1000	+	14042541	14058758	0	17	148,254,123,96,139,140,94,52,74,70,1474,140,308,100,113,119,306,	0,6910,7541,7772,9295,10254,10469,10653,10882,11267,11432,14170,14391,15024,15513,15706,15911,
chr7	14182319	14185225	GLEAN_03022	1000	-	14182319	14185225	0	8	142,146,152,78,90,90,75,40,	0,722,1352,1737,2076,2435,2641,2866,
chr7	14622905	14631731	GLEAN_03051	1000	+	14622905	14631731	0	5	40,196,194,81,146,	0,6471,7466,8025,8680,
chr7	14724677	14767013	GLEAN_03011	1000	-	14724677	14767013	0	28	77,170,196,84,149,147,146,170,115,145,99,107,82,86,168,87,87,81,197,133,135,132,90,88,95,90,138,3,	0,615,865,1636,2370,2710,3188,3967,4232,11592,11896,12466,14086,16715,18475,19118,20192,20372,22116,22523,22908,23208,30401,30612,31072,31252,31808,42333,
chr7	14854361	14864031	GLEAN_02923	1000	-	14854361	14864031	0	15	149,122,146,133,110,168,195,147,129,105,63,148,57,116,24,	0,278,489,860,3460,3832,5140,5458,6383,6603,6919,7059,8087,8228,9646,
chr7	14881581	14917450	GLEAN_02927	1000	+	14881581	14917450	0	41	74,193,163,71,95,83,91,103,127,116,147,210,207,159,130,72,198,112,86,143,213,67,87,204,76,160,99,157,164,159,60,91,52,88,87,106,90,84,84,136,142,	0,889,2028,2299,4152,4350,4536,4741,4974,5583,5799,6853,7198,8775,9484,10972,11212,13877,14277,17637,17878,20532,20699,21496,22292,22626,23759,27161,28966,30437,30743,30925,31156,31756,31967,33787,34377,34647,35228,35509,35727,
chr7	16052811	16064243	GLEAN_13644	1000	+	16052811	16064243	0	6	177,51,62,82,73,80,	0,1539,6834,8415,9962,11352,
chr7	16188146	16200253	GLEAN_13645	1000	+	16188146	16200253	0	16	121,124,61,63,102,91,120,89,218,132,150,183,147,78,59,1688,	0,228,2063,2286,2777,3501,4357,4966,6453,7466,8168,8658,8929,9774,9985,10419,
chr7	16473881	16481530	GLEAN_13653	1000	+	16473881	16481530	0	8	66,128,183,60,96,81,124,342,	0,3743,5152,5644,6238,6411,7097,7307,
chr7	16644247	16652533	GLEAN_13656	1000	+	16644247	16652533	0	16	3,215,182,212,179,106,114,139,196,259,108,236,34,183,133,194,	0,1028,2081,2354,3016,3308,3924,4143,4401,5212,5836,6704,7025,7205,7475,8092,
chr7	16657920	16668526	GLEAN_13657	1000	+	16657920	16668526	0	8	62,361,130,49,27,153,46,537,	0,5873,6498,6881,7569,8690,9562,10069,
chr7	16837755	16852409	GLEAN_13620	1000	-	16837755	16852409	0	20	103,47,288,101,211,71,96,212,238,109,157,67,59,109,160,104,349,103,110,48,	0,470,1511,2183,2366,3013,4721,6013,7138,7515,8529,8905,9398,9977,10360,11593,13012,13606,14381,14606,
chr7	16929586	16940858	GLEAN_13663	1000	+	16929586	16940858	0	10	173,490,96,146,163,115,193,123,281,491,	0,2564,3612,4193,5193,5436,8903,9801,10004,10781,
chr7	17418019	17467525	GLEAN_02070	1000	-	17418019	17467525	0	18	44,184,143,121,110,103,79,104,117,119,93,66,72,87,37,189,56,22,	0,127,591,2398,3951,4471,5610,6734,8501,9669,10908,11807,16190,18137,18310,25273,30537,49484,
chr7	18388436	18400835	GLEAN_19345	1000	-	18388436	18400835	0	15	57,79,54,164,39,88,179,140,89,104,81,95,145,191,184,	0,151,321,1273,1523,1653,2674,3071,3294,4262,4658,5571,6502,6738,12215,
chr7	20014323	20037799	GLEAN_22403	1000	+	20014323	20037799	0	15	82,97,152,138,240,194,177,71,100,54,60,66,69,97,71,	0,702,1092,4203,7582,9065,10040,13810,14117,17989,18460,18569,20350,20802,23405,
chr7	25000874	25011958	GLEAN_25402	1000	-	25000874	25011958	0	5	270,84,121,614,96,	0,5387,6729,8702,10988,
chr7	34437651	34483039	GLEAN_07436	1000	-	34437651	34483039	0	10	464,25,92,188,85,47,22,108,54,58,	0,1948,4774,11662,12977,14553,14703,25072,36907,45330,
chr7	35281647	35285435	GLEAN_19992	1000	-	35281647	35285435	0	7	66,79,59,81,116,175,57,	0,172,363,776,1205,2132,3731,
chr7	35357992	35372322	GLEAN_20002	1000	+	35357992	35372322	0	10	290,98,100,133,137,14,74,113,194,203,	0,7303,7957,8537,8753,9578,11316,11680,11975,14127,
chr7	35385644	35387351	GLEAN_20003	1000	+	35385644	35387351	0	4	141,154,89,123,	0,765,1405,1584,
chr7	35410960	35411940	GLEAN_20005	1000	+	35410960	35411940	0	5	103,107,139,82,211,	0,188,388,603,769,
chr7	35914082	35927353	GLEAN_01448	1000	-	35914082	35927353	0	15	71,103,95,393,171,124,60,64,152,78,147,75,113,56,86,	0,240,645,936,1683,3063,3275,6649,6796,7182,7410,7638,7868,8569,13185,
chr7	37054834	37059484	GLEAN_15824	1000	-	37054834	37059484	0	8	66,111,141,111,96,148,172,109,	0,450,1091,1626,2138,2493,3178,4541,
chr7	39413670	39422897	GLEAN_12272	1000	+	39413670	39422897	0	3	6,34,2717,	0,4683,6510,
chr7	39995328	40001543	GLEAN_24680	1000	+	39995328	40001543	0	6	67,157,83,414,25,70,	0,4599,5030,5229,5993,6145,
chr7	42730874	42736156	GLEAN_04271	1000	-	42730874	42736156	0	11	114,168,95,187,112,192,86,105,184,116,183,	0,342,899,1137,1427,1741,2083,2328,2722,3012,5099,
chr7	46109991	46180819	GLEAN_00253	1000	+	46109991	46180819	0	8	172,107,198,108,100,90,175,166,	0,23287,23838,45724,53130,59794,62230,70662,
chr7	47349266	47369344	GLEAN_12721	1000	+	47349266	47369344	0	23	19,97,70,50,123,81,65,137,219,145,210,281,453,97,47,215,93,69,178,336,105,45,60,	0,1200,5261,7206,7485,7723,8239,8944,9614,10227,11224,11820,12429,13193,13495,14321,14713,14993,15450,16358,17786,18366,20018,
chr7	47815078	47819000	GLEAN_17841	1000	+	47815078	47819000	0	3	138,180,57,	0,1477,3865,
chr7	50698522	50803228	GLEAN_16974	1000	+	50698522	50803228	0	27	117,27,156,102,131,87,64,140,121,111,117,119,116,65,180,429,99,115,99,95,102,240,130,106,163,136,167,	0,30401,31439,34224,34674,34993,35879,38600,39817,40384,40795,41564,42140,42780,43530,44483,45177,46149,96591,100730,101149,101465,101822,102672,103396,103886,104539,
chr7	50836861	50847042	GLEAN_16962	1000	-	50836861	50847042	0	2	2448,2433,	0,7748,
chr7	57516680	57536258	GLEAN_19219	1000	-	57516680	57536258	0	22	178,233,106,100,112,123,119,161,160,111,105,133,95,212,124,116,193,172,128,267,324,40,	0,1475,2569,3225,3745,4618,4978,5631,6810,7985,8434,9079,10128,12522,13167,14627,15416,16195,16482,17323,18114,19538,
chr7	57748949	57787128	GLEAN_19237	1000	+	57748949	57787128	0	27	108,56,149,74,187,74,231,192,234,204,183,255,195,138,186,207,111,184,137,105,238,83,181,540,103,86,95,	0,2452,5289,8134,9026,9824,11582,12631,13017,13411,13732,14083,14426,19364,19703,20017,23106,27397,28833,31159,31680,32402,33012,35224,36401,37236,38084,
chr7	57789453	57796185	GLEAN_19216	1000	-	57789453	57796185	0	8	44,192,88,96,63,74,173,77,	0,533,1703,2076,2938,3535,3814,6655,
chr7	59009770	59020332	GLEAN_23858	1000	-	59009770	59020332	0	9	29,149,149,134,121,122,88,63,57,	0,498,2493,3646,5497,7391,8888,9579,10505,
chr7	64618867	64634148	GLEAN_14217	1000	+	64618867	64634148	0	7	55,339,84,41,127,37,160,	0,1046,2236,7741,9184,13006,15121,
chr7	68210018	68257300	GLEAN_11539	1000	+	68210018	68257300	0	7	330,61,113,37,149,55,134,	0,28462,29583,32883,37349,39824,47148,
chr8	6030504	6038019	GLEAN_10220	1000	+	6030504	6038019	0	9	126,86,115,119,86,144,117,129,86,	0,780,1750,3660,4564,4945,5480,6703,7429,
chr8	9718724	9731703	GLEAN_20917	1000	+	9718724	9731703	0	8	79,149,171,409,102,230,170,10,	0,1360,3815,6021,8060,11622,12567,12969,
chr8	47704413	47764869	GLEAN_08792	1000	+	47704413	47764869	0	10	34,47,51,64,54,108,50,79,99,59,	0,31174,37877,40841,42733,44264,45271,49006,52245,60397,
chr8	63658194	64281607	GLEAN_26787	1000	+	63658194	64281607	0	43	160,101,86,20,548,75,81,148,110,153,153,150,141,60,93,126,63,36,141,66,36,84,66,36,63,69,36,54,60,69,42,46,81,50,111,145,65,129,60,60,186,116,214,	0,521254,521433,523027,555843,557891,559512,564742,568199,571241,572318,574447,575113,578804,580024,581509,582195,588296,588749,589068,589940,590081,591590,594055,596611,599075,599253,603523,603671,605186,605370,607732,609552,610043,610196,611185,615104,616669,616945,617759,620297,622082,623199,
chr8	68230856	68276001	GLEAN_15928	1000	-	68230856	68276001	0	5	521,57,229,39,210,	0,2373,4622,35009,44935,
chr8	68369712	68395160	GLEAN_15932	1000	+	68369712	68395160	0	12	8,198,206,151,104,60,131,167,325,86,162,229,	0,1192,1899,8166,8837,15887,16225,17985,20787,22986,23920,25219,
chr8	69612578	69614723	GLEAN_00758	1000	-	69612578	69614723	0	1	2145,	0,
chr8	72524549	72601098	GLEAN_26220	1000	-	72524549	72601098	0	14	92,166,180,171,142,157,121,69,81,62,165,185,89,39,	0,2447,3739,9166,11916,12522,22899,29009,30024,31073,33312,71176,73122,76510,
chr8	76761580	76762018	GLEAN_08620	1000	+	76761580	76762018	0	1	438,	0,
chr8	77703357	77722536	GLEAN_11380	1000	+	77703357	77722536	0	5	88,189,148,153,193,	0,12543,14476,15293,18986,
chr8	79655857	79684813	GLEAN_26489	1000	-	79655857	79684813	0	9	169,327,140,158,136,116,519,189,289,	0,6574,10442,12754,18288,20434,22787,25965,28667,
chr8	84656791	84754281	GLEAN_02565	1000	-	84656791	84754281	0	16	186,167,62,102,65,960,123,44,112,84,197,40,352,106,82,54,	0,957,1730,2163,6608,15656,62028,68628,75392,82268,84607,90329,91263,92723,93585,97436,
chr8	85704609	85712914	GLEAN_26067	1000	+	85704609	85712914	0	3	82,101,174,	0,4778,8131,
chr8	88831633	88874261	GLEAN_08771	1000	-	88831633	88874261	0	10	114,171,128,133,128,56,269,80,82,66,	0,4741,5608,7312,10606,14762,18997,22115,25263,42562,
chr8	93346272	93380130	GLEAN_19321	1000	+	93346272	93380130	0	10	90,38,161,119,210,159,211,179,44,109,	0,3145,7085,7667,11495,26242,27766,29036,29507,33749,
chr8	96804043	96821693	GLEAN_10745	1000	-	96804043	96821693	0	18	177,102,141,126,213,150,118,371,122,136,180,120,78,147,119,183,148,117,	0,466,1276,1582,2258,3711,4442,5967,6462,7136,8134,9435,9984,10241,12530,16931,17266,17533,
chr8	102348772	102529040	GLEAN_14094	1000	-	102348772	102529040	0	15	480,66,101,127,135,204,83,73,104,50,191,153,118,129,140,	0,117041,118571,121868,137901,139196,142431,143936,145717,160591,160746,162664,174808,178903,180128,
chr8	102608399	102613308	GLEAN_14090	1000	-	102608399	102613308	0	6	78,151,65,144,72,75,	0,567,3119,4384,4668,4834,
chr8	103169685	103198861	GLEAN_03312	1000	+	103169685	103198861	0	17	141,205,155,162,150,90,133,89,216,134,91,171,175,125,78,61,170,	0,1588,2464,8495,10575,12702,15287,15895,16148,18332,20458,21468,22272,23916,24270,28359,29006,
chr9	9505267	9527671	GLEAN_04352	1000	+	9505267	9527671	0	5	624,220,243,103,352,	0,6525,12069,20045,22052,
chr9	15221894	15256834	GLEAN_08006	1000	-	15221894	15256834	0	6	39,117,51,30,51,15,	0,586,2902,6201,12077,34925,
chr9	32309108	32326295	GLEAN_08751	1000	-	32309108	32326295	0	5	282,194,243,298,48,	0,1394,4987,9399,17139,
chr9	33362444	33382750	GLEAN_08744	1000	-	33362444	33382750	0	9	141,156,93,145,43,103,127,87,110,	0,863,1100,1305,1549,2571,3655,4700,20196,
chr9	36577714	36577948	GLEAN_25253	1000	-	36577714	36577948	0	1	234,	0,
chr9	36582285	36585291	GLEAN_25252	1000	-	36582285	36585291	0	2	165,69,	0,2937,
chr9	53259540	53319741	GLEAN_20545	1000	-	53259540	53319741	0	18	106,80,117,142,101,77,134,80,117,64,134,114,160,134,152,105,145,18,	0,623,1652,3340,7330,8349,11502,24525,25447,37691,38188,46781,48145,49949,52148,53419,58149,60183,
chr9	61380769	61480852	GLEAN_15381	1000	+	61380769	61480852	0	19	450,219,105,43,76,219,88,153,98,173,173,63,147,165,570,123,99,81,105,	0,1193,25885,48626,56297,58233,60034,64280,64917,69202,74239,79166,81137,86833,89241,91674,93620,95372,99978,
chr9	70660078	70829883	GLEAN_12743	1000	-	70660078	70829883	0	14	87,102,172,223,284,116,128,114,111,118,164,78,99,67,	0,2449,2779,4019,6453,7073,12450,17294,22994,26982,28369,43880,52166,169738,
chr9	73650314	73669608	GLEAN_21036	1000	-	73650314	73669608	0	7	141,109,191,211,340,188,218,	0,2226,4906,5301,7094,12212,19076,
chr9	74076005	74080918	GLEAN_21035	1000	-	74076005	74080918	0	2	1228,152,	0,4761,
chr9	85939936	85984005	GLEAN_26239	1000	+	85939936	85984005	0	13	12,84,96,275,84,147,97,164,131,161,93,237,165,	0,23335,25717,26648,27453,28323,36865,40658,41035,41808,42301,43575,43904,
chr9	87510759	87580028	GLEAN_04034	1000	-	87510759	87580028	0	26	21,180,107,123,160,117,71,192,81,101,129,97,79,79,134,162,150,267,84,100,117,158,147,243,1367,70,	0,1809,3657,4406,7053,8110,8799,9968,13285,14040,17436,18550,22555,23721,24328,24877,28483,30495,31042,31305,33555,37286,42164,45107,57616,69199,
chr9	92910962	93267283	GLEAN_19520	1000	-	92910962	93267283	0	22	44,83,187,75,51,48,100,107,172,131,156,183,173,177,150,75,68,37,114,134,308,178,	0,6034,13229,47287,48784,52271,66093,67233,77180,326404,327346,327883,329166,330521,335287,337760,343796,350901,352572,354424,355213,356143,
chrUn.003.10	66308	297018	GLEAN_15391	1000	+	66308	297018	0	16	64,110,104,89,76,241,110,102,136,72,165,69,101,67,124,158,	0,12738,20686,20879,33234,34615,43884,45183,72414,81466,87319,116888,145833,188065,228931,230552,
chrUn.003.1050	36773	50349	GLEAN_17081	1000	-	36773	50349	0	8	596,27,33,116,23,231,96,420,	0,2229,3949,4101,6055,9852,11873,13156,
chrUn.003.107	16165	28865	GLEAN_04152	1000	+	16165	28865	0	9	85,348,282,201,21,27,27,27,671,	0,2075,6142,6530,7003,7118,8210,11595,12029,
chrUn.003.11	804010	816372	GLEAN_20171	1000	-	804010	816372	0	12	84,144,83,124,176,178,106,86,144,78,104,112,	0,688,1147,1369,1659,3203,4555,7799,7979,9790,11562,12250,
chrUn.003.12	161259	186050	GLEAN_05554	1000	+	161259	186050	0	9	70,85,79,860,205,171,70,253,256,	0,996,13533,13734,15273,16903,19009,23837,24535,
chrUn.003.1306	53558	58108	GLEAN_09832	1000	-	53558	58108	0	4	249,143,98,137,	0,946,2848,4413,
chrUn.003.1351	46890	80298	GLEAN_16665	1000	+	46890	80298	0	4	63,189,88,146,	0,9194,27305,33262,
chrUn.003.146	290068	305017	GLEAN_08311	1000	+	290068	305017	0	9	94,137,178,89,201,171,127,174,473,	0,495,1189,3856,5578,7182,9495,11711,14476,
chrUn.003.1470	23535	24112	GLEAN_03900	1000	+	23535	24112	0	2	46,422,	0,155,
chrUn.003.1470	40582	48554	GLEAN_03902	1000	+	40582	48554	0	3	73,285,524,	0,182,7448,
chrUn.003.1554	23600	23816	GLEAN_04455	1000	-	23600	23816	0	1	216,	0,
chrUn.003.2157	7818	17981	GLEAN_20169	1000	+	7818	17981	0	3	103,162,752,	0,8240,9411,
chrUn.003.2185	575	8677	GLEAN_05057	1000	-	575	8677	0	5	148,143,126,75,6,	0,934,1262,1491,8096,
chrUn.003.2251	935	19175	GLEAN_26171	1000	+	935	19175	0	10	237,103,146,60,128,136,66,158,166,93,	0,2593,2945,3622,4145,6275,11277,11916,13989,18147,
chrUn.003.2253	1898	2428	GLEAN_03439	1000	+	1898	2428	0	2	46,383,	0,147,
chrUn.003.2253	25166	25764	GLEAN_03442	1000	+	25166	25764	0	2	46,443,	0,155,
chrUn.003.2363	22190	31074	GLEAN_18817	1000	-	22190	31074	0	5	77,78,124,42,30,	0,593,1287,5857,8854,
chrUn.003.2570	12221	23701	GLEAN_20636	1000	+	12221	23701	0	16	121,124,61,63,102,91,120,89,218,132,150,183,147,78,59,1061,	0,228,2063,2286,2777,3501,4357,4966,6453,7466,8168,8658,8929,9774,9985,10419,
chrUn.003.2667	882	22710	GLEAN_23280	1000	-	882	22710	0	9	162,141,174,113,101,183,120,109,118,	0,1772,4346,4686,6626,7540,8675,14811,21710,
chrUn.003.294	91425	93872	GLEAN_02874	1000	+	91425	93872	0	5	211,66,104,108,51,	0,683,1235,2118,2396,
chrUn.003.294	94026	95388	GLEAN_02875	1000	+	94026	95388	0	1	1362,	0,
chrUn.003.294	148645	149785	GLEAN_02878	1000	+	148645	149785	0	1	1140,	0,
chrUn.003.2994	14761	18068	GLEAN_10781	1000	-	14761	18068	0	3	330,81,546,	0,414,2761,
chrUn.003.313	153248	153988	GLEAN_11678	1000	-	153248	153988	0	2	147,123,	0,617,
chrUn.003.3202	6681	11156	GLEAN_21540	1000	+	6681	11156	0	5	115,94,139,169,41,	0,3248,3432,3741,4434,
chrUn.003.3961	9374	9954	GLEAN_24601	1000	+	9374	9954	0	2	46,425,	0,155,
chrUn.003.4	2536	14693	GLEAN_10484	1000	+	2536	14693	0	13	83,56,113,75,147,78,152,46,94,96,113,97,140,	0,4552,6393,7090,8112,9078,9470,9745,10194,10882,11080,11442,12017,
chrUn.003.422	64696	91043	GLEAN_08070	1000	+	64696	91043	0	4	258,222,169,293,	0,9846,22594,26054,
chrUn.003.429	96191	216849	GLEAN_10445	1000	+	96191	216849	0	28	24,187,136,88,145,229,150,142,101,115,84,57,117,99,114,199,139,100,128,99,236,127,145,135,192,175,147,62,	0,37195,52292,59198,60538,62731,64547,72192,73768,74825,78220,81140,81888,82103,82599,84318,85963,92219,93988,95459,96269,103239,105434,109767,112829,119391,120126,120596,
chrUn.003.44	21810	57389	GLEAN_11829	1000	-	21810	57389	0	8	57,95,49,45,54,258,201,69,	0,3041,11230,11344,12255,13500,23975,35510,
chrUn.003.4819	7111	11189	GLEAN_17154	1000	+	7111	11189	0	2	191,271,	0,3807,
chrUn.003.5161	1353	1647	GLEAN_04698	1000	-	1353	1647	0	1	294,	0,
chrUn.003.54	502446	526678	GLEAN_23866	1000	-	502446	526678	0	12	172,128,162,123,151,111,101,126,118,682,220,144,	0,511,851,2951,4111,4344,6230,8668,9073,11929,21435,24088,
chrUn.003.542	122331	177757	GLEAN_15225	1000	+	122331	177757	0	7	27,86,253,336,216,159,189,	0,32398,43709,44940,46236,46858,55237,
chrUn.003.5533	310	7755	GLEAN_17273	1000	-	310	7755	0	8	122,97,112,154,127,121,132,689,	0,2336,2998,3240,3593,5086,5287,6756,
chrUn.003.59	423797	460457	GLEAN_20412	1000	-	423797	460457	0	18	188,194,77,236,222,123,106,182,207,111,160,308,273,294,144,147,279,97,	0,1036,1722,1972,2929,5252,5636,6162,6690,7290,7815,11922,13923,14553,16128,18011,35608,36563,
chrUn.003.684	44702	59592	GLEAN_20737	1000	-	44702	59592	0	10	132,195,118,88,208,113,150,76,191,28,	0,3140,4384,4607,4786,5444,6366,8189,9382,14862,
chrUn.003.699	28078	36999	GLEAN_15145	1000	+	28078	36999	0	6	95,23,158,147,147,129,	0,1016,4229,6241,7351,8792,
chrUn.003.717	153738	162178	GLEAN_07623	1000	-	153738	162178	0	2	1391,34,	0,8406,
chrUn.003.77	94552	177477	GLEAN_18723	1000	+	94552	177477	0	9	174,141,102,182,158,173,165,188,217,	0,39168,47367,52991,53426,54334,73955,75056,82708,
chrUn.003.836	38483	47710	GLEAN_04997	1000	+	38483	47710	0	7	21,91,267,279,279,100,22,	0,6100,6420,6980,7972,9009,9205,
chrUn.003.840	96114	97566	GLEAN_20326	1000	+	96114	97566	0	1	1452,	0,
chrUn.003.8499	2703	4752	GLEAN_23363	1000	+	2703	4752	0	5	135,127,91,74,128,	0,686,955,1199,1921,
chrUn.003.86	224907	251313	GLEAN_13905	1000	-	224907	251313	0	19	22,150,92,156,160,149,60,98,124,181,90,221,90,102,195,81,218,112,15,	0,335,574,2532,6257,7844,9018,9517,10413,10999,13323,14984,15444,15988,17022,18036,18363,24343,26391,
chrUn.003.887	85384	88476	GLEAN_05260	1000	+	85384	88476	0	5	568,279,279,100,22,	0,861,1841,2874,3070,
chrUn.003.910	71469	74042	GLEAN_06781	1000	+	71469	74042	0	9	37,108,100,139,85,105,116,74,532,	0,254,436,628,1144,1370,1566,1765,2041,
chrUn.003.936	3545	76781	GLEAN_00879	1000	+	3545	76781	0	16	129,101,75,92,84,72,136,202,86,147,170,1411,169,198,116,79,	0,19823,20185,21156,25422,26682,27674,31061,35280,53845,54865,58111,60357,67078,71132,73157,
chrUn.003.960	13600	28920	GLEAN_24492	1000	-	13600	28920	0	9	175,150,76,110,64,141,65,81,386,	0,5162,6372,6546,8046,9878,10210,12257,14934,
chrUn.003.97	456530	468376	GLEAN_12654	1000	+	456530	468376	0	10	299,172,186,134,49,120,99,61,180,53,	0,2224,7929,8252,9534,9827,10231,10563,11400,11793,
chrX	29029208	29034290	GLEAN_20383	1000	-	29029208	29034290	0	9	98,35,56,139,94,111,214,113,241,	0,849,1120,2272,2513,2862,3473,4458,4841,
chrX	29581096	29613298	GLEAN_06857	1000	-	29581096	29613298	0	13	177,75,203,81,81,107,197,69,86,79,144,259,101,	0,2183,2514,3813,4675,5516,7915,9716,15410,16389,16842,31783,32101,
chrX	31923262	31944786	GLEAN_26541	1000	+	31923262	31944786	0	46	373,249,98,148,119,78,163,201,138,124,137,194,114,144,124,161,91,170,118,263,598,174,163,161,171,124,157,190,24,248,96,103,141,129,174,203,163,153,123,267,138,116,133,177,219,188,	0,3444,3781,4001,4591,4804,4975,5214,5927,6150,6387,6625,6898,7104,8129,8336,8583,8769,9189,9398,9877,10561,10821,11061,11310,11859,12074,12836,13182,15421,15776,16055,16246,16493,16803,17072,17334,17573,17842,18085,18483,18787,19429,20278,20620,21336,
chrX	32008780	32013657	GLEAN_26545	1000	+	32008780	32013657	0	11	45,108,100,135,199,132,100,172,145,55,153,	0,1124,1389,1637,2239,2704,3382,3834,4309,4579,4724,
chrX	33019079	33022381	GLEAN_16845	1000	+	33019079	33022381	0	5	3,106,68,123,21,	0,414,726,2627,3281,
chrX	35048308	35049055	GLEAN_05044	1000	+	35048308	35049055	0	1	747,	0,
chrX	58512086	58526492	GLEAN_21756	1000	+	58512086	58526492	0	21	275,110,131,118,146,62,100,174,159,225,84,95,207,53,243,71,113,150,116,89,138,	0,6411,6695,7166,7426,7695,7874,8343,8621,9172,9539,9741,10642,11501,11772,12104,12512,13556,13811,14100,14268,
chrX	58901204	58906434	GLEAN_21750	1000	-	58901204	58906434	0	9	151,112,192,174,192,171,179,151,73,	0,1510,1782,2221,2578,2907,3549,4924,5157,
chrX	59724980	59735030	GLEAN_13939	1000	+	59724980	59735030	0	6	19,146,663,147,130,134,	0,773,2273,8823,9056,9916,
chrX	61448826	61567716	GLEAN_05523	1000	-	61448826	61567716	0	81	103,191,182,118,106,288,141,118,246,156,97,128,203,133,157,125,601,547,103,289,215,131,256,288,46,155,90,179,229,169,134,99,76,149,173,183,212,215,67,146,168,196,359,160,177,82,128,153,270,96,123,231,238,123,217,192,95,134,246,177,58,212,92,178,107,81,102,106,141,128,151,101,100,69,48,78,63,153,207,99,45,	0,686,1164,1642,2371,2594,3860,4810,5192,5833,7793,9061,9782,10252,11592,11888,12846,14121,15503,15746,16113,16793,17121,18509,20279,21424,21739,22091,23134,24662,25017,25739,26663,27492,27993,30995,31631,34884,37139,37622,39271,40625,43243,43891,44530,45397,45698,47465,48639,49490,50030,51385,52004,53043,53573,56265,58760,59814,61029,64983,66150,73452,74743,75665,76365,80558,81101,83722,84030,84…
chrX	63883752	63954386	GLEAN_09557	1000	+	63883752	63954386	0	13	12,84,96,275,84,147,97,164,131,161,93,225,165,	0,48178,57720,59156,60742,61544,63113,64903,67483,67874,69216,69654,70469,
chrX	99112509	99143811	GLEAN_05008	1000	+	99112509	99143811	0	7	215,264,120,96,58,78,126,	0,11915,20245,25440,27333,29250,31176,
