# Supplementary material for: The bovine lactation genome: insights into the evolution of mammalian milk
Source: Genome Biol. 2009 Apr 24;10(4):R43. doi: 10.1186/gb-2009-10-4-r43 (PMC2688934; doi:10.1186/gb-2009-10-4-r43)
Supplement: Additional data file 7 — Custom track in BED format for the UCSC Genome Browser, bovine assembly 3.1. [file gb-2009-10-4-r43-S7.bed]

track name=Mastitis_Mammary_Set description='Mastitis Mammary Set' db=bosTau3
chr1	5216726	5230249	GLEAN_11399	1000	+	5216726	5230249	0	15	60,91,80,150,181,62,138,179,67,88,116,72,165,120,78,	0,2427,3198,4830,5449,5743,6693,7543,8436,8574,8753,9442,9594,10054,13445,
chr1	39026706	39124871	GLEAN_00362	1000	+	39026706	39124871	0	5	243,174,179,225,2797,	0,974,10343,68578,95368,
chr1	46012187	46017613	GLEAN_09453	1000	-	46012187	46017613	0	6	81,64,137,111,76,5,	0,700,1814,4589,5214,5421,
chr1	46140968	46150637	GLEAN_09463	1000	+	46140968	46150637	0	12	289,140,31,104,776,106,147,64,170,111,168,54,	0,2465,3089,3242,3443,5033,5629,5962,6253,7345,7584,9615,
chr1	52475701	52479316	GLEAN_21259	1000	+	52475701	52479316	0	3	95,172,93,	0,1600,3522,
chr1	52623694	52721480	GLEAN_21257	1000	-	52623694	52721480	0	17	145,146,153,144,102,83,113,446,247,191,151,224,179,144,142,39,93,	0,12585,13250,17937,34608,36788,38850,39727,47950,56213,75479,78626,80327,83759,89542,95559,97693,
chr1	59376187	59408099	GLEAN_07988	1000	-	59376187	59408099	0	14	137,69,244,105,212,70,56,111,55,111,130,74,84,87,	0,335,504,1257,1791,2595,3276,4184,17448,19308,21594,28366,28994,31825,
chr1	64018013	64069790	GLEAN_09862	1000	-	64018013	64069790	0	14	48,115,146,100,90,66,62,73,56,48,150,136,122,141,	0,1700,2887,4738,6356,9642,13301,20854,24456,32640,33120,33347,39691,51636,
chr1	64318979	64321678	GLEAN_09859	1000	-	64318979	64321678	0	4	24,145,153,11,	0,1234,2314,2688,
chr1	65129794	65130370	GLEAN_24715	1000	+	65129794	65130370	0	1	576,	0,
chr1	65587690	65763189	GLEAN_24720	1000	+	65587690	65763189	0	5	309,114,148,133,397,	0,352,28687,99674,175102,
chr1	66180483	66200937	GLEAN_22453	1000	-	66180483	66200937	0	18	243,141,222,82,59,68,64,86,120,158,140,99,114,109,150,208,211,36,	0,809,2049,3798,4102,4890,5915,6201,7837,8663,10470,10979,14453,17041,17531,18969,19669,20418,
chr1	66868371	66873623	GLEAN_22446	1000	-	66868371	66873623	0	4	72,139,182,78,	0,617,2960,5174,
chr1	67117479	67139716	GLEAN_08145	1000	-	67117479	67139716	0	14	180,174,80,124,144,102,396,177,61,87,87,121,127,99,	0,1719,3868,6141,6703,6992,7537,12866,14206,18463,19051,19314,20601,22138,
chr1	76774296	76779940	GLEAN_22438	1000	+	76774296	76779940	0	11	29,46,133,140,169,110,144,138,90,80,145,	0,832,966,1391,2289,2552,2877,3321,3703,4162,5499,
chr1	79981591	79988005	GLEAN_11756	1000	+	79981591	79988005	0	11	74,266,83,6,136,142,120,136,98,112,135,	0,1885,2868,3365,3562,3788,4433,4657,4896,5514,6279,
chr1	95613421	95644275	GLEAN_01598	1000	+	95613421	95644275	0	8	36,109,106,205,93,61,120,470,	0,8901,10013,15669,16119,24136,26031,30384,
chr1	98033768	98034764	GLEAN_03547	1000	-	98033768	98034764	0	1	996,	0,
chr1	98236136	98270585	GLEAN_03549	1000	+	98236136	98270585	0	15	44,135,97,81,129,91,79,97,118,146,113,73,107,71,131,	0,1138,3265,8783,9849,10391,17852,18617,22946,23977,30098,30986,32414,33808,34318,
chr1	98366174	98428886	GLEAN_03545	1000	-	98366174	98428886	0	4	94,94,83,200,	0,16211,27341,62512,
chr1	104831394	104875815	GLEAN_02233	1000	-	104831394	104875815	0	25	186,153,121,91,100,84,87,174,99,118,144,65,56,88,103,141,82,167,75,80,171,39,232,125,252,	0,482,1985,5010,5195,8099,9755,9993,15282,16322,18639,19459,21222,24057,24511,25063,29134,31970,32279,33381,35196,36555,38041,39026,44169,
chr1	107708425	107752179	GLEAN_24497	1000	-	107708425	107752179	0	14	66,66,129,114,572,117,145,74,83,100,119,75,70,28,	0,3207,3953,12952,16942,20278,20598,20885,23918,24248,25573,28431,31362,43726,
chr1	116843875	116944765	GLEAN_13098	1000	-	116843875	116944765	0	22	138,133,146,124,168,79,110,179,100,144,122,189,51,131,97,252,78,171,180,224,226,171,	0,493,1573,8626,9920,22890,23717,24650,34899,37144,40147,46713,63208,65595,68546,70313,82396,83397,86300,88697,97366,100719,
chr1	125185297	125282126	GLEAN_24856	1000	+	125185297	125282126	0	15	25,122,100,135,54,145,101,135,87,70,133,110,160,137,112,	0,15229,26855,28736,31878,35441,42484,45922,48292,55151,62671,63684,63959,95074,96717,
chr1	132908934	132912138	GLEAN_01293	1000	-	132908934	132912138	0	3	14,147,85,	0,1307,3119,
chr1	134141947	134160212	GLEAN_01305	1000	+	134141947	134160212	0	35	97,130,201,160,129,21,21,45,54,45,27,27,45,54,63,63,54,36,63,63,63,63,51,36,63,66,36,37,9,134,110,184,181,30,623,	0,590,2150,3293,3625,3860,4021,4120,4951,5531,5675,5871,5990,6355,6608,7433,7585,7722,7947,8620,12265,13041,13225,13397,13737,13997,14572,15113,15406,15636,16058,16317,16597,17489,17642,
chr1	134898770	134901905	GLEAN_18337	1000	+	134898770	134901905	0	3	66,102,129,	0,2481,3006,
chr1	135604982	135783761	GLEAN_10207	1000	+	135604982	135783761	0	12	59,182,119,90,127,140,203,110,142,1108,138,141,	0,10689,20881,37977,43034,47373,48424,49470,49749,56439,175685,178638,
chr1	145332931	145403904	GLEAN_04336	1000	+	145332931	145403904	0	18	177,127,146,93,182,192,107,126,137,209,127,111,144,115,37,64,85,194,	0,916,18937,23335,24730,32570,37558,41930,44391,46707,48255,56232,59391,64744,66339,66613,66775,70779,
chr10	463728	699010	GLEAN_05507	1000	-	463728	699010	0	3	14,90,64,	0,1012,235218,
chr10	4624645	4635262	GLEAN_11366	1000	-	4624645	4635262	0	5	30,170,155,78,170,	0,868,6008,7716,10447,
chr10	7638050	7736905	GLEAN_02999	1000	+	7638050	7736905	0	25	169,164,91,168,143,171,84,72,70,209,150,164,225,141,85,233,133,103,142,88,213,161,138,109,114,	0,8675,24241,28904,33247,35211,41797,44486,45214,49623,57966,62003,64483,66067,66554,67196,69954,76911,77543,86774,88787,91347,93055,94919,98741,
chr10	10405672	10421250	GLEAN_20528	1000	-	10405672	10421250	0	8	117,141,108,109,146,81,162,63,	0,1346,3529,4320,6276,7302,12750,15515,
chr10	11927148	11931680	GLEAN_03275	1000	-	11927148	11931680	0	10	231,121,84,157,130,125,139,107,172,3,	0,313,544,945,1357,1755,2220,2687,2987,4529,
chr10	13454119	13578205	GLEAN_25607	1000	+	13454119	13578205	0	14	24,445,85,48,91,135,106,74,161,131,181,143,38,294,	0,36723,77977,78321,82247,82991,91273,101828,113039,114914,115750,121017,123139,123792,
chr10	15728387	15730368	GLEAN_00382	1000	-	15728387	15730368	0	4	80,118,75,72,	0,292,1122,1909,
chr10	19959246	19964831	GLEAN_25531	1000	-	19959246	19964831	0	9	190,160,43,107,82,174,84,120,87,	0,386,1329,1558,1756,2611,2927,5237,5498,
chr10	19991993	19996299	GLEAN_25556	1000	+	19991993	19996299	0	5	345,622,186,274,394,	0,1083,1982,3073,3912,
chr10	20042266	20044676	GLEAN_25525	1000	-	20042266	20044676	0	11	81,87,55,68,69,98,46,111,63,33,39,	0,244,406,550,703,1016,1231,1365,1586,1795,2371,
chr10	21265046	21314923	GLEAN_15718	1000	+	21265046	21314923	0	39	21,198,549,372,386,115,183,69,56,118,84,138,122,244,177,144,256,211,196,168,180,111,197,200,157,90,104,130,76,55,208,209,720,152,303,114,180,117,567,	0,10360,10653,12091,13271,14738,20042,20308,20745,21305,24718,30225,30757,31022,32183,33331,33618,34423,34882,35549,35909,36241,36696,37115,37419,37664,38205,39494,40540,41074,41295,42126,42427,43366,44508,45969,46270,46830,49310,
chr10	21924501	21924966	GLEAN_15667	1000	-	21924501	21924966	0	1	465,	0,
chr10	21946334	21946778	GLEAN_15665	1000	-	21946334	21946778	0	1	444,	0,
chr10	21950833	21951280	GLEAN_15664	1000	-	21950833	21951280	0	1	447,	0,
chr10	22186804	22192596	GLEAN_15662	1000	-	22186804	22192596	0	6	218,191,176,104,170,11,	0,1011,1293,1673,3738,5781,
chr10	23653524	23654019	GLEAN_19720	1000	+	23653524	23654019	0	1	495,	0,
chr10	25224783	25312829	GLEAN_11951	1000	-	25224783	25312829	0	7	54,88,95,62,119,65,15,	0,1232,10604,37867,82341,87078,88031,
chr10	31062912	31065654	GLEAN_14532	1000	-	31062912	31065654	0	5	90,33,113,73,24,	0,590,1860,2497,2718,
chr10	31698957	31729526	GLEAN_14524	1000	-	31698957	31729526	0	11	123,111,81,78,44,97,86,88,59,70,78,	0,5143,5734,6621,7161,7763,8098,9568,9851,10203,30491,
chr10	33456187	33475451	GLEAN_21999	1000	-	33456187	33475451	0	27	126,108,182,64,108,149,79,64,159,104,134,55,90,88,167,147,121,206,76,90,110,121,25,114,170,488,9,	0,888,1248,1591,1783,3047,3380,3627,4045,4470,4657,5001,5244,5580,6053,6318,6589,7012,7742,8736,9291,9579,10115,10276,10519,11296,19255,
chr10	38564008	38578353	GLEAN_18209	1000	+	38564008	38578353	0	8	61,125,100,90,89,69,49,155,	0,1808,4737,8993,9975,12094,14034,14190,
chr10	39987720	39989061	GLEAN_21403	1000	+	39987720	39989061	0	1	1341,	0,
chr10	41167065	41172748	GLEAN_17162	1000	+	41167065	41172748	0	5	111,114,94,185,123,	0,793,1556,4628,5560,
chr10	41985654	42007128	GLEAN_01425	1000	-	41985654	42007128	0	12	83,70,63,76,71,118,134,257,37,126,126,114,	0,1528,1885,2419,3276,4513,6579,8750,14041,20158,20484,21360,
chr10	44806749	44839932	GLEAN_07790	1000	+	44806749	44839932	0	12	48,100,95,114,91,80,60,94,96,59,123,60,	0,3247,18531,22107,25334,26346,27754,29480,30155,30694,31991,33123,
chr10	46498187	46541886	GLEAN_19088	1000	+	46498187	46541886	0	20	162,88,65,48,28,469,50,119,150,104,167,86,164,181,125,171,306,145,161,109,	0,1125,12094,15983,24943,26283,27373,29523,31462,32016,32217,32844,33142,35969,36868,37841,38767,39176,41354,43590,
chr10	55240359	55275915	GLEAN_02196	1000	-	55240359	55275915	0	12	105,98,187,136,135,95,85,146,95,105,762,58,	0,8804,11597,12978,14317,15000,19048,19863,21015,23925,25953,35498,
chr10	57051761	57185440	GLEAN_12858	1000	-	57051761	57185440	0	19	282,131,139,246,84,224,184,148,106,112,165,131,189,166,89,159,83,71,54,	0,5024,8373,13074,19339,44949,45828,48798,59067,63323,64415,68740,79352,89055,101224,109004,119829,125025,133625,
chr10	60054994	60086552	GLEAN_21883	1000	-	60054994	60086552	0	9	58,179,68,184,210,195,54,171,234,	0,1293,1978,3691,14402,16645,20614,27187,31324,
chr10	60784830	60892293	GLEAN_21874	1000	-	60784830	60892293	0	19	174,142,125,21,24,222,107,125,50,135,108,103,226,33,135,234,166,93,12,	0,1133,1597,2301,2854,4847,5337,11781,13174,13930,17504,19965,20428,20982,32673,47438,80467,81027,107451,
chr10	65685777	65756979	GLEAN_02676	1000	-	65685777	65756979	0	5	69,135,32,255,40,	0,310,8244,58813,71162,
chr10	68099917	68109697	GLEAN_23755	1000	+	68099917	68109697	0	5	5,656,125,655,53,	0,1243,4407,8705,9727,
chr10	68116735	68377996	GLEAN_23753	1000	-	68116735	68377996	0	7	121,122,141,104,74,153,89,	0,76372,127907,136806,151260,154358,261172,
chr10	69283113	69326519	GLEAN_05803	1000	+	69283113	69326519	0	15	35,191,146,85,113,203,107,148,221,287,123,425,109,127,152,	0,20667,21226,21459,26229,27178,33225,34418,36073,36849,38545,38792,41946,42612,43254,
chr10	75251912	75255394	GLEAN_08715	1000	-	75251912	75255394	0	2	960,57,	0,3425,
chr10	78967875	79006892	GLEAN_18139	1000	+	78967875	79006892	0	18	106,50,168,58,161,186,54,84,287,223,90,74,151,325,275,99,48,93,	0,3314,5521,10085,12885,18922,20290,20582,24148,26173,26507,29350,30741,33180,33884,34714,35873,38924,
chr10	79479178	79479685	GLEAN_18129	1000	-	79479178	79479685	0	1	507,	0,
chr10	80188913	80196696	GLEAN_18120	1000	-	80188913	80196696	0	4	87,173,108,82,	0,2325,4035,7701,
chr10	80504728	80504875	GLEAN_03430	1000	+	80504728	80504875	0	1	147,	0,
chr10	80911954	80914432	GLEAN_03434	1000	+	80911954	80914432	0	4	141,252,108,642,	0,931,1605,1836,
chr10	88606636	88634734	GLEAN_19772	1000	+	88606636	88634734	0	7	406,75,96,48,128,467,103,	0,6156,8303,11345,14735,25094,27995,
chr10	91154606	91241359	GLEAN_10621	1000	+	91154606	91241359	0	10	327,55,103,91,145,81,99,171,168,71,	0,33545,38814,40389,45100,45539,66714,67752,79616,86682,
chr10	91476994	91483062	GLEAN_10624	1000	+	91476994	91483062	0	2	67,266,	0,5802,
chr10	91497940	91502606	GLEAN_10625	1000	+	91497940	91502606	0	3	67,276,14,	0,3851,4652,
chr11	4297733	4460657	GLEAN_13524	1000	-	4297733	4460657	0	23	27,113,67,79,194,108,131,115,76,114,47,134,141,168,145,164,121,175,7,178,136,169,70,	0,170,10153,11026,15534,16644,19076,20332,27715,29636,32101,52550,63242,64763,112574,113721,128323,132833,137106,139168,139676,149755,162854,
chr11	10461337	10464118	GLEAN_25460	1000	+	10461337	10464118	0	12	50,138,151,185,73,74,67,103,120,116,119,37,	0,130,347,697,1135,1299,1600,1762,1995,2231,2531,2744,
chr11	14860421	14919891	GLEAN_06431	1000	-	14860421	14919891	0	36	51,177,189,66,115,53,75,129,96,82,146,192,87,88,134,125,97,120,124,170,84,172,185,110,94,152,93,142,87,69,62,127,109,97,58,42,	0,1662,3332,5089,5794,7847,10809,11508,12272,13081,14242,14565,18229,19247,19706,20568,21815,22399,24247,26034,28431,29890,31615,33754,35234,36574,37293,39904,41139,41562,45334,46340,49488,51193,54133,59428,
chr11	21351267	21417366	GLEAN_18096	1000	-	21351267	21417366	0	11	120,432,72,57,128,91,93,105,135,245,118,	0,2243,3312,4301,5493,6449,9223,15377,15729,37315,65981,
chr11	21686599	21687118	GLEAN_18094	1000	-	21686599	21687118	0	1	519,	0,
chr11	30797092	30818333	GLEAN_09795	1000	-	30797092	30818333	0	10	82,200,155,90,118,269,2545,170,200,254,	0,188,471,1048,1336,2437,3696,7698,10565,20987,
chr11	37113678	37115834	GLEAN_16201	1000	+	37113678	37115834	0	6	58,65,55,86,132,150,	0,156,614,1018,1478,2006,
chr11	43417090	43477984	GLEAN_18361	1000	-	43417090	43477984	0	29	306,335,274,146,102,205,179,93,171,4600,95,136,84,180,147,138,162,124,176,182,210,88,193,146,231,153,112,68,72,	0,635,1093,2049,5276,5919,11215,11691,12403,15189,20597,24354,26298,26464,27456,27680,28085,28812,29087,29357,30415,32124,34975,36638,37108,41083,41876,43211,60822,
chr11	45294573	45295005	GLEAN_00914	1000	-	45294573	45295005	0	1	432,	0,
chr11	45314261	45315044	GLEAN_00942	1000	+	45314261	45315044	0	2	49,332,	0,451,
chr11	45318600	45319032	GLEAN_00913	1000	-	45318600	45319032	0	1	432,	0,
chr11	45444120	45454199	GLEAN_00947	1000	+	45444120	45454199	0	3	40,57,326,	0,5234,9753,
chr11	47744196	47770655	GLEAN_14353	1000	-	47744196	47770655	0	10	203,128,142,123,124,92,69,70,78,36,	0,676,12321,17474,17800,19788,20832,24794,25557,26423,
chr11	48076167	48107818	GLEAN_14349	1000	-	48076167	48107818	0	6	262,283,175,102,140,31,	0,4410,6681,10124,25237,31620,
chr11	48679464	48714087	GLEAN_14377	1000	+	48679464	48714087	0	9	97,104,117,213,58,84,152,189,27,	0,9120,13256,16585,16940,24355,26525,32917,34596,
chr11	56770370	56825120	GLEAN_03628	1000	-	56770370	56825120	0	10	108,105,243,198,298,134,186,108,128,19,	0,1219,4308,5068,6373,7384,8891,35355,36307,54731,
chr11	63305058	63350649	GLEAN_13473	1000	+	63305058	63350649	0	12	3,88,95,114,91,80,57,94,96,59,123,60,	0,13065,18575,21758,22702,24123,26323,34304,40162,40846,41859,45531,
chr11	67219524	67248747	GLEAN_18843	1000	-	67219524	67248747	0	14	309,99,63,102,195,168,99,87,125,84,96,188,59,30,	0,4940,6511,7447,12640,15633,16373,16878,17471,18249,18624,19651,28623,29193,
chr11	67430255	67435538	GLEAN_18838	1000	-	67430255	67435538	0	15	114,42,75,78,126,204,93,70,88,91,111,65,118,75,63,	0,207,340,541,783,1051,1350,1727,2040,2271,2479,2874,3563,4683,5220,
chr11	72363201	72392715	GLEAN_19739	1000	-	72363201	72392715	0	5	60,96,164,124,294,	0,1002,1735,3668,29220,
chr11	73417012	73422772	GLEAN_16108	1000	+	73417012	73422772	0	5	138,268,213,197,183,	0,2272,3494,4601,5577,
chr11	80309304	80340990	GLEAN_09496	1000	-	80309304	80340990	0	26	131,121,96,43,73,73,92,147,52,189,90,99,61,139,115,77,73,77,84,84,48,97,30,64,52,16,	0,789,1174,2070,2196,2421,3764,6211,8181,9135,10060,10933,13708,19064,20136,20363,20916,21850,22300,22743,24460,26402,27282,28425,28795,31670,
chr11	90749315	90752857	GLEAN_12731	1000	+	90749315	90752857	0	6	125,232,90,238,42,563,	0,223,1633,1846,2519,2979,
chr11	91013951	91018014	GLEAN_12735	1000	+	91013951	91018014	0	4	3,137,82,150,	0,411,1618,3913,
chr11	91707905	91711617	GLEAN_06370	1000	-	91707905	91711617	0	6	23,102,120,80,137,138,	0,761,1089,1413,2904,3574,
chr11	94075157	94081329	GLEAN_12826	1000	+	94075157	94081329	0	6	7,36,164,117,192,69,	0,1545,1763,2741,5662,6103,
chr11	94562394	94609971	GLEAN_26472	1000	+	94562394	94609971	0	56	237,126,141,147,134,145,155,136,102,138,111,78,156,205,182,244,123,218,93,135,149,60,199,105,24,36,48,92,145,182,100,198,147,104,163,15,132,138,105,209,121,122,133,99,160,77,210,297,113,18,55,197,54,147,148,126,	0,1227,5049,5373,6827,7127,7354,8209,10007,10991,11625,12414,12600,12974,13682,14203,14616,15404,16345,17021,18229,19453,20620,22175,22705,23271,25378,26149,26547,26792,27564,27788,28089,29628,29837,30395,32014,32399,33379,34793,35998,36303,36761,38513,40197,40971,41628,42208,43008,43453,45856,46334,46625,46763,46997,47451,
chr11	94654417	94658160	GLEAN_26473	1000	+	94654417	94658160	0	7	77,143,104,114,171,147,24,	0,710,1178,1382,2065,2331,3719,
chr11	94806796	94818042	GLEAN_26461	1000	-	94806796	94818042	0	12	66,87,80,187,90,77,121,129,87,150,151,53,	0,154,771,930,1252,1470,1887,3598,3965,4132,8911,11193,
chr11	94837510	94847665	GLEAN_26460	1000	-	94837510	94847665	0	12	66,87,80,187,90,77,121,129,87,150,151,53,	0,155,774,933,1255,1473,1890,3602,3969,4136,7820,10102,
chr11	98302502	98305740	GLEAN_03823	1000	+	98302502	98305740	0	8	3,121,150,141,80,131,70,105,	0,680,1306,1736,2074,2469,2888,3133,
chr11	99785685	99789772	GLEAN_23256	1000	-	99785685	99789772	0	6	17,105,111,74,140,90,	0,239,1019,2250,3188,3997,
chr11	100568707	100571255	GLEAN_11607	1000	+	100568707	100571255	0	6	114,140,77,117,102,26,	0,825,1071,1510,1813,2522,
chr11	100958362	100958941	GLEAN_14471	1000	+	100958362	100958941	0	1	579,	0,
chr12	14510502	14511330	GLEAN_16801	1000	+	14510502	14511330	0	1	828,	0,
chr12	14564041	14588721	GLEAN_16802	1000	+	14564041	14588721	0	6	117,129,207,111,151,86,	0,19812,21431,22502,23334,24594,
chr12	15437344	15451311	GLEAN_21857	1000	+	15437344	15451311	0	7	125,67,171,58,87,132,173,	0,5495,7403,8959,10160,11300,13794,
chr12	15494662	15538587	GLEAN_21858	1000	+	15494662	15538587	0	11	90,181,100,163,129,139,162,143,121,89,75,	0,8453,15159,15426,27251,30183,37683,37935,39550,40163,43850,
chr12	22223559	22232140	GLEAN_23027	1000	+	22223559	22232140	0	3	642,108,111,	0,6038,8470,
chr12	24540374	24788647	GLEAN_11310	1000	-	24540374	24788647	0	61	259,203,111,84,99,150,190,167,162,201,171,75,162,180,141,171,98,608,95,188,122,199,186,104,151,83,91,169,147,257,172,100,155,111,161,173,92,58,125,190,260,87,183,259,108,133,172,87,109,104,102,99,93,169,81,80,91,140,54,200,70,	0,1368,2933,11610,13097,14337,17611,19203,22028,22751,29026,32432,34969,37365,39513,42136,42641,43932,45738,46847,51943,54871,57023,57948,58605,62947,69305,70721,72763,73669,78912,79519,86338,90282,92357,93633,94443,95407,97619,98668,99330,102893,105278,107494,116598,122904,124494,129227,131188,131773,141667,143825,144019,146675,151639,151837,152144,155863,166971,197382,248203,
chr12	26955393	26965711	GLEAN_22038	1000	-	26955393	26965711	0	6	68,94,102,61,98,3,	0,2902,4486,5297,7054,10315,
chr12	28786453	28788279	GLEAN_06939	1000	-	28786453	28788279	0	5	90,151,113,62,67,	0,197,856,1438,1759,
chr12	33160231	33199665	GLEAN_05896	1000	-	33160231	33199665	0	6	98,48,76,32,145,204,	0,1205,5845,6019,15458,39230,
chr12	69421729	69428140	GLEAN_24785	1000	-	69421729	69428140	0	8	87,142,229,220,123,56,112,147,	0,683,2046,2857,3928,5090,5234,6264,
chr12	77062163	77073315	GLEAN_21244	1000	+	77062163	77073315	0	9	52,122,217,159,176,126,67,171,140,	0,4800,6507,6837,9190,9846,10512,10666,11012,
chr13	13105939	13117245	GLEAN_20590	1000	-	13105939	13117245	0	6	160,89,51,141,173,64,	0,642,2280,2931,10690,11242,
chr13	15131111	15132195	GLEAN_10838	1000	-	15131111	15132195	0	2	848,217,	0,867,
chr13	16827550	16840377	GLEAN_06972	1000	-	16827550	16840377	0	11	104,73,99,74,152,142,57,98,167,117,123,	0,232,1506,2096,3228,5814,7134,8485,9396,12053,12704,
chr13	26828811	26861041	GLEAN_06669	1000	+	26828811	26861041	0	13	166,203,183,74,135,103,116,150,94,159,131,83,125,	0,1904,6350,8772,10630,16574,17833,19126,19644,20546,23992,27483,32105,
chr13	30599996	30678787	GLEAN_03444	1000	-	30599996	30678787	0	15	150,72,88,73,73,81,71,80,74,115,52,174,61,80,94,	0,2817,4586,6485,13819,35112,40323,52786,53738,56281,57268,60600,62701,66802,78697,
chr13	31905252	31912734	GLEAN_20783	1000	+	31905252	31912734	0	9	563,61,96,162,126,221,44,86,42,	0,1194,3830,4012,4668,5332,5963,6534,7440,
chr13	37903326	37927875	GLEAN_09878	1000	-	37903326	37927875	0	4	110,77,308,3,	0,1930,4530,24546,
chr13	39173233	39187587	GLEAN_25141	1000	+	39173233	39187587	0	4	6,127,96,1688,	0,8894,9420,12666,
chr13	39449004	39449898	GLEAN_25133	1000	-	39449004	39449898	0	1	894,	0,
chr13	43532887	43560509	GLEAN_20945	1000	-	43532887	43560509	0	11	147,55,145,172,100,132,199,135,100,108,45,	0,236,479,2018,3446,5638,6029,11973,14626,17656,27577,
chr13	52499510	52587274	GLEAN_17547	1000	-	52499510	52587274	0	22	75,136,152,126,135,77,94,150,136,167,120,98,37,77,91,137,74,85,339,79,42,12,	0,716,2398,2629,9351,9972,10368,11876,12697,13326,14318,15716,19860,28552,29801,42589,42918,44132,66115,67558,80467,87752,
chr13	52877316	52882445	GLEAN_17541	1000	-	52877316	52882445	0	12	375,135,122,149,101,152,188,199,162,115,90,3,	0,1062,1383,1725,2241,2529,2762,3290,3634,4403,4882,5126,
chr13	54375064	54384148	GLEAN_08636	1000	-	54375064	54384148	0	6	139,406,120,156,134,587,	0,267,762,1429,1803,8497,
chr13	54473703	54474920	GLEAN_08633	1000	-	54473703	54474920	0	4	118,97,78,40,	0,201,379,1177,
chr13	57032867	57045990	GLEAN_10240	1000	-	57032867	57045990	0	11	147,68,131,121,59,74,55,98,19,45,35,	0,371,654,941,1170,1342,1547,4705,8928,10066,13088,
chr13	59984287	59989639	GLEAN_05338	1000	-	59984287	59989639	0	7	93,63,120,123,125,127,96,	0,386,1064,1599,2345,3117,5256,
chr13	60172474	60173053	GLEAN_22968	1000	-	60172474	60173053	0	1	579,	0,
chr13	61067242	61089577	GLEAN_08038	1000	+	61067242	61089577	0	6	121,146,208,122,153,57,	0,10096,11911,15454,20367,22278,
chr13	63847211	63884105	GLEAN_10567	1000	+	63847211	63884105	0	12	183,99,83,89,86,126,58,84,37,103,86,151,	0,7667,12765,19110,20991,21174,21996,24949,27963,30264,34457,36743,
chr13	64793797	64825793	GLEAN_02885	1000	-	64793797	64825793	0	15	45,77,64,43,68,168,60,177,92,64,64,156,129,115,124,	0,2419,3511,5839,6402,7972,10084,12019,13323,15935,19507,20808,27283,28904,31872,
chr13	65410125	65411189	GLEAN_05156	1000	+	65410125	65411189	0	4	40,56,107,163,	0,350,490,901,
chr13	66037700	66043038	GLEAN_05145	1000	-	66037700	66043038	0	6	10,182,177,176,86,107,	0,2221,2590,3302,5011,5231,
chr13	66399636	66463423	GLEAN_05135	1000	-	66399636	66463423	0	18	101,79,106,82,33,78,205,66,138,153,118,54,66,195,50,64,86,33,	0,198,527,1069,3357,7113,7742,8844,10822,13063,13528,15709,15859,18443,22965,24764,25447,63754,
chr13	74230602	74326535	GLEAN_01928	1000	+	74230602	74326535	0	20	175,240,152,170,151,176,129,57,130,193,217,97,95,60,170,143,124,34,54,31,	0,21307,55843,63992,69031,70514,72806,75052,75581,77518,90050,90368,90908,91862,92365,92721,93889,94631,94907,95902,
chr13	76704150	76709356	GLEAN_04527	1000	-	76704150	76709356	0	5	57,96,164,124,300,	0,346,1356,2633,4906,
chr13	76737289	76754326	GLEAN_15151	1000	-	76737289	76754326	0	21	19,75,88,124,95,103,107,178,82,154,142,100,151,174,106,87,47,166,60,147,93,	0,153,1196,2048,2268,3679,3951,5639,5929,7259,8262,8522,9327,10143,11125,11922,12131,13073,13491,15541,16944,
chr13	78464482	78472728	GLEAN_12905	1000	-	78464482	78472728	0	3	3108,93,108,	0,6257,8138,
chr14	404801	418212	GLEAN_12051	1000	-	404801	418212	0	15	106,117,253,92,79,82,84,132,114,141,201,76,150,104,12,	0,184,370,684,855,1015,1194,1436,1639,1825,2046,2355,6145,6728,13399,
chr14	828139	840228	GLEAN_07043	1000	+	828139	840228	0	11	24,96,90,51,162,93,214,191,136,236,300,	0,6928,7135,8078,10084,10316,10514,10817,11141,11465,11789,
chr14	840293	860505	GLEAN_07044	1000	+	840293	860505	0	42	28,77,72,118,61,90,57,64,75,145,119,69,77,167,131,123,168,384,63,90,78,324,81,96,66,111,294,186,111,48,75,60,84,108,160,139,186,143,38,75,52,146,	0,605,827,2079,2304,2474,2665,2808,2963,3110,3634,3919,4041,4187,4438,4660,5607,6305,7335,7808,8303,9023,9430,9587,9792,10155,10345,10733,16204,16396,16574,17493,18088,18290,18490,18722,18961,19233,19467,19624,19915,20066,
chr14	8130639	8206170	GLEAN_15296	1000	-	8130639	8206170	0	20	143,163,367,196,100,182,165,108,57,198,189,253,83,126,214,78,89,85,172,83,	0,2510,3920,6039,7537,8613,12403,29844,31161,37904,38382,40659,44423,50026,50734,55319,55640,59941,60177,75448,
chr14	13744746	13789401	GLEAN_15010	1000	+	13744746	13789401	0	8	17,248,45,68,55,43,106,102,	0,769,31436,34763,39587,40524,42886,44553,
chr14	19939791	19967745	GLEAN_06241	1000	-	19939791	19967745	0	22	78,71,137,59,48,55,229,109,166,1901,127,104,62,82,187,185,171,427,203,171,127,71,	0,795,2634,4356,5587,6497,7113,7423,8082,11680,13669,14188,15523,15705,15868,16217,19055,22233,24036,26515,26831,27883,
chr14	23143728	23168527	GLEAN_02300	1000	+	23143728	23168527	0	6	325,168,194,61,140,117,	0,10488,13621,20271,22375,24682,
chr14	31272368	31291098	GLEAN_06035	1000	-	31272368	31291098	0	8	85,149,112,86,66,129,235,143,	0,2027,8686,13228,14101,14804,15842,18587,
chr14	35023650	35026251	GLEAN_14815	1000	-	35023650	35026251	0	6	209,110,138,167,109,14,	0,540,749,1368,1803,2587,
chr14	35597637	35605983	GLEAN_14813	1000	-	35597637	35605983	0	3	191,144,4,	0,6182,8342,
chr14	35616249	35617083	GLEAN_14827	1000	+	35616249	35617083	0	1	834,	0,
chr14	35622979	35630549	GLEAN_14828	1000	+	35622979	35630549	0	3	201,106,458,	0,1494,7112,
chr14	38554146	38586239	GLEAN_04040	1000	-	38554146	38586239	0	11	74,161,144,105,71,85,59,117,122,64,123,	0,8018,9090,10064,10275,16686,18436,19771,20002,21893,31970,
chr14	45609442	45614805	GLEAN_09194	1000	+	45609442	45614805	0	4	79,173,102,54,	0,3996,4528,5309,
chr14	47321349	47325514	GLEAN_09653	1000	+	47321349	47325514	0	4	73,173,102,51,	0,2782,3549,4114,
chr14	50560168	50580524	GLEAN_14868	1000	-	50560168	50580524	0	13	192,84,150,146,160,224,123,126,207,107,100,130,144,	0,827,2683,5781,6340,7648,9486,9946,10529,11030,12548,13827,20212,
chr14	62973798	63159173	GLEAN_03149	1000	+	62973798	63159173	0	29	25,29,63,222,86,169,130,601,162,175,134,115,123,102,195,93,172,140,159,69,162,180,159,99,94,81,139,64,114,	0,524,18924,30980,38240,38944,42278,44923,46931,53532,64061,66532,68128,69046,94085,96163,98035,99167,104607,107619,110427,115517,120238,133767,137910,138112,183119,184254,185261,
chr14	66345996	66346467	GLEAN_03090	1000	-	66345996	66346467	0	1	471,	0,
chr14	68972987	68973737	GLEAN_16996	1000	-	68972987	68973737	0	1	750,	0,
chr14	72733267	72781395	GLEAN_02901	1000	-	72733267	72781395	0	6	1033,92,192,137,155,29,	0,5900,8175,8930,17532,48099,
chr15	9620392	9689488	GLEAN_07832	1000	+	9620392	9689488	0	15	113,106,76,95,111,102,84,150,189,186,207,93,114,177,162,	0,2259,28227,34852,35109,37285,38470,47097,47998,56113,59735,62986,66140,68065,68934,
chr15	19311783	19313121	GLEAN_10391	1000	+	19311783	19313121	0	4	180,178,103,145,	0,293,747,1193,
chr15	22243584	22273811	GLEAN_21432	1000	+	22243584	22273811	0	19	121,174,113,153,160,203,192,334,121,305,133,188,101,114,175,181,148,158,130,	0,4384,5168,6721,7372,7750,8287,9421,10808,12702,14570,16034,18390,18600,20183,25820,26933,28197,30097,
chr15	22855311	22863118	GLEAN_10904	1000	+	22855311	22863118	0	11	120,164,99,67,63,65,106,31,90,133,76,	0,261,837,3515,3657,4031,4250,5461,7345,7512,7731,
chr15	23008812	23016618	GLEAN_10893	1000	-	23008812	23016618	0	11	76,133,90,31,106,65,63,67,99,164,120,	0,162,372,2315,3450,3710,4086,4224,6870,7381,7686,
chr15	26018528	26021239	GLEAN_05121	1000	+	26018528	26021239	0	3	20,565,777,	0,242,1934,
chr15	29100744	29141576	GLEAN_20192	1000	-	29100744	29141576	0	12	75,171,90,93,59,91,186,104,127,108,144,27,	0,347,7966,9202,9392,10033,10421,11832,17308,21234,21924,40805,
chr15	31756074	31756620	GLEAN_03876	1000	+	31756074	31756620	0	1	546,	0,
chr15	31832926	31866293	GLEAN_03873	1000	-	31832926	31866293	0	21	60,156,90,146,120,145,180,228,121,161,97,146,147,108,120,138,93,115,170,230,91,	0,1992,3092,3771,6488,7555,10001,10339,15265,16208,17445,18998,20380,20610,22085,24044,25891,27193,29013,29602,33276,
chr15	31873868	31886391	GLEAN_03872	1000	-	31873868	31886391	0	10	57,111,80,130,71,89,104,102,45,3,	0,1196,4843,7593,7850,8539,10518,10740,11118,12520,
chr15	34647367	34751121	GLEAN_19663	1000	-	34647367	34751121	0	29	97,131,48,131,119,116,81,176,778,120,116,208,105,113,56,77,132,168,153,96,150,80,146,97,139,114,204,60,39,	0,928,1149,2909,4889,5363,7009,7412,12891,15364,17710,19309,20333,21107,23630,24231,24741,26613,29213,29447,51636,54181,54798,56990,61844,63975,67796,73534,103715,
chr15	35801176	35866474	GLEAN_19671	1000	+	35801176	35866474	0	22	171,65,66,141,103,132,67,152,111,84,99,142,161,114,126,105,216,259,205,212,122,66,	0,55848,56224,56915,57546,58324,58541,59177,59694,59961,60133,60670,60901,61453,62157,62446,62638,62932,63510,63872,64165,65232,
chr15	36173099	36210630	GLEAN_19655	1000	-	36173099	36210630	0	14	177,111,15,121,164,127,164,132,195,130,220,163,205,221,	0,1207,2998,4754,5849,8610,9651,10342,11790,15726,18021,22354,25662,37310,
chr15	37614811	37633109	GLEAN_19683	1000	+	37614811	37633109	0	5	105,92,109,135,156,	0,3531,11334,13581,18142,
chr15	39375163	39383238	GLEAN_13697	1000	-	39375163	39383238	0	7	596,27,101,23,231,96,423,	0,811,1120,2421,5799,6985,7652,
chr15	39426805	39434977	GLEAN_13695	1000	-	39426805	39434977	0	7	635,27,101,23,231,96,423,	0,850,1157,2476,5897,7082,7749,
chr15	40875383	40942910	GLEAN_10927	1000	+	40875383	40942910	0	20	27,102,96,33,98,67,35,127,78,163,110,75,144,103,70,196,154,95,61,203,	0,17914,18138,49087,49719,50818,50968,51086,52974,54518,56762,58003,59427,59937,62007,63376,65648,66522,66759,67324,
chr15	41225655	41325026	GLEAN_10928	1000	+	41225655	41325026	0	14	138,72,72,36,75,39,136,80,129,60,102,111,135,9,	0,14160,26757,28707,29571,43075,54881,55255,71076,72141,73646,84034,89243,99362,
chr15	41342348	41359627	GLEAN_10921	1000	-	41342348	41359627	0	11	121,61,144,82,100,84,95,124,139,133,42,	0,795,2028,5611,6254,7296,13233,13428,13803,14679,17237,
chr15	41907739	41910472	GLEAN_16634	1000	-	41907739	41910472	0	5	129,175,76,64,3,	0,1007,1769,2269,2730,
chr15	44498653	44500467	GLEAN_00350	1000	+	44498653	44500467	0	5	28,201,124,148,129,	0,340,1143,1348,1685,
chr15	44501588	44532214	GLEAN_00333	1000	-	44501588	44532214	0	25	12,219,114,177,137,229,247,158,219,111,69,42,3399,123,141,118,118,158,121,88,81,83,80,86,42,	0,332,655,921,1441,2157,3329,4830,5089,5390,6827,8307,8796,12343,13563,13937,14132,14532,15222,16586,18000,18783,20165,25257,30584,
chr15	47406346	47410843	GLEAN_11042	1000	-	47406346	47410843	0	6	194,188,95,94,131,30,	0,624,1926,3132,3498,4467,
chr15	56582906	56616864	GLEAN_14296	1000	+	56582906	56616864	0	18	57,63,87,239,83,138,53,87,156,109,62,111,150,151,195,104,64,65,	0,12789,12956,15392,15707,19871,21244,21374,22786,23064,25049,25582,25895,27104,31123,31801,32301,33893,
chr15	56943824	57063111	GLEAN_14285	1000	-	56943824	57063111	0	8	97,196,69,51,234,125,38,42,	0,745,1870,8388,12841,24606,64826,119245,
chr15	57573185	57630808	GLEAN_14301	1000	+	57573185	57630808	0	7	67,166,134,69,249,114,155,	0,34882,39780,44735,47216,56868,57468,
chr15	66673023	66739182	GLEAN_20585	1000	-	66673023	66739182	0	9	105,150,66,82,35,45,65,108,88,	0,367,14230,15913,24123,46798,47713,62954,66071,
chr15	68516414	68647189	GLEAN_19482	1000	-	68516414	68647189	0	13	139,83,129,144,167,190,132,94,140,196,117,90,536,	0,6662,8422,10881,42708,52796,79278,113705,114600,116949,123064,128351,130239,
chr16	4034266	4043801	GLEAN_07846	1000	+	4034266	4043801	0	10	49,30,202,57,151,122,124,183,117,141,	0,273,1204,1924,2750,4842,7732,8419,9104,9394,
chr16	24228503	24252174	GLEAN_14170	1000	+	24228503	24252174	0	5	267,110,139,196,395,	0,10637,13924,21685,23276,
chr16	25722083	25731242	GLEAN_14178	1000	+	25722083	25731242	0	3	72,69,120,	0,4759,9039,
chr16	26003161	26009189	GLEAN_14180	1000	+	26003161	26009189	0	3	128,154,129,	0,1279,5899,
chr16	33377970	33419900	GLEAN_03639	1000	-	33377970	33419900	0	13	55,31,120,186,213,189,186,186,186,108,387,91,3,	0,1154,4125,5156,6375,14738,18083,23858,24776,25648,27322,30118,41927,
chr16	41160234	41175779	GLEAN_12986	1000	+	41160234	41175779	0	6	90,102,60,70,87,161,	0,1663,3583,4504,9389,15384,
chr16	42727872	42754686	GLEAN_05943	1000	+	42727872	42754686	0	12	33,99,161,125,153,126,188,111,102,76,128,204,	0,8449,9188,16339,20890,24177,24415,24719,25461,25849,26391,26610,
chr16	42903615	42914593	GLEAN_05945	1000	+	42903615	42914593	0	11	85,96,59,70,134,223,198,202,109,59,70,	0,2624,4020,5448,5974,6490,7937,8734,9324,9637,10908,
chr16	49714054	49714492	GLEAN_15582	1000	-	49714054	49714492	0	1	438,	0,
chr16	52252680	52434233	GLEAN_18224	1000	+	52252680	52434233	0	9	30,114,75,126,144,42,21,129,6,	0,17759,46306,69612,72051,124582,178309,180358,181547,
chr16	52593468	52603717	GLEAN_18227	1000	+	52593468	52603717	0	6	21,220,97,100,98,157,	0,4080,6853,7181,8541,10092,
chr16	57733184	57770068	GLEAN_18526	1000	+	57733184	57770068	0	27	111,141,112,104,149,47,137,90,162,78,192,142,83,157,101,214,95,74,153,161,112,162,128,230,116,201,412,	0,906,5844,6920,7749,10260,11797,12446,12629,12942,13584,17832,18411,22191,24387,25856,26250,26631,27861,29696,30650,31124,31394,32952,33337,34363,36472,
chr16	64845869	64916867	GLEAN_19294	1000	-	64845869	64916867	0	13	133,102,128,120,51,54,109,60,131,93,102,197,190,	0,1877,3007,3215,3615,9674,10548,11573,12291,16605,32237,34877,70808,
chr16	71484648	71612837	GLEAN_06572	1000	-	71484648	71612837	0	29	276,136,179,123,135,134,91,150,136,158,126,98,37,77,91,110,35,109,61,209,159,120,144,144,207,21,72,27,67,	0,2602,4285,4683,7251,8797,10164,13609,15853,16538,19813,20790,20985,22907,23076,23729,26896,27670,44036,48615,50555,52914,56457,58067,59743,62054,63415,71928,128122,
chr17	5194517	5206086	GLEAN_22210	1000	-	5194517	5206086	0	5	196,155,127,149,255,	0,2910,4691,5742,11314,
chr17	5267442	5272059	GLEAN_07248	1000	+	5267442	5272059	0	6	62,104,188,209,110,122,	0,763,1229,3448,4165,4495,
chr17	18428165	18445525	GLEAN_22365	1000	-	18428165	18445525	0	2	441,249,	0,17111,
chr17	43420848	43438164	GLEAN_11549	1000	-	43420848	43438164	0	8	45,171,188,126,85,46,68,96,	0,134,433,1809,2014,2542,3763,17220,
chr17	43452870	43491802	GLEAN_11551	1000	+	43452870	43491802	0	10	30,75,100,75,74,109,74,138,111,78,	0,11484,17265,26071,27718,28477,30264,30455,33623,38854,
chr17	49129679	49149447	GLEAN_17473	1000	-	49129679	49149447	0	13	70,37,136,69,54,75,29,30,63,167,107,80,13,	0,163,480,1004,2983,4190,6633,6808,8108,11296,11894,16149,19755,
chr17	49182646	49190559	GLEAN_17471	1000	-	49182646	49190559	0	5	125,108,21,193,180,	0,3346,5430,5842,7733,
chr17	50842858	50857240	GLEAN_09937	1000	+	50842858	50857240	0	6	138,103,206,102,89,28,	0,3607,6594,8827,13940,14354,
chr17	52044228	52061832	GLEAN_18569	1000	-	52044228	52061832	0	7	90,135,224,105,231,132,55,	0,1045,1388,2582,6289,7227,17549,
chr17	56319991	56596582	GLEAN_09969	1000	+	56319991	56596582	0	31	72,238,85,84,146,195,189,166,105,729,226,103,125,100,221,206,938,180,224,193,427,220,189,224,143,159,177,158,162,113,133,	0,31786,143282,156331,216256,218897,219479,223839,226122,229586,231108,232296,232702,239371,244211,244929,248947,253616,254399,256427,257337,258517,259798,265118,265530,268494,269442,270761,273571,275379,276458,
chr17	58792615	58839490	GLEAN_26530	1000	+	58792615	58839490	0	10	195,123,130,182,120,105,146,58,246,120,	0,20115,34760,38573,40481,41467,42936,45284,45443,46755,
chr17	61036155	61040048	GLEAN_14440	1000	+	61036155	61040048	0	6	234,99,144,49,185,153,	0,321,1553,2233,3108,3740,
chr17	61588192	61620514	GLEAN_02657	1000	-	61588192	61620514	0	17	77,159,58,101,156,102,118,134,274,126,161,137,185,91,200,197,157,	0,667,923,3564,5414,6538,6870,7978,8323,8857,10649,13452,13668,15057,16195,21460,32165,
chr17	61644092	61647082	GLEAN_02656	1000	-	61644092	61647082	0	3	60,138,12,	0,1631,2978,
chr17	61876082	61879731	GLEAN_02668	1000	+	61876082	61879731	0	7	54,176,88,147,186,141,165,	0,1008,1282,1507,1760,2764,3484,
chr17	62112439	62137494	GLEAN_02671	1000	+	62112439	62137494	0	13	123,105,141,80,112,129,114,103,185,165,158,115,33,	0,10444,11664,12627,14962,15563,16311,18219,18927,21522,23235,24468,25022,
chr17	65890573	65907497	GLEAN_06838	1000	+	65890573	65907497	0	19	51,149,94,79,98,324,73,72,489,173,153,76,165,63,67,174,118,152,145,	0,4836,5358,5543,5720,6905,7318,7968,8123,8804,11510,11749,12917,13167,13442,14440,14761,15638,16779,
chr17	67456260	67472525	GLEAN_03067	1000	+	67456260	67472525	0	5	46,305,163,264,98,	0,155,8165,10561,16167,
chr17	67480849	67481427	GLEAN_03068	1000	+	67480849	67481427	0	2	46,425,	0,153,
chr17	67494055	67498958	GLEAN_03069	1000	+	67494055	67498958	0	3	46,162,5,	0,155,4898,
chr17	67500621	67501306	GLEAN_03070	1000	+	67500621	67501306	0	2	46,530,	0,155,
chr17	67593665	67620161	GLEAN_03073	1000	+	67593665	67620161	0	5	46,333,333,291,110,	0,163,15097,25929,26386,
chr17	67647095	67668570	GLEAN_03074	1000	+	67647095	67668570	0	2	112,320,	0,21155,
chr17	67668731	67674828	GLEAN_03075	1000	+	67668731	67674828	0	4	45,105,52,320,	0,819,4421,5777,
chr17	67675918	67681137	GLEAN_03076	1000	+	67675918	67681137	0	4	94,131,52,320,	0,2723,3552,4899,
chr17	67803814	67804383	GLEAN_03081	1000	+	67803814	67804383	0	3	108,173,67,	0,247,502,
chr17	68446424	68447078	GLEAN_02017	1000	+	68446424	68447078	0	1	654,	0,
chr17	68613795	68615052	GLEAN_02019	1000	+	68613795	68615052	0	3	46,279,149,	0,155,1108,
chr17	68623030	68623568	GLEAN_02022	1000	+	68623030	68623568	0	2	46,383,	0,155,
chr17	68634626	68635140	GLEAN_02024	1000	+	68634626	68635140	0	2	46,359,	0,155,
chr17	68645715	68652928	GLEAN_02026	1000	+	68645715	68652928	0	3	46,297,374,	0,155,6839,
chr17	68660984	68664851	GLEAN_02027	1000	+	68660984	68664851	0	2	46,422,	0,3445,
chr17	69423105	69424852	GLEAN_22359	1000	+	69423105	69424852	0	3	187,197,282,	0,481,1465,
chr18	584635	619786	GLEAN_25363	1000	-	584635	619786	0	25	141,105,144,99,213,126,157,206,175,155,123,144,156,156,152,73,96,166,104,138,113,142,173,327,70,	0,522,1235,2034,2697,3308,4455,4710,5585,10344,11215,13470,14152,15047,15502,21396,23752,24356,27175,28068,29637,31809,32528,33587,35081,
chr18	1725148	1761345	GLEAN_08110	1000	+	1725148	1761345	0	9	64,118,220,125,972,120,120,120,46,	0,14203,15420,15950,24828,26317,29301,31343,36151,
chr18	1771565	1790663	GLEAN_08111	1000	+	1771565	1790663	0	8	61,118,217,122,975,120,120,46,	0,7581,8669,9178,10569,12091,15983,19052,
chr18	7757721	7760261	GLEAN_18897	1000	-	7757721	7760261	0	4	99,228,446,220,	0,766,1201,2320,
chr18	9872763	9884056	GLEAN_11269	1000	-	9872763	9884056	0	5	160,95,70,77,231,	0,672,1496,3765,11062,
chr18	9885750	9891392	GLEAN_11270	1000	+	9885750	9891392	0	4	73,51,132,137,	0,3768,4611,5505,
chr18	11919939	11922281	GLEAN_15038	1000	-	11919939	11922281	0	5	143,79,134,107,80,	0,245,578,2049,2262,
chr18	13630976	13929331	GLEAN_23039	1000	-	13630976	13929331	0	18	60,118,83,125,79,44,109,151,173,95,82,62,95,75,58,146,73,208,	0,3474,8184,8831,49313,56306,74439,77123,141721,145750,210394,222486,268209,288552,289821,291296,296055,298147,
chr18	16947319	17009047	GLEAN_07001	1000	-	16947319	17009047	0	16	185,217,119,109,133,67,92,123,142,166,380,117,99,106,303,504,	0,1844,2334,3241,4299,15027,15895,18251,20095,21226,23067,26787,28670,57377,59804,61224,
chr18	25401323	25429586	GLEAN_13327	1000	-	25401323	25429586	0	13	104,110,160,137,136,156,174,174,174,129,149,227,156,	0,1866,8532,10169,14530,15898,18229,19265,22016,22409,23598,24707,28107,
chr18	32014219	32018462	GLEAN_17758	1000	+	32014219	32018462	0	20	78,41,73,51,170,100,152,79,51,123,132,102,109,137,164,113,105,83,87,213,	0,223,363,629,871,1126,1328,1561,1768,1904,2116,2354,2570,2787,3021,3285,3489,3694,3850,4030,
chr18	32230509	32269346	GLEAN_17718	1000	-	32230509	32269346	0	8	162,78,177,78,80,179,172,130,	0,258,464,765,4152,5628,13891,38707,
chr18	32535703	32536615	GLEAN_17771	1000	+	32535703	32536615	0	1	912,	0,
chr18	32550293	32554096	GLEAN_17772	1000	+	32550293	32554096	0	4	99,72,99,114,	0,1734,1890,3689,
chr18	32603247	32605644	GLEAN_17710	1000	-	32603247	32605644	0	8	112,152,59,116,141,98,88,56,	0,236,1015,1184,1576,1828,2017,2341,
chr18	35681132	35687141	GLEAN_23083	1000	-	35681132	35687141	0	7	779,75,102,72,99,74,5,	0,1736,2640,3295,3646,4026,6004,
chr18	41236500	41291967	GLEAN_04320	1000	+	41236500	41291967	0	20	73,135,86,161,98,59,243,148,80,205,297,179,128,137,167,217,108,98,146,31,	0,7049,16409,18141,20464,21424,22229,23692,27182,30477,32499,33837,34494,35306,36070,44103,47238,49217,50354,55436,
chr18	41805927	41811480	GLEAN_20131	1000	+	41805927	41811480	0	10	194,34,90,58,65,69,79,117,59,27,	0,1176,1528,1787,1942,3290,3464,3683,5276,5526,
chr18	43121591	43151032	GLEAN_20151	1000	+	43121591	43151032	0	7	106,171,54,54,162,39,167,	0,22056,25560,26864,27446,27941,29274,
chr18	43377649	43456251	GLEAN_20160	1000	+	43377649	43456251	0	29	152,181,100,80,77,74,81,89,129,105,82,156,629,807,71,154,87,252,131,43,131,61,147,135,157,65,101,52,96,	0,3378,31804,32249,32421,33435,35261,39326,39509,39721,42520,45131,59506,65578,67119,67512,68694,70006,71120,72333,73823,74052,74800,75223,77297,77866,78021,78307,78506,
chr18	46119924	46127190	GLEAN_17689	1000	+	46119924	46127190	0	10	128,145,85,75,66,155,333,118,195,113,	0,369,1806,1991,3583,3748,4369,5014,6878,7153,
chr18	48567280	48574265	GLEAN_10682	1000	-	48567280	48574265	0	5	27,55,184,101,71,	0,913,1483,6530,6914,
chr18	49988764	50012442	GLEAN_10720	1000	+	49988764	50012442	0	20	99,98,102,80,85,149,97,79,74,42,216,288,246,40,61,59,47,83,25,43,	0,7120,7746,8010,10254,11367,12319,13410,13573,14452,17630,17959,19540,20083,20420,20670,20803,22396,23344,23635,
chr18	51008887	51016601	GLEAN_26654	1000	-	51008887	51016601	0	8	25,146,113,133,171,95,102,10,	0,109,972,2093,5133,6293,6476,7704,
chr18	52313796	52322398	GLEAN_24338	1000	+	52313796	52322398	0	13	224,65,109,200,71,96,105,201,176,67,77,57,7,	0,652,2492,3216,3779,4932,6213,6399,6937,7341,8102,8272,8595,
chr18	52639417	52639952	GLEAN_24325	1000	-	52639417	52639952	0	2	204,264,	0,271,
chr18	53613886	53616218	GLEAN_01965	1000	-	53613886	53616218	0	5	124,130,76,132,15,	0,556,1000,1262,2317,
chr18	53622485	53625960	GLEAN_01964	1000	-	53622485	53625960	0	8	87,123,60,86,102,66,73,15,	0,273,682,919,1204,1510,1963,3460,
chr18	59461361	59463668	GLEAN_23642	1000	-	59461361	59463668	0	4	90,119,124,81,	0,244,2022,2226,
chr18	59804530	59806274	GLEAN_03855	1000	+	59804530	59806274	0	5	168,180,131,62,128,	0,981,1231,1441,1616,
chr18	59915574	59964099	GLEAN_03845	1000	-	59915574	59964099	0	7	69,99,50,130,210,109,59,	0,148,360,988,1264,4659,48466,
chr18	60697075	60704010	GLEAN_00598	1000	-	60697075	60704010	0	4	178,187,123,97,	0,986,6513,6838,
chr18	62751737	62761909	GLEAN_14656	1000	-	62751737	62761909	0	4	1322,96,127,9,	0,8268,8600,10163,
chr19	3468649	3469846	GLEAN_20729	1000	-	3468649	3469846	0	1	1197,	0,
chr19	6765485	6778688	GLEAN_12575	1000	-	6765485	6778688	0	13	60,100,163,97,102,118,135,124,87,94,294,93,60,	0,324,583,839,1135,1327,1558,8950,9544,10306,10783,11888,13143,
chr19	10052181	10061531	GLEAN_01096	1000	+	10052181	10061531	0	6	403,77,159,66,102,135,	0,600,4278,6023,8309,9215,
chr19	10285599	10326019	GLEAN_01092	1000	-	10285599	10326019	0	29	125,76,21,222,171,111,132,165,158,193,185,40,123,178,143,126,164,181,165,138,123,153,201,198,174,114,162,269,157,	0,2207,5917,7181,7765,8662,8881,9816,10188,10721,11107,11886,12107,14453,17002,17779,22429,23985,24281,24755,25723,26437,28601,29498,33445,34026,36364,37325,40263,
chr19	15184167	15185565	GLEAN_07860	1000	-	15184167	15185565	0	3	106,118,76,	0,456,1322,
chr19	16140385	16147422	GLEAN_25877	1000	+	16140385	16147422	0	4	31,464,150,438,	0,901,2475,6599,
chr19	17107149	17120716	GLEAN_25884	1000	+	17107149	17120716	0	9	40,169,269,132,101,173,114,108,160,	0,4711,5926,7579,8924,11300,12221,13059,13407,
chr19	18269724	18273182	GLEAN_11094	1000	-	18269724	18273182	0	9	96,200,175,84,161,55,212,122,428,	0,225,557,966,1170,1422,1593,1894,3030,
chr19	20590668	20609697	GLEAN_18665	1000	+	20590668	20609697	0	10	90,50,14,104,145,137,87,114,87,66,	0,3307,3592,3912,7963,10873,11931,12290,12493,18963,
chr19	21241285	21273297	GLEAN_18651	1000	-	21241285	21273297	0	11	45,123,111,78,84,75,8,92,146,31,20,	0,9779,10928,11196,12523,14292,15444,20146,23459,28098,31992,
chr19	21447072	21454725	GLEAN_18673	1000	+	21447072	21454725	0	7	78,199,156,204,143,211,260,	0,1442,2263,2834,4571,6519,7393,
chr19	25362965	25365537	GLEAN_02143	1000	+	25362965	25365537	0	3	132,193,98,	0,1674,2474,
chr19	25663269	25664067	GLEAN_02151	1000	+	25663269	25664067	0	2	220,380,	0,418,
chr19	25873726	25875190	GLEAN_02108	1000	-	25873726	25875190	0	4	66,119,79,90,	0,504,761,1374,
chr19	27144429	27148243	GLEAN_01658	1000	-	27144429	27148243	0	3	129,141,168,	0,2485,3646,
chr19	33774916	33802162	GLEAN_21005	1000	-	33774916	33802162	0	11	159,147,71,149,56,116,173,67,53,151,295,	0,3354,4673,5779,7042,9800,11598,13564,14149,15065,26951,
chr19	33885295	33896020	GLEAN_21018	1000	+	33885295	33896020	0	30	69,111,72,81,86,162,104,176,158,85,148,137,213,180,83,75,84,172,105,192,189,140,232,155,61,129,107,106,66,135,	0,460,959,2112,2509,2677,2991,3317,3578,4291,4848,5157,5434,5781,6562,6760,7033,7221,7887,8082,8541,8813,9043,9388,9635,9772,10030,10228,10440,10590,
chr19	34136423	34145245	GLEAN_21022	1000	+	34136423	34145245	0	20	19,429,188,138,219,115,221,202,179,262,167,169,109,110,133,166,201,109,207,224,	0,1289,2078,2350,2588,3429,3651,4097,4411,4831,5171,5475,6142,6490,6698,6980,7590,7890,8321,8598,
chr19	36335721	36343050	GLEAN_16703	1000	+	36335721	36343050	0	8	54,51,139,105,73,142,75,138,	0,407,2419,3383,4092,5114,6104,7191,
chr19	36367055	36369036	GLEAN_16682	1000	-	36367055	36369036	0	4	115,179,78,39,	0,415,971,1942,
chr19	38160226	38176636	GLEAN_02066	1000	+	38160226	38176636	0	51	103,195,35,36,102,69,45,54,54,54,54,54,45,54,45,54,99,45,99,54,108,54,99,54,99,54,54,54,54,45,99,108,108,54,54,108,54,54,162,108,108,54,108,54,108,54,108,283,191,243,147,	0,1591,1933,2078,2203,3146,3432,3627,3862,4421,4592,4978,5119,5280,5443,5655,5960,6145,6286,6513,6732,6918,7250,7548,7688,8392,8636,8794,8946,9436,9572,9938,10614,10931,11193,11467,11661,11833,12025,12276,12529,12741,12887,13541,13713,14156,14488,15033,15425,15905,16263,
chr19	39289631	39292911	GLEAN_26827	1000	+	39289631	39292911	0	5	5,161,121,111,124,	0,1569,2352,2840,3156,
chr19	41429367	41433810	GLEAN_21317	1000	-	41429367	41433810	0	8	95,26,221,126,162,157,83,492,	0,1128,1584,1976,2187,2832,3072,3951,
chr19	41439298	41442943	GLEAN_21316	1000	-	41439298	41442943	0	6	255,126,162,157,83,417,	0,386,623,1090,1470,3228,
chr19	41758016	41796845	GLEAN_21305	1000	-	41758016	41796845	0	28	95,77,83,114,144,151,155,94,128,111,82,197,105,169,142,30,91,155,118,62,137,119,131,80,191,63,123,159,	0,592,927,1358,3017,3359,4805,7259,7922,13032,13601,18103,19168,20945,21394,24698,25735,26292,28430,30599,31344,32257,33149,34287,34826,35450,37359,38670,
chr19	43388687	43389650	GLEAN_03805	1000	+	43388687	43389650	0	1	963,	0,
chr19	43654733	43658919	GLEAN_17381	1000	-	43654733	43658919	0	5	116,94,123,152,166,	0,644,2080,2407,4020,
chr19	44544435	44546423	GLEAN_12872	1000	+	44544435	44546423	0	4	81,170,111,49,	0,1001,1714,1939,
chr19	44941365	45087853	GLEAN_05021	1000	+	44941365	45087853	0	21	12,86,100,40,167,108,76,156,200,166,75,188,96,157,134,67,80,135,114,56,46,	0,18519,20550,23220,30827,34141,34575,37091,74388,91572,92753,93014,100363,107403,110782,121687,123727,141481,142654,145930,146442,
chr19	48086802	48092756	GLEAN_06577	1000	-	48086802	48092756	0	13	404,225,60,62,111,173,161,142,66,134,97,166,44,	0,593,2070,2222,2541,2982,3258,3503,3880,4064,4278,4560,5910,
chr19	50073716	50076622	GLEAN_15026	1000	+	50073716	50076622	0	4	52,315,134,108,	0,1087,1657,2798,
chr19	50134311	50166028	GLEAN_15027	1000	+	50134311	50166028	0	9	76,111,149,229,171,149,172,140,51,	0,6886,22980,23398,23957,24584,26638,27343,31666,
chr19	50430377	50434597	GLEAN_15029	1000	+	50430377	50434597	0	11	237,90,83,104,145,97,89,146,38,76,140,	0,739,1307,1589,1916,2308,2481,3010,3610,3904,4080,
chr19	50664370	50673470	GLEAN_11195	1000	+	50664370	50673470	0	11	151,207,134,138,105,126,201,121,182,87,81,	0,1232,2794,3062,6798,7075,7385,7704,7908,8175,9019,
chr19	50894222	50895825	GLEAN_11204	1000	+	50894222	50895825	0	4	363,439,182,144,	0,643,1189,1459,
chr19	54716008	54716634	GLEAN_08435	1000	-	54716008	54716634	0	3	129,154,128,	0,229,498,
chr19	55129418	55154413	GLEAN_08420	1000	-	55129418	55154413	0	10	159,147,71,146,56,116,173,67,53,83,	0,1043,1976,5922,6787,7316,9017,18591,21584,24912,
chr19	55676965	55702585	GLEAN_16797	1000	-	55676965	55702585	0	13	79,155,72,77,112,149,113,81,119,67,65,83,28,	0,1951,2994,6788,12029,12533,13451,15596,15965,16357,19905,21090,25592,
chr19	55833654	55834550	GLEAN_03362	1000	+	55833654	55834550	0	2	362,304,	0,592,
chr19	56125254	56150690	GLEAN_03355	1000	-	56125254	56150690	0	10	159,147,71,146,56,116,173,67,53,170,	0,1043,1976,5922,6787,7316,9017,18591,21584,25266,
chr19	56286197	56293611	GLEAN_14016	1000	-	56286197	56293611	0	4	63,72,132,42,	0,2153,6363,7372,
chr2	3924687	3963306	GLEAN_23911	1000	-	3924687	3963306	0	51	147,243,188,298,108,54,108,54,108,54,108,108,162,54,54,108,54,54,54,54,108,99,45,54,54,54,54,99,54,99,54,108,54,99,45,99,54,45,54,45,54,54,54,54,54,54,81,114,51,203,79,	0,899,1514,2380,3605,3809,4157,4656,5191,5417,6307,7389,7612,7971,8304,8795,9888,10626,10763,12262,12526,12725,13363,13740,14258,14642,15007,15394,15649,16320,17011,17254,17481,17732,17978,18739,19239,19872,20339,20532,21005,21720,21923,22592,23399,23917,25722,27104,27637,27932,38540,
chr2	6633215	6681510	GLEAN_23422	1000	-	6633215	6681510	0	7	110,180,96,177,45,198,109,	0,1008,18558,19725,23087,36768,48186,
chr2	16164015	16256140	GLEAN_14651	1000	+	16164015	16256140	0	19	92,91,121,75,72,80,81,126,109,128,52,77,113,70,62,90,100,58,122,	0,8491,11334,11551,14626,16247,17616,27426,30046,37572,48171,54691,56574,63026,63935,68745,72125,75763,92003,
chr2	21944799	22097070	GLEAN_14105	1000	+	21944799	22097070	0	20	159,88,102,66,29,138,87,180,75,107,136,45,31,140,63,93,117,75,151,701,	0,63322,68706,72794,76875,77020,84926,85670,91051,97176,104943,117538,119332,119460,123323,124589,141818,144819,147646,151570,
chr2	26058846	26090857	GLEAN_02280	1000	-	26058846	26090857	0	11	347,111,87,124,133,131,87,204,81,57,63,	0,1911,5117,8548,10344,14862,15656,16429,18112,21188,31948,
chr2	35516146	35546307	GLEAN_18583	1000	+	35516146	35546307	0	9	153,190,153,1108,170,110,114,49,59,	0,8605,10362,12125,16262,23301,25978,27499,30102,
chr2	38057710	38079409	GLEAN_17213	1000	-	38057710	38079409	0	6	49,152,84,148,61,46,	0,3196,8339,10161,11418,21653,
chr2	42693768	42708347	GLEAN_09683	1000	-	42693768	42708347	0	7	195,87,131,106,218,145,9,	0,1106,5461,6111,8544,11646,14570,
chr2	45390984	45391626	GLEAN_02768	1000	-	45390984	45391626	0	1	642,	0,
chr2	57531864	57534967	GLEAN_12423	1000	+	57531864	57534967	0	2	15,1047,	0,2056,
chr2	57868357	57897744	GLEAN_12422	1000	-	57868357	57897744	0	13	139,203,132,103,128,165,55,94,175,119,29,103,82,	0,2070,3914,5837,10111,10939,11848,15028,18623,19445,20215,22809,29305,
chr2	62254766	62300477	GLEAN_25161	1000	-	62254766	62300477	0	12	96,84,126,93,174,144,108,96,111,125,11,47,	0,1470,4327,4600,5134,6850,9842,11391,14392,19893,36733,45664,
chr2	73263876	73401204	GLEAN_20786	1000	-	73263876	73401204	0	30	184,76,186,146,95,50,136,99,84,42,94,30,60,93,159,152,92,79,90,99,145,129,67,192,136,84,45,94,93,137,	0,1070,2358,4051,5271,6068,7514,8710,9428,10714,11985,12172,14157,16200,17985,22499,22840,24431,25530,27915,29304,30361,107218,108929,112848,118237,127969,130634,134353,137191,
chr2	75709307	75872597	GLEAN_03001	1000	-	75709307	75872597	0	30	124,128,153,133,107,135,75,87,87,87,69,150,94,201,227,201,63,105,66,87,119,148,104,99,64,47,105,95,116,135,	0,4839,6448,7234,9969,12104,13837,17513,19390,19741,21799,25407,26302,29011,31957,33563,37038,39103,49153,50033,55392,55786,57484,59964,72500,77782,84750,99003,143420,163155,
chr2	76930030	76966635	GLEAN_24249	1000	-	76930030	76966635	0	9	159,191,81,369,121,189,170,208,1014,	0,5489,13805,14993,16582,21657,24106,33503,35591,
chr2	79353700	79388998	GLEAN_21941	1000	-	79353700	79388998	0	25	159,217,273,132,121,112,183,222,126,147,146,271,87,180,102,198,122,213,238,171,80,115,105,167,28,	0,450,2352,4047,4493,6073,6275,6739,7752,8021,8271,8703,9096,9826,10987,11185,12812,13185,14638,18338,19562,21484,21955,23703,35270,
chr2	79414273	79430306	GLEAN_21945	1000	+	79414273	79430306	0	5	122,150,193,102,168,	0,4898,8649,13330,15865,
chr2	79442831	79451367	GLEAN_21940	1000	-	79442831	79451367	0	11	153,179,175,246,100,169,94,96,83,253,174,	0,247,704,1000,1803,4001,4432,4922,5771,7151,8362,
chr2	79467732	79495465	GLEAN_21947	1000	+	79467732	79495465	0	8	60,63,101,43,87,80,112,132,	0,3540,12490,15715,15948,25921,27365,27601,
chr2	82583415	82593091	GLEAN_16156	1000	+	82583415	82593091	0	11	64,177,95,66,136,110,171,147,139,123,32,	0,2049,3867,4724,5389,6256,6511,7068,7761,8911,9644,
chr2	82616739	82622746	GLEAN_16147	1000	-	82616739	82622746	0	12	144,91,80,83,130,95,167,117,67,91,229,164,	0,255,450,930,1551,1764,2359,2615,3819,4283,5366,5843,
chr2	82983232	82993913	GLEAN_16161	1000	+	82983232	82993913	0	8	305,106,139,45,83,142,502,136,	0,2811,3873,4124,4741,6366,8659,10545,
chr2	83626340	83626781	GLEAN_25505	1000	+	83626340	83626781	0	1	441,	0,
chr2	84732743	84733358	GLEAN_14272	1000	-	84732743	84733358	0	1	615,	0,
chr2	86130721	86174707	GLEAN_13936	1000	+	86130721	86174707	0	13	72,50,167,143,168,79,116,55,121,112,65,90,151,	0,5207,5870,7328,20629,24837,27240,28180,31297,35724,36916,43571,43835,
chr2	94102954	94105194	GLEAN_20242	1000	-	94102954	94105194	0	4	64,83,129,3,	0,1097,1744,2237,
chr2	95237706	95264643	GLEAN_15447	1000	+	95237706	95264643	0	10	74,35,113,46,187,94,127,101,101,25,	0,8100,9352,13450,15849,16629,22174,23808,24217,26912,
chr2	106332439	106335854	GLEAN_17512	1000	+	106332439	106335854	0	2	3,477,	0,2938,
chr2	106604944	106605178	GLEAN_22723	1000	+	106604944	106605178	0	1	234,	0,
chr2	110989471	111014797	GLEAN_22777	1000	+	110989471	111014797	0	10	144,130,94,166,123,121,83,62,104,50,	0,2968,4746,6554,7765,15839,18167,19326,24640,25276,
chr2	112496393	112496627	GLEAN_14230	1000	-	112496393	112496627	0	1	234,	0,
chr2	114408373	114466562	GLEAN_20638	1000	-	114408373	114466562	0	17	78,37,37,30,113,77,138,62,56,154,188,589,396,165,81,171,46,	0,945,1874,2702,8606,14864,15540,16970,17472,25086,26019,27541,31693,32803,41208,42304,58143,
chr2	116002869	116003842	GLEAN_06905	1000	-	116002869	116003842	0	3	66,168,48,	0,177,925,
chr2	116853548	116864019	GLEAN_13025	1000	+	116853548	116864019	0	6	65,105,104,163,54,31,	0,1488,5164,6767,7149,10440,
chr2	119088826	119105454	GLEAN_16980	1000	-	119088826	119105454	0	3	72,182,61,	0,1251,16567,
chr2	124559498	124559930	GLEAN_12675	1000	-	124559498	124559930	0	1	432,	0,
chr20	3187630	3200154	GLEAN_07174	1000	+	3187630	3200154	0	12	58,80,31,80,94,107,71,55,84,102,75,39,	0,1835,2481,2562,2933,3227,3429,6974,7381,8218,10083,12485,
chr20	8788938	8795792	GLEAN_03607	1000	-	8788938	8795792	0	6	68,193,180,151,188,3,	0,1427,2976,4453,4696,6851,
chr20	10504359	10543379	GLEAN_13138	1000	-	10504359	10543379	0	8	102,42,172,216,146,162,679,50,	0,1442,3871,5693,12403,31768,35038,38970,
chr20	24482895	24487249	GLEAN_12201	1000	-	24482895	24487249	0	3	164,262,204,	0,3273,4150,
chr20	25712659	25721884	GLEAN_08507	1000	+	25712659	25721884	0	7	18,122,123,128,151,124,69,	0,1481,2781,5228,5945,7173,9156,
chr21	5647386	5685752	GLEAN_19759	1000	+	5647386	5685752	0	13	174,105,141,130,62,129,114,103,185,165,158,75,73,	0,3340,5735,10460,10896,13263,14916,16896,19261,28543,30040,31012,38293,
chr21	5942329	6030638	GLEAN_19758	1000	-	5942329	6030638	0	3	1593,496,323,	0,72321,87986,
chr21	23022044	23025408	GLEAN_22616	1000	-	23022044	23025408	0	5	81,66,106,152,3,	0,1363,2314,2922,3361,
chr21	25940160	25990189	GLEAN_06319	1000	+	25940160	25990189	0	8	401,157,106,198,193,88,147,159,	0,15056,19867,27329,37804,45130,49202,49870,
chr21	26122639	26139747	GLEAN_06321	1000	+	26122639	26139747	0	13	40,47,68,117,87,81,26,89,102,89,173,85,85,	0,4043,5914,8765,10169,10612,12230,12691,13710,14799,15365,15816,17023,
chr21	26147666	26168000	GLEAN_06310	1000	-	26147666	26168000	0	12	76,126,107,69,82,56,87,105,71,106,32,91,	0,790,2516,6325,7822,9780,10621,13079,13819,15156,15903,20243,
chr21	29886430	29905437	GLEAN_08358	1000	+	29886430	29905437	0	11	15,51,28,106,173,149,94,94,93,79,90,	0,3063,3810,5650,6122,12809,13174,14377,16253,17085,18917,
chr21	30075547	30090113	GLEAN_08360	1000	+	30075547	30090113	0	4	56,112,148,290,	0,8384,11634,14276,
chr21	30580634	30710109	GLEAN_26758	1000	+	30580634	30710109	0	10	275,194,746,1137,192,75,102,153,84,93,	0,22211,39640,61899,117086,117527,121309,122365,122772,129382,
chr21	32581028	32592626	GLEAN_09335	1000	-	32581028	32592626	0	13	133,128,124,68,152,133,56,121,100,59,108,155,178,	0,1188,1973,2962,4317,4743,5479,6322,6813,8346,8496,8717,11420,
chr21	35778542	35837827	GLEAN_13266	1000	-	35778542	35837827	0	18	170,87,108,141,168,122,48,176,134,141,111,142,130,174,82,74,104,72,	0,252,5750,8778,10767,14110,14533,14762,16236,20217,30329,35617,36948,47059,50522,57925,58487,59213,
chr21	41686770	41733877	GLEAN_06354	1000	-	41686770	41733877	0	13	54,86,160,87,40,76,106,96,124,122,111,105,6,	0,4375,4543,8407,15158,17069,20721,23095,30293,32330,35524,35870,47101,
chr21	42337688	42340456	GLEAN_00196	1000	-	42337688	42340456	0	6	48,261,89,211,109,227,	0,409,793,1270,1808,2541,
chr21	45683274	45689112	GLEAN_08983	1000	+	45683274	45689112	0	9	113,72,69,73,95,76,156,139,1373,	0,775,1229,1815,2004,2263,3352,3584,4465,
chr21	48976552	48987314	GLEAN_25590	1000	+	48976552	48987314	0	9	79,220,130,188,109,161,160,90,183,	0,3701,5034,5433,6359,6571,7642,10396,10579,
chr21	49018809	49040600	GLEAN_25582	1000	-	49018809	49040600	0	13	114,58,80,129,109,183,126,117,130,108,118,79,167,	0,326,732,1342,1996,2941,3614,3892,6993,8617,13895,15826,21624,
chr21	50200391	50228796	GLEAN_04129	1000	-	50200391	50228796	0	11	111,200,115,192,117,101,76,92,168,234,67,	0,2315,4740,9942,14951,15455,16311,17457,18901,26750,28338,
chr21	51891610	51917714	GLEAN_07087	1000	+	51891610	51917714	0	12	547,228,220,124,204,171,129,99,226,106,64,81,	0,5810,7092,7765,9600,14057,16915,19215,20040,22221,24628,26023,
chr21	52595993	52599908	GLEAN_23745	1000	+	52595993	52599908	0	4	640,271,148,192,	0,1497,2760,3723,
chr21	53904579	53955766	GLEAN_11481	1000	+	53904579	53955766	0	22	8,174,67,82,110,54,112,90,139,73,121,85,54,120,110,122,143,101,221,63,75,96,	0,14313,14889,17724,19549,20109,22938,23700,23880,25866,27275,28347,32970,33551,34790,37312,40403,42872,43170,47077,48996,51091,
chr21	58945525	58967337	GLEAN_02986	1000	-	58945525	58967337	0	10	162,141,174,113,101,183,120,109,214,114,	0,1772,4347,4687,6627,7541,8676,14721,15962,21698,
chr21	59314069	59314603	GLEAN_14253	1000	+	59314069	59314603	0	1	534,	0,
chr21	62331207	62333767	GLEAN_09171	1000	+	62331207	62333767	0	8	106,155,133,172,124,51,73,179,	0,293,524,960,1808,2108,2226,2381,
chr21	62994624	62999197	GLEAN_18189	1000	-	62994624	62999197	0	5	395,315,333,324,7,	0,526,1092,1499,4566,
chr22	4400378	4501503	GLEAN_05866	1000	+	4400378	4501503	0	16	302,109,288,66,100,99,147,49,155,212,188,172,174,114,213,81,	0,55984,59609,70804,72483,80205,81290,82532,86624,90108,91905,92703,93747,96428,98576,101044,
chr22	4528426	4612924	GLEAN_05860	1000	-	4528426	4612924	0	8	45,154,183,187,478,150,167,208,	0,2263,5704,7869,22720,36113,70730,84290,
chr22	5611285	5643561	GLEAN_17929	1000	+	5611285	5643561	0	7	471,150,172,129,146,84,54,	0,4219,8150,13214,25387,26454,32222,
chr22	13085481	13141515	GLEAN_02810	1000	+	13085481	13141515	0	35	19,43,184,77,38,98,180,210,126,123,124,77,210,178,142,142,198,108,106,166,151,86,70,87,105,123,147,102,165,110,73,38,166,132,63,	0,11151,11695,14727,18167,21601,22909,24503,26435,26913,30070,30741,31042,32155,33799,34679,35532,36540,36899,38118,40735,41047,42134,42582,43217,44258,47190,47853,48251,50280,51538,52945,55175,55578,55971,
chr22	13372045	13386094	GLEAN_02812	1000	+	13372045	13386094	0	8	155,31,94,105,82,80,83,129,	0,4588,4980,6486,7304,9374,10213,13920,
chr22	14504976	14508317	GLEAN_06275	1000	+	14504976	14508317	0	6	3,102,95,100,54,291,	0,534,1177,2593,2788,3050,
chr22	26380623	26406385	GLEAN_05034	1000	-	26380623	26406385	0	8	317,290,138,75,38,94,171,35,	0,572,1535,1888,2759,4231,12929,25727,
chr22	32367857	32691333	GLEAN_09792	1000	+	32367857	32691333	0	11	84,142,100,91,153,90,97,162,143,121,116,	0,68809,140290,141071,146478,148209,155897,167503,170016,301673,323360,
chr22	47188556	47190184	GLEAN_11520	1000	+	47188556	47190184	0	3	37,65,357,	0,333,1271,
chr22	48798391	48799087	GLEAN_20713	1000	+	48798391	48799087	0	2	78,357,	0,339,
chr22	48808321	48847605	GLEAN_20714	1000	+	48808321	48847605	0	22	101,128,131,127,146,62,141,118,174,159,225,84,95,192,89,228,71,119,150,104,89,159,	0,1867,6085,7574,8290,8566,17952,19123,20364,22253,23581,24748,25711,28456,29335,32420,34173,34495,34947,36123,38638,39125,
chr22	49162738	49163137	GLEAN_20727	1000	+	49162738	49163137	0	1	399,	0,
chr22	49238171	49279014	GLEAN_08239	1000	+	49238171	49279014	0	19	138,513,102,159,180,210,170,125,1264,199,83,85,234,94,105,74,102,253,59,	0,1117,1918,4620,5943,6602,7629,13763,14882,16888,18539,19445,22174,22940,23445,23771,24284,36820,40784,
chr22	49590624	49592408	GLEAN_22095	1000	+	49590624	49592408	0	4	16,56,88,35,	0,105,244,1749,
chr22	49613711	49614659	GLEAN_22097	1000	+	49613711	49614659	0	1	948,	0,
chr22	51130452	51130851	GLEAN_19796	1000	+	51130452	51130851	0	1	399,	0,
chr22	51376146	51409222	GLEAN_01716	1000	+	51376146	51409222	0	17	43,164,109,183,148,56,179,175,155,91,48,156,142,68,185,190,35,	0,3785,6925,7330,8129,9220,14623,15229,15929,18040,20357,21028,23092,27992,29980,31295,33041,
chr22	54282234	54284983	GLEAN_15989	1000	+	54282234	54284983	0	3	96,182,130,	0,654,2619,
chr22	58005963	58016018	GLEAN_25742	1000	+	58005963	58016018	0	5	53,127,219,129,96,	0,2162,6446,7889,9959,
chr23	5093655	5096778	GLEAN_26265	1000	-	5093655	5096778	0	6	89,205,130,112,148,147,	0,327,885,1799,2070,2976,
chr23	5098405	5106646	GLEAN_26264	1000	-	5098405	5106646	0	11	213,137,163,174,189,129,198,206,131,115,598,	0,1203,1604,2000,3021,3372,4332,5672,6831,7099,7643,
chr23	5275982	5283148	GLEAN_26272	1000	+	5275982	5283148	0	12	29,304,138,139,215,375,129,252,266,305,123,137,	0,1592,2505,3404,3623,3931,4827,5140,5511,6254,6793,7029,
chr23	5594858	5600631	GLEAN_19549	1000	-	5594858	5600631	0	5	42,56,78,172,150,	0,689,3190,5247,5623,
chr23	6529965	6532397	GLEAN_19567	1000	+	6529965	6532397	0	6	5,75,81,149,173,171,	0,360,522,959,1783,2261,
chr23	7643242	7658674	GLEAN_19534	1000	-	7643242	7658674	0	6	28,87,39,135,208,52,	0,205,498,2686,4104,15380,
chr23	7851931	7856510	GLEAN_04668	1000	+	7851931	7856510	0	6	3,99,87,102,92,76,	0,467,3915,4089,4301,4503,
chr23	13208233	13224455	GLEAN_19868	1000	+	13208233	13224455	0	9	75,87,147,132,106,149,174,102,54,	0,1664,4489,9566,9904,11151,12624,13798,16168,
chr23	18933529	18967265	GLEAN_22918	1000	-	18933529	18967265	0	12	129,168,148,132,116,116,112,249,172,158,368,385,	0,5719,8130,9657,11513,14298,15086,25764,28026,28940,32148,33351,
chr23	18979365	18991487	GLEAN_22920	1000	+	18979365	18991487	0	8	102,55,127,69,130,120,75,132,	0,904,2294,5759,7572,10579,10862,11990,
chr23	20848206	20868806	GLEAN_18016	1000	+	20848206	20868806	0	13	3,90,156,58,100,131,115,119,91,96,94,152,109,	0,3414,4697,7064,8890,11007,11915,14598,14916,15674,16230,18627,20491,
chr23	21318841	21326358	GLEAN_18018	1000	+	21318841	21326358	0	5	109,270,282,111,14,	0,1449,5645,6426,7503,
chr23	21337925	21341448	GLEAN_18002	1000	-	21337925	21341448	0	4	155,282,249,82,	0,396,1125,3441,
chr23	21369832	21399852	GLEAN_18019	1000	+	21369832	21399852	0	6	100,270,282,110,25,14,	0,6281,8722,29097,29680,30006,
chr23	21480577	21484082	GLEAN_18001	1000	-	21480577	21484082	0	4	155,282,246,79,	0,448,1162,3426,
chr23	22044204	22047455	GLEAN_03484	1000	-	22044204	22047455	0	4	1058,111,109,57,	0,1339,1707,3194,
chr23	22307320	22310649	GLEAN_03475	1000	-	22307320	22310649	0	8	5,48,33,90,276,276,270,64,	0,167,354,823,1031,2209,2683,3265,
chr23	22329120	22399246	GLEAN_03474	1000	-	22329120	22399246	0	13	5,48,33,105,276,273,22,48,32,105,276,249,25,	0,168,355,813,1035,17756,19912,48621,48808,49258,49480,68675,70101,
chr23	22422393	22425709	GLEAN_03473	1000	-	22422393	22425709	0	8	5,48,33,108,276,276,270,64,	0,167,353,810,1035,2197,2669,3252,
chr23	22479286	22482752	GLEAN_03469	1000	-	22479286	22482752	0	8	5,48,33,105,276,276,270,73,	0,170,357,817,1038,2337,2810,3393,
chr23	24141254	24154149	GLEAN_26417	1000	-	24141254	24154149	0	30	141,91,95,213,99,211,83,168,72,141,234,86,130,131,272,1869,211,298,191,475,217,91,143,80,152,144,73,100,178,112,	0,257,445,653,1003,1183,1553,1806,2091,2278,2559,2984,3170,3538,3845,4609,6671,7259,7777,8412,9297,9624,10146,10428,10691,10995,11474,11638,12108,12783,
chr23	24285891	24291756	GLEAN_00711	1000	-	24285891	24291756	0	18	147,50,133,101,77,154,118,98,138,102,132,139,137,102,174,186,234,64,	0,453,578,810,1106,1287,1653,1909,2469,2699,3074,3529,3970,4212,4533,4852,5471,5801,
chr23	24292575	24303862	GLEAN_00710	1000	-	24292575	24303862	0	18	171,50,127,92,77,166,112,95,141,90,141,139,134,102,174,186,210,46,	0,308,516,818,1042,1230,1513,1716,1935,4909,5790,6537,7752,8081,8263,10107,10871,11241,
chr23	24602086	24612185	GLEAN_07147	1000	+	24602086	24612185	0	5	100,282,111,24,14,	0,8163,9188,9777,10085,
chr23	24654302	24656358	GLEAN_21651	1000	-	24654302	24656358	0	6	85,163,42,67,62,25,	0,392,907,1621,1795,2031,
chr23	25188574	25188886	GLEAN_03947	1000	+	25188574	25188886	0	1	312,	0,
chr23	25198041	25198353	GLEAN_03938	1000	-	25198041	25198353	0	1	312,	0,
chr23	25672537	25687497	GLEAN_03966	1000	+	25672537	25687497	0	5	15,180,148,168,269,	0,6186,6884,10372,14691,
chr23	27284780	27285161	GLEAN_19958	1000	-	27284780	27285161	0	1	381,	0,
chr23	27596969	27602146	GLEAN_19979	1000	+	27596969	27602146	0	7	79,348,282,150,21,27,620,	0,460,2163,3288,3948,4075,4557,
chr23	29146341	29156791	GLEAN_05089	1000	-	29146341	29156791	0	5	126,135,45,177,129,	0,3114,7247,8460,10321,
chr23	39507196	39510910	GLEAN_25386	1000	+	39507196	39510910	0	2	230,229,	0,3485,
chr23	43100046	43105179	GLEAN_14731	1000	-	43100046	43105179	0	5	55,88,102,77,23,	0,972,3785,4724,5110,
chr24	9035949	9043146	GLEAN_09041	1000	+	9035949	9043146	0	4	34,815,121,308,	0,2808,5256,6889,
chr24	20093586	20140808	GLEAN_04216	1000	-	20093586	20140808	0	22	157,114,134,122,193,73,58,96,70,189,150,132,101,96,144,67,65,78,157,71,79,138,	0,1746,2365,4199,6446,11693,12349,12549,13163,15334,18347,24513,24828,27232,28440,29065,30235,31713,32185,36601,40022,47084,
chr24	20186247	20251813	GLEAN_04220	1000	+	20186247	20251813	0	7	151,130,107,98,127,176,150,	0,29099,32030,32216,34927,35162,65416,
chr24	20516814	20578106	GLEAN_04214	1000	-	20516814	20578106	0	10	210,99,140,181,118,171,208,167,175,139,	0,690,9485,10633,12277,14505,19135,24864,49074,61153,
chr24	24310486	24393273	GLEAN_01077	1000	+	24310486	24393273	0	29	157,195,90,175,154,94,254,116,151,101,106,132,225,109,195,131,75,127,155,443,148,97,69,59,174,102,146,90,235,	0,6786,16316,18782,21740,24025,24790,25657,26613,31732,37972,44126,48342,49480,51033,51641,52937,53491,56238,60838,62800,63950,66100,66259,67530,71226,74962,81225,82552,
chr24	32410224	32429720	GLEAN_26112	1000	+	32410224	32429720	0	13	63,116,146,108,110,144,128,198,160,81,90,108,108,	0,5703,6443,6681,6975,8285,9086,14140,15564,17438,17607,18550,19388,
chr24	34115622	34134857	GLEAN_18760	1000	-	34115622	34134857	0	11	209,132,154,77,180,156,150,104,99,100,265,	0,1003,2385,4037,8758,9101,10555,10791,13978,16972,18970,
chr24	34488915	34523168	GLEAN_04584	1000	+	34488915	34523168	0	16	16,146,33,105,104,59,131,81,86,115,66,93,129,61,109,157,	0,4152,5821,14070,15060,20951,21578,22610,23061,23809,26368,26578,27603,32688,33110,34096,
chr24	39869509	39888030	GLEAN_16728	1000	-	39869509	39888030	0	8	94,77,110,169,117,63,66,585,	0,5476,8999,10356,12688,12892,14357,17936,
chr24	39903518	39922074	GLEAN_05606	1000	+	39903518	39922074	0	8	54,66,63,117,169,110,77,94,	0,4097,5565,5715,7995,9447,13003,18462,
chr24	45856756	45860385	GLEAN_04157	1000	+	45856756	45860385	0	6	40,41,135,99,192,48,	0,130,647,1032,2183,3581,
chr24	48338806	48422899	GLEAN_06265	1000	-	48338806	48422899	0	18	168,99,71,103,143,115,114,98,110,104,162,76,150,134,120,22,290,18,	0,5318,5954,14895,23293,25942,28426,28837,29032,31741,32144,33931,36398,39148,46758,51896,57219,84075,
chr24	55621018	55636658	GLEAN_22962	1000	-	55621018	55636658	0	15	132,132,132,114,136,200,222,87,71,79,90,93,66,83,43,	0,882,1301,3506,5438,5989,6292,8008,9484,10567,11558,11730,11923,14163,15597,
chr25	23215	28788	GLEAN_23201	1000	-	23215	28788	0	6	124,106,160,171,239,118,	0,211,2532,3523,4208,5455,
chr25	444665	449370	GLEAN_23214	1000	+	444665	449370	0	3	79,184,205,	0,4176,4500,
chr25	693136	695167	GLEAN_23192	1000	-	693136	695167	0	3	307,106,55,	0,1644,1976,
chr25	708934	710684	GLEAN_23191	1000	-	708934	710684	0	3	313,106,55,	0,1366,1695,
chr25	759997	763920	GLEAN_23222	1000	+	759997	763920	0	4	3,135,106,113,	0,129,1481,3810,
chr25	3106820	3109286	GLEAN_04971	1000	+	3106820	3109286	0	4	148,139,140,104,	0,1619,1963,2362,
chr25	3109577	3111534	GLEAN_04872	1000	-	3109577	3111534	0	7	81,92,160,174,108,90,177,	0,163,475,721,1151,1606,1780,
chr25	6757612	6789364	GLEAN_18880	1000	-	6757612	6789364	0	31	107,91,72,120,100,101,78,109,68,154,101,68,93,106,102,135,131,145,157,110,83,91,81,55,131,109,89,139,199,105,31,	0,445,665,826,1585,2451,3495,3660,4205,4849,5871,6256,6413,7229,7490,7859,8649,8998,9843,11371,13171,15447,15639,16590,17079,18012,19940,20700,22320,27335,31721,
chr25	16633664	16638383	GLEAN_02430	1000	-	16633664	16638383	0	4	94,86,80,133,	0,1207,3991,4586,
chr25	17092104	17133988	GLEAN_13940	1000	-	17092104	17133988	0	29	133,173,109,209,124,89,129,162,213,213,249,153,105,207,145,213,172,124,138,207,132,109,161,70,122,194,115,174,210,	0,8919,9171,10564,11208,11717,12108,13036,13419,13981,16168,16673,16914,18530,22294,24327,25984,26564,27867,29306,29604,32120,33583,33872,34064,35821,38749,40365,41674,
chr25	19199265	19225949	GLEAN_04013	1000	-	19199265	19225949	0	14	84,154,77,81,200,96,58,98,125,57,65,150,84,33,	0,3415,6321,8228,12892,13414,16886,18539,20158,20505,21894,23015,23261,26651,
chr25	19419272	19419428	GLEAN_14322	1000	-	19419272	19419428	0	1	156,	0,
chr25	20658715	20679122	GLEAN_06218	1000	-	20658715	20679122	0	17	111,111,170,158,134,29,120,126,82,138,81,104,124,99,76,85,55,	0,615,2159,4872,6474,7019,7343,8188,10217,11167,11963,13400,15016,17602,18560,20155,20352,
chr25	21403176	21423047	GLEAN_00822	1000	-	21403176	21423047	0	20	83,163,88,66,160,364,225,191,94,126,142,104,160,128,107,55,126,190,66,101,	0,181,439,615,774,2038,6108,6552,7696,7921,8212,8807,9031,15783,16308,17041,17286,17810,18106,19770,
chr25	22485792	22531481	GLEAN_18543	1000	+	22485792	22531481	0	5	165,191,210,185,206,	0,12679,16878,24593,45483,
chr25	27459656	27463994	GLEAN_04383	1000	+	27459656	27463994	0	10	63,53,143,88,106,195,174,82,149,267,	0,186,333,748,952,1175,2836,3298,3696,4071,
chr25	27682871	27691792	GLEAN_04390	1000	+	27682871	27691792	0	14	137,64,135,174,104,111,160,83,97,136,146,103,73,73,	0,572,1970,2948,3691,4388,4714,4959,5928,6341,6577,7427,8517,8848,
chr25	32589039	32649900	GLEAN_19273	1000	+	32589039	32649900	0	33	99,139,135,184,29,55,44,78,60,57,63,111,66,184,59,72,184,59,72,184,59,75,102,66,184,59,81,84,184,29,42,42,59,	0,3416,6332,8150,8503,11206,11721,14210,20640,22853,24965,32679,34253,35594,39313,40133,43850,45028,48054,49243,50394,50794,51965,52831,53216,54691,55120,55625,56079,57753,59476,60291,60802,
chr25	33182465	33183748	GLEAN_01235	1000	+	33182465	33183748	0	3	352,64,190,	0,939,1093,
chr25	36703698	36706430	GLEAN_22518	1000	-	36703698	36706430	0	3	836,193,372,	0,1879,2360,
chr25	36761692	36765841	GLEAN_22516	1000	-	36761692	36765841	0	4	296,276,261,67,	0,920,1918,4082,
chr25	36899177	36902229	GLEAN_10194	1000	+	36899177	36902229	0	4	136,86,127,197,	0,1295,1774,2855,
chr25	38947212	38949782	GLEAN_16265	1000	+	38947212	38949782	0	6	11,13,186,439,182,144,	0,727,959,1585,2113,2426,
chr26	4105268	4145052	GLEAN_10411	1000	-	4105268	4145052	0	5	180,167,154,118,623,	0,854,4653,22663,39161,
chr26	10570463	10597944	GLEAN_23832	1000	-	10570463	10597944	0	11	110,80,38,30,117,90,72,75,57,56,82,	0,4628,5071,5518,6100,15240,21150,24035,25276,25864,27399,
chr26	12142188	12322826	GLEAN_01888	1000	-	12142188	12322826	0	52	39,148,110,191,100,142,96,89,140,149,171,92,156,126,99,77,166,162,99,159,182,78,109,174,146,106,115,164,132,156,193,107,125,178,117,125,83,44,69,104,127,116,31,51,63,129,164,88,109,92,56,88,	0,2506,3010,5976,9679,11983,15635,15821,18446,20734,21838,25719,26221,28525,30398,35995,39422,41488,42588,42812,43064,45692,47093,48197,50761,52303,54071,56700,58757,61588,63275,65824,68105,69384,83631,86488,91851,94409,94548,97152,99258,100011,100598,101782,101917,105935,106914,126016,128889,149907,152390,180550,
chr26	14144116	14184149	GLEAN_01881	1000	-	14144116	14184149	0	7	187,118,152,197,85,152,96,	0,619,5945,16887,21121,22726,39937,
chr26	20067803	20068487	GLEAN_26298	1000	+	20067803	20068487	0	3	131,107,242,	0,220,442,
chr26	20934136	20935731	GLEAN_10861	1000	+	20934136	20935731	0	6	74,144,391,62,61,147,	0,403,640,1170,1312,1448,
chr26	27979708	28052515	GLEAN_25170	1000	+	27979708	28052515	0	7	73,133,30,10,96,172,164,	0,1447,27441,35104,57639,65827,72643,
chr26	28061813	28074995	GLEAN_25166	1000	-	28061813	28074995	0	7	138,154,162,143,180,120,39,	0,586,2812,3592,6473,9334,13143,
chr26	30161676	30364511	GLEAN_00393	1000	-	30161676	30364511	0	26	117,59,190,141,78,137,265,71,113,86,114,213,100,137,79,147,114,74,123,131,175,167,115,138,186,24,	0,802,2169,3645,4431,5970,6646,7898,9737,13241,14444,16273,16796,19475,20256,27335,29223,31580,34826,36190,154719,157070,166481,182256,196419,202811,
chr26	36070649	36086809	GLEAN_24608	1000	+	36070649	36086809	0	9	55,197,80,149,112,101,108,95,177,	0,2369,3949,6919,8002,10046,12290,14412,15983,
chr26	36109751	36118259	GLEAN_24606	1000	-	36109751	36118259	0	7	54,166,104,136,142,136,36,	0,367,2783,3726,4869,6646,8472,
chr26	36820897	36854938	GLEAN_24612	1000	+	36820897	36854938	0	18	163,533,223,194,90,121,90,142,209,119,153,96,198,156,103,186,163,82,	0,4979,7659,8882,11963,15226,15947,16888,18440,19029,19545,21422,26366,30472,31009,32271,33311,33959,
chr26	39220075	39276914	GLEAN_09758	1000	+	39220075	39276914	0	9	493,100,205,195,33,115,58,96,169,	0,29515,30047,49268,50482,52089,52824,55154,56670,
chr26	46905979	46907434	GLEAN_17023	1000	-	46905979	46907434	0	1	1455,	0,
chr27	12216452	12219068	GLEAN_21624	1000	+	12216452	12219068	0	3	272,131,1340,	0,717,1276,
chr27	13614725	13634071	GLEAN_21608	1000	-	13614725	13634071	0	12	87,125,77,125,165,147,193,158,67,184,79,3,	0,3333,4363,5929,6252,7128,8657,9247,13122,13270,16349,19343,
chr27	17273479	17304558	GLEAN_01012	1000	+	17273479	17304558	0	14	78,47,91,87,79,75,46,145,55,82,132,124,57,90,	0,15522,18433,19253,20153,21984,22900,23682,24497,24680,28587,28821,29352,30989,
chr27	18161360	18173179	GLEAN_01016	1000	+	18161360	18173179	0	6	117,194,162,145,111,129,	0,1971,5716,7389,9845,11690,
chr27	19511467	19582725	GLEAN_13926	1000	-	19511467	19582725	0	9	134,189,54,90,81,187,410,114,103,	0,13832,43587,50403,53624,57210,63696,69916,71155,
chr27	24270790	24280324	GLEAN_15557	1000	+	24270790	24280324	0	4	16,76,187,117,	0,5969,8248,9417,
chr27	35699736	35708827	GLEAN_16431	1000	+	35699736	35708827	0	8	67,50,153,53,228,151,58,92,	0,919,3602,4579,5657,7278,8521,8999,
chr27	39869849	39871804	GLEAN_11437	1000	-	39869849	39871804	0	3	306,137,172,	0,1522,1783,
chr28	4744103	4810752	GLEAN_14773	1000	+	4744103	4810752	0	3	355,396,260,	0,61988,66389,
chr28	6812281	6955499	GLEAN_14761	1000	-	6812281	6955499	0	48	139,157,98,140,99,137,190,231,218,141,157,67,245,153,56,62,97,146,189,77,177,207,179,192,153,167,231,170,178,628,132,199,134,154,174,246,191,161,174,145,418,101,157,162,1024,2080,91,192,	0,2220,6066,6441,12087,14570,18157,19849,26287,29602,32836,34336,40609,47146,49340,51225,52050,52233,54414,54748,55397,59812,62183,64031,67902,68718,71052,72642,74514,75387,78150,84111,85772,89812,90877,95846,98214,99244,104258,105832,107113,115625,117971,119909,121604,124058,127751,143026,
chr28	11709250	11721005	GLEAN_04980	1000	-	11709250	11721005	0	5	73,75,158,165,12,	0,7280,8169,9659,11743,
chr28	14408285	14851988	GLEAN_07677	1000	-	14408285	14851988	0	48	66,60,84,379,91,309,144,132,75,3790,3668,82,27,123,126,229,97,208,212,155,225,107,88,124,54,63,73,96,99,99,99,198,99,99,198,219,99,99,198,99,99,99,186,99,99,99,102,114,	0,1476,1658,14675,17662,18032,20965,22007,26256,26954,31062,39019,40168,40643,41519,42259,43104,44238,46019,65570,68466,73992,92063,96946,104548,160982,161208,165688,166307,166501,173109,178996,186236,186602,188316,192188,194692,197239,199396,205874,221616,250719,252713,258313,268481,268785,269295,443589,
chr28	21706577	21868635	GLEAN_25033	1000	-	21706577	21868635	0	24	209,103,184,83,67,167,144,168,99,24,120,173,190,112,60,125,77,161,131,20,222,77,160,226,	0,971,4771,8730,11213,12211,20370,20740,22719,24775,37999,44846,46488,47434,47668,48588,48965,98274,111136,118803,119924,126157,131739,161832,
chr28	23809981	23841087	GLEAN_16590	1000	-	23809981	23841087	0	8	166,175,90,100,111,198,107,172,	0,1695,8054,11462,12956,14630,16086,30934,
chr28	28196854	28211981	GLEAN_09118	1000	+	28196854	28211981	0	13	55,119,225,387,88,95,114,68,101,96,59,123,60,	0,657,1396,2508,4159,4490,5216,7462,9426,11894,12987,13245,15067,
chr28	28731478	28734063	GLEAN_14084	1000	+	28731478	28734063	0	4	3,66,210,117,	0,1423,1580,2468,
chr28	39251274	39296446	GLEAN_19141	1000	-	39251274	39296446	0	31	140,178,606,213,63,123,81,129,183,156,103,164,132,102,87,128,174,60,58,119,72,88,111,48,62,94,174,63,165,123,3,	0,928,2234,4495,5061,6085,6784,6989,9350,11365,13761,14469,16869,18416,20482,21623,23875,24427,25505,26269,27094,27771,28428,30871,32154,34030,36340,38354,44023,44961,45169,
chr28	39365598	39371953	GLEAN_19155	1000	+	39365598	39371953	0	9	141,141,89,109,90,144,1020,141,6,	0,1356,1676,2046,2709,3329,4447,5866,6349,
chr29	1087663	1087843	GLEAN_19904	1000	-	1087663	1087843	0	1	180,	0,
chr29	6496015	6574628	GLEAN_12346	1000	-	6496015	6574628	0	7	503,132,116,156,167,146,172,	0,2508,8973,13391,18583,76198,78441,
chr29	7838990	7915527	GLEAN_06209	1000	+	7838990	7915527	0	21	64,143,76,103,94,112,107,42,86,124,137,104,150,108,132,31,100,24,60,105,15,	0,9954,13191,17069,24542,31523,32855,35074,38484,40277,40674,43249,48133,53781,55613,55840,56050,59321,60696,62264,76522,
chr29	13838441	13976980	GLEAN_04457	1000	-	13838441	13976980	0	14	145,27,98,138,67,38,99,133,95,81,141,121,110,141,	0,3428,5436,14691,16278,22392,22529,28247,71180,121931,128495,133071,133560,138398,
chr29	19880307	20001110	GLEAN_01387	1000	-	19880307	20001110	0	16	110,88,51,87,188,79,100,122,66,145,160,103,50,83,124,28,	0,14220,14479,45195,47227,58781,81945,100643,107237,111736,113095,116147,116889,118748,120425,120775,
chr29	21937000	21940028	GLEAN_01375	1000	-	21937000	21940028	0	3	166,139,91,	0,554,2937,
chr29	22023187	22026346	GLEAN_01405	1000	+	22023187	22026346	0	3	91,139,166,	0,2465,2993,
chr29	24455284	24474086	GLEAN_06691	1000	+	24455284	24474086	0	17	88,61,122,146,91,107,165,181,156,92,156,189,117,103,189,116,39,	0,852,3251,3754,5412,6665,7434,8822,9804,10890,11740,12150,13287,13521,16704,17705,18763,
chr29	25099015	25105314	GLEAN_06680	1000	-	25099015	25105314	0	13	1332,164,214,173,87,119,92,154,160,164,164,84,117,	0,1416,2223,2534,3010,3218,3438,3755,4040,4453,5009,5468,6182,
chr29	32689659	32691945	GLEAN_26684	1000	-	32689659	32691945	0	4	159,126,147,114,	0,255,670,2172,
chr29	35089330	35092585	GLEAN_24774	1000	+	35089330	35092585	0	4	128,172,76,113,	0,1340,2790,3142,
chr29	35988047	36029202	GLEAN_18981	1000	-	35988047	36029202	0	13	87,432,72,57,128,139,93,57,51,105,144,215,46,	0,847,1661,2816,3474,13630,14728,15641,18461,19070,28071,28354,41109,
chr29	36599235	36611318	GLEAN_18993	1000	+	36599235	36611318	0	13	9,210,142,142,169,127,103,121,222,37,104,173,73,	0,3475,4139,4434,5350,6515,6727,7047,8275,10889,11129,11392,12010,
chr29	36716045	36718945	GLEAN_19004	1000	+	36716045	36718945	0	6	186,135,132,39,62,106,	0,1430,2255,2459,2622,2794,
chr29	37446403	37447645	GLEAN_18954	1000	-	37446403	37447645	0	4	126,56,145,75,	0,291,930,1167,
chr29	38175846	38178409	GLEAN_18945	1000	-	38175846	38178409	0	3	142,308,3,	0,408,2560,
chr29	38296533	38297273	GLEAN_19039	1000	+	38296533	38297273	0	2	123,147,	0,593,
chr29	38339846	38353273	GLEAN_19041	1000	+	38339846	38353273	0	22	133,47,78,249,51,118,121,98,92,216,138,81,228,150,90,108,108,143,102,100,186,72,	0,304,640,1818,2280,3540,3943,4413,4664,5272,5599,5923,6188,7233,8028,8230,9089,9485,9720,12646,12850,13355,
chr29	39839384	39840673	GLEAN_10937	1000	-	39839384	39840673	0	4	68,133,101,82,	0,573,794,1207,
chr29	39892465	39895181	GLEAN_10990	1000	+	39892465	39895181	0	7	1,36,107,88,104,108,189,	0,200,509,739,1362,2254,2527,
chr29	43707917	43713408	GLEAN_26075	1000	-	43707917	43713408	0	5	165,74,83,123,8,	0,3112,3749,4656,5483,
chr29	44539172	44559319	GLEAN_22215	1000	-	44539172	44559319	0	13	96,117,81,63,126,80,172,87,44,56,35,79,95,	0,665,1023,1705,2141,2343,3406,4052,4322,4589,4726,18720,20052,
chr29	44829875	44831720	GLEAN_07199	1000	-	44829875	44831720	0	4	77,99,49,123,	0,182,859,1722,
chr3	4197501	4240895	GLEAN_00302	1000	+	4197501	4240895	0	33	40,114,74,81,77,110,110,100,136,83,151,67,76,83,140,86,139,163,147,190,96,89,124,90,110,78,69,137,187,111,162,195,60,	0,5221,5520,8799,10353,11164,15483,17163,18109,19538,24917,26007,27019,28998,30152,31004,31204,34329,34593,35479,35791,37039,37517,38525,38781,39700,39944,40529,40897,41173,41821,42883,43334,
chr3	4760214	4761277	GLEAN_00290	1000	-	4760214	4761277	0	2	186,267,	0,796,
chr3	7241150	7292325	GLEAN_06339	1000	+	7241150	7292325	0	5	44,111,62,167,162,	0,28628,36020,47183,51013,
chr3	8281924	8291266	GLEAN_22600	1000	+	8281924	8291266	0	14	95,107,191,121,113,75,78,86,120,130,96,84,58,38,	0,888,3977,5697,5966,6500,6744,6963,7253,8054,8576,8842,9057,9304,
chr3	10541363	10567864	GLEAN_02825	1000	-	10541363	10567864	0	10	93,67,51,189,141,194,173,176,205,280,	0,1107,4782,5944,6796,8015,13616,15084,17456,26221,
chr3	12096665	12110922	GLEAN_00534	1000	+	12096665	12110922	0	14	31,62,51,63,97,118,187,150,133,82,181,246,132,105,	0,2027,2773,2913,4018,7117,8686,9506,10544,10857,11999,12901,13402,14152,
chr3	12319804	12322683	GLEAN_00525	1000	-	12319804	12322683	0	4	57,90,163,68,	0,292,2366,2811,
chr3	12364658	12370934	GLEAN_00541	1000	+	12364658	12370934	0	6	9,155,99,109,78,258,	0,591,1702,2893,4826,6018,
chr3	12665520	12705050	GLEAN_00519	1000	-	12665520	12705050	0	14	86,118,90,60,159,81,131,93,109,102,123,52,140,123,	0,987,4755,5271,5991,6236,7003,8181,8409,10380,11811,16395,19022,39407,
chr3	12923784	12931999	GLEAN_00517	1000	-	12923784	12931999	0	10	201,135,78,73,89,123,81,141,163,182,	0,725,961,1728,1897,2360,2626,6551,7793,8033,
chr3	13700288	13708147	GLEAN_00562	1000	+	13700288	13708147	0	13	327,105,105,51,141,85,61,91,59,49,96,67,32,	0,2552,2991,3695,5244,5598,5946,6203,6405,6546,6873,7307,7827,
chr3	14562999	14564806	GLEAN_08584	1000	+	14562999	14564806	0	2	141,153,	0,1654,
chr3	14854441	14855178	GLEAN_08594	1000	+	14854441	14855178	0	2	138,141,	0,596,
chr3	14866336	14868542	GLEAN_08574	1000	-	14866336	14868542	0	2	321,150,	0,2056,
chr3	15407287	15407734	GLEAN_23125	1000	-	15407287	15407734	0	1	447,	0,
chr3	16443167	16453291	GLEAN_23546	1000	+	16443167	16453291	0	3	3,153,156,	0,8814,9968,
chr3	16489606	16493257	GLEAN_23547	1000	+	16489606	16493257	0	2	132,162,	0,3489,
chr3	17730276	17751574	GLEAN_23572	1000	+	17730276	17751574	0	7	126,123,150,228,166,103,100,	0,3239,4189,6071,7564,8961,21198,
chr3	17787047	17830789	GLEAN_23574	1000	+	17787047	17830789	0	4	183,132,115,428,	0,23582,25060,43314,
chr3	18239178	18304753	GLEAN_23514	1000	-	18239178	18304753	0	15	88,132,122,108,159,168,114,135,111,138,69,80,61,135,93,	0,24633,38652,39819,40305,51814,52381,52926,55813,56362,56617,57740,62136,64712,65482,
chr3	21202366	21204840	GLEAN_15178	1000	+	21202366	21204840	0	8	250,73,148,103,257,157,152,36,	0,741,931,1287,1523,1884,2153,2438,
chr3	21338864	21350603	GLEAN_15173	1000	-	21338864	21350603	0	14	79,150,50,102,151,61,52,81,93,105,89,186,256,147,	0,1865,2439,2600,3467,4058,4611,4905,6987,7210,9285,10434,10730,11592,
chr3	29824133	29834536	GLEAN_13125	1000	+	29824133	29834536	0	4	217,144,867,278,	0,4850,6014,10125,
chr3	30149928	30192492	GLEAN_13106	1000	-	30149928	30192492	0	10	141,63,72,79,80,207,64,52,64,39,	0,1058,3001,5809,6469,10261,15146,16407,19594,42525,
chr3	31056854	31067137	GLEAN_02487	1000	-	31056854	31067137	0	8	90,111,96,101,82,65,76,36,	0,7773,7971,8812,9012,9395,9866,10247,
chr3	31536250	31555808	GLEAN_02476	1000	-	31536250	31555808	0	11	158,130,158,130,222,156,144,159,81,71,136,	0,460,1086,1512,2227,5127,6017,7132,8886,12094,19422,
chr3	34091775	34128282	GLEAN_20491	1000	+	34091775	34128282	0	9	18,107,112,159,153,108,168,151,185,	0,2273,2521,8399,11229,17458,19032,34715,36322,
chr3	45863091	45949407	GLEAN_02417	1000	-	45863091	45949407	0	15	96,237,138,87,157,166,187,125,90,161,94,137,143,108,27,	0,1210,3810,25538,29686,41337,51449,55405,57351,59268,78531,79536,82134,85727,86289,
chr3	47143474	47151948	GLEAN_26244	1000	+	47143474	47151948	0	8	3,70,116,135,203,178,89,100,	0,1226,1381,2328,4047,5261,7824,8374,
chr3	48390853	48453714	GLEAN_11224	1000	-	48390853	48453714	0	23	654,152,109,331,233,138,189,140,99,105,137,158,138,189,81,111,65,138,49,73,97,135,205,	0,737,3219,3458,4986,10970,11369,11838,14595,17334,17705,18298,31898,32795,33187,33394,33934,34870,35442,37599,38334,47014,62656,
chr3	52520235	52529789	GLEAN_26180	1000	+	52520235	52529789	0	10	190,128,110,197,243,281,213,103,194,117,	0,2772,3805,4185,5005,6102,7028,7799,8144,9437,
chr3	52633658	52664311	GLEAN_26182	1000	+	52633658	52664311	0	7	17,107,134,147,130,282,134,	0,4827,23709,26024,26512,27770,30519,
chr3	52665704	52687007	GLEAN_26183	1000	+	52665704	52687007	0	3	13,282,134,	0,18418,21169,
chr3	66705792	66715924	GLEAN_11417	1000	-	66705792	66715924	0	7	171,101,172,153,196,10,484,	0,467,4313,5555,8182,8563,9648,
chr3	77708536	77717760	GLEAN_23714	1000	-	77708536	77717760	0	6	57,174,178,120,72,71,	0,1865,5567,8251,8951,9153,
chr3	86954014	87019765	GLEAN_10475	1000	-	86954014	87019765	0	6	123,177,58,281,158,10,	0,14253,25986,26444,42305,65741,
chr3	90586764	90611867	GLEAN_08831	1000	+	90586764	90611867	0	8	189,106,95,153,82,82,109,156,	0,5117,7013,10109,12323,14037,16419,24947,
chr3	98992875	98995351	GLEAN_21129	1000	-	98992875	98995351	0	6	110,130,176,101,73,4,	0,544,889,1424,1985,2472,
chr3	101207155	101226068	GLEAN_17851	1000	-	101207155	101226068	0	15	156,141,76,118,151,96,128,122,53,90,140,132,190,153,294,	0,561,957,1441,2662,3480,3741,5769,6065,6387,11437,12639,12971,15184,18619,
chr3	101842981	101846646	GLEAN_07355	1000	-	101842981	101846646	0	8	27,191,52,70,78,84,49,67,	0,705,1103,1267,1544,1750,2066,3598,
chr3	109280767	109323669	GLEAN_21868	1000	+	109280767	109323669	0	4	293,148,135,135,	0,25324,33457,42767,
chr4	16104936	16121602	GLEAN_11925	1000	-	16104936	16121602	0	11	210,156,82,101,107,127,128,102,186,238,249,	0,734,978,2330,2916,4318,5634,6644,7004,10269,16417,
chr4	16670157	16699883	GLEAN_11948	1000	+	16670157	16699883	0	10	1308,88,255,170,66,159,153,205,130,97,	0,1622,8467,10846,13416,15257,19522,21082,28389,29629,
chr4	21148351	21284564	GLEAN_21970	1000	-	21148351	21284564	0	14	122,270,33,63,53,98,99,126,45,199,124,73,166,17,	0,14208,28466,28609,31468,34034,48572,49784,70041,118706,123183,128922,131972,136196,
chr4	26343396	26401145	GLEAN_12314	1000	-	26343396	26401145	0	12	29,123,139,147,171,110,136,66,104,177,65,11,	0,789,10044,11625,13798,18542,22569,26291,27784,34280,45139,57738,
chr4	31512025	31529792	GLEAN_21735	1000	-	31512025	31529792	0	8	11,68,126,116,189,166,134,36,	0,184,569,1665,3484,4558,7797,17731,
chr4	38963561	38967348	GLEAN_21110	1000	+	38963561	38967348	0	2	616,710,	0,3077,
chr4	40077319	40086894	GLEAN_12801	1000	+	40077319	40086894	0	6	445,81,66,199,64,186,	0,1639,1814,4118,6839,9389,
chr4	47405352	47573630	GLEAN_25727	1000	+	47405352	47573630	0	23	81,108,225,1633,204,100,151,252,118,276,96,80,87,100,153,188,179,200,183,64,133,102,216,	0,13221,68356,83477,91368,92992,95338,101144,111426,121856,124723,126021,138115,138282,150542,150865,154895,157399,157960,162781,164140,165273,168062,
chr4	51264975	51265404	GLEAN_07103	1000	+	51264975	51265404	0	2	169,149,	0,280,
chr4	58189070	58660593	GLEAN_23705	1000	-	58189070	58660593	0	21	32,111,223,183,153,173,96,141,105,103,54,77,182,130,184,85,175,114,65,151,112,	0,234,65103,91220,219115,226058,239995,250257,257806,259608,268716,272225,277972,349667,350465,358417,365310,449394,458071,461086,471411,
chr4	58870380	58880012	GLEAN_23708	1000	+	58870380	58880012	0	3	170,166,1536,	0,5244,8096,
chr4	59534035	59559550	GLEAN_03109	1000	-	59534035	59559550	0	11	126,191,94,110,86,146,108,165,163,150,41,	0,1704,2454,5192,6854,10958,11887,17597,19198,23157,25474,
chr4	65144844	65151621	GLEAN_25958	1000	+	65144844	65151621	0	11	6,36,111,147,211,102,81,63,120,123,62,	0,2579,2712,2982,3345,3694,3871,4442,5634,5997,6715,
chr4	68406004	68409691	GLEAN_04084	1000	-	68406004	68409691	0	5	133,173,89,31,69,	0,507,1166,1353,3618,
chr4	91860350	91860965	GLEAN_08679	1000	-	91860350	91860965	0	1	615,	0,
chr4	94990800	95029066	GLEAN_11156	1000	+	94990800	95029066	0	14	89,112,93,84,146,97,85,179,142,102,48,152,66,93,	0,1455,10286,13868,15840,20319,23100,23933,26615,29160,29869,30820,36168,38173,
chr4	98154758	98167661	GLEAN_21904	1000	-	98154758	98167661	0	7	243,338,240,214,95,992,623,	0,3289,5636,6196,7638,8004,12280,
chr4	102734984	102735878	GLEAN_14915	1000	-	102734984	102735878	0	1	894,	0,
chr4	105203387	105204281	GLEAN_10874	1000	+	105203387	105204281	0	1	894,	0,
chr4	105421513	105719741	GLEAN_06774	1000	+	105421513	105719741	0	16	114,72,280,212,70,107,82,59,46,55,127,166,38,147,94,32,	0,88515,95239,191140,240874,259106,273679,274789,282698,284424,285791,288640,289286,290747,293918,298196,
chr5	1392235	1441723	GLEAN_13834	1000	+	1392235	1441723	0	34	595,417,65,199,224,124,98,210,165,138,122,150,37,174,132,543,110,132,122,102,120,184,187,189,238,106,199,95,111,105,166,101,40,138,	0,5346,15434,17936,18359,19935,21868,23303,23704,25062,25801,26314,26771,27835,28243,28736,29364,30368,30606,31623,31920,32858,34331,35797,36561,39484,39671,40424,44673,45045,45266,46552,48857,49350,
chr5	1466459	1590397	GLEAN_13829	1000	-	1466459	1590397	0	18	1088,84,146,126,72,72,66,72,69,72,72,69,72,216,72,72,72,212,	0,2307,4091,5287,6326,14014,15231,18752,18965,19182,22254,23700,26840,28622,44579,55283,69994,123726,
chr5	6092858	6142866	GLEAN_20445	1000	-	6092858	6142866	0	20	129,105,88,186,137,93,98,99,97,99,82,185,238,172,85,204,102,78,71,145,	0,4444,7286,7722,9914,11776,13697,16884,19755,21473,21852,25642,26387,29237,30946,32403,34080,35950,42195,49863,
chr5	10151139	10188643	GLEAN_13188	1000	+	10151139	10188643	0	3	836,139,72,	0,32995,37432,
chr5	10321951	10326118	GLEAN_13191	1000	+	10321951	10326118	0	10	127,85,80,185,130,104,78,77,6,28,	0,290,684,1650,2246,2469,2975,3381,3946,4139,
chr5	18980378	18984407	GLEAN_20976	1000	-	18980378	18984407	0	2	155,874,	0,3155,
chr5	19023552	19057728	GLEAN_20975	1000	-	19023552	19057728	0	7	195,139,94,114,214,113,214,	0,4437,8426,14202,15117,21986,33962,
chr5	22560878	22562339	GLEAN_21935	1000	-	22560878	22562339	0	2	368,148,	0,1313,
chr5	26049022	26051747	GLEAN_03245	1000	+	26049022	26051747	0	4	64,45,222,131,	0,1036,1867,2594,
chr5	26358957	26362441	GLEAN_03240	1000	-	26358957	26362441	0	9	56,156,75,93,93,211,147,117,15,	0,296,1354,1667,1849,2036,2384,2803,3469,
chr5	27373570	27389490	GLEAN_03261	1000	+	27373570	27389490	0	16	123,128,56,92,47,99,144,121,125,61,91,94,68,82,112,228,	0,756,7937,8304,8582,8883,9304,13664,14090,14397,14600,14902,15088,15304,15458,15692,
chr5	27724511	27731979	GLEAN_03267	1000	+	27724511	27731979	0	9	300,209,61,96,165,126,221,59,155,	0,3102,3944,4439,5114,5551,6433,6772,7313,
chr5	28761916	28775742	GLEAN_12304	1000	+	28761916	28775742	0	9	327,212,61,96,165,126,221,35,158,	0,1999,4543,5756,7404,8665,11632,13261,13668,
chr5	29062801	29068612	GLEAN_12287	1000	-	29062801	29068612	0	9	317,35,221,126,165,96,61,215,558,	0,789,1750,2200,2674,3448,3654,4476,5253,
chr5	29267693	29274416	GLEAN_23771	1000	-	29267693	29274416	0	9	71,97,153,102,187,83,116,152,122,	0,960,1488,1741,1965,3482,4199,5907,6601,
chr5	30826568	30833965	GLEAN_23302	1000	-	30826568	30833965	0	9	21,76,101,80,98,49,121,109,56,	0,1133,1753,2341,2622,2827,4092,6861,7341,
chr5	31017404	31105496	GLEAN_23299	1000	-	31017404	31105496	0	13	312,215,103,33,110,59,136,180,262,50,109,80,25,	0,1374,2801,4436,5812,9058,33998,36558,37938,45726,46881,54837,88067,
chr5	31368645	31380580	GLEAN_23334	1000	+	31368645	31380580	0	6	116,126,19,223,149,981,	0,7848,8016,10069,10435,10954,
chr5	31419823	31423038	GLEAN_23335	1000	+	31419823	31423038	0	4	3,223,149,981,	0,1357,1723,2234,
chr5	31520017	31534247	GLEAN_23341	1000	+	31520017	31534247	0	12	9,49,110,82,59,46,55,127,166,38,147,105,	0,5016,11812,12136,12314,12511,12659,13004,13228,13542,13848,14125,
chr5	31671106	31678934	GLEAN_23291	1000	-	31671106	31678934	0	13	315,150,96,152,110,59,81,20,65,116,123,123,45,	0,765,1013,1316,1771,2048,2307,2585,2803,3169,3726,4040,7783,
chr5	32244850	32249043	GLEAN_06507	1000	+	32244850	32249043	0	3	129,105,633,	0,1635,3560,
chr5	38365123	38438492	GLEAN_06483	1000	-	38365123	38438492	0	5	195,72,141,120,9,	0,23711,58564,72574,73360,
chr5	38441031	38880355	GLEAN_06482	1000	-	38441031	38880355	0	8	234,80,57,209,62,165,92,139,	0,11741,14297,22227,59752,62414,85841,439185,
chr5	39002854	39004581	GLEAN_17221	1000	-	39002854	39004581	0	4	61,76,159,133,	0,565,1114,1594,
chr5	44269990	44274571	GLEAN_05349	1000	+	44269990	44274571	0	4	136,165,76,67,	0,1294,3130,4514,
chr5	44435820	44445980	GLEAN_10116	1000	-	44435820	44445980	0	6	207,71,50,134,75,81,	0,345,3029,5039,7310,10079,
chr5	54676772	54710121	GLEAN_05677	1000	-	54676772	54710121	0	15	126,113,165,190,276,89,52,101,102,211,99,77,64,177,162,	0,448,720,1788,2256,2760,3513,3764,4085,4305,31163,31446,31653,32585,33187,
chr5	54889864	54902967	GLEAN_05691	1000	+	54889864	54902967	0	14	36,69,97,62,99,161,151,66,39,78,72,103,92,87,	0,921,8856,9112,9567,9935,10286,10753,11027,11244,11415,11692,11907,13016,
chr5	56224549	56227476	GLEAN_05649	1000	-	56224549	56227476	0	6	29,78,174,144,28,3,	0,1081,1250,1622,2627,2924,
chr5	56264794	56268079	GLEAN_05645	1000	-	56264794	56268079	0	4	125,86,23,51,	0,908,2020,3234,
chr5	56502260	56507721	GLEAN_05728	1000	+	56502260	56507721	0	6	1410,107,108,161,103,211,	0,3913,4219,4694,4937,5250,
chr5	56592470	56594947	GLEAN_05730	1000	+	56592470	56594947	0	7	66,189,75,96,138,84,66,	0,1041,1393,1570,1778,2163,2411,
chr5	59574901	59598262	GLEAN_16441	1000	-	59574901	59598262	0	5	756,77,826,118,176,	0,2978,9886,16007,23185,
chr5	60846767	60886830	GLEAN_09466	1000	+	60846767	60886830	0	16	118,165,134,126,57,115,95,63,124,121,98,106,43,91,78,38,	0,4667,8474,12589,25175,26170,27038,27466,29768,31634,33827,34407,36824,38046,39428,40025,
chr5	73944852	73956455	GLEAN_16755	1000	-	73944852	73956455	0	14	14,284,143,130,86,131,148,133,113,73,86,137,46,123,	0,454,1000,3365,3587,4820,5576,6125,7007,7913,8547,9876,11163,11480,
chr5	74453904	74454555	GLEAN_16750	1000	-	74453904	74454555	0	1	651,	0,
chr5	77260286	77299137	GLEAN_11389	1000	-	77260286	77299137	0	21	57,160,110,177,33,78,57,93,90,156,121,207,132,81,113,87,72,47,39,148,18,	0,318,607,885,3056,3404,4134,7187,10402,10723,11101,14539,15929,16079,19354,28811,30142,30633,32389,35999,38833,
chr5	78037311	78080538	GLEAN_11386	1000	-	78037311	78080538	0	5	167,84,4575,63,124,	0,2479,3765,14306,43103,
chr5	79724152	79757007	GLEAN_20319	1000	+	79724152	79757007	0	13	106,109,47,71,41,102,96,56,99,98,163,83,63,	0,1755,3731,5314,10814,17370,18552,20757,21644,26384,29694,32548,32792,
chr5	89147810	89180279	GLEAN_20926	1000	-	89147810	89180279	0	15	153,130,220,92,139,118,149,82,167,199,107,180,198,48,361,	0,749,1197,2529,6226,6884,7089,8301,9711,11722,15629,18593,19618,28459,32108,
chr5	92348856	92352107	GLEAN_12403	1000	-	92348856	92352107	0	4	142,76,33,61,	0,739,1674,3190,
chr5	92705680	92720711	GLEAN_14709	1000	+	92705680	92720711	0	3	126,95,247,	0,2936,14784,
chr5	96775962	96792966	GLEAN_20764	1000	-	96775962	96792966	0	3	878,141,223,	0,11646,16781,
chr5	97967051	97989610	GLEAN_12339	1000	+	97967051	97989610	0	9	280,64,34,90,123,204,98,172,66,	0,4084,5162,8101,10177,13238,18628,21769,22493,
chr5	102502723	102507291	GLEAN_13966	1000	-	102502723	102507291	0	6	125,114,90,153,132,136,	0,376,1127,1408,4137,4432,
chr5	102768359	102802585	GLEAN_13963	1000	-	102768359	102802585	0	8	66,84,90,99,75,98,103,66,	0,1259,2176,2368,3462,4323,12141,34160,
chr5	105612873	105619973	GLEAN_02605	1000	-	105612873	105619973	0	10	108,240,186,84,91,157,121,143,145,105,	0,1029,1876,2304,2478,3180,3606,4499,5070,6995,
chr5	108536899	108557790	GLEAN_13816	1000	+	108536899	108557790	0	14	20,70,49,211,80,62,70,74,172,155,171,498,81,39,	0,489,2841,3574,5003,7203,8391,8658,11318,13000,13881,15110,19929,20852,
chr5	108620047	108628120	GLEAN_13818	1000	+	108620047	108628120	0	5	20,70,131,72,91,	0,491,3319,7419,7982,
chr5	112246340	112281542	GLEAN_21480	1000	-	112246340	112281542	0	14	18,122,91,124,132,123,129,143,47,63,85,84,132,27,	0,1210,5995,7066,10934,17499,18589,25076,25714,27070,29310,30661,32335,35175,
chr5	114929143	114958143	GLEAN_18492	1000	+	114929143	114958143	0	4	5,143,132,140,	0,8032,10200,28860,
chr6	6968373	7292268	GLEAN_08943	1000	+	6968373	7292268	0	20	65,95,60,55,66,73,103,84,95,123,84,43,38,33,42,49,76,95,229,4,	0,1684,99347,153949,224582,228259,239022,266544,273914,276646,277016,277544,280881,282299,287397,289860,313340,318556,320707,323891,
chr6	8191513	8294200	GLEAN_08934	1000	-	8191513	8294200	0	12	81,92,160,163,145,348,94,165,84,101,198,169,	0,3248,3591,7354,9427,9649,10069,10245,10540,10697,10950,102518,
chr6	12373178	12411510	GLEAN_22493	1000	-	12373178	12411510	0	15	991,97,77,739,147,135,163,150,147,106,83,113,139,93,144,	0,2062,12259,14135,15889,17069,17692,22620,24295,25033,28411,28574,30824,34782,38188,
chr6	15198138	15248216	GLEAN_06464	1000	+	15198138	15248216	0	15	57,48,60,280,154,164,114,111,24,36,104,104,278,105,218,	0,7608,13729,17012,19118,25156,26152,26405,32651,35280,37175,37454,41025,47259,49860,
chr6	16266039	16269640	GLEAN_06449	1000	-	16266039	16269640	0	4	85,104,100,65,	0,2967,3354,3536,
chr6	17072977	17185113	GLEAN_06471	1000	+	17072977	17185113	0	12	60,115,236,139,119,114,112,206,136,269,230,139,	0,14642,20102,27278,34405,53900,56538,58984,60892,72640,93938,111997,
chr6	21875149	22024932	GLEAN_22827	1000	-	21875149	22024932	0	16	128,129,127,140,126,135,132,144,126,129,150,201,126,123,108,4,	0,7374,11928,13967,14829,16173,17474,18071,31160,36381,49345,53488,70253,75443,102264,149779,
chr6	26904740	26907476	GLEAN_24023	1000	-	26904740	26907476	0	5	62,130,114,78,3,	0,315,796,2212,2733,
chr6	33575414	33620244	GLEAN_09899	1000	+	33575414	33620244	0	15	200,60,115,153,158,152,105,251,83,90,125,155,90,83,148,	0,7435,8365,9292,12074,19775,22015,23250,29122,34034,35590,36937,41233,42153,44682,
chr6	33710728	33716106	GLEAN_09889	1000	-	33710728	33716106	0	6	318,303,42,81,39,54,	0,1016,2089,2624,5167,5324,
chr6	42911432	42925492	GLEAN_25725	1000	+	42911432	42925492	0	12	112,135,129,144,112,196,96,121,168,117,125,627,	0,215,1285,2844,4138,6444,7751,8258,9560,11292,11505,13433,
chr6	54507744	54512463	GLEAN_12482	1000	-	54507744	54512463	0	6	107,81,133,96,116,46,	0,313,1142,3784,4468,4673,
chr6	54722897	54797531	GLEAN_12485	1000	+	54722897	54797531	0	7	63,94,59,83,100,129,75,	0,45557,49297,60817,70738,73793,74559,
chr6	63312024	63376456	GLEAN_08844	1000	+	63312024	63376456	0	18	85,45,40,58,104,65,111,131,69,110,94,157,27,55,56,214,138,148,	0,1246,1394,4647,5725,10489,11222,11769,12190,19268,34775,36615,48652,50680,52387,55964,63373,64284,
chr6	77443329	77537116	GLEAN_20225	1000	-	77443329	77537116	0	20	71,91,155,96,129,105,60,19,19,144,265,192,608,216,283,106,95,71,47,18,	0,1624,7693,11888,12378,14049,19192,28002,28064,29228,40505,44737,68420,72446,73923,83095,86249,87197,88399,93769,
chr6	79528410	79536910	GLEAN_22128	1000	-	79528410	79536910	0	3	483,33,57,	0,2496,8443,
chr6	79637997	79649945	GLEAN_22126	1000	-	79637997	79649945	0	16	12,120,45,24,27,27,123,45,24,27,27,27,42,21,27,51,	0,768,1992,2128,3848,5271,5824,6207,6348,7415,7882,8702,9118,9248,10059,11897,
chr6	79724417	79730688	GLEAN_22133	1000	+	79724417	79730688	0	7	51,27,27,24,42,498,6,	0,777,916,3688,3803,5166,6265,
chr6	79753501	79767759	GLEAN_22124	1000	-	79753501	79767759	0	16	159,24,27,42,24,42,54,24,33,24,24,24,24,39,33,51,	0,954,1924,2845,4090,4762,6336,6480,7276,8808,9524,10150,10815,11279,12211,14207,
chr6	80296414	80305081	GLEAN_23099	1000	-	80296414	80305081	0	4	205,81,124,64,	0,1053,5440,8603,
chr6	80470957	80483662	GLEAN_23098	1000	-	80470957	80483662	0	9	50,136,122,185,136,144,156,157,363,	0,391,1638,2695,5433,7922,8447,9743,12342,
chr6	86309377	86309848	GLEAN_11473	1000	+	86309377	86309848	0	1	471,	0,
chr6	89583264	89586907	GLEAN_17150	1000	+	89583264	89586907	0	7	443,169,162,132,115,171,71,	0,1243,1508,2141,2448,3101,3572,
chr6	89639314	89654664	GLEAN_17151	1000	+	89639314	89654664	0	8	233,57,169,162,132,100,147,68,	0,2093,11003,11780,13260,13822,14035,15282,
chr6	95266915	95288993	GLEAN_04552	1000	-	95266915	95288993	0	10	29,149,149,137,121,119,73,966,168,54,	0,6810,8079,10573,12820,13665,15082,16619,18091,22024,
chr6	98324835	98428195	GLEAN_08321	1000	+	98324835	98428195	0	13	136,122,158,59,642,130,124,256,155,210,54,80,160,	0,6321,7556,11302,11991,13735,14956,17598,38217,71841,88919,90695,103200,
chr6	103033959	103117322	GLEAN_21178	1000	-	103033959	103117322	0	11	77,149,726,83,149,126,183,187,96,216,45,	0,9098,20709,22341,23193,26478,29288,32025,33538,36380,83318,
chr7	2558738	2563563	GLEAN_00691	1000	-	2558738	2563563	0	6	303,147,268,126,166,265,	0,748,1433,2001,4166,4560,
chr7	3062637	3072232	GLEAN_00698	1000	+	3062637	3072232	0	8	61,114,42,97,139,85,86,36,	0,7022,7378,7524,8864,9074,9341,9559,
chr7	4568259	4569589	GLEAN_02736	1000	-	4568259	4569589	0	4	94,103,87,103,	0,175,869,1227,
chr7	5249224	5252524	GLEAN_02721	1000	-	5249224	5252524	0	5	93,110,130,180,18,	0,314,1093,1760,3282,
chr7	6915450	6939190	GLEAN_13048	1000	-	6915450	6939190	0	10	83,70,63,76,71,118,134,108,126,114,	0,4449,4605,6884,7938,8571,12399,16522,17050,23626,
chr7	9686808	9711903	GLEAN_02219	1000	+	9686808	9711903	0	22	39,304,152,136,146,214,195,110,144,76,142,94,80,76,92,177,63,77,143,108,81,204,	0,1284,4146,6395,10657,10991,12200,14713,14911,18910,19076,19311,20999,21154,21331,22815,23130,23336,23606,24235,24433,24891,
chr7	11901191	11903913	GLEAN_16499	1000	-	11901191	11903913	0	3	108,78,357,	0,394,2365,
chr7	12066932	12070103	GLEAN_16516	1000	+	12066932	12070103	0	9	91,102,204,95,210,114,144,93,201,	0,459,721,1356,1541,1833,2027,2788,2970,
chr7	14565072	14572173	GLEAN_03015	1000	-	14565072	14572173	0	4	91,150,50,51,	0,1854,6579,7050,
chr7	14572339	14573154	GLEAN_03049	1000	+	14572339	14573154	0	3	39,48,123,	0,133,692,
chr7	14881581	14917450	GLEAN_02927	1000	+	14881581	14917450	0	41	74,193,163,71,95,83,91,103,127,116,147,210,207,159,130,72,198,112,86,143,213,67,87,204,76,160,99,157,164,159,60,91,52,88,87,106,90,84,84,136,142,	0,889,2028,2299,4152,4350,4536,4741,4974,5583,5799,6853,7198,8775,9484,10972,11212,13877,14277,17637,17878,20532,20699,21496,22292,22626,23759,27161,28966,30437,30743,30925,31156,31756,31967,33787,34377,34647,35228,35509,35727,
chr7	16052811	16064243	GLEAN_13644	1000	+	16052811	16064243	0	6	177,51,62,82,73,80,	0,1539,6834,8415,9962,11352,
chr7	16364309	16375596	GLEAN_13651	1000	+	16364309	16375596	0	13	102,72,123,57,101,135,70,103,75,156,93,75,62,	0,2886,3083,7252,7800,8348,8801,8961,9197,10502,10744,10918,11225,
chr7	16526680	16547524	GLEAN_13654	1000	+	16526680	16547524	0	11	92,211,147,78,52,125,214,65,62,46,111,	0,3716,8218,13278,14009,14131,14823,16861,18071,19018,20733,
chr7	16644247	16652533	GLEAN_13656	1000	+	16644247	16652533	0	16	3,215,182,212,179,106,114,139,196,259,108,236,34,183,133,194,	0,1028,2081,2354,3016,3308,3924,4143,4401,5212,5836,6704,7025,7205,7475,8092,
chr7	17161160	17208187	GLEAN_02078	1000	-	17161160	17208187	0	25	145,67,113,131,43,141,291,137,92,131,113,150,101,50,511,28,63,204,65,85,63,201,65,85,189,	0,374,562,2092,3094,4237,5290,6587,9357,10737,14361,14562,17294,17901,18378,19840,22320,24616,24908,28940,30328,33856,34137,43456,46838,
chr7	18388436	18400835	GLEAN_19345	1000	-	18388436	18400835	0	15	57,79,54,164,39,88,179,140,89,104,81,95,145,191,184,	0,151,321,1273,1523,1653,2674,3071,3294,4262,4658,5571,6502,6738,12215,
chr7	19242591	19244308	GLEAN_19330	1000	-	19242591	19244308	0	6	66,64,91,67,68,94,	0,155,301,1225,1459,1623,
chr7	19855361	19880093	GLEAN_22398	1000	-	19855361	19880093	0	10	88,136,183,215,101,127,172,155,104,393,	0,443,1714,3394,5450,7284,8533,9905,17437,24339,
chr7	20014323	20037799	GLEAN_22403	1000	+	20014323	20037799	0	15	82,97,152,138,240,194,177,71,100,54,60,66,69,97,71,	0,702,1092,4203,7582,9065,10040,13810,14117,17989,18460,18569,20350,20802,23405,
chr7	22494207	22512735	GLEAN_25412	1000	+	22494207	22512735	0	5	309,120,204,117,147,	0,10249,10476,12660,18381,
chr7	23536656	23627633	GLEAN_25410	1000	-	23536656	23627633	0	27	136,68,136,87,112,123,48,126,80,107,141,112,100,156,102,124,108,152,85,128,109,111,140,96,76,120,732,	0,2697,3070,3530,4824,6423,7968,10708,13061,16653,27636,29290,33894,35300,36785,37862,39020,43351,45387,45568,48573,49258,51238,63685,64133,65466,90245,
chr7	35385644	35387351	GLEAN_20003	1000	+	35385644	35387351	0	4	141,154,89,123,	0,765,1405,1584,
chr7	35547559	35549194	GLEAN_20011	1000	+	35547559	35549194	0	4	3,86,235,114,	0,387,1205,1521,
chr7	35735318	35738308	GLEAN_01456	1000	+	35735318	35738308	0	5	92,226,114,79,149,	0,677,2348,2564,2841,
chr7	35971310	35976616	GLEAN_01444	1000	-	35971310	35976616	0	17	137,111,72,150,97,72,132,163,137,154,73,137,61,75,160,111,27,	0,312,529,685,973,1176,1500,1775,2753,2972,3228,4048,4308,4497,4652,5086,5279,
chr7	36190275	36202462	GLEAN_01464	1000	+	36190275	36202462	0	9	139,146,141,101,167,166,103,155,64,	0,6654,6932,9244,9524,10111,11690,11881,12123,
chr7	36243849	36250811	GLEAN_01465	1000	+	36243849	36250811	0	7	209,169,159,132,118,141,71,	0,932,1788,2119,5715,6482,6891,
chr7	37054834	37059484	GLEAN_15824	1000	-	37054834	37059484	0	8	66,111,141,111,96,148,172,109,	0,450,1091,1626,2138,2493,3178,4541,
chr7	39967452	39973207	GLEAN_24678	1000	+	39967452	39973207	0	5	177,87,98,135,208,	0,2817,2997,3784,5547,
chr7	39995328	40001543	GLEAN_24680	1000	+	39995328	40001543	0	6	67,157,83,414,25,70,	0,4599,5030,5229,5993,6145,
chr7	40008270	40027589	GLEAN_24681	1000	+	40008270	40027589	0	8	146,424,162,219,147,241,165,707,	0,9461,10883,12261,13565,16783,17186,18612,
chr7	40893711	40893993	GLEAN_20607	1000	-	40893711	40893993	0	1	282,	0,
chr7	42201995	42215396	GLEAN_06672	1000	-	42201995	42215396	0	8	92,58,151,228,53,153,50,67,	0,1018,2729,5442,11544,11692,12746,13334,
chr7	42778108	42783854	GLEAN_04282	1000	+	42778108	42783854	0	5	25,126,209,109,212,	0,150,4604,5272,5534,
chr7	47052472	47067506	GLEAN_12716	1000	+	47052472	47067506	0	18	81,59,88,182,125,74,107,163,93,210,228,27,105,118,95,93,141,78,	0,1409,1733,2803,3728,4764,4922,5627,6771,9916,11239,11579,12333,13189,13964,14266,14541,14956,
chr7	47815078	47819000	GLEAN_17841	1000	+	47815078	47819000	0	3	138,180,57,	0,1477,3865,
chr7	47835516	47837357	GLEAN_17837	1000	-	47835516	47837357	0	4	157,111,125,177,	0,256,718,1664,
chr7	55700586	55756529	GLEAN_04696	1000	+	55700586	55756529	0	21	128,134,164,166,138,138,94,131,171,143,211,120,180,735,101,103,167,146,104,114,179,	0,4177,6838,7204,9939,11232,14260,15296,22179,24012,25050,40150,41804,43530,49356,49661,51577,53095,54366,54955,55764,
chr7	56893594	56934969	GLEAN_19222	1000	-	56893594	56934969	0	10	35,113,107,75,79,140,99,127,107,123,	0,1801,2960,5081,6099,7049,13016,16323,40531,41252,
chr7	57789453	57796185	GLEAN_19216	1000	-	57789453	57796185	0	8	44,192,88,96,63,74,173,77,	0,533,1703,2076,2938,3535,3814,6655,
chr7	57815056	57842772	GLEAN_19215	1000	-	57815056	57842772	0	6	68,77,162,151,89,374,	0,981,2134,2789,3750,27342,
chr7	59009770	59020332	GLEAN_23858	1000	-	59009770	59020332	0	9	29,149,149,134,121,122,88,63,57,	0,498,2493,3646,5497,7391,8888,9579,10505,
chr7	59122718	59138672	GLEAN_23862	1000	+	59122718	59138672	0	11	95,82,174,91,94,202,102,112,129,110,207,	0,2603,3139,7099,7961,9374,10773,11375,11702,12659,15747,
chr7	64886662	64901967	GLEAN_14197	1000	+	64886662	64901967	0	10	154,92,86,116,99,38,99,117,128,28,	0,937,1621,1789,2902,5294,5893,8820,13329,15277,
chr7	74021879	74142475	GLEAN_13413	1000	+	74021879	74142475	0	17	119,110,37,90,530,109,81,87,193,153,92,121,165,93,234,122,67,	0,77917,79936,83909,84709,88832,89289,90022,90929,97077,97969,105595,106922,114033,116785,119315,120529,
chr7	74236439	74269920	GLEAN_13416	1000	+	74236439	74269920	0	17	70,2273,97,162,143,373,123,156,225,83,105,148,81,163,106,168,165,	0,700,5026,7999,10820,12773,14328,18174,19829,22652,23883,24352,25130,27657,29414,30433,33316,
chr7	78682793	78791270	GLEAN_09701	1000	+	78682793	78791270	0	25	530,153,136,71,118,32,53,151,79,121,157,88,78,158,77,173,160,143,116,87,68,89,78,135,84,	0,58003,59128,59842,63583,66774,69424,71630,73479,81519,82235,86754,91137,92977,93630,95044,95612,97265,98888,99702,102833,104377,105782,106745,108393,
chr7	87431328	87501750	GLEAN_07319	1000	-	87431328	87501750	0	12	117,45,172,67,568,88,125,260,164,122,48,153,	0,208,3341,7113,9733,12221,12484,15626,22512,27520,50005,70269,
chr8	6030504	6038019	GLEAN_10220	1000	+	6030504	6038019	0	9	126,86,115,119,86,144,117,129,86,	0,780,1750,3660,4564,4945,5480,6703,7429,
chr8	9718724	9731703	GLEAN_20917	1000	+	9718724	9731703	0	8	79,149,171,409,102,230,170,10,	0,1360,3815,6021,8060,11622,12567,12969,
chr8	20639266	20796227	GLEAN_10010	1000	+	20639266	20796227	0	12	33,87,59,168,55,87,59,168,103,240,123,39,	0,15150,16387,20029,123995,126781,128018,131660,144613,149961,153959,156922,
chr8	30163208	30201543	GLEAN_06616	1000	-	30163208	30201543	0	16	61,112,214,102,71,56,119,105,70,76,97,63,105,139,77,72,	0,823,2299,2623,2936,3609,6333,7375,10613,11211,12338,18169,19129,21459,35039,38263,
chr8	31866902	31894988	GLEAN_24319	1000	+	31866902	31894988	0	7	38,104,128,113,107,126,80,	0,4189,6534,19589,24053,26717,28006,
chr8	33156841	33164106	GLEAN_08859	1000	+	33156841	33164106	0	8	30,196,83,286,182,135,291,129,	0,122,1997,2879,4119,5440,6824,7136,
chr8	39446301	39519232	GLEAN_19205	1000	+	39446301	39519232	0	12	91,141,93,115,43,99,185,108,123,195,135,247,	0,36474,51824,53646,55227,56644,60168,61436,63378,64087,70403,72684,
chr8	43139758	43155291	GLEAN_00986	1000	+	43139758	43155291	0	3	62,115,108,	0,9136,15425,
chr8	59287696	59301607	GLEAN_12961	1000	+	59287696	59301607	0	17	17,112,173,143,131,132,103,134,136,113,165,123,213,309,156,155,106,	0,3792,4089,5343,6060,6868,8307,9031,9243,9762,10294,10549,10919,11328,11911,13499,13805,
chr8	60134845	60137310	GLEAN_22889	1000	-	60134845	60137310	0	3	833,214,162,	0,1201,2303,
chr8	63052539	63089138	GLEAN_26783	1000	+	63052539	63089138	0	23	34,89,101,157,108,122,70,216,98,64,111,65,63,75,104,123,103,94,104,115,129,114,114,	0,8651,9299,11206,13406,13860,14913,15452,18421,19259,20918,21747,23348,23634,25579,27826,28876,29785,30679,32410,33774,34702,36485,
chr8	63370620	63393185	GLEAN_26785	1000	+	63370620	63393185	0	7	54,27,150,123,190,125,138,	0,5501,8885,12005,17347,20205,22427,
chr8	63658194	64281607	GLEAN_26787	1000	+	63658194	64281607	0	43	160,101,86,20,548,75,81,148,110,153,153,150,141,60,93,126,63,36,141,66,36,84,66,36,63,69,36,54,60,69,42,46,81,50,111,145,65,129,60,60,186,116,214,	0,521254,521433,523027,555843,557891,559512,564742,568199,571241,572318,574447,575113,578804,580024,581509,582195,588296,588749,589068,589940,590081,591590,594055,596611,599075,599253,603523,603671,605186,605370,607732,609552,610043,610196,611185,615104,616669,616945,617759,620297,622082,623199,
chr8	66631279	66660501	GLEAN_23009	1000	+	66631279	66660501	0	12	26,211,153,111,129,120,117,128,127,168,153,99,	0,2939,4661,5892,16909,18523,19943,20683,21405,23470,27744,29123,
chr8	69730430	69731324	GLEAN_00754	1000	-	69730430	69731324	0	1	894,	0,
chr8	71643710	71693213	GLEAN_10171	1000	-	71643710	71693213	0	11	153,169,116,84,143,235,159,263,116,152,180,	0,1573,1991,3316,6313,12974,13378,14142,20265,21800,49323,
chr8	74114257	74125873	GLEAN_01189	1000	-	74114257	74125873	0	4	149,106,54,81,	0,1254,3925,11535,
chr8	79655857	79684813	GLEAN_26489	1000	-	79655857	79684813	0	9	169,327,140,158,136,116,519,189,289,	0,6574,10442,12754,18288,20434,22787,25965,28667,
chr8	82403216	82413455	GLEAN_18411	1000	+	82403216	82413455	0	5	24,105,60,66,63,	0,4102,4646,9659,10176,
chr8	85076392	85083801	GLEAN_02557	1000	-	85076392	85083801	0	4	169,190,67,6,	0,1229,3489,7403,
chr8	85278399	85283154	GLEAN_02553	1000	-	85278399	85283154	0	6	38,102,105,74,134,93,	0,233,685,1914,2797,4662,
chr8	87501687	87557206	GLEAN_08140	1000	+	87501687	87557206	0	18	141,190,188,120,90,171,201,87,159,93,151,38,51,155,49,57,114,93,	0,9286,16629,18530,21041,22177,26819,29027,32126,38911,42020,45368,47701,47843,51667,54447,54649,55426,
chr8	102608399	102613308	GLEAN_14090	1000	-	102608399	102613308	0	6	78,151,65,144,72,75,	0,567,3119,4384,4668,4834,
chr9	8390076	8430102	GLEAN_06786	1000	+	8390076	8430102	0	9	6,145,55,97,91,128,172,305,144,	0,617,4646,4996,9475,29617,36269,37310,39882,
chr9	12048113	12178729	GLEAN_15104	1000	+	12048113	12178729	0	24	52,94,61,143,96,21,71,149,298,239,171,34,195,227,110,117,123,93,431,104,89,69,151,210,	0,33442,35544,50389,54690,59872,69987,85536,90228,95760,98641,99750,100426,101567,103134,103358,110558,112100,120041,125320,125660,126944,127115,130406,
chr9	20746859	20759891	GLEAN_08180	1000	-	20746859	20759891	0	5	33,127,70,118,201,	0,4249,5480,7764,12831,
chr9	27413193	27450018	GLEAN_20584	1000	+	27413193	27450018	0	9	288,165,24,176,166,96,165,181,131,	0,20440,22161,25643,26837,29458,31054,33712,36694,
chr9	32112875	32272496	GLEAN_08757	1000	+	32112875	32272496	0	38	195,102,125,81,215,96,152,111,112,168,194,117,149,142,97,117,180,140,177,146,163,134,172,132,143,139,138,134,165,154,188,190,156,160,131,94,120,146,	0,41479,51241,55916,67061,69222,71504,73464,80506,83476,86212,91269,94876,98839,99676,118159,119871,121800,124144,125017,125602,126642,127232,132159,133364,135539,136131,138406,139581,142583,146134,148799,149847,151590,153453,154611,155177,159475,
chr9	32858561	32859032	GLEAN_08749	1000	-	32858561	32859032	0	1	471,	0,
chr9	35164112	35359019	GLEAN_25262	1000	-	35164112	35359019	0	13	129,114,141,101,71,83,59,100,131,102,52,224,136,	0,2767,6589,47890,48247,71020,103427,126591,136361,137411,149097,169922,194771,
chr9	35379031	35425439	GLEAN_25264	1000	+	35379031	35425439	0	4	162,96,125,106,	0,35983,44703,46302,
chr9	36577714	36577948	GLEAN_25253	1000	-	36577714	36577948	0	1	234,	0,
chr9	36582285	36585291	GLEAN_25252	1000	-	36582285	36585291	0	2	165,69,	0,2937,
chr9	37042321	37092990	GLEAN_25250	1000	-	37042321	37092990	0	20	89,163,159,124,140,130,113,33,127,146,127,141,41,127,140,169,119,48,2302,689,	0,3743,7139,7718,9135,11796,12918,14207,14439,22798,23035,24054,24672,26376,34570,37010,39565,39771,43061,49980,
chr9	39339989	39359845	GLEAN_25343	1000	-	39339989	39359845	0	7	573,129,1121,253,120,249,42,	0,918,1523,7676,11427,17941,19814,
chr9	49020131	49227252	GLEAN_11889	1000	+	49020131	49227252	0	19	97,65,670,37,53,156,336,125,184,109,56,126,186,62,210,114,194,156,115,	0,4508,8096,8818,57336,70014,71020,171596,174332,179879,180589,184984,185951,186729,188566,189527,202607,204031,207006,
chr9	56134734	56250846	GLEAN_18792	1000	-	56134734	56250846	0	15	55,165,87,151,153,123,33,94,58,61,30,82,101,154,75,	0,2211,14780,15171,22035,35676,41383,45182,47087,51281,54200,75062,83683,107205,116037,
chr9	63258051	63260032	GLEAN_25569	1000	+	63258051	63260032	0	5	66,223,252,212,297,	0,181,719,1097,1684,
chr9	63289893	63325562	GLEAN_25570	1000	+	63289893	63325562	0	10	39,133,64,49,113,118,100,197,138,87,	0,15667,17191,18931,19464,21026,23207,25549,34990,35582,
chr9	64015115	64018392	GLEAN_21996	1000	+	64015115	64018392	0	5	14,117,103,102,63,	0,198,1546,2087,3214,
chr9	68511906	68524808	GLEAN_07588	1000	-	68511906	68524808	0	3	227,141,187,	0,2333,12715,
chr9	69698956	69699778	GLEAN_07584	1000	-	69698956	69699778	0	1	822,	0,
chr9	76230532	76312031	GLEAN_08291	1000	+	76230532	76312031	0	29	639,130,219,79,151,109,257,660,252,79,164,257,122,89,93,108,143,174,63,226,144,102,72,189,93,87,179,81,97,	0,3398,5369,8368,9098,11699,12250,14516,16400,17425,22746,23024,24759,28713,30472,36300,39051,47114,47610,48663,51017,52537,55942,57674,70933,71936,72793,79929,81402,
chr9	83111755	83226034	GLEAN_10302	1000	+	83111755	83226034	0	25	1140,436,173,225,186,147,72,162,105,79,93,264,104,180,69,126,109,180,119,109,59,106,88,155,596,	0,7468,11064,12496,25313,26534,32136,42708,44245,44549,47289,47960,67999,97557,100319,101309,102505,106399,108421,109487,110193,110821,111835,112287,113683,
chr9	86627372	86636568	GLEAN_14707	1000	+	86627372	86636568	0	4	23,203,117,152,	0,383,5177,9044,
chr9	91335028	91344606	GLEAN_25313	1000	-	91335028	91344606	0	7	171,111,155,123,144,118,105,	0,875,1426,2246,3148,7924,9473,
chrUn.003.1081	67944	98609	GLEAN_16783	1000	-	67944	98609	0	6	409,81,53,143,220,9,	0,15237,20365,25061,29881,30656,
chrUn.003.11	804010	816372	GLEAN_20171	1000	-	804010	816372	0	12	84,144,83,124,176,178,106,86,144,78,104,112,	0,688,1147,1369,1659,3203,4555,7799,7979,9790,11562,12250,
chrUn.003.1112	24711	30401	GLEAN_13547	1000	+	24711	30401	0	4	151,313,100,162,	0,2409,3806,5528,
chrUn.003.11827	390	1002	GLEAN_12517	1000	+	390	1002	0	2	20,121,	0,491,
chrUn.003.1208	23239	26668	GLEAN_25508	1000	+	23239	26668	0	6	78,181,98,172,158,102,	0,278,681,1910,2660,3327,
chrUn.003.1320	70154	85106	GLEAN_23351	1000	+	70154	85106	0	4	114,126,126,138,	0,1397,1723,14814,
chrUn.003.1406	18976	66038	GLEAN_02997	1000	+	18976	66038	0	34	20,155,935,358,169,29,41,78,183,172,220,66,163,219,129,71,67,203,66,99,165,112,78,134,165,118,158,123,177,46,62,150,97,39,	0,1315,4294,8340,10047,11063,11440,14348,17317,19267,21536,23474,26618,28221,28960,29455,29918,30247,30570,31678,32521,34241,34589,36782,37840,41608,42635,43634,44275,45158,45417,46062,46299,47023,
chrUn.003.145	26009	28655	GLEAN_16489	1000	+	26009	28655	0	7	193,155,133,172,124,190,179,	0,380,611,1047,1895,2195,2467,
chrUn.003.1470	11321	11857	GLEAN_03899	1000	+	11321	11857	0	2	55,374,	0,162,
chrUn.003.1470	23535	24112	GLEAN_03900	1000	+	23535	24112	0	2	46,422,	0,155,
chrUn.003.1470	28705	29233	GLEAN_03901	1000	+	28705	29233	0	2	46,374,	0,154,
chrUn.003.1470	40582	48554	GLEAN_03902	1000	+	40582	48554	0	3	73,285,524,	0,182,7448,
chrUn.003.1552	414	37138	GLEAN_15395	1000	+	414	37138	0	16	221,50,126,124,19,59,151,150,87,129,201,90,187,80,87,66,	0,4675,10688,23929,26298,26410,28600,32286,32516,32841,34560,35382,35607,35873,36483,36658,
chrUn.003.1552	48253	66846	GLEAN_15394	1000	-	48253	66846	0	12	66,87,80,187,90,77,121,129,87,150,151,53,	0,154,771,930,1252,1470,1887,3600,3967,4134,16258,18540,
chrUn.003.1720	39903	57525	GLEAN_09809	1000	-	39903	57525	0	6	189,159,216,336,253,23,	0,8408,8973,10149,11463,17599,
chrUn.003.1734	23108	23579	GLEAN_11810	1000	+	23108	23579	0	1	471,	0,
chrUn.003.178	174120	252932	GLEAN_06406	1000	-	174120	252932	0	44	138,96,213,157,89,221,186,130,226,124,754,142,174,191,221,223,147,147,109,167,126,126,279,131,121,150,64,212,96,343,88,134,137,207,105,153,139,252,116,219,113,80,146,96,	0,1588,2029,2447,5444,5726,6399,9233,9828,10573,11070,12998,15512,18613,20990,23782,24899,25628,26006,29430,30776,32106,35395,35865,41511,42457,44651,44926,45899,48223,53284,58144,59442,60919,63472,64671,66495,66706,67157,69726,71116,72924,74679,78716,
chrUn.003.1861	21671	23065	GLEAN_12397	1000	+	21671	23065	0	3	138,270,180,	0,232,1214,
chrUn.003.1927	41472	50676	GLEAN_01623	1000	+	41472	50676	0	5	8,124,183,117,141,	0,7402,8088,8773,9063,
chrUn.003.2015	11610	40612	GLEAN_10026	1000	-	11610	40612	0	12	165,55,74,119,188,70,47,92,180,148,161,120,	0,1009,1984,2951,4095,5322,9158,11168,12522,13530,18298,28882,
chrUn.003.2024	5197	8306	GLEAN_03387	1000	+	5197	8306	0	9	112,97,56,51,109,46,99,81,330,	0,436,1142,1286,1487,1677,2122,2605,2779,
chrUn.003.2080	21375	44921	GLEAN_23592	1000	+	21375	44921	0	4	180,95,136,108,	0,3327,5225,23438,
chrUn.003.218	301307	346170	GLEAN_03314	1000	-	301307	346170	0	8	204,176,171,192,201,183,195,73,	0,722,2171,13528,15100,16796,17221,44790,
chrUn.003.2244	18819	42312	GLEAN_22281	1000	-	18819	42312	0	4	56,76,47,103,	0,14588,17245,23390,
chrUn.003.2253	25166	25764	GLEAN_03442	1000	+	25166	25764	0	2	46,443,	0,155,
chrUn.003.2253	41582	42162	GLEAN_03443	1000	+	41582	42162	0	2	46,425,	0,155,
chrUn.003.235	24867	36904	GLEAN_11115	1000	+	24867	36904	0	11	303,75,110,121,65,100,105,142,112,99,349,	0,587,1347,7059,8225,9985,10205,10407,10761,10972,11688,
chrUn.003.2363	22190	31074	GLEAN_18817	1000	-	22190	31074	0	5	77,78,124,42,30,	0,593,1287,5857,8854,
chrUn.003.2442	34476	36644	GLEAN_03352	1000	+	34476	36644	0	3	94,183,104,	0,1194,2064,
chrUn.003.2483	6425	24556	GLEAN_01525	1000	-	6425	24556	0	8	584,155,179,128,59,56,38,4,	0,1947,7269,10983,12374,15528,17352,18127,
chrUn.003.2667	882	22710	GLEAN_23280	1000	-	882	22710	0	9	162,141,174,113,101,183,120,109,118,	0,1772,4346,4686,6626,7540,8675,14811,21710,
chrUn.003.2676	23486	25403	GLEAN_11458	1000	-	23486	25403	0	2	581,28,	0,1889,
chrUn.003.2694	28317	31203	GLEAN_26636	1000	-	28317	31203	0	4	81,75,54,501,	0,183,433,2385,
chrUn.003.275	278537	308970	GLEAN_26024	1000	-	278537	308970	0	12	84,107,76,136,128,105,85,87,110,90,46,161,	0,599,857,2139,15477,15784,17758,18716,20675,23737,23942,30272,
chrUn.003.2758	24150	24438	GLEAN_19532	1000	+	24150	24438	0	1	288,	0,
chrUn.003.2804	5025	17355	GLEAN_13924	1000	-	5025	17355	0	4	273,197,240,175,	0,2509,5073,12155,
chrUn.003.2994	14761	18068	GLEAN_10781	1000	-	14761	18068	0	3	330,81,546,	0,414,2761,
chrUn.003.313	153248	153988	GLEAN_11678	1000	-	153248	153988	0	2	147,123,	0,617,
chrUn.003.317	254833	262082	GLEAN_21764	1000	-	254833	262082	0	3	220,180,467,	0,2951,6782,
chrUn.003.373	79338	107493	GLEAN_17208	1000	+	79338	107493	0	6	9,147,265,135,103,139,	0,8715,13447,20157,27597,28016,
chrUn.003.379	245216	246900	GLEAN_20629	1000	-	245216	246900	0	2	137,58,	0,1626,
chrUn.003.448	40771	41635	GLEAN_19927	1000	+	40771	41635	0	1	864,	0,
chrUn.003.466	79262	95939	GLEAN_00122	1000	+	79262	95939	0	7	40,37,146,164,126,180,78,	0,219,6820,9948,10456,13989,16599,
chrUn.003.477	34306	103712	GLEAN_13667	1000	+	34306	103712	0	12	39,147,82,83,100,111,102,69,83,66,81,39,	0,12260,14430,14613,18045,19192,19945,21230,24646,50636,57789,69367,
chrUn.003.48	363728	365402	GLEAN_06896	1000	+	363728	365402	0	4	4,160,121,147,	0,455,1288,1527,
chrUn.003.542	122331	177757	GLEAN_15225	1000	+	122331	177757	0	7	27,86,253,336,216,159,189,	0,32398,43709,44940,46236,46858,55237,
chrUn.003.547	54750	55497	GLEAN_04736	1000	-	54750	55497	0	1	747,	0,
chrUn.003.554	7951	11140	GLEAN_02224	1000	+	7951	11140	0	3	3,104,49,	0,1575,3140,
chrUn.003.572	146134	156387	GLEAN_20441	1000	-	146134	156387	0	7	171,101,172,153,196,49,484,	0,467,4314,5588,8303,9218,9769,
chrUn.003.5799	337	5842	GLEAN_24417	1000	-	337	5842	0	5	90,66,129,235,143,	0,877,1580,2617,5362,
chrUn.003.6216	2934	8834	GLEAN_19444	1000	+	2934	8834	0	8	130,126,188,111,102,76,128,204,	0,3264,3502,3806,4548,4936,5477,5696,
chrUn.003.63	420123	497176	GLEAN_23438	1000	-	420123	497176	0	5	69,72,78,75,12,	0,57813,61530,66419,77041,
chrUn.003.656	36966	97185	GLEAN_26369	1000	+	36966	97185	0	5	873,120,137,68,65,	0,50338,56369,59071,60154,
chrUn.003.681	94474	94654	GLEAN_12016	1000	-	94474	94654	0	1	180,	0,
chrUn.003.681	94713	154043	GLEAN_12015	1000	-	94713	154043	0	4	22,79,53,125,	0,32640,52928,59205,
chrUn.003.7182	2605	3349	GLEAN_22816	1000	-	2605	3349	0	1	744,	0,
chrUn.003.740	21624	21978	GLEAN_17521	1000	+	21624	21978	0	1	354,	0,
chrUn.003.75	14712	24031	GLEAN_14696	1000	-	14712	24031	0	3	106,96,14,	0,3354,9305,
chrUn.003.8	806308	806962	GLEAN_20018	1000	+	806308	806962	0	1	654,	0,
chrUn.003.819	7816	143152	GLEAN_03601	1000	-	7816	143152	0	26	87,48,116,102,130,79,80,157,140,92,177,167,79,145,110,135,79,108,96,123,54,147,99,81,83,13,	0,1431,1607,3295,5944,6214,7697,8235,16662,17164,19038,21657,23729,46495,47583,88197,94886,97738,98758,103045,107565,108790,109861,119269,123367,135323,
chrUn.003.834	120339	140191	GLEAN_01467	1000	-	120339	140191	0	14	216,36,93,156,184,106,120,100,1565,91,181,1115,189,99,	0,1378,2009,2474,3123,4567,5175,9801,11754,14236,14433,15018,17799,19753,
chrUn.003.85	272114	487838	GLEAN_10995	1000	-	272114	487838	0	8	135,78,42,108,94,131,145,203,	0,2088,19670,31116,77215,148809,214277,215521,
chrUn.003.9319	3552	3759	GLEAN_14513	1000	+	3552	3759	0	1	207,	0,
chrUn.003.9631	2135	2750	GLEAN_26724	1000	-	2135	2750	0	1	615,	0,
chrX	3406441	3436008	GLEAN_08284	1000	+	3406441	3436008	0	20	559,116,104,70,75,168,90,83,68,119,193,105,111,86,108,114,106,173,153,96,	0,2609,11821,12509,13371,14354,14800,15129,15837,17373,18096,19343,19938,20505,22343,23251,24042,25110,27348,29471,
chrX	3499297	3525617	GLEAN_08285	1000	+	3499297	3525617	0	9	64,119,223,159,167,123,64,165,140,	0,9949,10739,16100,17174,18673,22919,23388,26180,
chrX	8409637	8820852	GLEAN_26607	1000	+	8409637	8820852	0	13	13,724,151,231,57,109,158,186,149,94,63,137,139,	0,345951,346777,390513,400759,405509,405704,406717,407989,409220,409708,409853,411076,
chrX	10797099	10800528	GLEAN_22467	1000	-	10797099	10800528	0	8	311,83,126,115,153,172,107,109,	0,940,1123,1343,1737,2397,3012,3320,
chrX	31962697	31964987	GLEAN_26542	1000	+	31962697	31964987	0	6	23,59,108,139,163,153,	0,765,922,1229,1894,2137,
chrX	33019079	33022381	GLEAN_16845	1000	+	33019079	33022381	0	5	3,106,68,123,21,	0,414,726,2627,3281,
chrX	33042197	33043547	GLEAN_16846	1000	+	33042197	33043547	0	1	1350,	0,
chrX	35048308	35049055	GLEAN_05044	1000	+	35048308	35049055	0	1	747,	0,
chrX	45031568	45031814	GLEAN_17517	1000	+	45031568	45031814	0	1	246,	0,
chrX	46191098	46236775	GLEAN_09834	1000	+	46191098	46236775	0	16	73,164,130,133,82,166,143,27,96,196,79,115,134,124,125,133,	0,15746,21752,22614,25449,26286,28358,35714,36013,39736,41464,42273,42562,43552,43898,45544,
chrX	50607166	50607637	GLEAN_24226	1000	-	50607166	50607637	0	1	471,	0,
chrX	55424951	55515836	GLEAN_24500	1000	-	55424951	55515836	0	4	165,54,1119,147,	0,34964,83985,90738,
chrX	58480126	58494076	GLEAN_21754	1000	+	58480126	58494076	0	25	117,59,169,135,107,91,133,98,147,177,105,81,156,169,197,65,196,75,190,89,93,192,102,101,136,	0,247,406,663,1727,2094,2292,2920,3138,3416,3719,3911,4352,6149,6454,8932,9240,10158,10352,11684,12061,12282,13389,13593,13814,
chrX	58673774	58698886	GLEAN_21752	1000	-	58673774	58698886	0	4	2039,96,121,72,	0,12058,12419,25040,
chrX	61094700	61100373	GLEAN_06558	1000	+	61094700	61100373	0	11	45,729,669,64,80,92,80,43,63,115,378,	0,768,2143,2946,3226,3503,3827,3998,4316,4937,5295,
chrX	62455875	62459974	GLEAN_20493	1000	-	62455875	62459974	0	5	135,174,92,91,81,	0,361,1092,3764,4018,
chrX	66909784	66969190	GLEAN_10886	1000	+	66909784	66969190	0	31	209,27,106,174,130,129,108,133,151,112,126,79,160,195,135,77,161,147,92,153,270,141,112,132,183,236,180,108,125,194,74,	0,4197,7609,12185,13001,13595,14036,14900,15741,16388,20700,23126,26513,29856,30449,33316,37351,37615,38440,39276,39646,43467,45149,48038,50967,52024,54561,54836,56215,56603,59332,
chrX	91309668	91330564	GLEAN_11763	1000	-	91309668	91330564	0	12	69,111,58,77,78,127,161,116,174,146,145,16,	0,777,2568,4132,5027,5223,6092,10197,11347,15068,19931,20880,
chrX	97993899	98036688	GLEAN_12455	1000	+	97993899	98036688	0	6	180,95,136,66,153,132,	0,3327,5225,23993,40358,42657,
