# Supplementary material for: The bovine lactation genome: insights into the evolution of mammalian milk
Source: Genome Biol. 2009 Apr 24;10(4):R43. doi: 10.1186/gb-2009-10-4-r43 (PMC2688934; doi:10.1186/gb-2009-10-4-r43)
Supplement: Additional data file 8 — Genomic locations of curated milk trait QTL [file gb-2009-10-4-r43-S8.xls]

## Sheet: Sheet1
QTL intervals, Medrano Lab QTL database, 5/22/2008
From Lemay DG, Lynn DJ, Martin WF, Casey TM, Kriventseva EV, Rincon G, Barris WC, Hinrichs AS, Molenaar AJ, Pollard KS, Neville MC, Maqbool NJ, Zdobnov EM, Tellam RL, Medrano JF, German JB, and Rijnkels M. (2008) The bovine lactation genome: insights into the evolution of mammalian milk
63 QTL with marker intervals Median 16.71 Mb (~17Mb)
175 QTL with one marker peak only
Table includes all QTL: 63 QTL with marker intervals and 175 QTL with one marker only, using a 17Mb interval flanking the microsatellite peak
See end of file for literature references.
Chromosome	Start	End	Trait
chr1	97091017	122017781	MilkYield
chr1	59351857	76351961	ProteinPercentage
chr1	113517628	130517781	ProteinPercentage
chr1	132866814	146099000	ProteinPercentage
chr1	33687914	50688007	ProteinYield
chr1	130531818	146099000	ProteinYield
chr10	1421879	12971249	FatYield
chr10	85332299	95800654	MilkYield
chr10	4471117	21471249	ProteinPercentage
chr10	50148891	67149041	ProteinPercentage
chr10	66004591	83004729	ProteinPercentage
chr10	1421879	12971249	ProteinYield
chr11	72298292	80920677	FatYield
chr11	77618332	94618533	MilkYield
chr11	91672674	101600795	MilkYield
chr11	2107134	19107277	ProteinPercentage
chr11	31268814	48269005	ProteinPercentage
chr12	36603202	53603375	FatYield
chr12	36603202	53603375	MilkYield
chr12	5335296	22335399	ProteinPercentage
chr12	34040816	51040990	ProteinPercentage
chr12	64211470	76211787	ProteinPercentage
chr12	36603202	53603375	ProteinYield
chr13	3480397	20480563	ProteinPercentage
chr13	11980397	28688466	ProteinPercentage
chr13	30344844	47344977	ProteinPercentage
chr13	41312403	58312580	ProteinPercentage
chr14	640924	17643361	FatPercentage
chr14	915729	17915852	FatPercentage
chr14	3542926	20543150	FatPercentage
chr14	6128576	23128772	FatPercentage
chr14	8083146	25083235	FatPercentage
chr14	262191	17262940	FatYield
chr14	640924	17643361	FatYield
chr14	915729	17915852	FatYield
chr14	3542926	20543150	FatYield
chr14	6128576	23128772	FatYield
chr14	8083146	25083235	FatYield
chr14	262191	17262940	MilkYield
chr14	6128576	23128772	MilkYield
chr14	58045979	75046141	MilkYield
chr14	6128576	23128772	ProteinPercentage
chr14	8083235	8492266	ProteinPercentage
chr14	17441041	34441146	ProteinPercentage
chr14	65597469	82197640	ProteinPercentage
chr14	68884751	82184937	ProteinPercentage
chr14	262191	17262940	ProteinYield
chr14	8083235	8492266	ProteinYield
chr14	56903423	73903568	ProteinYield
chr14	65597469	82197640	ProteinYield
chr15	56525008	73525090	FatPercentage
chr15	26618437	43618536	ProteinPercentage
chr16	16958	17017154	ProteinPercentage
chr16	30067694	47067860	ProteinPercentage
chr17	55597260	64281496	MilkYield
chr17	51637376	68637576	ProteinYield
chr18	51860145	61860234	FatYield
chr18	27485396	36321809	MilkYield
chr18	32758276	49758449	ProteinPercentage
chr18	32244736	49244872	ProteinYield
chr19	42566400	59566537	FatPercentage
chr19	34622459	51622624	FatYield
chr19	52625838	63024318	FatYield
chr19	34622459	51622624	MilkYield
chr19	52625838	63024318	MilkYield
chr19	39029788	56030126	ProteinPercentage
chr19	39029788	56030126	ProteinYield
chr19	46024264	63024318	ProteinYield
chr2	13920408	30920511	FatPercentage
chr2	13920408	30920511	ProteinPercentage
chr2	51563545	68563700	ProteinPercentage
chr20	21808628	31240154	FatPercentage
chr20	804167	11460992	FatYield
chr20	21808628	40177394	FatYield
chr20	30834045	31143371	FatYield
chr20	21808628	40177394	MilkYield
chr20	30834045	31143371	MilkYield
chr20	50166853	63024318	MilkYield
chr20	13308628	30308745	ProteinPercentage
chr20	26097214	43097343	ProteinPercentage
chr20	33532974	50533199	ProteinPercentage
chr20	46024264	63024318	ProteinPercentage
chr20	56577301	63024318	ProteinPercentage
chr20	804167	11460992	ProteinYield
chr20	21808628	40177394	ProteinYield
chr20	30834045	31143371	ProteinYield
chr20	34597214	65077423	ProteinYield
chr21	347195	17347383	FatYield
chr21	24190040	41190264	FatYield
chr21	42325795	59325936	FatYield
chr21	14710929	31711082	MilkYield
chr21	24190040	41190264	MilkYield
chr21	3350292	20350455	ProteinPercentage
chr21	19269287	36269429	ProteinPercentage
chr21	42325795	59325936	ProteinPercentage
chr21	14710929	31711082	ProteinYield
chr21	44111983	61112117	ProteinYield
chr22	5452617	22452764	FatYield
chr22	47803589	54803769	ProteinPercentage
chr22	1747842	18748084	ProteinYield
chr22	22809813	39809944	ProteinYield
chr23	43525693	47797930	FatYield
chr23	2608536	19608651	ProteinPercentage
chr23	3453088	20453205	ProteinPercentage
chr23	8710628	25710785	ProteinPercentage
chr23	12914644	29914763	ProteinPercentage
chr23	35634770	47797930	ProteinYield
chr24	20654994	37655168	ProteinPercentage
chr25	23689944	40690053	ProteinYield
chr26	4883051	31016318	FatPercentage
chr26	28762233	45762478	FatYield
chr26	16116547	22758557	MilkYield
chr26	28762233	45762478	MilkYield
chr26	9299702	26299858	ProteinPercentage
chr26	28762233	45762478	ProteinYield
chr27	31473724	42473952	FatPercentage
chr27	3034894	20035041	FatYield
chr27	6933470	23933611	FatYield
chr27	6933470	23933611	MilkYield
chr27	17368670	34368823	MilkYield
chr27	23908752	40908874	MilkYield
chr27	31473724	42473952	MilkYield
chr27	2058702	19058868	ProteinPercentage
chr27	6409565	23409698	ProteinPercentage
chr27	33578858	33979126	ProteinPercentage
chr27	6933470	23933611	ProteinYield
chr27	14406329	32408874	ProteinYield
chr28	14016501	28835195	FatPercentage
chr28	19758056	28835195	ProteinPercentage
chr28	25251549	40251689	ProteinPercentage
chr29	13158844	38894030	MilkYield
chr29	3524251	20524415	ProteinPercentage
chr29	4658844	21659047	ProteinPercentage
chr29	9037497	26037632	ProteinPercentage
chr29	13158844	38894030	ProteinYield
chr3	7408973	24409352	FatPercentage
chr3	18625269	35625516	FatPercentage
chr3	24313444	41313755	FatPercentage
chr3	27678711	44679190	FatPercentage
chr3	33759439	38609873	FatPercentage
chr3	18625269	35625516	MilkYield
chr3	27678711	44679190	MilkYield
chr3	69779589	86779792	MilkYield
chr3	87003278	104003453	MilkYield
chr3	2718960	26991261	ProteinPercentage
chr3	7408973	24409352	ProteinPercentage
chr3	13120419	30120574	ProteinPercentage
chr3	24313444	41313755	ProteinPercentage
chr3	27678711	44679190	ProteinPercentage
chr3	33759439	38609873	ProteinPercentage
chr3	36550163	53550995	ProteinPercentage
chr3	69779589	86779792	ProteinPercentage
chr3	98544605	115544742	ProteinPercentage
chr3	7408973	24409352	ProteinYield
chr3	69779589	86779792	ProteinYield
chr4	81475533	98475693	FatPercentage
chr4	16203532	33203656	ProteinPercentage
chr5	88808104	105808211	FatPercentage
chr5	95204744	112204860	FatPercentage
chr5	41973863	60274513	FatYield
chr5	74735846	103704860	FatYield
chr5	66235846	83235964	MilkYield
chr5	38405935	55406067	ProteinPercentage
chr5	66235846	83235964	ProteinPercentage
chr5	55333999	74735964	ProteinYield
chr6	5901536	47296289	FatPercentage
chr6	18161093	35161239	FatPercentage
chr6	26661093	40571718	FatPercentage
chr6	37630018	54630130	FatPercentage
chr6	40571605	58586400	FatPercentage
chr6	67261292	86287722	FatPercentage
chr6	75995080	92995386	FatPercentage
chr6	92820427	109820530	FatPercentage
chr6	5901536	22901742	FatYield
chr6	26661093	40571718	FatYield
chr6	37630018	54630130	FatYield
chr6	40571605	58586400	FatYield
chr6	75995080	92995386	FatYield
chr6	5901536	47296289	MilkYield
chr6	26661093	40571718	MilkYield
chr6	37630018	54630130	MilkYield
chr6	40571605	67261444	MilkYield
chr6	42997777	52218358	MilkYield
chr6	50027734	58586400	MilkYield
chr6	75995080	92995386	MilkYield
chr6	77870947	94871049	MilkYield
chr6	102786316	110786909	MilkYield
chr6	18161093	35161239	ProteinPercentage
chr6	32071605	49071718	ProteinPercentage
chr6	37630018	54630130	ProteinPercentage
chr6	40571605	79539404	ProteinPercentage
chr6	40571605	67261444	ProteinPercentage
chr6	40571718	46130018	ProteinPercentage
chr6	58761292	75761444	ProteinPercentage
chr6	71029343	88029513	ProteinPercentage
chr6	73078566	90078727	ProteinPercentage
chr6	75995080	92995386	ProteinPercentage
chr6	26661093	40571718	ProteinYield
chr6	32071605	49071718	ProteinYield
chr6	37630018	54630130	ProteinYield
chr6	75995080	92995386	ProteinYield
chr6	92820427	109820530	ProteinYield
chr6	93063540	110063662	ProteinYield
chr7	75536828	92536888	FatPercentage
chr7	7263117	24263269	FatYield
chr7	53958689	70958807	MilkYield
chr7	75536828	92536888	MilkYield
chr7	78055458	95055708	MilkYield
chr7	84347179	100347284	MilkYield
chr7	246424	17246602	ProteinPercentage
chr7	24457965	41458055	ProteinPercentage
chr7	62819590	79819733	ProteinPercentage
chr7	78055458	95055708	ProteinPercentage
chr7	22753966	31586856	ProteinYield
chr7	50011716	67011845	ProteinYield
chr7	75536828	92536888	ProteinYield
chr7	78055458	95055708	ProteinYield
chr8	2434248	19434442	ProteinPercentage
chr8	5500018	22500216	ProteinPercentage
chr9	38896889	70773590	FatPercentage
chr9	7324334	70773590	FatYield
chr9	32231216	75461458	FatYield
chr9	38896889	70773590	FatYield
chr9	41791805	75461458	FatYield
chr9	41791805	70773590	FatYield
chr9	73033057	83724037	FatYield
chr9	32231216	75461458	MilkYield
chr9	33291805	50291909	MilkYield
chr9	62273462	79273590	MilkYield
chr9	68405417	85405577	MilkYield
chr9	33291805	50291909	ProteinPercentage
chr9	47219337	64219456	ProteinPercentage
chr9	68405417	85405577	ProteinPercentage
chr9	7324334	32231387	ProteinYield
chr9	38896889	70773590	ProteinYield
chr9	41791805	75461458	ProteinYield
chr9	68405417	85405577	ProteinYield
chr9	80148148	84545883	ProteinYield
References
1	Arranz JJ, Coppieters W, Berzi P, Cambisano N, Grisart B, Karim L, Marcq F, Moreau L, Mezer C, Riquet J et al: A QTL affecting milk yield and composition maps to bovine chromosome 20: a confirmation. Anim Genet 1998, 29(2):107-115.
2	Ashwell MS, Da Y, Van Tassell CP, Vanraden PM, Miller RH, Rexroad CE, Jr.: Detection of putative loci affecting milk production and composition, health, and type traits in a United States Holstein population. J Dairy Sci 1998, 81(12):3309-3314.
3	Ashwell MS, Heyen DW, Sonstegard TS, Van Tassell CP, Da Y, VanRaden PM, Ron M, Weller JI, Lewin HA: Detection of quantitative trait loci affecting milk production, health, and reproductive traits in Holstein cattle. J Dairy Sci 2004, 87(2):468-475.
4	Ashwell MS, Van Tassell CP: Detection of putative loci affecting milk, health, and type traits in a US Holstein population using 70 microsatellite markers in a genome scan. J Dairy Sci 1999, 82(11):2497-2502.
5	Ashwell MS, Van Tassell CP, Sonstegard TS: A genome scan to identify quantitative trait loci affecting economically important traits in a US Holstein population. J Dairy Sci 2001, 84(11):2535-2542.
6	Bennewitz J, Reinsch N, Paul S, Looft C, Kaupe B, Weimann C, Erhardt G, Thaller G, Kuhn C, Schwerin M et al: The DGAT1 K232A mutation is not solely responsible for the milk production quantitative trait locus on the bovine chromosome 14. J Dairy Sci 2004, 87(2):431-442.
7	Blott S, Kim JJ, Moisio S, Schmidt-Kuntzel A, Cornet A, Berzi P, Cambisano N, Ford C, Grisart B, Johnson D et al: Molecular dissection of a quantitative trait locus: a phenylalanine-to-tyrosine substitution in the transmembrane domain of the bovine growth hormone receptor is associated with a major effect on milk yield and composition. Genetics 2003, 163(1):253-266.
8	Boichard D, Grohs C, Bourgeois F, Cerqueira F, Faugeras R, Neau A, Rupp R, Amigues Y, Boscher MY, Leveziel H: Detection of genes influencing economic traits in three French dairy cattle breeds. Genet Sel Evol 2003, 35(1):77-101.
9	Brym P, Kaminski S, Rusc A: New SSCP polymorphism within bovine STAT5A gene and its associations with milk performance traits in Black-and-White and Jersey cattle. J Appl Genet 2004, 45(4):445-452.
10	Connor EE, Ashwell MS, Schnabel R, Williams JL: Comparative mapping of bovine chromosome 27 with human chromosome 8 near a dairy form QTL in cattle. Cytogenet Genome Res 2006, 112(1-2):98-102.
11	Connor EE, Sonstegard TS, Ashwell MS, Bennett GL, Williams JL: An expanded comparative map of bovine chromosome 27 targeting dairy form QTL regions. Anim Genet 2004, 35(4):265-269.
12	Coppieters W, Riquet J, Arranz JJ, Berzi P, Cambisano N, Grisart B, Karim L, Marcq F, Moreau L, Nezer C et al: A QTL with major effect on milk yield and composition maps to bovine chromosome 14. Mamm Genome 1998, 9(7):540-544.
13	de Koning DJ: Conflicting candidates for cattle QTLs. Trends Genet 2006, 22(6):301-305.
14	Diez-Tascon C, Bayon Y, Arranz JJ, De La Fuente F, San Primitivo F: Mapping quantitative trait loci for milk production traits on ovine chromosome 6. J Dairy Res 2001, 68(3):389-397.
15	Elo KT, Vilkki J, de Koning DJ, Velmala RJ, Maki-Tanila AV: A quantitative trait locus for live weight maps to bovine chromosome 23. Mamm Genome 1999, 10(8):831-835.
16	Freyer G, Sorensen P, Kuhn C, Weikard R, Hoeschele I: Search for pleiotropic QTL on chromosome BTA6 affecting yield traits of milk production. J Dairy Sci 2003, 86(3):999-1008.
17	Freyer GK, C. Weikard, R. Zhang, Q. Mayer, M. Hoeschele, I.: Multiple QTL on chromosome six in dairy cattle affecting yield and contents traits. J Anim Breed Genet 2002, 119:69-82.
18	Gautier M, Barcelona RR, Fritz S, Grohs C, Druet T, Boichard D, Eggen A, Meuwissen TH: Fine mapping and physical characterization of two linked quantitative trait loci affecting milk fat yield in dairy cattle on BTA26. Genetics 2006, 172(1):425-436.
19	Georges M, Nielsen D, Mackinnon M, Mishra A, Okimoto R, Pasquino AT, Sargeant LS, Sorensen A, Steele MR, Zhao X et al: Mapping quantitative trait loci controlling milk production in dairy cattle by exploiting progeny testing. Genetics 1995, 139(2):907-920.
20	Grisart B, Coppieters W, Farnir F, Karim L, Ford C, Berzi P, Cambisano N, Mni M, Reid S, Simon P et al: Positional candidate cloning of a QTL in dairy cattle: identification of a missense mutation in the bovine DGAT1 gene with major effect on milk yield and composition. Genome Res 2002, 12(2):222-231.
21	Grisart B, Farnir F, Karim L, Cambisano N, Kim JJ, Kvasz A, Mni M, Simon P, Frere JM, Coppieters W et al: Genetic and functional confirmation of the causality of the DGAT1 K232A quantitative trait nucleotide in affecting milk yield and composition. Proc Natl Acad Sci U S A 2004, 101(8):2398-2403.
22	Heyen DW, Weller JI, Ron M, Band M, Beever JE, Feldmesser E, Da Y, Wiggans GR, VanRaden PM, Lewin HA: A genome scan for QTL influencing milk production and health traits in dairy cattle. Physiol Genomics 1999, 1(3):165-175.
23	Jiang Z, De S, Garcia MD, Griffin KB, Wu XL, Xiao Q, Michal JJ, Sharma BS, Jansen GB: An independent confirmation of a quantitative trait locus for milk yield and composition traits on bovine chromosome 26. J Anim Breed Genet 2005, 122(4):281-284.
24	Khatkar MS, Thomson PC, Tammen I, Raadsma HW: Quantitative trait loci mapping in dairy cattle: review and meta-analysis. Genet Sel Evol 2004, 36(2):163-190.
25	Klungland H, Sabry A, Heringstad B, Olsen HG, Gomez-Raya L, Vage DI, Olsaker I, Odegard J, Klemetsdal G, Schulman N et al: Quantitative trait loci affecting clinical mastitis and somatic cell count in dairy cattle. Mamm Genome 2001, 12(11):837-842.
26	Kuhn C, Freyer G, Weikard R, Goldammer T, Schwerin M: Detection of QTL for milk production traits in cattle by application of a specifically developed marker map of BTA6. Anim Genet 1999, 30(5):333-340.
27	Kuhn C, Thaller G, Winter A, Bininda-Emonds OR, Kaupe B, Erhardt G, Bennewitz J, Schwerin M, Fries R: Evidence for multiple alleles at the DGAT1 locus better explains a quantitative trait locus with major effect on milk fat content in cattle. Genetics 2004, 167(4):1873-1881.
28	Lagziel A, Lipkin E, Ezra E, Soller M, Weller JI: An MspI polymorphism at the bovine growth hormone (bGH) gene is linked to a locus affecting milk protein percentage. Anim Genet 1999, 30(4):296-299.
29	Leonard S, Khatib H, Schutzkus V, Chang YM, Maltecca C: Effects of the osteopontin gene variants on milk production traits in dairy cattle. J Dairy Sci 2005, 88(11):4083-4086.
30	Lindersson M, Andersson-Eklund L, de Koning DJ, Lunden A, Maki-Tanila A, Andersson L: Mapping of serum amylase-1 and quantitative trait loci for milk production traits to cattle chromosome 4. J Dairy Sci 1998, 81(5):1454-1461.
31	Lipkin E, Mosig MO, Darvasi A, Ezra E, Shalom A, Friedmann A, Soller M: Quantitative trait locus mapping in dairy cattle by means of selective milk DNA pooling using dinucleotide microsatellite markers: analysis of milk protein percentage. Genetics 1998, 149(3):1557-1567.
32	Liu Y, Jansen GB, Lin CY: Quantitative trait loci mapping for dairy cattle production traits using a maximum likelihood method. J Dairy Sci 2004, 87(2):491-500.
33	Looft C, Reinsch N, Karall-Albrecht C, Paul S, Brink M, Thomsen H, Brockmann G, Kuhn C, Schwerin M, Kalm E: A mammary gland EST showing linkage disequilibrium to a milk production QTL on bovine Chromosome 14. Mamm Genome 2001, 12(8):646-650.
34	Meuwissen TH, Goddard ME: Mapping multiple QTL using linkage disequilibrium and linkage analysis information and multitrait data. Genet Sel Evol 2004, 36(3):261-279.
35	Mosig MO, Lipkin E, Khutoreskaya G, Tchourzyna E, Soller M, Friedmann A: A whole genome scan for quantitative trait loci affecting milk protein percentage in Israeli-Holstein cattle, by means of selective milk DNA pooling in a daughter design, using an adjusted false discovery rate criterion. Genetics 2001, 157(4):1683-1698.
36	Nadesalingam J, Plante Y, Gibson JP: Detection of QTL for milk production on Chromosomes 1 and 6 of Holstein cattle. Mamm Genome 2001, 12(1):27-31.
37	Olsen HG, Gomez-Raya L, Vage DI, Olsaker I, Klungland H, Svendsen M, Adnoy T, Sabry A, Klemetsdal G, Schulman N et al: A genome scan for quantitative trait loci affecting milk production in Norwegian dairy cattle. J Dairy Sci 2002, 85(11):3124-3130.
38	Olsen HG, Lien S, Gautier M, Nilsen H, Roseth A, Berg PR, Sundsaasen KK, Svendsen M, Meuwissen TH: Mapping of a Milk Production QTL to a 420 kb Region on Bovine Chromosome 6. Genetics 2004.
39	Olsen HG, Lien S, Svendsen M, Nilsen H, Roseth A, Aasland Opsal M, Meuwissen TH: Fine mapping of milk production QTL on BTA6 by combined linkage and linkage disequilibrium analysis. J Dairy Sci 2004, 87(3):690-698.
40	Plante Y, Gibson JP, Nadesalingam J, Mehrabani-Yeganeh H, Lefebvre S, Vandervoort G, Jansen GB: Detection of quantitative trait loci affecting milk production traits on 10 chromosomes in Holstein cattle. J Dairy Sci 2001, 84(6):1516-1524.
41	Riquet J, Coppieters W, Cambisano N, Arranz JJ, Berzi P, Davis SK, Grisart B, Farnir F, Karim L, Mni M et al: Fine-mapping of quantitative trait loci by identity by descent in outbred populations: application to milk production in dairy cattle. Proc Natl Acad Sci U S A 1999, 96(16):9252-9257.
42	Rodriguez-Zas SL, Southey BR, Heyen DW, Lewin HA: Detection of quantitative trait loci influencing dairy traits using a model for longitudinal data. J Dairy Sci 2002, 85(10):2681-2691.
43	Ron M, Kliger D, Feldmesser E, Seroussi E, Ezra E, Weller JI: Multiple quantitative trait locus analysis of bovine chromosome 6 in the Israeli Holstein population by a daughter design. Genetics 2001, 159(2):727-735.
44	Schnabel RD, Kim JJ, Ashwell MS, Sonstegard TS, Van Tassell CP, Connor EE, Taylor JF: Fine-mapping milk production quantitative trait loci on BTA6: analysis of the bovine osteopontin gene. Proc Natl Acad Sci U S A 2005, 102(19):6896-6901.
45	Schrooten C, Bink MC, Bovenhuis H: Whole genome scan to detect chromosomal regions affecting multiple traits in dairy cattle. J Dairy Sci 2004, 87(10):3550-3560.
46	Schrooten C, Bovenhuis H: Detection of pleiotropic effects of quantitative trait loci in outbred populations using regression analysis. J Dairy Sci 2002, 85(12):3503-3513.
47	Schulman NF, Viitala SM, de Koning DJ, Virta J, Maki-Tanila A, Vilkki JH: Quantitative trait Loci for health traits in Finnish Ayrshire cattle. J Dairy Sci 2004, 87(2):443-449.
48	Smaragdov MG: [Genetic mapping of loci responsible for milk quality parameters in dairy cattle]. Genetika 2006, 42(1):5-21.
49	Spelman RJ, Coppieters W, Karim L, van Arendonk JA, Bovenhuis H: Quantitative trait loci analysis for five milk production traits on chromosome six in the Dutch Holstein-Friesian population. Genetics 1996, 144(4):1799-1808.
50	Van Tassell CP, Ashwell MS, Sonstegard TS: Detection of putative loci affecting milk, health, and conformation traits in a US Holstein population using 105 microsatellite markers. J Dairy Sci 2000, 83(8):1865-1872.
51	Velmala RJ, Vilkki HJ, Elo KT, de Koning DJ, Maki-Tanila AV: A search for quantitative trait loci for milk production traits on chromosome 6 in Finnish Ayrshire cattle. Anim Genet 1999, 30(2):136-143.
52	Viitala S, Szyda J, Blott S, Schulman N, Lidauer M, Maki-Tanila A, Georges M, Vilkki J: The role of the bovine growth hormone receptor and prolactin receptor genes in milk, fat and protein production in Finnish Ayrshire dairy cattle. Genetics 2006, 173(4):2151-2164.
53	Viitala SM, Schulman NF, de Koning DJ, Elo K, Kinos R, Virta A, Virta J, Maki-Tanila A, Vilkki JH: Quantitative trait loci affecting milk production traits in Finnish Ayrshire dairy cattle. J Dairy Sci 2003, 86(5):1828-1836.
54	Vilkki HJ, de Koning DJ, Elo K, Velmala R, Maki-Tanila A: Multiple marker mapping of quantitative trait loci of Finnish dairy cattle by regression. J Dairy Sci 1997, 80(1):198-204.
55	Weikard R, Kuhn C, Goldammer T, Freyer G, Schwerin M: The bovine PPARGC1A gene: molecular characterization and association of an SNP with variation of milk fat synthesis. Physiol Genomics 2005, 21(1):1-13.
56	Weller JG, M.; seroussi, E.; Ezra, E.; Ron, M.: Population-wide analysis of a QTL affecting milk-fat production in the Israeli Holstein population. JDairy Sci 2003, 86:2219-2227.
57	Wiener P, Maclean I, Williams JL, Woolliams JA: Testing for the presence of previously identified QTL for milk production traits in new populations. Anim Genet 2000, 31(6):385-395.
58	Winter A, Kramer W, Werner FA, Kollers S, Kata S, Durstewitz G, Buitkamp J, Womack JE, Thaller G, Fries R: Association of a lysine-232/alanine polymorphism in a bovine gene encoding acyl-CoA:diacylglycerol acyltransferase (DGAT1) with variation at a quantitative trait locus for milk fat content. Proc Natl Acad Sci U S A 2002, 99(14):9300-9305.
59	Zhang Q, Boichard D, Hoeschele I, Ernst C, Eggen A, Murkve B, Pfister-Genskow M, Witte LA, Grignola FE, Uimari P et al: Mapping quantitative trait loci for milk production and health of dairy cattle in a large outbred pedigree. Genetics 1998, 149(4):1959-1973.
