# Supplementary material for: The bovine lactation genome: insights into the evolution of mammalian milk
Source: Genome Biol. 2009 Apr 24;10(4):R43. doi: 10.1186/gb-2009-10-4-r43 (PMC2688934; doi:10.1186/gb-2009-10-4-r43)
Supplement: Additional data file 9 — Custom track in BED format for the UCSC Genome Browser, bovine assembly 3.1. [file gb-2009-10-4-r43-S9.bed]

track name=dairy_QTL_locations description='Medrano Lab Dairy QTLs (May 22)' itemRgb=on visibility=3 db=bosTau3
chr1	97091016	122017781	MilkYield	0	.	97091016	122017781	200,0,0	1	24926765,	0,
chr1	59351856	76351961	ProteinPercentage	0	.	59351856	76351961	240,240,0	1	17000105,	0,
chr1	113517627	130517781	ProteinPercentage	0	.	113517627	130517781	240,240,0	1	17000154,	0,
chr1	132866813	146099000	ProteinPercentage	0	.	132866813	146099000	240,240,0	1	13232187,	0,
chr1	33687913	50688007	ProteinYield	0	.	33687913	50688007	0,150,0	1	17000094,	0,
chr1	130531817	146099000	ProteinYield	0	.	130531817	146099000	0,150,0	1	15567183,	0,
chr10	1421878	12971249	FatYield	0	.	1421878	12971249	0,0,150	1	11549371,	0,
chr10	85332298	95800654	MilkYield	0	.	85332298	95800654	200,0,0	1	10468356,	0,
chr10	4471116	21471249	ProteinPercentage	0	.	4471116	21471249	240,240,0	1	17000133,	0,
chr10	50148890	67149041	ProteinPercentage	0	.	50148890	67149041	240,240,0	1	17000151,	0,
chr10	66004590	83004729	ProteinPercentage	0	.	66004590	83004729	240,240,0	1	17000139,	0,
chr10	1421878	12971249	ProteinYield	0	.	1421878	12971249	0,150,0	1	11549371,	0,
chr11	72298291	80920677	FatYield	0	.	72298291	80920677	0,0,150	1	8622386,	0,
chr11	77618331	94618533	MilkYield	0	.	77618331	94618533	200,0,0	1	17000202,	0,
chr11	91672673	101600795	MilkYield	0	.	91672673	101600795	200,0,0	1	9928122,	0,
chr11	2107133	19107277	ProteinPercentage	0	.	2107133	19107277	240,240,0	1	17000144,	0,
chr11	31268813	48269005	ProteinPercentage	0	.	31268813	48269005	240,240,0	1	17000192,	0,
chr12	36603201	53603375	FatYield	0	.	36603201	53603375	0,0,150	1	17000174,	0,
chr12	36603201	53603375	MilkYield	0	.	36603201	53603375	200,0,0	1	17000174,	0,
chr12	5335295	22335399	ProteinPercentage	0	.	5335295	22335399	240,240,0	1	17000104,	0,
chr12	34040815	51040990	ProteinPercentage	0	.	34040815	51040990	240,240,0	1	17000175,	0,
chr12	64211469	76211787	ProteinPercentage	0	.	64211469	76211787	240,240,0	1	12000318,	0,
chr12	36603201	53603375	ProteinYield	0	.	36603201	53603375	0,150,0	1	17000174,	0,
chr13	3480396	20480563	ProteinPercentage	0	.	3480396	20480563	240,240,0	1	17000167,	0,
chr13	11980396	28688466	ProteinPercentage	0	.	11980396	28688466	240,240,0	1	16708070,	0,
chr13	30344843	47344977	ProteinPercentage	0	.	30344843	47344977	240,240,0	1	17000134,	0,
chr13	41312402	58312580	ProteinPercentage	0	.	41312402	58312580	240,240,0	1	17000178,	0,
chr14	640923	17643361	FatPercentage	0	.	640923	17643361	0,240,240	1	17002438,	0,
chr14	915728	17915852	FatPercentage	0	.	915728	17915852	0,240,240	1	17000124,	0,
chr14	3542925	20543150	FatPercentage	0	.	3542925	20543150	0,240,240	1	17000225,	0,
chr14	6128575	23128772	FatPercentage	0	.	6128575	23128772	0,240,240	1	17000197,	0,
chr14	8083145	25083235	FatPercentage	0	.	8083145	25083235	0,240,240	1	17000090,	0,
chr14	262190	17262940	FatYield	0	.	262190	17262940	0,0,150	1	17000750,	0,
chr14	640923	17643361	FatYield	0	.	640923	17643361	0,0,150	1	17002438,	0,
chr14	915728	17915852	FatYield	0	.	915728	17915852	0,0,150	1	17000124,	0,
chr14	3542925	20543150	FatYield	0	.	3542925	20543150	0,0,150	1	17000225,	0,
chr14	6128575	23128772	FatYield	0	.	6128575	23128772	0,0,150	1	17000197,	0,
chr14	8083145	25083235	FatYield	0	.	8083145	25083235	0,0,150	1	17000090,	0,
chr14	262190	17262940	MilkYield	0	.	262190	17262940	200,0,0	1	17000750,	0,
chr14	6128575	23128772	MilkYield	0	.	6128575	23128772	200,0,0	1	17000197,	0,
chr14	58045978	75046141	MilkYield	0	.	58045978	75046141	200,0,0	1	17000163,	0,
chr14	6128575	23128772	ProteinPercentage	0	.	6128575	23128772	240,240,0	1	17000197,	0,
chr14	8083234	8492266	ProteinPercentage	0	.	8083234	8492266	240,240,0	1	409032,	0,
chr14	17441040	34441146	ProteinPercentage	0	.	17441040	34441146	240,240,0	1	17000106,	0,
chr14	65597468	82197640	ProteinPercentage	0	.	65597468	82197640	240,240,0	1	16600172,	0,
chr14	68884750	82184937	ProteinPercentage	0	.	68884750	82184937	240,240,0	1	13300187,	0,
chr14	262190	17262940	ProteinYield	0	.	262190	17262940	0,150,0	1	17000750,	0,
chr14	8083234	8492266	ProteinYield	0	.	8083234	8492266	0,150,0	1	409032,	0,
chr14	56903422	73903568	ProteinYield	0	.	56903422	73903568	0,150,0	1	17000146,	0,
chr14	65597468	82197640	ProteinYield	0	.	65597468	82197640	0,150,0	1	16600172,	0,
chr15	56525007	73525090	FatPercentage	0	.	56525007	73525090	0,240,240	1	17000083,	0,
chr15	26618436	43618536	ProteinPercentage	0	.	26618436	43618536	240,240,0	1	17000100,	0,
chr16	16957	17017154	ProteinPercentage	0	.	16957	17017154	240,240,0	1	17000197,	0,
chr16	30067693	47067860	ProteinPercentage	0	.	30067693	47067860	240,240,0	1	17000167,	0,
chr17	55597259	64281496	MilkYield	0	.	55597259	64281496	200,0,0	1	8684237,	0,
chr17	51637375	68637576	ProteinYield	0	.	51637375	68637576	0,150,0	1	17000201,	0,
chr18	51860144	61860234	FatYield	0	.	51860144	61860234	0,0,150	1	10000090,	0,
chr18	27485395	36321809	MilkYield	0	.	27485395	36321809	200,0,0	1	8836414,	0,
chr18	32758275	49758449	ProteinPercentage	0	.	32758275	49758449	240,240,0	1	17000174,	0,
chr18	32244735	49244872	ProteinYield	0	.	32244735	49244872	0,150,0	1	17000137,	0,
chr19	42566399	59566537	FatPercentage	0	.	42566399	59566537	0,240,240	1	17000138,	0,
chr19	34622458	51622624	FatYield	0	.	34622458	51622624	0,0,150	1	17000166,	0,
chr19	52625837	63024318	FatYield	0	.	52625837	63024318	0,0,150	1	10398481,	0,
chr19	34622458	51622624	MilkYield	0	.	34622458	51622624	200,0,0	1	17000166,	0,
chr19	52625837	63024318	MilkYield	0	.	52625837	63024318	200,0,0	1	10398481,	0,
chr19	39029787	56030126	ProteinPercentage	0	.	39029787	56030126	240,240,0	1	17000339,	0,
chr19	39029787	56030126	ProteinYield	0	.	39029787	56030126	0,150,0	1	17000339,	0,
chr19	46024263	63024318	ProteinYield	0	.	46024263	63024318	0,150,0	1	17000055,	0,
chr2	13920407	30920511	FatPercentage	0	.	13920407	30920511	0,240,240	1	17000104,	0,
chr2	13920407	30920511	ProteinPercentage	0	.	13920407	30920511	240,240,0	1	17000104,	0,
chr2	51563544	68563700	ProteinPercentage	0	.	51563544	68563700	240,240,0	1	17000156,	0,
chr20	21808627	31240154	FatPercentage	0	.	21808627	31240154	0,240,240	1	9431527,	0,
chr20	804166	11460992	FatYield	0	.	804166	11460992	0,0,150	1	10656826,	0,
chr20	21808627	40177394	FatYield	0	.	21808627	40177394	0,0,150	1	18368767,	0,
chr20	30834044	31143371	FatYield	0	.	30834044	31143371	0,0,150	1	309327,	0,
chr20	21808627	40177394	MilkYield	0	.	21808627	40177394	200,0,0	1	18368767,	0,
chr20	30834044	31143371	MilkYield	0	.	30834044	31143371	200,0,0	1	309327,	0,
chr20	50166852	63024318	MilkYield	0	.	50166852	63024318	200,0,0	1	12857466,	0,
chr20	13308627	30308745	ProteinPercentage	0	.	13308627	30308745	240,240,0	1	17000118,	0,
chr20	26097213	43097343	ProteinPercentage	0	.	26097213	43097343	240,240,0	1	17000130,	0,
chr20	33532973	50533199	ProteinPercentage	0	.	33532973	50533199	240,240,0	1	17000226,	0,
chr20	46024263	63024318	ProteinPercentage	0	.	46024263	63024318	240,240,0	1	17000055,	0,
chr20	56577300	63024318	ProteinPercentage	0	.	56577300	63024318	240,240,0	1	6447018,	0,
chr20	804166	11460992	ProteinYield	0	.	804166	11460992	0,150,0	1	10656826,	0,
chr20	21808627	40177394	ProteinYield	0	.	21808627	40177394	0,150,0	1	18368767,	0,
chr20	30834044	31143371	ProteinYield	0	.	30834044	31143371	0,150,0	1	309327,	0,
chr20	34597213	65077423	ProteinYield	0	.	34597213	65077423	0,150,0	1	30480210,	0,
chr21	347194	17347383	FatYield	0	.	347194	17347383	0,0,150	1	17000189,	0,
chr21	24190039	41190264	FatYield	0	.	24190039	41190264	0,0,150	1	17000225,	0,
chr21	42325794	59325936	FatYield	0	.	42325794	59325936	0,0,150	1	17000142,	0,
chr21	14710928	31711082	MilkYield	0	.	14710928	31711082	200,0,0	1	17000154,	0,
chr21	24190039	41190264	MilkYield	0	.	24190039	41190264	200,0,0	1	17000225,	0,
chr21	3350291	20350455	ProteinPercentage	0	.	3350291	20350455	240,240,0	1	17000164,	0,
chr21	19269286	36269429	ProteinPercentage	0	.	19269286	36269429	240,240,0	1	17000143,	0,
chr21	42325794	59325936	ProteinPercentage	0	.	42325794	59325936	240,240,0	1	17000142,	0,
chr21	14710928	31711082	ProteinYield	0	.	14710928	31711082	0,150,0	1	17000154,	0,
chr21	44111982	61112117	ProteinYield	0	.	44111982	61112117	0,150,0	1	17000135,	0,
chr22	5452616	22452764	FatYield	0	.	5452616	22452764	0,0,150	1	17000148,	0,
chr22	47803588	54803769	ProteinPercentage	0	.	47803588	54803769	240,240,0	1	7000181,	0,
chr22	1747841	18748084	ProteinYield	0	.	1747841	18748084	0,150,0	1	17000243,	0,
chr22	22809812	39809944	ProteinYield	0	.	22809812	39809944	0,150,0	1	17000132,	0,
chr23	43525692	47797930	FatYield	0	.	43525692	47797930	0,0,150	1	4272238,	0,
chr23	2608535	19608651	ProteinPercentage	0	.	2608535	19608651	240,240,0	1	17000116,	0,
chr23	3453087	20453205	ProteinPercentage	0	.	3453087	20453205	240,240,0	1	17000118,	0,
chr23	8710627	25710785	ProteinPercentage	0	.	8710627	25710785	240,240,0	1	17000158,	0,
chr23	12914643	29914763	ProteinPercentage	0	.	12914643	29914763	240,240,0	1	17000120,	0,
chr23	35634769	47797930	ProteinYield	0	.	35634769	47797930	0,150,0	1	12163161,	0,
chr24	20654993	37655168	ProteinPercentage	0	.	20654993	37655168	240,240,0	1	17000175,	0,
chr25	23689943	40690053	ProteinYield	0	.	23689943	40690053	0,150,0	1	17000110,	0,
chr26	4883050	31016318	FatPercentage	0	.	4883050	31016318	0,240,240	1	26133268,	0,
chr26	28762232	45762478	FatYield	0	.	28762232	45762478	0,0,150	1	17000246,	0,
chr26	16116546	22758557	MilkYield	0	.	16116546	22758557	200,0,0	1	6642011,	0,
chr26	28762232	45762478	MilkYield	0	.	28762232	45762478	200,0,0	1	17000246,	0,
chr26	9299701	26299858	ProteinPercentage	0	.	9299701	26299858	240,240,0	1	17000157,	0,
chr26	28762232	45762478	ProteinYield	0	.	28762232	45762478	0,150,0	1	17000246,	0,
chr27	31473723	42473952	FatPercentage	0	.	31473723	42473952	0,240,240	1	11000229,	0,
chr27	3034893	20035041	FatYield	0	.	3034893	20035041	0,0,150	1	17000148,	0,
chr27	6933469	23933611	FatYield	0	.	6933469	23933611	0,0,150	1	17000142,	0,
chr27	6933469	23933611	MilkYield	0	.	6933469	23933611	200,0,0	1	17000142,	0,
chr27	17368669	34368823	MilkYield	0	.	17368669	34368823	200,0,0	1	17000154,	0,
chr27	23908751	40908874	MilkYield	0	.	23908751	40908874	200,0,0	1	17000123,	0,
chr27	31473723	42473952	MilkYield	0	.	31473723	42473952	200,0,0	1	11000229,	0,
chr27	2058701	19058868	ProteinPercentage	0	.	2058701	19058868	240,240,0	1	17000167,	0,
chr27	6409564	23409698	ProteinPercentage	0	.	6409564	23409698	240,240,0	1	17000134,	0,
chr27	33578857	33979126	ProteinPercentage	0	.	33578857	33979126	240,240,0	1	400269,	0,
chr27	6933469	23933611	ProteinYield	0	.	6933469	23933611	0,150,0	1	17000142,	0,
chr27	14406328	32408874	ProteinYield	0	.	14406328	32408874	0,150,0	1	18002546,	0,
chr28	14016500	28835195	FatPercentage	0	.	14016500	28835195	0,240,240	1	14818695,	0,
chr28	19758055	28835195	ProteinPercentage	0	.	19758055	28835195	240,240,0	1	9077140,	0,
chr28	25251548	40251689	ProteinPercentage	0	.	25251548	40251689	240,240,0	1	15000141,	0,
chr29	13158843	38894030	MilkYield	0	.	13158843	38894030	200,0,0	1	25735187,	0,
chr29	3524250	20524415	ProteinPercentage	0	.	3524250	20524415	240,240,0	1	17000165,	0,
chr29	4658843	21659047	ProteinPercentage	0	.	4658843	21659047	240,240,0	1	17000204,	0,
chr29	9037496	26037632	ProteinPercentage	0	.	9037496	26037632	240,240,0	1	17000136,	0,
chr29	13158843	38894030	ProteinYield	0	.	13158843	38894030	0,150,0	1	25735187,	0,
chr3	7408972	24409352	FatPercentage	0	.	7408972	24409352	0,240,240	1	17000380,	0,
chr3	18625268	35625516	FatPercentage	0	.	18625268	35625516	0,240,240	1	17000248,	0,
chr3	24313443	41313755	FatPercentage	0	.	24313443	41313755	0,240,240	1	17000312,	0,
chr3	27678710	44679190	FatPercentage	0	.	27678710	44679190	0,240,240	1	17000480,	0,
chr3	33759438	38609873	FatPercentage	0	.	33759438	38609873	0,240,240	1	4850435,	0,
chr3	18625268	35625516	MilkYield	0	.	18625268	35625516	200,0,0	1	17000248,	0,
chr3	27678710	44679190	MilkYield	0	.	27678710	44679190	200,0,0	1	17000480,	0,
chr3	69779588	86779792	MilkYield	0	.	69779588	86779792	200,0,0	1	17000204,	0,
chr3	87003277	104003453	MilkYield	0	.	87003277	104003453	200,0,0	1	17000176,	0,
chr3	2718959	26991261	ProteinPercentage	0	.	2718959	26991261	240,240,0	1	24272302,	0,
chr3	7408972	24409352	ProteinPercentage	0	.	7408972	24409352	240,240,0	1	17000380,	0,
chr3	13120418	30120574	ProteinPercentage	0	.	13120418	30120574	240,240,0	1	17000156,	0,
chr3	24313443	41313755	ProteinPercentage	0	.	24313443	41313755	240,240,0	1	17000312,	0,
chr3	27678710	44679190	ProteinPercentage	0	.	27678710	44679190	240,240,0	1	17000480,	0,
chr3	33759438	38609873	ProteinPercentage	0	.	33759438	38609873	240,240,0	1	4850435,	0,
chr3	36550162	53550995	ProteinPercentage	0	.	36550162	53550995	240,240,0	1	17000833,	0,
chr3	69779588	86779792	ProteinPercentage	0	.	69779588	86779792	240,240,0	1	17000204,	0,
chr3	98544604	115544742	ProteinPercentage	0	.	98544604	115544742	240,240,0	1	17000138,	0,
chr3	7408972	24409352	ProteinYield	0	.	7408972	24409352	0,150,0	1	17000380,	0,
chr3	69779588	86779792	ProteinYield	0	.	69779588	86779792	0,150,0	1	17000204,	0,
chr4	81475532	98475693	FatPercentage	0	.	81475532	98475693	0,240,240	1	17000161,	0,
chr4	16203531	33203656	ProteinPercentage	0	.	16203531	33203656	240,240,0	1	17000125,	0,
chr5	88808103	105808211	FatPercentage	0	.	88808103	105808211	0,240,240	1	17000108,	0,
chr5	95204743	112204860	FatPercentage	0	.	95204743	112204860	0,240,240	1	17000117,	0,
chr5	41973862	60274513	FatYield	0	.	41973862	60274513	0,0,150	1	18300651,	0,
chr5	74735845	103704860	FatYield	0	.	74735845	103704860	0,0,150	1	28969015,	0,
chr5	66235845	83235964	MilkYield	0	.	66235845	83235964	200,0,0	1	17000119,	0,
chr5	38405934	55406067	ProteinPercentage	0	.	38405934	55406067	240,240,0	1	17000133,	0,
chr5	66235845	83235964	ProteinPercentage	0	.	66235845	83235964	240,240,0	1	17000119,	0,
chr5	55333998	74735964	ProteinYield	0	.	55333998	74735964	0,150,0	1	19401966,	0,
chr6	5901535	47296289	FatPercentage	0	.	5901535	47296289	0,240,240	1	41394754,	0,
chr6	18161092	35161239	FatPercentage	0	.	18161092	35161239	0,240,240	1	17000147,	0,
chr6	26661092	40571718	FatPercentage	0	.	26661092	40571718	0,240,240	1	13910626,	0,
chr6	37630017	54630130	FatPercentage	0	.	37630017	54630130	0,240,240	1	17000113,	0,
chr6	40571604	58586400	FatPercentage	0	.	40571604	58586400	0,240,240	1	18014796,	0,
chr6	67261291	86287722	FatPercentage	0	.	67261291	86287722	0,240,240	1	19026431,	0,
chr6	75995079	92995386	FatPercentage	0	.	75995079	92995386	0,240,240	1	17000307,	0,
chr6	92820426	109820530	FatPercentage	0	.	92820426	109820530	0,240,240	1	17000104,	0,
chr6	5901535	22901742	FatYield	0	.	5901535	22901742	0,0,150	1	17000207,	0,
chr6	26661092	40571718	FatYield	0	.	26661092	40571718	0,0,150	1	13910626,	0,
chr6	37630017	54630130	FatYield	0	.	37630017	54630130	0,0,150	1	17000113,	0,
chr6	40571604	58586400	FatYield	0	.	40571604	58586400	0,0,150	1	18014796,	0,
chr6	75995079	92995386	FatYield	0	.	75995079	92995386	0,0,150	1	17000307,	0,
chr6	5901535	47296289	MilkYield	0	.	5901535	47296289	200,0,0	1	41394754,	0,
chr6	26661092	40571718	MilkYield	0	.	26661092	40571718	200,0,0	1	13910626,	0,
chr6	37630017	54630130	MilkYield	0	.	37630017	54630130	200,0,0	1	17000113,	0,
chr6	40571604	67261444	MilkYield	0	.	40571604	67261444	200,0,0	1	26689840,	0,
chr6	42997776	52218358	MilkYield	0	.	42997776	52218358	200,0,0	1	9220582,	0,
chr6	50027733	58586400	MilkYield	0	.	50027733	58586400	200,0,0	1	8558667,	0,
chr6	75995079	92995386	MilkYield	0	.	75995079	92995386	200,0,0	1	17000307,	0,
chr6	77870946	94871049	MilkYield	0	.	77870946	94871049	200,0,0	1	17000103,	0,
chr6	102786315	110786909	MilkYield	0	.	102786315	110786909	200,0,0	1	8000594,	0,
chr6	18161092	35161239	ProteinPercentage	0	.	18161092	35161239	240,240,0	1	17000147,	0,
chr6	32071604	49071718	ProteinPercentage	0	.	32071604	49071718	240,240,0	1	17000114,	0,
chr6	37630017	54630130	ProteinPercentage	0	.	37630017	54630130	240,240,0	1	17000113,	0,
chr6	40571604	79539404	ProteinPercentage	0	.	40571604	79539404	240,240,0	1	38967800,	0,
chr6	40571604	67261444	ProteinPercentage	0	.	40571604	67261444	240,240,0	1	26689840,	0,
chr6	40571717	46130018	ProteinPercentage	0	.	40571717	46130018	240,240,0	1	5558301,	0,
chr6	58761291	75761444	ProteinPercentage	0	.	58761291	75761444	240,240,0	1	17000153,	0,
chr6	71029342	88029513	ProteinPercentage	0	.	71029342	88029513	240,240,0	1	17000171,	0,
chr6	73078565	90078727	ProteinPercentage	0	.	73078565	90078727	240,240,0	1	17000162,	0,
chr6	75995079	92995386	ProteinPercentage	0	.	75995079	92995386	240,240,0	1	17000307,	0,
chr6	26661092	40571718	ProteinYield	0	.	26661092	40571718	0,150,0	1	13910626,	0,
chr6	32071604	49071718	ProteinYield	0	.	32071604	49071718	0,150,0	1	17000114,	0,
chr6	37630017	54630130	ProteinYield	0	.	37630017	54630130	0,150,0	1	17000113,	0,
chr6	75995079	92995386	ProteinYield	0	.	75995079	92995386	0,150,0	1	17000307,	0,
chr6	92820426	109820530	ProteinYield	0	.	92820426	109820530	0,150,0	1	17000104,	0,
chr6	93063539	110063662	ProteinYield	0	.	93063539	110063662	0,150,0	1	17000123,	0,
chr7	75536827	92536888	FatPercentage	0	.	75536827	92536888	0,240,240	1	17000061,	0,
chr7	7263116	24263269	FatYield	0	.	7263116	24263269	0,0,150	1	17000153,	0,
chr7	53958688	70958807	MilkYield	0	.	53958688	70958807	200,0,0	1	17000119,	0,
chr7	75536827	92536888	MilkYield	0	.	75536827	92536888	200,0,0	1	17000061,	0,
chr7	78055457	95055708	MilkYield	0	.	78055457	95055708	200,0,0	1	17000251,	0,
chr7	84347178	100347284	MilkYield	0	.	84347178	100347284	200,0,0	1	16000106,	0,
chr7	246423	17246602	ProteinPercentage	0	.	246423	17246602	240,240,0	1	17000179,	0,
chr7	24457964	41458055	ProteinPercentage	0	.	24457964	41458055	240,240,0	1	17000091,	0,
chr7	62819589	79819733	ProteinPercentage	0	.	62819589	79819733	240,240,0	1	17000144,	0,
chr7	78055457	95055708	ProteinPercentage	0	.	78055457	95055708	240,240,0	1	17000251,	0,
chr7	22753965	31586856	ProteinYield	0	.	22753965	31586856	0,150,0	1	8832891,	0,
chr7	50011715	67011845	ProteinYield	0	.	50011715	67011845	0,150,0	1	17000130,	0,
chr7	75536827	92536888	ProteinYield	0	.	75536827	92536888	0,150,0	1	17000061,	0,
chr7	78055457	95055708	ProteinYield	0	.	78055457	95055708	0,150,0	1	17000251,	0,
chr8	2434247	19434442	ProteinPercentage	0	.	2434247	19434442	240,240,0	1	17000195,	0,
chr8	5500017	22500216	ProteinPercentage	0	.	5500017	22500216	240,240,0	1	17000199,	0,
chr9	38896888	70773590	FatPercentage	0	.	38896888	70773590	0,240,240	1	31876702,	0,
chr9	7324333	70773590	FatYield	0	.	7324333	70773590	0,0,150	1	63449257,	0,
chr9	32231215	75461458	FatYield	0	.	32231215	75461458	0,0,150	1	43230243,	0,
chr9	38896888	70773590	FatYield	0	.	38896888	70773590	0,0,150	1	31876702,	0,
chr9	41791804	75461458	FatYield	0	.	41791804	75461458	0,0,150	1	33669654,	0,
chr9	41791804	70773590	FatYield	0	.	41791804	70773590	0,0,150	1	28981786,	0,
chr9	73033056	83724037	FatYield	0	.	73033056	83724037	0,0,150	1	10690981,	0,
chr9	32231215	75461458	MilkYield	0	.	32231215	75461458	200,0,0	1	43230243,	0,
chr9	33291804	50291909	MilkYield	0	.	33291804	50291909	200,0,0	1	17000105,	0,
chr9	62273461	79273590	MilkYield	0	.	62273461	79273590	200,0,0	1	17000129,	0,
chr9	68405416	85405577	MilkYield	0	.	68405416	85405577	200,0,0	1	17000161,	0,
chr9	33291804	50291909	ProteinPercentage	0	.	33291804	50291909	240,240,0	1	17000105,	0,
chr9	47219336	64219456	ProteinPercentage	0	.	47219336	64219456	240,240,0	1	17000120,	0,
chr9	68405416	85405577	ProteinPercentage	0	.	68405416	85405577	240,240,0	1	17000161,	0,
chr9	7324333	32231387	ProteinYield	0	.	7324333	32231387	0,150,0	1	24907054,	0,
chr9	38896888	70773590	ProteinYield	0	.	38896888	70773590	0,150,0	1	31876702,	0,
chr9	41791804	75461458	ProteinYield	0	.	41791804	75461458	0,150,0	1	33669654,	0,
chr9	68405416	85405577	ProteinYield	0	.	68405416	85405577	0,150,0	1	17000161,	0,
chr9	80148147	84545883	ProteinYield	0	.	80148147	84545883	0,150,0	1	4397736,	0,
