# Supplementary material for: The bovine lactation genome: insights into the evolution of mammalian milk
Source: Genome Biol. 2009 Apr 24;10(4):R43. doi: 10.1186/gb-2009-10-4-r43 (PMC2688934; doi:10.1186/gb-2009-10-4-r43)
Supplement: Additional data file 11 — Candidate genes that occur within QTL with one spreadsheet per milk trait [file gb-2009-10-4-r43-S11.xls]

## Sheet: Milk Yield
Milk Yield Candidate Genes
From Lemay DG, Lynn DJ, Martin WF, Casey TM, Kriventseva EV, Rincon G, Barris WC, Hinrichs AS, Molenaar AJ, Pollard KS, Neville MC, Maqbool NJ, Zdobnov EM, Tellam RL, Medrano JF, German JB, and Rijnkels M. (2008) The bovine lactation genome: insights into the evolution of mammalian milk
GLEAN_ID	Gene Symbol	NCBI accession	Human Ortholog	Mouse Ortholog	Chromosome	Start	End
GLEAN_21454	GYG1	NM_001045867	ENSG00000163754	ENSMUSG00000019528	chr1	109021015	109061036
GLEAN_24497	EIF2A	NM_001102283	ENSG00000144895	ENSMUSG00000027810	chr1	107708425	107752179
GLEAN_19638	PTX3	NM_001076259	ENSG00000163661	ENSMUSG00000027832	chr1	101482135	101487328
GLEAN_15359	MFSD1	NM_001075351	ENSG00000118855	ENSMUSG00000027775	chr1	102251535	102283816
GLEAN_15358	GFM1	BC148935	ENSG00000168827	ENSMUSG00000027774	chr1	102408830	102458299
GLEAN_15357	MLF1	NM_001038158	ENSG00000178053	ENSMUSG00000048416	chr1	102463605	102493963
GLEAN_02228	C3orf33	DV918464	ENSG00000174928	ENSMUSG00000048581	chr1	106347285	106372541
GLEAN_02238	GMPS	BC111273	ENSG00000163655	ENSMUSG00000027823	chr1	106444326	106515455
GLEAN_24499	IDBG_61176	NM_001114083	ENSG00000120742	ENSMUSG00000027808	chr1	107752886	107754551
GLEAN_21447	TM4SF18	NM_001034287	_NONE_	_NONE_	chr1	109332599	109356459
GLEAN_21446	TM4SF1	NM_001075980	ENSG00000169908	ENSMUSG00000027800	chr1	109398835	109406375
GLEAN_21442	PFN2	NM_001128197	ENSG00000070087	ENSMUSG00000027805	chr1	110126894	110131977
GLEAN_10881	SIAH2	EE938268	ENSG00000181788	ENSMUSG00000036432	chr1	110783687	110849970
GLEAN_02543	C3orf58	EH137613	ENSG00000181744	ENSMUSG00000045414	chr1	116586998	116606369
GLEAN_23810	WARS2	NM_001034582	ENSG00000116874	ENSMUSG00000004233	chr3	23525361	23621353
GLEAN_02487	GSTM1	NM_175825	_NONE_	_NONE_	chr3	31056854	31067137
GLEAN_02468	PALMD	NM_001035079	ENSG00000099260	ENSMUSG00000033377	chr3	37859168	37918389
GLEAN_11821	_NONE_	NM_001024567	_NONE_	_NONE_	chr3	75734411	75762390
GLEAN_11822	ANKRD13C	NM_001098719	ENSG00000118454	ENSMUSG00000039988	chr3	75799166	75892691
GLEAN_09218	NFIA	NM_001038209	ENSG00000162599	ENSMUSG00000028565	chr3	79703840	80090391
GLEAN_07615	ALG6	NM_001075432	ENSG00000088035	ENSMUSG00000073792	chr3	81504628	81559227
GLEAN_14062	CACHD1	CR852399	ENSG00000158966	ENSMUSG00000028532	chr3	82458569	82691861
GLEAN_16063	_NONE_	DV786683	_NONE_	_NONE_	chr3	84383090	84423591
GLEAN_06873	ZCCHC11	EH173960	ENSG00000134744	ENSMUSG00000034610	chr3	91746667	91810783
GLEAN_06878	NRD1	DV915673	ENSG00000078618	ENSMUSG00000053510	chr3	92316752	92425576
GLEAN_06868	OSBPL9	NM_001075505	ENSG00000117859	ENSMUSG00000028559	chr3	92426923	92587512
GLEAN_21152	EIF2B3	NM_001083474	ENSG00000070785	ENSMUSG00000028683	chr3	98823301	98933688
GLEAN_10529	MACF1	EH172340	ENSG00000127603	ENSMUSG00000028649	chr3	103303233	103461666
GLEAN_11909	_NONE_	NM_001076343	_NONE_	_NONE_	chr3	20510206	20534989
GLEAN_15178	TXNIP	NM_001101875	ENSG00000117289	ENSMUSG00000038393	chr3	21202366	21204840
GLEAN_15181	RBM8A	NM_001035324	ENSG00000131795	ENSMUSG00000038374	chr3	21265583	21267362
GLEAN_15175	_NONE_	EE251422	_NONE_	_NONE_	chr3	21267942	21272276
GLEAN_15185	PIAS3	NM_001102185	ENSG00000131788	ENSMUSG00000028101	chr3	21324900	21333315
GLEAN_15174	NUDT17	NM_001083383	ENSG00000186364	ENSMUSG00000028100	chr3	21334447	21336729
GLEAN_23803	PHGDH	NM_001035017	ENSG00000092621	ENSMUSG00000053398	chr3	23092548	23123506
GLEAN_21161	TTF2	NM_001080735	ENSG00000116830	ENSMUSG00000033222	chr3	25453573	25506909
GLEAN_15400	ATP1A1	NM_001076798	ENSG00000163399	ENSMUSG00000033161	chr3	26305554	26326048
GLEAN_04794	CSDE1	NM_001098025	ENSG00000009307	ENSMUSG00000068823	chr3	28000815	28020615
GLEAN_04795	NRAS	NM_001097989	ENSG00000213281	ENSMUSG00000027852	chr3	28022788	28028116
GLEAN_13125	SLC16A1	NM_001037319	ENSG00000155380	ENSMUSG00000032902	chr3	29824133	29834536
GLEAN_13128	RHOC	NM_001046138	_NONE_	_NONE_	chr3	30112268	30114718
GLEAN_13107	MOV10	NM_001075839	ENSG00000155363	ENSMUSG00000002227	chr3	30115635	30142475
GLEAN_13129	ST7L	NM_001083481	ENSG00000007341	ENSMUSG00000045576	chr3	30193262	30261575
GLEAN_02490	GSTM3	NM_001046560	ENSG00000134202	ENSMUSG00000004032	chr3	31018274	31021193
GLEAN_02488	_NONE_	NM_001083772	_NONE_	_NONE_	chr3	31033876	31051308
GLEAN_02482	GNAI3	NM_001034677	ENSG00000065135	ENSMUSG00000000001	chr3	31221417	31264544
GLEAN_02493	PSMA5	NM_001015566	ENSG00000143106	ENSMUSG00000068749	chr3	31378138	31399124
GLEAN_02476	SARS	NM_174175	ENSG00000031698	ENSMUSG00000068739	chr3	31536250	31555808
GLEAN_24845	RAP1A	NM_174448	ENSG00000116473	ENSMUSG00000068798	chr3	31893339	31908212
GLEAN_08915	AHCYL1	NM_001101052	ENSG00000168710	ENSMUSG00000027893	chr3	32268942	32309546
GLEAN_08916	FAM40A	NM_001075496	ENSG00000143093	ENSMUSG00000014601	chr3	32319919	32338562
GLEAN_24193	DENND2D	NM_001075168	ENSG00000162777	ENSMUSG00000027901	chr3	32918688	32933766
GLEAN_17597	RTCD1	NM_001046055	ENSG00000137996	ENSMUSG00000000339	chr3	40149672	40177307
GLEAN_17599	DBT	NM_173905	ENSG00000137992	ENSMUSG00000000340	chr3	40182086	40222896
GLEAN_17608	EDG1	NM_001013585	ENSG00000170989	ENSMUSG00000045092	chr3	41198004	41199153
GLEAN_23714	SERBP1	NM_001046449	ENSG00000142864	ENSMUSG00000036371	chr3	77708536	77717760
GLEAN_23713	_NONE_	NM_001046449	_NONE_	_NONE_	chr3	77718490	77722538
GLEAN_09222	USP1	NM_001046224	ENSG00000162607	ENSMUSG00000028560	chr3	78530297	78539223
GLEAN_22421	LEPROT	NM_001034741	ENSG00000213625	ENSMUSG00000035212	chr3	80695087	80704164
GLEAN_14065	JAK1	BC133420	ENSG00000162434	ENSMUSG00000028530	chr3	82185116	82253084
GLEAN_18325	_NONE_	BG692249	_NONE_	_NONE_	chr3	83417952	83418636
GLEAN_08827	_NONE_	EV675571	_NONE_	_NONE_	chr3	90012607	90027150
GLEAN_08813	MRPL37	NM_001083400	ENSG00000116221	ENSMUSG00000028622	chr3	90352969	90370205
GLEAN_08831	TMEM59	NM_001035076	ENSG00000116209	ENSMUSG00000028618	chr3	90586764	90611867
GLEAN_08811	LRRC42	NM_001046386	ENSG00000116212	ENSMUSG00000028617	chr3	90650453	90699351
GLEAN_20568	CPT2	NM_001045889	ENSG00000157184	ENSMUSG00000028607	chr3	91526604	91550441
GLEAN_06876	TXNDC12	NM_001015536	ENSG00000117862	ENSMUSG00000028567	chr3	92158890	92191508
GLEAN_16406	CDKN2C	NM_001101054	ENSG00000123080	ENSMUSG00000028551	chr3	93904796	93908711
GLEAN_23616	ATPAF1	EH173330	ENSG00000123472	ENSMUSG00000028710	chr3	97352962	97377508
GLEAN_23618	MKNK1	NM_001035358	ENSG00000079277	ENSMUSG00000028708	chr3	97433487	97458700
GLEAN_23621	LRRC41	NM_001045873	ENSG00000132128	ENSMUSG00000028703	chr3	97686970	97704484
GLEAN_21142	TMEM69	NM_001102338	ENSG00000159596	ENSMUSG00000055900	chr3	98131210	98133117
GLEAN_21143	GPBP1L1	EH169662	ENSG00000159592	ENSMUSG00000034042	chr3	98236225	98268348
GLEAN_21138	AKR1A1	NM_001076513	ENSG00000117448	ENSMUSG00000028692	chr3	98320814	98326897
GLEAN_21145	PRDX1	NM_174431	ENSG00000117450	ENSMUSG00000028691	chr3	98368092	98380493
GLEAN_21135	TOE1	NM_001075594	ENSG00000132773	ENSMUSG00000028688	chr3	98501114	98504319
GLEAN_21148	MUTYH	BC105490	ENSG00000132781	ENSMUSG00000028687	chr3	98505631	98513132
GLEAN_21151	HECTD3	NM_001098961	ENSG00000126107	ENSMUSG00000046861	chr3	98801671	98809040
GLEAN_21129	_NONE_	NM_001025317	_NONE_	_NONE_	chr3	98992875	98995351
GLEAN_21126	C1orf164	NM_001076941	ENSG00000187147	ENSMUSG00000028677	chr3	99134620	99175461
GLEAN_17872	YBX1	NM_174815	ENSG00000065978	ENSMUSG00000028639	chr3	101142988	101177182
GLEAN_07359	DMAP1	NM_001075346	ENSG00000178028	ENSMUSG00000009640	chr3	101594684	101603547
GLEAN_07355	ATP6V0B	NM_001038038	ENSG00000117410	ENSMUSG00000033379	chr3	101842981	101846646
GLEAN_07369	ELOVL1	NM_001034703	ENSG00000066322	ENSMUSG00000006390	chr3	102457840	102459492
GLEAN_07344	_NONE_	EH183078	_NONE_	_NONE_	chr3	102540806	102541463
GLEAN_07343	TMEM125	NM_001046023	ENSG00000179178	ENSMUSG00000050854	chr3	102560099	102560759
GLEAN_07372	EBNA1BP2	NM_001034417	ENSG00000117395	ENSMUSG00000028729	chr3	102653220	102659851
GLEAN_20818	GLT8D2	NM_001046266	ENSG00000120820	ENSMUSG00000020251	chr5	68147635	68170484
GLEAN_13236	LARGE	BC149956	ENSG00000133424	ENSMUSG00000004383	chr5	70036156	70489253
GLEAN_20817	NFYB	NM_001079786	ENSG00000120837	ENSMUSG00000020248	chr5	67561846	68054158
GLEAN_16776	NCF4	NM_001045983	ENSG00000100365	ENSMUSG00000071715	chr5	74313208	74331486
GLEAN_13242	TIMP3	NM_174473	ENSG00000100234	ENSMUSG00000020044	chr5	69631197	69687342
GLEAN_10554	RBM9	BC149447	ENSG00000100320	ENSMUSG00000033565	chr5	71572640	71666240
GLEAN_10547	MCM5	NM_001075290	ENSG00000100297	ENSMUSG00000005410	chr5	71995804	72013805
GLEAN_16757	TXN2	NM_174208	ENSG00000100348	ENSMUSG00000005354	chr5	73903637	73912263
GLEAN_16755	EIF3D	NM_001034484	ENSG00000100353	ENSMUSG00000016554	chr5	73944852	73956455
GLEAN_16750	_NONE_	CR938844	_NONE_	_NONE_	chr5	74453904	74454555
GLEAN_16778	_NONE_	NM_001034291	_NONE_	_NONE_	chr5	74495148	74499015
GLEAN_25630	MFNG	NM_001101051	ENSG00000100060	ENSMUSG00000018169	chr5	75049904	75064565
GLEAN_18535	RAC2	NM_175792	ENSG00000128340	ENSMUSG00000033220	chr5	75905210	75920542
GLEAN_04048	MRPS35	NM_001075619	ENSG00000061794	ENSMUSG00000040112	chr5	76161300	76204740
GLEAN_11390	PKP2	NM_001083729	ENSG00000057294	ENSMUSG00000041957	chr5	77116551	77196298
GLEAN_11389	DNM1L	NM_001046494	ENSG00000087470	ENSMUSG00000022789	chr5	77260286	77299137
GLEAN_20319	ERGIC2	NM_001075563	ENSG00000087502	ENSMUSG00000030304	chr5	79724152	79757007
GLEAN_06027	SCARB2	NM_001102153	ENSG00000138760	ENSMUSG00000029426	chr6	91216762	91296495
GLEAN_18757	PROM1	NM_174337	ENSG00000007062	ENSMUSG00000029086	chr6	104791002	104945880
GLEAN_11997	C4orf8	DV909832	ENSG00000125386	ENSMUSG00000037210	chr6	106928599	106981215
GLEAN_08943	CAMK2D	NM_001046333	ENSG00000145349	ENSMUSG00000053819	chr6	6968373	7292268
GLEAN_06471	PAPSS1	NM_001034210	ENSG00000138801	ENSMUSG00000028032	chr6	17072977	17185113
GLEAN_01743	SLC39A8	DV921787	ENSG00000138821	ENSMUSG00000053897	chr6	19503102	19584153
GLEAN_03378	_NONE_	Y17923	_NONE_	_NONE_	chr6	53061879	53269454
GLEAN_18057	FAM114A1	DV793303	ENSG00000197712	ENSMUSG00000029185	chr6	53965394	54020692
GLEAN_18051	RFC1	BC149466	ENSG00000035928	ENSMUSG00000029191	chr6	54364040	54426543
GLEAN_12892	KIT	AF263826	ENSG00000157404	ENSMUSG00000005672	chr6	64702757	64787824
GLEAN_22862	EXOC1	NM_001102484	ENSG00000090989	ENSMUSG00000036435	chr6	65883365	65929961
GLEAN_15110	USO1	NM_174845	ENSG00000138768	ENSMUSG00000029407	chr6	82955290	83035305
GLEAN_09316	RASGEF1B	NM_001083649	ENSG00000138670	ENSMUSG00000029333	chr6	87793223	87823125
GLEAN_17151	HNRPD	NM_001098064	ENSG00000138668	ENSMUSG00000000568	chr6	89639314	89654664
GLEAN_00045	_NONE_	BC118121	_NONE_	_NONE_	chr6	91346840	91367278
GLEAN_00048	SCD5	NM_001076945	_NONE_	_NONE_	chr6	91455223	91632803
GLEAN_04558	AFF1	BC151641	ENSG00000172493	ENSMUSG00000029313	chr6	94805806	94941673
GLEAN_09670	PCGF3	NM_001046567	ENSG00000185619	ENSMUSG00000033623	chr6	103409162	103432593
GLEAN_12658	_NONE_	NM_001080225	_NONE_	_NONE_	chr6	107606033	107619520
GLEAN_05745	QDPR	NM_001076492	ENSG00000151552	ENSMUSG00000015806	chr6	110222716	110232690
GLEAN_08937	_NONE_	NM_001040516	_NONE_	_NONE_	chr6	6596098	6596380
GLEAN_23759	SEC24D	DV786749	ENSG00000150961	ENSMUSG00000039234	chr6	11285502	11397352
GLEAN_05519	C4orf31	BC149407	ENSG00000173376	ENSMUSG00000049001	chr6	11992812	12003011
GLEAN_22493	ADIPOQ	BC149007	ENSG00000145390	ENSMUSG00000039701	chr6	12373178	12411510
GLEAN_06453	NOLA1	NM_001035303	ENSG00000109534	ENSMUSG00000028010	chr6	15181066	15187847
GLEAN_06448	HADH	NM_001046334	ENSG00000138796	ENSMUSG00000027984	chr6	16792021	16834632
GLEAN_01736	BDH2	NM_001034488	ENSG00000164039	ENSMUSG00000028167	chr6	18837551	18861307
GLEAN_01740	UBE2D3	NM_001075135	ENSG00000109332	ENSMUSG00000078578	chr6	19100083	19125550
GLEAN_22838	ADH5	NM_001034249	ENSG00000197894	ENSMUSG00000028138	chr6	21276823	21291519
GLEAN_24025	MAP2K1IP1	NM_001075982	ENSG00000109270	ENSMUSG00000059039	chr6	26846259	26856321
GLEAN_24023	H2AFZ	NM_174809	ENSG00000164032	ENSMUSG00000037894	chr6	26904740	26907476
GLEAN_18926	INTS12	NM_001075753	ENSG00000138785	ENSMUSG00000028016	chr6	27101278	27114519
GLEAN_09891	HERC6	CO888404	ENSG00000138642	ENSMUSG00000029798	chr6	33327235	33384281
GLEAN_09897	PPM1K	NM_001046474	ENSG00000163644	ENSMUSG00000037826	chr6	33473221	33486167
GLEAN_09899	ABCG2	NM_001037478	ENSG00000118777	ENSMUSG00000029802	chr6	33575414	33620244
GLEAN_09889	SPP1	NM_174187	ENSG00000118785	ENSMUSG00000029304	chr6	33710728	33716106
GLEAN_05786	LAP3	NM_174098	ENSG00000002549	ENSMUSG00000039682	chr6	34165418	34190417
GLEAN_25717	DHX15	NM_001098018	ENSG00000109606	ENSMUSG00000029169	chr6	41889140	41942528
GLEAN_18052	TMEM156	NM_001083469	ENSG00000121895	ENSMUSG00000037913	chr6	54046887	54089433
GLEAN_18060	WDR19	DV916396	ENSG00000157796	ENSMUSG00000037890	chr6	54282195	54354843
GLEAN_12482	_NONE_	NM_001024469	_NONE_	_NONE_	chr6	54507744	54512463
GLEAN_16855	GNPDA2	NM_001075356	ENSG00000163281	ENSMUSG00000029209	chr6	58329046	58354719
GLEAN_23988	NPAL1	CR849421	ENSG00000163293	ENSMUSG00000067219	chr6	60567457	60594531
GLEAN_12207	OCIAD2	NM_001034258	ENSG00000145247	ENSMUSG00000029153	chr6	61697311	61705546
GLEAN_02210	OCIAD1	NM_001015648	ENSG00000109180	ENSMUSG00000029152	chr6	64147736	64168341
GLEAN_24828	_NONE_	NM_001078048	_NONE_	_NONE_	chr6	64241974	64267948
GLEAN_22867	PAICS	NM_205813	ENSG00000128050	ENSMUSG00000029247	chr6	66430268	66449058
GLEAN_22868	SRP72	DV891567	ENSG00000174780	ENSMUSG00000036323	chr6	66453939	66479062
GLEAN_22875	POLR2B	NM_001099082	ENSG00000047315	ENSMUSG00000029250	chr6	67048663	67092330
GLEAN_07141	_NONE_	DV879961	_NONE_	_NONE_	chr6	78447688	78448660
GLEAN_07133	_NONE_	EE932370	_NONE_	_NONE_	chr6	78905813	78940819
GLEAN_22128	CSN3	NM_174294	_NONE_	_NONE_	chr6	79528410	79536910
GLEAN_22126	CSN1S2	NM_174528	_NONE_	_NONE_	chr6	79637997	79649945
GLEAN_22133	CSN2	NM_181008	ENSG00000135222	ENSMUSG00000063157	chr6	79724417	79730688
GLEAN_22124	CSN1S1	NM_181029	_NONE_	_NONE_	chr6	79753501	79767759
GLEAN_23099	IGJ	NM_175773	ENSG00000132465	ENSMUSG00000067149	chr6	80296414	80305081
GLEAN_11473	_NONE_	NM_001045958	_NONE_	_NONE_	chr6	86309377	86309848
GLEAN_17148	ENOPH1	NM_001075875	ENSG00000145293	ENSMUSG00000029326	chr6	89544715	89582107
GLEAN_17150	HNRPDL	NM_001083725	ENSG00000152795	ENSMUSG00000029328	chr6	89583264	89586907
GLEAN_06024	CCNI	NM_001083373	ENSG00000118816	ENSMUSG00000063015	chr6	90399722	90431639
GLEAN_14997	UBE2I	BC146107	ENSG00000103275	ENSMUSG00000015120	chr6	92111567	92111999
GLEAN_20427	HPSE	NM_174082	ENSG00000173083	ENSMUSG00000035273	chr6	93489589	93535969
GLEAN_09673	ATP5I	NM_176639	ENSG00000169020	ENSMUSG00000050856	chr6	103553390	103554847
GLEAN_07151	CPEB2	DY043762	ENSG00000137449	ENSMUSG00000039782	chr6	105057505	105117710
GLEAN_11980	DGKQ	CR850360	ENSG00000145214	ENSMUSG00000004815	chr6	105383059	105393326
GLEAN_11983	IDUA	EH174496	ENSG00000127415	ENSMUSG00000033540	chr6	105404771	105418888
GLEAN_11975	CTBP1	BT030570	ENSG00000159692	ENSMUSG00000037373	chr6	105569951	105585560
GLEAN_11967	MXD4	NM_001076256	ENSG00000123933	ENSMUSG00000037235	chr6	106569227	106582020
GLEAN_12659	_NONE_	EE352282	_NONE_	_NONE_	chr6	107516062	107541102
GLEAN_15383	_NONE_	EH203404	_NONE_	_NONE_	chr6	109635102	109636110
GLEAN_15389	CCDC96	NM_001103314	ENSG00000173013	ENSMUSG00000050677	chr6	109644136	109651408
GLEAN_19770	_NONE_	NM_001076492	_NONE_	_NONE_	chr6	109883847	109888239
GLEAN_20312	HISPPD1	BC120347	ENSG00000145725	ENSMUSG00000040648	chr7	92210588	92283770
GLEAN_19238	NDST1	DV875870	ENSG00000070614	ENSMUSG00000054008	chr7	57885277	57939318
GLEAN_14209	THG1L	NM_001080233	ENSG00000113272	ENSMUSG00000011254	chr7	64093448	64099039
GLEAN_01211	_NONE_	NM_001114511	_NONE_	_NONE_	chr7	75604148	75690851
GLEAN_01212	XRCC4	NM_001081615	ENSG00000152422	ENSMUSG00000021615	chr7	75720521	75996336
GLEAN_07320	RHOBTB3	EE229272	ENSG00000164292	ENSMUSG00000021589	chr7	87275745	87326965
GLEAN_02303	CHD1	DV887533	ENSG00000153922	ENSMUSG00000023852	chr7	88409458	88480059
GLEAN_20311	PAM	NM_173948	ENSG00000145730	ENSMUSG00000026335	chr7	91964272	92144114
GLEAN_04697	ADRB2	NM_174231	ENSG00000169252	ENSMUSG00000045730	chr7	56142491	56143748
GLEAN_19222	CSNK1A1	NM_174711	_NONE_	_NONE_	chr7	56893594	56934969
GLEAN_19219	PDGFRB	BC120407	ENSG00000113721	ENSMUSG00000024620	chr7	57516680	57536258
GLEAN_19237	TCOF1	BC149187	ENSG00000070814	ENSMUSG00000024613	chr7	57748949	57787128
GLEAN_19216	CD74	NM_001034735	ENSG00000019582	ENSMUSG00000024610	chr7	57789453	57796185
GLEAN_19215	RPS14	NM_001077830	ENSG00000164587	ENSMUSG00000024608	chr7	57815056	57842772
GLEAN_21215	TNIP1	NM_001024554	ENSG00000145901	ENSMUSG00000020400	chr7	58374358	58402453
GLEAN_23858	SPARC	NM_174464	ENSG00000113140	ENSMUSG00000018593	chr7	59009770	59020332
GLEAN_23862	G3BP1	NM_001037611	ENSG00000145907	ENSMUSG00000018583	chr7	59122718	59138672
GLEAN_20938	GEMIN5	DV842918	ENSG00000082516	ENSMUSG00000037275	chr7	61354490	61393748
GLEAN_15158	C5orf3	NM_001038077	ENSG00000055147	ENSMUSG00000020523	chr7	62164921	62193923
GLEAN_14217	HAVCR2	NM_001077105	ENSG00000135077	ENSMUSG00000020399	chr7	64618867	64634148
GLEAN_14195	RNF145	NM_001102168	ENSG00000145860	ENSMUSG00000019189	chr7	64767070	64822224
GLEAN_26359	CCNG1	NM_001013364	ENSG00000113328	ENSMUSG00000020326	chr7	67130820	67134452
GLEAN_11539	TTC1	NM_001034217	ENSG00000113312	ENSMUSG00000041278	chr7	68210018	68257300
GLEAN_09698	CCNH	NM_001079788	ENSG00000134480	ENSMUSG00000021548	chr7	78793954	78824201
GLEAN_21957	RIOK2	BC112494	ENSG00000058729	ENSMUSG00000023846	chr7	84852866	84874397
GLEAN_21954	_NONE_	NM_001075628	_NONE_	_NONE_	chr7	85124806	85173068
GLEAN_21960	IDBG_34697	NM_001102003	ENSG00000164307	ENSMUSG00000021583	chr7	85287937	85317897
GLEAN_07319	ELL2	EH176147	ENSG00000118985	ENSMUSG00000001542	chr7	87431328	87501750
GLEAN_04201	PJA2	NM_001100340	ENSG00000198961	ENSMUSG00000024083	chr7	98385200	98434523
GLEAN_10343	PREP	NM_174772	ENSG00000085377	ENSMUSG00000019849	chr9	37678306	37810792
GLEAN_21046	UTRN	EH176869	ENSG00000152818	ENSMUSG00000019820	chr9	74427111	74960300
GLEAN_10306	ARID1B	DV924919	ENSG00000049618	ENSMUSG00000069729	chr9	84612826	85253871
GLEAN_08761	REV3L	DV920061	ENSG00000009413	ENSMUSG00000019841	chr9	32867864	33044562
GLEAN_25263	FOXO3	DV919321	ENSG00000118689	ENSMUSG00000048756	chr9	35030635	35128143
GLEAN_25262	LACE1	EE365726	ENSG00000135537	ENSMUSG00000038302	chr9	35164112	35359019
GLEAN_25264	SNX3	NM_001079778	ENSG00000112335	ENSMUSG00000019804	chr9	35379031	35425439
GLEAN_01169	RRAGD	FE017193	ENSG00000025039	ENSMUSG00000028278	chr9	62754967	62789715
GLEAN_10822	STX7	NM_001077864	ENSG00000079950	ENSMUSG00000019998	chr9	63545511	63590975
GLEAN_09413	HBS1L	NM_001046498	ENSG00000112339	ENSMUSG00000019977	chr9	65367340	65451707
GLEAN_12742	MAP3K5	EE361259	ENSG00000197442	ENSMUSG00000071369	chr9	70836035	70938708
GLEAN_21040	PHACTR2	EE937635	ENSG00000112419	ENSMUSG00000062866	chr9	73900811	73986411
GLEAN_16878	C6orf98	NM_001102479	ENSG00000131018	ENSMUSG00000019769	chr9	81855140	82152647
GLEAN_08749	_NONE_	BC114200	_NONE_	_NONE_	chr9	32858561	32859032
GLEAN_08763	_NONE_	NM_001076324	_NONE_	_NONE_	chr9	33691339	33751257
GLEAN_10185	ZBTB24	DV892194	ENSG00000112365	ENSMUSG00000019826	chr9	34661715	34669531
GLEAN_10176	SMPD2	NM_001075383	ENSG00000135587	ENSMUSG00000019822	chr9	34690983	34693776
GLEAN_25253	_NONE_	BC102833	_NONE_	_NONE_	chr9	36577714	36577948
GLEAN_25252	_NONE_	BC102833	_NONE_	_NONE_	chr9	36582285	36585291
GLEAN_25250	AIM1	DV895734	ENSG00000112297	ENSMUSG00000019866	chr9	37042321	37092990
GLEAN_01140	SFRS18	NM_001078097	ENSG00000132424	ENSMUSG00000028248	chr9	43662748	43677876
GLEAN_20548	RARS2	NM_001075878	ENSG00000146282	ENSMUSG00000028292	chr9	53388452	53443535
GLEAN_04576	NT5E	NM_174129	ENSG00000135318	ENSMUSG00000032420	chr9	56756104	56827530
GLEAN_03344	GK	NM_001075236	ENSG00000198814	ENSMUSG00000025059	chr9	57691776	57765737
GLEAN_19626	L3MBTL3	NM_001076871	ENSG00000198945	ENSMUSG00000039089	chr9	59638512	59719219
GLEAN_15380	MED23	DV930703	ENSG00000112282	ENSMUSG00000019984	chr9	60832435	60874973
GLEAN_01163	MAP3K7	NM_001081595	ENSG00000135341	ENSMUSG00000028284	chr9	61680786	61734087
GLEAN_25569	CTGF	NM_174030	ENSG00000118523	ENSMUSG00000019997	chr9	63258051	63260032
GLEAN_21996	RPS12	NM_001014387	ENSG00000112306	ENSMUSG00000061983	chr9	64015115	64018392
GLEAN_07594	PEX7	NM_001076890	ENSG00000112357	ENSMUSG00000020003	chr9	67401211	67477999
GLEAN_07588	PERP	NM_001034350	ENSG00000112378	ENSMUSG00000019851	chr9	68511906	68524808
GLEAN_07600	HEBP2	BC114876	ENSG00000051620	ENSMUSG00000019853	chr9	68788490	68794475
GLEAN_07584	CITED2	NM_001075819	ENSG00000164442	ENSMUSG00000039910	chr9	69698956	69699778
GLEAN_21035	PLAGL1	NM_001103289	ENSG00000118495	ENSMUSG00000019817	chr9	74076005	74080918
GLEAN_21198	MAP3K7IP2	EE372912	ENSG00000055208	ENSMUSG00000015755	chr9	78933253	78972266
GLEAN_21194	KATNA1	BC111211	ENSG00000186625	ENSMUSG00000019794	chr9	79138645	79164774
GLEAN_13302	_NONE_	EE377064	_NONE_	_NONE_	chr9	81672086	81705697
GLEAN_18217	MTRF1L	NM_001046378	ENSG00000112031	ENSMUSG00000019774	chr9	82249744	82255636
GLEAN_10300	_NONE_	DV783860	_NONE_	_NONE_	chr9	82854965	82857794
GLEAN_05269	_NONE_	NM_001034406	_NONE_	_NONE_	chr10	88711090	88749264
GLEAN_10608	SPG11	BC134750	ENSG00000104133	ENSMUSG00000033396	chr10	91356062	91432726
GLEAN_10618	PSMC1	NM_001014855	ENSG00000100764	ENSMUSG00000021178	chr10	90272502	90284891
GLEAN_10619	_NONE_	BC123890	_NONE_	_NONE_	chr10	90368770	90414026
GLEAN_10623	EIF3J	NM_001076143	ENSG00000104131	ENSMUSG00000027236	chr10	91336078	91354064
GLEAN_10624	B2M	NM_173893	_NONE_	_NONE_	chr10	91476994	91483062
GLEAN_10625	_NONE_	AY911322	_NONE_	_NONE_	chr10	91497940	91502606
GLEAN_12109	ARRDC1	NM_001080365	ENSG00000197070	ENSMUSG00000026972	chr11	100657843	100665079
GLEAN_17797	STRBP	NM_001075739	ENSG00000165209	ENSMUSG00000026915	chr11	88975494	89034391
GLEAN_06379	GOLGA2	BC103146	ENSG00000167110	ENSMUSG00000002546	chr11	91609918	91625984
GLEAN_09206	MAPKAP1	NM_001081603	ENSG00000119487	ENSMUSG00000038696	chr11	91939700	92143408
GLEAN_24015	RALGPS1	DV817087	ENSG00000136828	ENSMUSG00000038831	chr11	93451861	93654944
GLEAN_24016	_NONE_	NM_001077872	_NONE_	_NONE_	chr11	93683872	93770104
GLEAN_24017	GARNL3	NM_001077872	ENSG00000136895	ENSMUSG00000038860	chr11	93813813	93876370
GLEAN_26477	LRC8A	NM_001076807	ENSG00000136802	ENSMUSG00000007476	chr11	94894799	94902109
GLEAN_19499	ASS	NM_173892	_NONE_	_NONE_	chr11	96305791	96349901
GLEAN_09174	_NONE_	NM_001101978	_NONE_	_NONE_	chr11	98138941	98181413
GLEAN_03823	_NONE_	NM_001040520	_NONE_	_NONE_	chr11	98302502	98305740
GLEAN_23259	QSOX2	EE354131	ENSG00000165661	ENSMUSG00000036327	chr11	99282409	99358579
GLEAN_23267	_NONE_	BC149035	_NONE_	_NONE_	chr11	99873367	99981088
GLEAN_09496	DDX1	NM_001075468	ENSG00000079785	ENSMUSG00000037149	chr11	80309304	80340990
GLEAN_24862	PDIA6	BC148886	ENSG00000143870	ENSMUSG00000020571	chr11	82081216	82103503
GLEAN_02268	NDUFA8	NM_175826	ENSG00000119421	ENSMUSG00000026895	chr11	88169326	88186736
GLEAN_02267	LHX6	EH168808	ENSG00000106852	ENSMUSG00000026890	chr11	88226118	88249710
GLEAN_17802	PDCL	NM_174759	ENSG00000136940	ENSMUSG00000009030	chr11	88680801	88685636
GLEAN_17827	NEK6	NM_001098988	ENSG00000119408	ENSMUSG00000026749	chr11	90105041	90146953
GLEAN_12735	_NONE_	NM_001034495	_NONE_	_NONE_	chr11	91013951	91018014
GLEAN_06376	_NONE_	NM_001075729	_NONE_	_NONE_	chr11	91510130	91524879
GLEAN_06378	TRUB2	NM_001110073	ENSG00000167112	ENSMUSG00000039826	chr11	91574658	91586091
GLEAN_06370	LCN2	DY146374	ENSG00000148346	ENSMUSG00000026822	chr11	91707905	91711617
GLEAN_24012	ZBTB43	NM_001024503	ENSG00000169155	ENSMUSG00000026788	chr11	93289904	93291401
GLEAN_24014	_NONE_	EV786494	_NONE_	_NONE_	chr11	93391375	93411090
GLEAN_24006	_NONE_	NM_205797	_NONE_	_NONE_	chr11	93910264	93915114
GLEAN_24005	_NONE_	NM_205797	_NONE_	_NONE_	chr11	93924771	93938861
GLEAN_12824	CDK9	NM_001014935	ENSG00000136807	ENSMUSG00000009555	chr11	94154826	94158622
GLEAN_26468	URM1	AV607229	ENSG00000167118	ENSMUSG00000069020	chr11	94421963	94436711
GLEAN_26471	GLE1L	NM_001034718	ENSG00000119392	ENSMUSG00000019715	chr11	94517223	94542503
GLEAN_26472	SPTAN1	NM_001114156	ENSG00000197694	ENSMUSG00000057738	chr11	94562394	94609971
GLEAN_26462	C9orf114	EH175019	ENSG00000198917	ENSMUSG00000039660	chr11	94748994	94756296
GLEAN_26458	SH3GLB2	NM_001076802	ENSG00000148341	ENSMUSG00000026860	chr11	94972621	94988836
GLEAN_26487	USP20	NM_001105333	ENSG00000136878	ENSMUSG00000026854	chr11	95737659	95767026
GLEAN_19502	EXOSC2	NM_001046561	ENSG00000130713	ENSMUSG00000039356	chr11	96519481	96527997
GLEAN_19490	UCK1	NM_001075792	ENSG00000130717	ENSMUSG00000002550	chr11	97183245	97187600
GLEAN_09175	TSC1	NM_001075992	ENSG00000165699	ENSMUSG00000026812	chr11	97983110	98014430
GLEAN_09173	GBGT1	NM_001076509	ENSG00000148288	ENSMUSG00000026829	chr11	98193860	98202385
GLEAN_23263	UBAC1	NM_001076281	ENSG00000130560	ENSMUSG00000036352	chr11	99565683	99584197
GLEAN_23256	LGB	NM_173929	_NONE_	_NONE_	chr11	99785685	99789772
GLEAN_23253	_NONE_	NM_001076509	_NONE_	_NONE_	chr11	99927342	99935866
GLEAN_11586	EDF1	NM_001035307	ENSG00000107223	ENSMUSG00000015092	chr11	100495406	100498857
GLEAN_12108	_NONE_	NM_001099365	_NONE_	_NONE_	chr11	100611483	100611891
GLEAN_14470	ABO	NM_001077926	ENSG00000175164	ENSMUSG00000015787	chr11	100897184	100914401
GLEAN_14471	_NONE_	BP111628	_NONE_	_NONE_	chr11	100958362	100958941
GLEAN_14472	_NONE_	AV596824	_NONE_	_NONE_	chr11	100959893	100961523
GLEAN_14473	_NONE_	AV610781	_NONE_	_NONE_	chr11	100962743	100963045
GLEAN_14476	SEC16A	DV893766	ENSG00000148396	ENSMUSG00000026924	chr11	101206986	101232038
GLEAN_04059	FBXL3	NM_001102246	ENSG00000005812	ENSMUSG00000022124	chr12	47974922	47988480
GLEAN_00584	_NONE_	NM_001014844	_NONE_	_NONE_	chr12	51779639	51780752
GLEAN_12070	CYHR1	NM_174694	ENSG00000204763	ENSMUSG00000053929	chr14	259683	262582
GLEAN_07967	KHDRBS3	NM_001083512	ENSG00000131773	ENSMUSG00000022332	chr14	1514998	1658334
GLEAN_15012	FBXO32	NM_001046155	ENSG00000156804	ENSMUSG00000022358	chr14	14398637	14430325
GLEAN_02291	LYN	DQ125489	ENSG00000147507	ENSMUSG00000042228	chr14	22929015	22976668
GLEAN_23966	OXR1	NM_001076148	ENSG00000164830	ENSMUSG00000022307	chr14	62237874	62308923
GLEAN_03150	STK3	NM_001079607	ENSG00000104375	ENSMUSG00000022329	chr14	64273169	64576590
GLEAN_17000	KIAA1429	BC148879	ENSG00000164944	ENSMUSG00000040720	chr14	69554874	69617990
GLEAN_12072	VPS28	NM_001035504	ENSG00000160948	ENSMUSG00000062381	chr14	279982	282593
GLEAN_12073	CPSF1	NM_174720	ENSG00000071894	ENSMUSG00000034022	chr14	396497	404619
GLEAN_12051	ADCK5	NM_001101110	ENSG00000173137	ENSMUSG00000022550	chr14	404801	418212
GLEAN_03296	OPLAH	NM_001001173	ENSG00000178814	ENSMUSG00000022562	chr14	478848	487874
GLEAN_03295	_NONE_	EE921684	_NONE_	_NONE_	chr14	489553	489847
GLEAN_03300	GPAA1	NM_001024529	ENSG00000197858	ENSMUSG00000022561	chr14	499535	502695
GLEAN_03301	CYC1	NM_001038090	ENSG00000179091	ENSMUSG00000022551	chr14	512896	515058
GLEAN_03302	MAF1	NM_001034424	ENSG00000179632	ENSMUSG00000022553	chr14	521726	523191
GLEAN_03305	C8orf30A	CK773449	ENSG00000179801	ENSMUSG00000022554	chr14	538235	539927
GLEAN_03308	HSF1	NM_001076809	ENSG00000185122	ENSMUSG00000022556	chr14	634453	639101
GLEAN_07041	_NONE_	CB420783	_NONE_	_NONE_	chr14	799829	810001
GLEAN_07043	PUF60	NM_001046133	ENSG00000179950	ENSMUSG00000002524	chr14	828139	840228
GLEAN_07044	SCRIB	NM_001046133	ENSG00000180900	ENSMUSG00000022568	chr14	840293	860505
GLEAN_07048	TSTA3	NM_001046139	ENSG00000104522	ENSMUSG00000022570	chr14	949169	952756
GLEAN_07050	EEF1D	BC105375	ENSG00000104529	ENSMUSG00000055762	chr14	971415	980149
GLEAN_07051	NAPRT1	NM_001098857	ENSG00000147813	ENSMUSG00000022574	chr14	981363	984452
GLEAN_07034	GSDMDC1	NM_001046160	ENSG00000104518	ENSMUSG00000022575	chr14	994711	998582
GLEAN_09067	_NONE_	DY109446	_NONE_	_NONE_	chr14	3239151	3247238
GLEAN_20352	_NONE_	EE934024	_NONE_	_NONE_	chr14	7307960	7330831
GLEAN_20354	NDRG1	NM_001035009	ENSG00000104419	ENSMUSG00000005125	chr14	7532084	7574504
GLEAN_15296	PHF20L1	NM_001082432	ENSG00000129292	ENSMUSG00000072501	chr14	8130639	8206170
GLEAN_15016	DERL1	NM_205789	ENSG00000136986	ENSMUSG00000022365	chr14	14847687	14870716
GLEAN_15002	ZHX2	EE344563	ENSG00000178764	ENSMUSG00000071757	chr14	14923501	14926018
GLEAN_00077	NDUFB9	NM_175783	ENSG00000147684	ENSMUSG00000022354	chr14	18685174	18692241
GLEAN_00091	TATDN1	NM_001075402	ENSG00000147687	ENSMUSG00000050891	chr14	18692361	18723731
GLEAN_00076	RNF139	DN278518	ENSG00000170881	ENSMUSG00000037075	chr14	18724669	18726484
GLEAN_06241	RB1CC1	NM_001114155	ENSG00000023287	ENSMUSG00000025907	chr14	19939791	19967745
GLEAN_06236	LYPLA1	NM_001034688	ENSG00000120992	ENSMUSG00000025903	chr14	20501762	20518026
GLEAN_16910	_NONE_	NM_174267	_NONE_	_NONE_	chr14	21009207	21009801
GLEAN_16901	_NONE_	EE233651	_NONE_	_NONE_	chr14	21810008	21811704
GLEAN_02299	RPS20	NM_001034438	ENSG00000008988	ENSMUSG00000028234	chr14	22893061	22894193
GLEAN_16650	FZD6	AY624571	ENSG00000164930	ENSMUSG00000022297	chr14	59456148	59489890
GLEAN_16648	ATP6V1C1	NM_176676	ENSG00000155097	ENSMUSG00000022295	chr14	59689352	59713812
GLEAN_03151	NPAL2	BC149098	ENSG00000104361	ENSMUSG00000038879	chr14	64752593	64843086
GLEAN_03134	LAPTM4B	NM_205802	ENSG00000104341	ENSMUSG00000022257	chr14	65171807	65232993
GLEAN_03133	MTDH	NM_001046038	ENSG00000147649	ENSMUSG00000022255	chr14	65303740	65356243
GLEAN_03090	_NONE_	AV591430	_NONE_	_NONE_	chr14	66345996	66346467
GLEAN_03091	_NONE_	EV667785	_NONE_	_NONE_	chr14	66394871	66395345
GLEAN_16992	RBM35A	EE356176	ENSG00000104413	ENSMUSG00000040728	chr14	69410021	69457551
GLEAN_09969	MED13L	DN521160	ENSG00000123066	ENSMUSG00000018076	chr17	56319991	56596582
GLEAN_04411	RASAL1	EH182759	ENSG00000111344	ENSMUSG00000029602	chr17	60527949	60559724
GLEAN_02657	RNF10	NM_001076869	ENSG00000022840	ENSMUSG00000041740	chr17	61588192	61620514
GLEAN_02652	CCDC64	DT815789	ENSG00000135127	ENSMUSG00000041609	chr17	61966413	62045384
GLEAN_02671	ALDH2	NM_001075367	ENSG00000111275	ENSMUSG00000029455	chr17	62112439	62137494
GLEAN_26511	C12orf43	NM_001031753	ENSG00000157895	ENSMUSG00000029559	chr17	57743611	57752806
GLEAN_26518	_NONE_	BC142339	_NONE_	_NONE_	chr17	57815820	57820317
GLEAN_26520	GLTP	NM_175799	ENSG00000139433	ENSMUSG00000011884	chr17	57936366	57957724
GLEAN_26505	MVK	NM_001015528	ENSG00000110921	ENSMUSG00000041939	chr17	58168652	58185770
GLEAN_26501	UNG	NM_001075513	ENSG00000076248	ENSMUSG00000029591	chr17	58523634	58533360
GLEAN_04412	IDBG_58773	NM_001046170	ENSG00000151176	ENSMUSG00000029598	chr17	60444429	60466014
GLEAN_04419	DTX1	BC116003	ENSG00000135144	ENSMUSG00000029603	chr17	60488813	60525303
GLEAN_04410	DDX54	DV884804	ENSG00000123064	ENSMUSG00000029599	chr17	60579028	60596328
GLEAN_14440	_NONE_	NM_001031756	_NONE_	_NONE_	chr17	61036155	61040048
GLEAN_14439	TRAFD1	NM_001014908	ENSG00000135148	ENSMUSG00000042726	chr17	61226007	61240471
GLEAN_14438	ERP29	NM_001076271	ENSG00000089248	ENSMUSG00000029616	chr17	61332323	61339343
GLEAN_13217	MAPKAPK5	DT834330	ENSG00000089022	ENSMUSG00000029454	chr17	61440749	61470649
GLEAN_02661	COQ5	NM_001075984	ENSG00000110871	ENSMUSG00000041733	chr17	61624265	61640836
GLEAN_02663	TRIAP1	NM_001079776	ENSG00000170855	ENSMUSG00000029535	chr17	61688218	61689579
GLEAN_02654	_NONE_	NM_001077831	_NONE_	_NONE_	chr17	61691885	61693505
GLEAN_02668	RPLP0	NM_001012682	ENSG00000089157	ENSMUSG00000067274	chr17	61876082	61879731
GLEAN_25048	TFIP11	NM_001046030	ENSG00000100109	ENSMUSG00000029345	chr17	63891321	63906153
GLEAN_25047	TPST2	NM_001035429	ENSG00000128294	ENSMUSG00000029344	chr17	63917299	63944529
GLEAN_17718	ATP6V0D1	NM_174505	ENSG00000159720	ENSMUSG00000013160	chr18	32230509	32269346
GLEAN_20407	FTO	NM_001098142	ENSG00000140718	ENSMUSG00000055932	chr18	27529132	27605247
GLEAN_17738	TK2	EE335318	ENSG00000166548	ENSMUSG00000035824	chr18	31431483	31455886
GLEAN_17745	CMTM3	NM_001099399	ENSG00000140931	ENSMUSG00000031875	chr18	31532012	31537964
GLEAN_17732	RRAD	NM_001045913	ENSG00000166592	ENSMUSG00000031880	chr18	31805932	31808407
GLEAN_17724	FHOD1	EE332707	ENSG00000135723	ENSMUSG00000014778	chr18	32037260	32053248
GLEAN_17764	FAM65A	DV907953	ENSG00000039523	ENSMUSG00000038604	chr18	32306767	32314878
GLEAN_17765	_NONE_	AW484220	_NONE_	_NONE_	chr18	32315184	32316175
GLEAN_17714	GFOD2	NM_001014863	ENSG00000141098	ENSMUSG00000013150	chr18	32410110	32420341
GLEAN_17772	NUTF2	NM_001037624	ENSG00000102898	ENSMUSG00000008450	chr18	32550293	32554096
GLEAN_17773	EDC4	BC148932	ENSG00000038358	ENSMUSG00000036270	chr18	32556568	32567162
GLEAN_17710	PSMB10	NM_001034040	ENSG00000205220	ENSMUSG00000031897	chr18	32603247	32605644
GLEAN_17708	SLC12A4	DV815633	ENSG00000124067	ENSMUSG00000017765	chr18	32611140	32632447
GLEAN_17784	TMCO7	DV789892	ENSG00000103047	ENSMUSG00000041949	chr18	33305332	33413623
GLEAN_17786	_NONE_	DV893454	_NONE_	_NONE_	chr18	33444545	33489197
GLEAN_17790	VPS4A	NM_001046615	ENSG00000132612	ENSMUSG00000031913	chr18	33642452	33652293
GLEAN_17697	COG8	NM_001077067	ENSG00000213380	ENSMUSG00000031916	chr18	33658357	33665056
GLEAN_20276	NOB1	NM_183083	ENSG00000141101	ENSMUSG00000003848	chr18	33999946	34009201
GLEAN_23082	DHODH	NM_001015650	ENSG00000102967	ENSMUSG00000031730	chr18	35711933	35724402
GLEAN_23081	KIAA0174	NM_001034335	ENSG00000182149	ENSMUSG00000031729	chr18	35807777	35821779
GLEAN_23089	AP1G1	BC153861	ENSG00000166747	ENSMUSG00000031731	chr18	35933886	35988949
GLEAN_16694	SLC35B1	NM_181338	ENSG00000121073	ENSMUSG00000020873	chr19	35648802	35655436
GLEAN_20986	UTP18	NM_001098879	ENSG00000011260	ENSMUSG00000054079	chr19	34954414	35011314
GLEAN_19200	_NONE_	NM_001076925	_NONE_	_NONE_	chr19	35103618	35141394
GLEAN_16680	CALCOCO2	NM_174400	ENSG00000136436	ENSMUSG00000006056	chr19	36428033	36443335
GLEAN_16719	_NONE_	DN536370	_NONE_	_NONE_	chr19	37319172	37362802
GLEAN_26824	PSMB3	NM_001034596	ENSG00000108294	ENSMUSG00000069744	chr19	38922389	38931730
GLEAN_21309	JUP	NM_001004024	ENSG00000173801	ENSMUSG00000001552	chr19	41671083	41684099
GLEAN_12862	VAT1	BC148900	ENSG00000108828	ENSMUSG00000034993	chr19	44563612	44568907
GLEAN_06598	_NONE_	EE226156	_NONE_	_NONE_	chr19	46299515	46444597
GLEAN_06579	PECAM1	NM_174571	ENSG00000198802	ENSMUSG00000020717	chr19	47933139	47994456
GLEAN_15025	_NONE_	NM_001102326	_NONE_	_NONE_	chr19	50068000	50069996
GLEAN_08439	GRB2	NM_001034630	ENSG00000177885	ENSMUSG00000059923	chr19	54288964	54411215
GLEAN_14692	_NONE_	FE012119	_NONE_	_NONE_	chr19	55300326	55371338
GLEAN_04501	SLC39A11	NM_001076390	ENSG00000133195	ENSMUSG00000041654	chr19	58408053	58691352
GLEAN_23241	PRKCA	NM_174435	ENSG00000154229	ENSMUSG00000050965	chr19	62566249	62875990
GLEAN_20991	USP22	EE333442	ENSG00000124422	ENSMUSG00000042506	chr19	34622317	34638074
GLEAN_21029	DHRS7B	NM_001035343	ENSG00000109016	ENSMUSG00000042569	chr19	34660630	34711201
GLEAN_19199	_NONE_	NM_001077075	_NONE_	_NONE_	chr19	35191844	35192753
GLEAN_19198	SPAG9	NM_001076925	ENSG00000008294	ENSMUSG00000020859	chr19	35284769	35318720
GLEAN_16696	SPOP	NM_001075936	ENSG00000121067	ENSMUSG00000057522	chr19	35733831	35754161
GLEAN_16697	PHB	NM_001034572	ENSG00000167085	ENSMUSG00000038845	chr19	35943211	35952384
GLEAN_16703	SNF8	NM_001075211	ENSG00000159210	ENSMUSG00000006058	chr19	36335721	36343050
GLEAN_16675	CDK5RAP3	NM_001075399	ENSG00000108465	ENSMUSG00000018669	chr19	37238955	37248048
GLEAN_16718	ATAD4	NM_001034794	ENSG00000167183	ENSMUSG00000047040	chr19	37268857	37269160
GLEAN_16722	MRPL10	BC104520	ENSG00000159111	ENSMUSG00000001445	chr19	37416767	37421851
GLEAN_02059	TOB1	BC111303	ENSG00000141232	ENSMUSG00000037573	chr19	37583788	37584814
GLEAN_02050	IDBG_58542	NM_001078112	ENSG00000167107	ENSMUSG00000076435	chr19	37940136	37975720
GLEAN_02063	LRRC59	NM_001034578	ENSG00000108829	ENSMUSG00000020869	chr19	37988467	37999706
GLEAN_26814	NPEPPS	EE348432	ENSG00000141279	ENSMUSG00000001441	chr19	38405643	38508453
GLEAN_26808	CCDC49	NM_001105359	ENSG00000108296	ENSMUSG00000018541	chr19	38961779	38981345
GLEAN_26806	RPL23	NM_001035014	ENSG00000125691	ENSMUSG00000071415	chr19	39017075	39021366
GLEAN_26827	RPL19	NM_001040516	ENSG00000108298	ENSMUSG00000017404	chr19	39289631	39292911
GLEAN_26799	FBXL20	NM_001035096	ENSG00000108306	ENSMUSG00000020883	chr19	39339298	39437302
GLEAN_26832	STARD3	CR453537	ENSG00000131748	ENSMUSG00000018167	chr19	39622510	39633685
GLEAN_26833	TCAP	NM_001014915	ENSG00000173991	ENSMUSG00000007877	chr19	39635918	39636647
GLEAN_09581	PSMD3	NM_001045900	ENSG00000108344	ENSMUSG00000017221	chr19	40942926	40955613
GLEAN_09645	ORMDL3	NM_001076367	ENSG00000172057	ENSMUSG00000038150	chr19	41006995	41008565
GLEAN_21317	KRT15	BC118284	ENSG00000171346	ENSMUSG00000054146	chr19	41429367	41433810
GLEAN_21316	KRT19	NM_001015600	ENSG00000171345	ENSMUSG00000020911	chr19	41439298	41442943
GLEAN_21312	KRT17	NM_001105322	ENSG00000186831	ENSMUSG00000035557	chr19	41543421	41548725
GLEAN_21328	EIF1	NM_001014884	ENSG00000173812	ENSMUSG00000035530	chr19	41616041	41617662
GLEAN_21307	NT5C3L	NM_001075515	ENSG00000141698	ENSMUSG00000017176	chr19	41723713	41731143
GLEAN_21333	CNP	NM_180993	ENSG00000173786	ENSMUSG00000006782	chr19	41838781	41844878
GLEAN_03776	HDAC5	BC111337	ENSG00000108840	ENSMUSG00000008855	chr19	42468086	42499194
GLEAN_03793	TMUB2	NM_001046534	ENSG00000168591	ENSMUSG00000034757	chr19	42561663	42562714
GLEAN_03772	SLC25A39	NM_001075415	ENSG00000013306	ENSMUSG00000018677	chr19	42681611	42684750
GLEAN_03795	GRN	NM_001077014	ENSG00000030582	ENSMUSG00000034708	chr19	42703952	42710687
GLEAN_03769	GPATCH8	DT816894	ENSG00000186566	ENSMUSG00000034621	chr19	42746618	42839397
GLEAN_03766	EFTUD2	NM_001083396	ENSG00000108883	ENSMUSG00000020929	chr19	43141221	43174339
GLEAN_03803	NMT1	NM_177504	ENSG00000136448	ENSMUSG00000020936	chr19	43319514	43349757
GLEAN_03805	HEXIM1	NM_001076181	ENSG00000186834	ENSMUSG00000048878	chr19	43388687	43389650
GLEAN_17381	RAB5C	NM_001034743	_NONE_	_NONE_	chr19	43654733	43658919
GLEAN_17378	GHDC	NM_001075703	ENSG00000167925	ENSMUSG00000017747	chr19	43702586	43705886
GLEAN_17389	MLX	NM_001035061	ENSG00000108788	ENSMUSG00000017801	chr19	44041903	44047902
GLEAN_17373	_NONE_	DV885784	_NONE_	_NONE_	chr19	44056068	44073809
GLEAN_17372	PLEKHH3	DT807686	ENSG00000068137	ENSMUSG00000035172	chr19	44123810	44131996
GLEAN_06539	RAMP2	NM_001098860	ENSG00000131477	ENSMUSG00000001240	chr19	44217654	44219196
GLEAN_06540	VPS25	NM_001015657	ENSG00000131475	ENSMUSG00000078656	chr19	44222964	44227170
GLEAN_06535	BECN1	NM_001033627	ENSG00000126581	ENSMUSG00000035086	chr19	44255327	44264980
GLEAN_12864	AARSD1	NM_001038073	ENSG00000108825	ENSMUSG00000075528	chr19	44511542	44520583
GLEAN_12863	_NONE_	BC122671	_NONE_	_NONE_	chr19	44524347	44529255
GLEAN_12873	IFI35	NM_001075462	ENSG00000068079	ENSMUSG00000010358	chr19	44548399	44561882
GLEAN_06607	MAP3K3	DV806497	ENSG00000198909	ENSMUSG00000020700	chr19	47328704	47382758
GLEAN_06589	CCDC47	NM_001035428	ENSG00000108588	ENSMUSG00000078622	chr19	47424859	47437033
GLEAN_06609	PSMC5	NM_174441	ENSG00000087191	ENSMUSG00000020708	chr19	47489206	47493702
GLEAN_06587	SMARCD2	DV921240	ENSG00000108604	ENSMUSG00000078619	chr19	47494693	47503088
GLEAN_06582	_NONE_	EF408738	_NONE_	_NONE_	chr19	47617581	47650141
GLEAN_06580	TEX2	NM_001101970	ENSG00000136478	ENSMUSG00000040548	chr19	47766584	47837106
GLEAN_06577	DDX5	BC103318	ENSG00000108654	ENSMUSG00000020719	chr19	48086802	48092756
GLEAN_03566	IDBG_73747	NM_001076399	ENSG00000141560	ENSMUSG00000039253	chr19	49536679	49543959
GLEAN_03574	WDR45L	NM_001075247	ENSG00000141580	ENSMUSG00000025173	chr19	49592927	49615684
GLEAN_03576	_NONE_	NM_001078087	_NONE_	_NONE_	chr19	49746233	49749944
GLEAN_15028	FASN	NM_001012669	ENSG00000169710	ENSMUSG00000025153	chr19	50207400	50329832
GLEAN_15029	DUS1L	NM_001078084	ENSG00000169718	ENSMUSG00000025155	chr19	50430377	50434597
GLEAN_15023	GPS1	NM_001102094	ENSG00000169727	ENSMUSG00000025156	chr19	50435451	50439316
GLEAN_15032	_NONE_	NM_001075891	_NONE_	_NONE_	chr19	50481151	50482938
GLEAN_11185	_NONE_	NM_001075891	_NONE_	_NONE_	chr19	50503769	50505537
GLEAN_11180	_NONE_	NM_001113724	_NONE_	_NONE_	chr19	50624899	50629479
GLEAN_11193	THOC4	NM_001035417	ENSG00000183684	ENSMUSG00000025134	chr19	50630266	50633745
GLEAN_11195	P4HB	NM_174135	ENSG00000185624	ENSMUSG00000025130	chr19	50664370	50673470
GLEAN_11178	SLC25A10	DV892210	ENSG00000183048	ENSMUSG00000025792	chr19	50743363	50749077
GLEAN_11204	ACTG	NM_001033618	_NONE_	_NONE_	chr19	50894222	50895825
GLEAN_11168	CHMP6	NM_001075457	ENSG00000176108	ENSMUSG00000025371	chr19	51303486	51309899
GLEAN_25998	USP36	EH168995	ENSG00000055483	ENSMUSG00000033909	chr19	52718868	52742812
GLEAN_26002	_NONE_	EE333123	_NONE_	_NONE_	chr19	53139486	53144996
GLEAN_08438	CASKIN2	DV921829	ENSG00000177303	ENSMUSG00000034471	chr19	54495781	54507361
GLEAN_08441	TSEN54	BC109982	ENSG00000182173	ENSMUSG00000020781	chr19	54510242	54516299
GLEAN_08446	SAP30BP	NM_001075627	ENSG00000161526	ENSMUSG00000020755	chr19	54622619	54656238
GLEAN_08435	_NONE_	BT025472	_NONE_	_NONE_	chr19	54716008	54716634
GLEAN_08430	MRPL38	NM_001035489	ENSG00000204316	ENSMUSG00000020775	chr19	54815246	54819560
GLEAN_08425	SRP68	BC150016	ENSG00000167881	ENSMUSG00000020780	chr19	54925008	54949136
GLEAN_08453	FAM100B	CK972235	ENSG00000185262	ENSMUSG00000050628	chr19	55092670	55097804
GLEAN_08420	_NONE_	NM_001076857	_NONE_	_NONE_	chr19	55129418	55154413
GLEAN_16797	PSCD1	EE372051	ENSG00000108669	ENSMUSG00000017132	chr19	55676965	55702585
GLEAN_03362	SFRS2	NM_001034318	ENSG00000161547	ENSMUSG00000034120	chr19	55833654	55834550
GLEAN_03360	IDBG_70048	EH163925	ENSG00000181038	ENSMUSG00000020815	chr19	55837083	55837698
GLEAN_03364	_NONE_	EE944861	_NONE_	_NONE_	chr19	55855583	55885911
GLEAN_03366	ST6GALNAC2	NM_001075533	ENSG00000070731	ENSMUSG00000057286	chr19	55970288	55988326
GLEAN_03368	RHBDF2	EV676484	ENSG00000129667	ENSMUSG00000020806	chr19	56058929	56067958
GLEAN_03355	PRPSAP1	NM_001076857	ENSG00000161542	ENSMUSG00000015869	chr19	56125254	56150690
GLEAN_14016	_NONE_	NM_174769	_NONE_	_NONE_	chr19	56286197	56293611
GLEAN_14021	NUP85	NM_001034387	ENSG00000125450	ENSMUSG00000020739	chr19	56310964	56338829
GLEAN_14014	MIF4GD	NM_001034732	ENSG00000125457	ENSMUSG00000020743	chr19	56357345	56359959
GLEAN_25327	KCTD2	EE941146	ENSG00000180901	ENSMUSG00000016940	chr19	56465962	56477973
GLEAN_25326	ICT1	NM_001034493	ENSG00000167862	ENSMUSG00000018858	chr19	56498846	56505902
GLEAN_18454	GPRC5C	BC110241	ENSG00000170412	ENSMUSG00000051043	chr19	57193073	57206119
GLEAN_14080	PRKAR1A	NM_001076358	ENSG00000108946	ENSMUSG00000020612	chr19	62402599	62413810
GLEAN_14074	FAM20A	CR849721	ENSG00000108950	ENSMUSG00000020614	chr19	62420182	62430842
GLEAN_24265	_NONE_	BC102850	_NONE_	_NONE_	chr20	30401678	30417698
GLEAN_13503	_NONE_	NM_001101163	_NONE_	_NONE_	chr20	31839064	31857465
GLEAN_07443	_NONE_	NM_001078058	_NONE_	_NONE_	chr20	59344543	59409502
GLEAN_10415	PPAP2A	NM_001080329	ENSG00000067113	ENSMUSG00000021759	chr20	24908707	25011206
GLEAN_13504	_NONE_	BC102850	_NONE_	_NONE_	chr20	31775450	31793466
GLEAN_13500	PAIP1	NM_001104971	ENSG00000172239	ENSMUSG00000025451	chr20	31983309	32010218
GLEAN_00641	BXDC2	NM_001034529	ENSG00000113460	ENSMUSG00000022247	chr20	38428732	38437400
GLEAN_11074	TARS	NM_001034370	ENSG00000113407	ENSMUSG00000022241	chr20	39495594	39518409
GLEAN_05322	FLJ20152	NM_001015672	ENSG00000154153	ENSMUSG00000022270	chr20	51707444	51757304
GLEAN_01495	MED10	NM_001034756	ENSG00000133398	ENSMUSG00000021598	chr20	62578126	62585744
GLEAN_22642	FANCI	DT895109	ENSG00000140525	ENSMUSG00000039187	chr21	20932281	20992382
GLEAN_22618	SEC11A	NM_174465	ENSG00000140612	ENSMUSG00000025724	chr21	22512956	22545460
GLEAN_22611	HOMER2	NM_001075467	ENSG00000103942	ENSMUSG00000025813	chr21	23297658	23387734
GLEAN_06315	EFTUD1	CR849754	ENSG00000140598	ENSMUSG00000038563	chr21	24942091	25051903
GLEAN_26758	IDBG_24254	NM_001035487	ENSG00000173517	ENSMUSG00000074305	chr21	30580634	30710109
GLEAN_17420	_NONE_	DV922514	_NONE_	_NONE_	chr21	20020545	20047922
GLEAN_17418	MFGE8	NM_176610	ENSG00000140545	ENSMUSG00000030605	chr21	20196622	20210991
GLEAN_22641	POLG	BC149810	ENSG00000140521	ENSMUSG00000039176	chr21	20992667	21008931
GLEAN_22634	AP3S2	NM_001075376	ENSG00000157823	ENSMUSG00000063801	chr21	21453107	21492716
GLEAN_22647	SEMA4B	CR849489	ENSG00000185033	ENSMUSG00000030539	chr21	21778215	21804823
GLEAN_22650	NGRN	NM_001045992	ENSG00000182768	ENSMUSG00000047084	chr21	21823694	21829257
GLEAN_22652	PRC1	NM_001076543	ENSG00000198901	ENSMUSG00000038943	chr21	21864170	21886089
GLEAN_22629	UNC45A	NM_001099072	ENSG00000140553	ENSMUSG00000030533	chr21	21902704	21916996
GLEAN_22627	FES	NM_001032300	ENSG00000182511	ENSMUSG00000053158	chr21	21956156	21967060
GLEAN_22616	IDBG_26450	NM_001099210	ENSG00000184779	ENSMUSG00000061787	chr21	23022044	23025408
GLEAN_19061	MRPS11	NM_001035078	ENSG00000181991	ENSMUSG00000030611	chr21	24098029	24108606
GLEAN_06321	MORF4	NM_001035448	ENSG00000185787	ENSMUSG00000062270	chr21	26122639	26139747
GLEAN_15126	_NONE_	CK947106	_NONE_	_NONE_	chr21	26739924	26740113
GLEAN_00632	MESDC2	NM_001034469	ENSG00000117899	ENSMUSG00000038503	chr21	27153372	27160813
GLEAN_00621	ZFAND6	NM_001034460	ENSG00000086666	ENSMUSG00000030629	chr21	27940862	27949473
GLEAN_09347	HMG20A	NM_001075637	ENSG00000140382	ENSMUSG00000032329	chr21	31345629	31369543
GLEAN_09343	SH3PX3	EE925721	ENSG00000173548	ENSMUSG00000032733	chr21	31865584	31873818
GLEAN_09350	SNUPN	NM_001038546	ENSG00000169371	ENSMUSG00000055334	chr21	31919978	31936518
GLEAN_09341	COMMD4	NM_001040597	ENSG00000140365	ENSMUSG00000032299	chr21	32131667	32136875
GLEAN_09358	SCAMP2	NM_001102170	ENSG00000140497	ENSMUSG00000040188	chr21	32538347	32562314
GLEAN_09334	CSK	NM_001075397	ENSG00000103653	ENSMUSG00000032312	chr21	32598162	32602295
GLEAN_09362	UBL7	NM_001015573	ENSG00000138629	ENSMUSG00000055720	chr21	32930892	32942738
GLEAN_25092	_NONE_	NM_001105509	_NONE_	_NONE_	chr21	33522717	33524675
GLEAN_25074	_NONE_	CR852127	_NONE_	_NONE_	chr21	33562626	33563355
GLEAN_13265	_NONE_	EE348695	_NONE_	_NONE_	chr21	35932860	35957272
GLEAN_13270	HECTD1	EE340047	ENSG00000092148	ENSMUSG00000035247	chr21	35959103	36015943
GLEAN_10854	GBF1	NM_001081600	ENSG00000107862	ENSMUSG00000025224	chr26	20969845	21080198
GLEAN_25163	FAM134C	DV885784	ENSG00000141699	ENSMUSG00000017802	chr26	29350139	29368163
GLEAN_00395	ACSL5	NM_001075650	ENSG00000197142	ENSMUSG00000024981	chr26	30400525	30429316
GLEAN_17305	CRTAC1	EW684538	ENSG00000095713	ENSMUSG00000042401	chr26	16343842	16494959
GLEAN_26281	LZTS2	NM_001098862	ENSG00000107816	ENSMUSG00000035342	chr26	20050675	20054609
GLEAN_00393	GPAM	NM_001012282	ENSG00000119927	ENSMUSG00000024978	chr26	30161676	30364511
GLEAN_00396	VTI1A	NM_001079792	ENSG00000151532	ENSMUSG00000024983	chr26	30449636	30558374
GLEAN_24612	SEC23IP	BC107537	ENSG00000107651	ENSMUSG00000055319	chr26	36820897	36854938
GLEAN_09755	TACC2	NM_001102159	ENSG00000138162	ENSMUSG00000030852	chr26	38838997	39046878
GLEAN_17323	PI4K2A	NM_001100316	ENSG00000043822	ENSMUSG00000025178	chr26	16143043	16167478
GLEAN_17307	_NONE_	NM_001034760	_NONE_	_NONE_	chr26	16171072	16172456
GLEAN_17325	ZFYVE27	NM_001017939	ENSG00000155256	ENSMUSG00000018820	chr26	16192574	16230249
GLEAN_17302	HPS1	NM_001075716	ENSG00000107521	ENSMUSG00000025188	chr26	16825857	16865463
GLEAN_06651	DNMBP	DN512047	ENSG00000107554	ENSMUSG00000025195	chr26	18427552	18473608
GLEAN_10829	ARL3	NM_001038567	ENSG00000138175	ENSMUSG00000025035	chr26	18691337	18723812
GLEAN_10859	ACTR1A	BC104517	ENSG00000138107	ENSMUSG00000025228	chr26	20877575	20892138
GLEAN_15947	_NONE_	NM_001038567	_NONE_	_NONE_	chr26	21462574	21468681
GLEAN_07795	COL17A1	NM_001101980	ENSG00000065618	ENSMUSG00000025064	chr26	22305829	22346932
GLEAN_25212	_NONE_	NM_001075214	_NONE_	_NONE_	chr26	22612164	22619965
GLEAN_25208	KIAA1754	NM_001101178	ENSG00000148841	ENSMUSG00000079254	chr26	22655400	22657071
GLEAN_25175	SHOC2	NM_001101943	ENSG00000108061	ENSMUSG00000024976	chr26	28711240	28774590
GLEAN_25181	_NONE_	NM_001035061	_NONE_	_NONE_	chr26	29335892	29341891
GLEAN_00392	ZDHHC6	NM_001046167	ENSG00000023041	ENSMUSG00000024982	chr26	30434679	30447725
GLEAN_06089	C10orf84	NM_001035052	ENSG00000165669	ENSMUSG00000057858	chr26	35471959	35497107
GLEAN_24608	FAM45A	NM_001076902	ENSG00000119979	ENSMUSG00000024993	chr26	36070649	36086809
GLEAN_24606	PRDX3	NM_174432	ENSG00000165672	ENSMUSG00000024997	chr26	36109751	36118259
GLEAN_24604	TIAL1	BC126842	ENSG00000151923	ENSMUSG00000030846	chr26	36516770	36535754
GLEAN_24614	BRWD2	NM_001101122	ENSG00000120008	ENSMUSG00000042055	chr26	37660872	37719244
GLEAN_09758	HTRA1	AF097707	ENSG00000166033	ENSMUSG00000006205	chr26	39220075	39276914
GLEAN_01564	CTBP2	NM_175712	ENSG00000175029	ENSMUSG00000030970	chr26	40397412	40431743
GLEAN_01573	BCCIP	NM_001046122	ENSG00000107949	ENSMUSG00000030983	chr26	41199768	41216135
GLEAN_01560	_NONE_	NM_001034406	_NONE_	_NONE_	chr26	41318289	41319746
GLEAN_11456	OAT	NM_001034240	ENSG00000065154	ENSMUSG00000030934	chr26	41665568	41677051
GLEAN_05382	TNKS	EE350323	ENSG00000173273	ENSMUSG00000031529	chr27	23963348	24119460
GLEAN_01012	ASAH1	NM_001075459	ENSG00000104763	ENSMUSG00000031591	chr27	17273479	17304558
GLEAN_01014	MTUS1	NM_001075692	ENSG00000129422	ENSMUSG00000045636	chr27	17602665	17792375
GLEAN_13928	TUSC3	NM_001080914	ENSG00000104723	ENSMUSG00000039530	chr27	19087690	19318483
GLEAN_13926	MSR1	NM_001113240	ENSG00000038945	ENSMUSG00000025044	chr27	19511467	19582725
GLEAN_22935	BAG4	NM_001110532	ENSG00000156735	ENSMUSG00000037316	chr27	32634434	32658678
GLEAN_22928	_NONE_	NM_001075595	_NONE_	_NONE_	chr27	32746914	32774741
GLEAN_16424	PLAT	NM_174146	ENSG00000104368	ENSMUSG00000031538	chr27	35517030	35540554
GLEAN_16435	FNTA	NM_177498	ENSG00000168522	ENSMUSG00000015994	chr27	36165810	36189185
GLEAN_20296	_NONE_	EE359378	_NONE_	_NONE_	chr27	38006162	38030021
GLEAN_21621	DCTD	NM_001101292	ENSG00000129187	ENSMUSG00000031562	chr27	11841050	11862663
GLEAN_21624	CDKN2AIP	NM_001046143	ENSG00000168564	ENSMUSG00000038069	chr27	12216452	12219068
GLEAN_21611	ACSL1	NM_001076085	ENSG00000151726	ENSMUSG00000018796	chr27	13141481	13184039
GLEAN_21634	SLC25A4	NM_174658	ENSG00000151729	ENSMUSG00000031633	chr27	13451055	13454624
GLEAN_21637	IDBG_46946	NM_001038136	ENSG00000205129	ENSMUSG00000071103	chr27	13637095	13649092
GLEAN_01007	VPS37A	NM_001046161	ENSG00000155975	ENSMUSG00000031600	chr27	18128638	18159254
GLEAN_01016	CNOT7	NM_001034312	ENSG00000198791	ENSMUSG00000031601	chr27	18161360	18173179
GLEAN_22304	C8orf79	NM_001076832	ENSG00000170941	ENSMUSG00000039620	chr27	21869401	21885625
GLEAN_05374	PPP1R3B	NM_001103247	ENSG00000173281	ENSMUSG00000046794	chr27	23649117	23657090
GLEAN_05372	DUSP4	BF040271	ENSG00000120875	ENSMUSG00000031530	chr27	24145758	24149872
GLEAN_15553	GTF2E2	NM_001046065	ENSG00000197265	ENSMUSG00000031585	chr27	24776455	24851545
GLEAN_15551	PPP2CB	NM_001075857	ENSG00000104695	ENSMUSG00000009630	chr27	24973794	24997029
GLEAN_25637	_NONE_	AW298884	_NONE_	_NONE_	chr27	29461887	29462649
GLEAN_10739	TM2D2	NM_001038056	ENSG00000169490	ENSMUSG00000031556	chr27	30998093	31003697
GLEAN_22933	_NONE_	NM_001077893	_NONE_	_NONE_	chr27	32549849	32552823
GLEAN_22931	LSM1	NM_001017952	ENSG00000175324	ENSMUSG00000037296	chr27	32624159	32633874
GLEAN_22927	FGFR1	NM_001110207	ENSG00000077782	ENSMUSG00000031565	chr27	32834578	32875160
GLEAN_07899	AGPAT6	NM_001083669	ENSG00000158669	ENSMUSG00000031545	chr27	33849878	33865706
GLEAN_12506	C8orf4	NM_001035490	ENSG00000176907	ENSMUSG00000056313	chr27	34975986	34976307
GLEAN_16430	POLB	NM_001034764	ENSG00000070501	ENSMUSG00000031536	chr27	35655621	35680217
GLEAN_16431	VDAC3	NM_174729	ENSG00000078668	ENSMUSG00000008892	chr27	35699736	35708827
GLEAN_16432	C8orf40	NM_001098040	ENSG00000176209	ENSMUSG00000031534	chr27	35835417	35843760
GLEAN_16436	IDBG_20679	NM_001098027	ENSG00000185900	ENSMUSG00000037251	chr27	36200416	36209662
GLEAN_16418	INTS10	NM_001099061	ENSG00000104613	ENSMUSG00000031864	chr27	36260974	36294239
GLEAN_16005	OXSM	NM_001075624	ENSG00000151093	ENSMUSG00000021786	chr27	38300294	38302868
GLEAN_11437	_NONE_	NM_001077866	_NONE_	_NONE_	chr27	39869849	39871804
GLEAN_11436	UBE2E1	EH178768	ENSG00000170142	ENSMUSG00000021774	chr27	39896389	39955349
GLEAN_24189	C11orf67	NM_001037473	ENSG00000087884	ENSMUSG00000035642	chr29	16228080	16253416
GLEAN_01382	ZDHHC13	BC148952	ENSG00000177054	ENSMUSG00000030471	chr29	21208386	21258942
GLEAN_01400	TSG101	NM_001097995	ENSG00000074319	ENSMUSG00000014402	chr29	21719806	21761140
GLEAN_26691	ASRGL1	NM_001077035	ENSG00000162174	ENSMUSG00000024654	chr29	33027784	33065658
GLEAN_24753	IDBG_50138	BC102467	ENSG00000149532	ENSMUSG00000034820	chr29	35125012	35140417
GLEAN_18985	RTN3	NM_182657	ENSG00000133318	ENSMUSG00000024758	chr29	36036267	36148262
GLEAN_18987	MARK2	NM_001102182	ENSG00000072518	ENSMUSG00000024969	chr29	36231329	36311149
GLEAN_19024	SCYL1	NM_001102021	ENSG00000142186	ENSMUSG00000024941	chr29	37870931	37881765
GLEAN_19038	SART1	CR455679	ENSG00000175467	ENSMUSG00000039148	chr29	38262960	38276959
GLEAN_19042	PACS1	EE341223	ENSG00000175115	ENSMUSG00000024855	chr29	38355070	38494162
GLEAN_24181	INTS4	NM_001110065	ENSG00000149262	ENSMUSG00000025133	chr29	16259984	16367030
GLEAN_01405	SAA3.2	AY943216	_NONE_	_NONE_	chr29	22023187	22026346
GLEAN_17235	IDBG_75418	NM_001099159	ENSG00000150433	ENSMUSG00000032121	chr29	23965117	23970465
GLEAN_06692	CHEK1	NM_001098023	ENSG00000149554	ENSMUSG00000032113	chr29	24481903	24498136
GLEAN_06683	PUS3	NM_001034512	ENSG00000110060	ENSMUSG00000032103	chr29	24694627	24696843
GLEAN_06695	HYLS1	NM_001046439	ENSG00000198331	ENSMUSG00000050555	chr29	24697822	24702364
GLEAN_06681	RPUSD4	NM_001015616	ENSG00000165526	ENSMUSG00000032044	chr29	24999631	25008541
GLEAN_06698	FAM118B	NM_001015677	ENSG00000197798	ENSMUSG00000050471	chr29	25076003	25094099
GLEAN_06680	SRPR	NM_001075122	ENSG00000182934	ENSMUSG00000032042	chr29	25099015	25105314
GLEAN_19462	APLP2	DV889169	ENSG00000084234	ENSMUSG00000031996	chr29	29167436	29228766
GLEAN_19466	MS4A8B	NM_001034056	ENSG00000166959	ENSMUSG00000024730	chr29	29998848	30014221
GLEAN_19470	CCDC86	NM_001038574	ENSG00000110104	ENSMUSG00000024732	chr29	30113344	30121245
GLEAN_26687	FADS2	NM_001083444	ENSG00000134824	ENSMUSG00000024665	chr29	32562325	32597723
GLEAN_26684	FTH1	NM_174062	ENSG00000167996	ENSMUSG00000024661	chr29	32689659	32691945
GLEAN_26689	_NONE_	NM_001077807	_NONE_	_NONE_	chr29	32970552	32973233
GLEAN_26692	_NONE_	DN536471	_NONE_	_NONE_	chr29	33065890	33066653
GLEAN_26682	AHNAK	BT025455	ENSG00000124942	ENSMUSG00000069833	chr29	33168819	33196152
GLEAN_26681	EEF1G	NM_001040487	ENSG00000186676	ENSMUSG00000071644	chr29	33204285	33213784
GLEAN_26679	MTA2	NM_001075712	ENSG00000149480	ENSMUSG00000071646	chr29	33226783	33234447
GLEAN_26674	_NONE_	NM_001038581	_NONE_	_NONE_	chr29	33280577	33283360
GLEAN_26663	WDR74	NM_001014854	ENSG00000133316	ENSMUSG00000042729	chr29	33428524	33434736
GLEAN_26702	SLC3A2	NM_001024488	ENSG00000168003	ENSMUSG00000010095	chr29	33445744	33486300
GLEAN_24755	DDB1	NM_001080262	ENSG00000167986	ENSMUSG00000024740	chr29	35034562	35061684
GLEAN_24774	TMEM138	NM_001098967	ENSG00000149483	ENSMUSG00000024666	chr29	35089330	35092585
GLEAN_24777	C11orf79	NM_001077045	ENSG00000167985	ENSMUSG00000024668	chr29	35141328	35150170
GLEAN_24750	FADS1	DV907273	ENSG00000149485	ENSMUSG00000010663	chr29	35464460	35476209
GLEAN_18981	IDBG_52583	NM_001098978	ENSG00000184743	ENSMUSG00000024759	chr29	35988047	36029202
GLEAN_18993	STIP1	NM_001035492	ENSG00000168439	ENSMUSG00000024966	chr29	36599235	36611318
GLEAN_18995	NUDT22	NM_001038680	ENSG00000149761	ENSMUSG00000037349	chr29	36635320	36637531
GLEAN_18965	MEN1	NM_001076161	ENSG00000133895	ENSMUSG00000024947	chr29	37144496	37149576
GLEAN_19012	ZFPL1	NM_001076272	ENSG00000162300	ENSMUSG00000024792	chr29	37417523	37420841
GLEAN_18954	FAU	NM_174731	ENSG00000149806	ENSMUSG00000038274	chr29	37446403	37447645
GLEAN_19021	DPF2	NM_001100356	ENSG00000133884	ENSMUSG00000024826	chr29	37657486	37668875
GLEAN_19023	FRMD8	NM_001098985	ENSG00000126391	ENSMUSG00000024816	chr29	37701088	37720390
GLEAN_19027	EHBP1L1	DV927932	ENSG00000173442	ENSMUSG00000024937	chr29	37924997	37939723
GLEAN_19030	HTATIP	DV894434	ENSG00000172977	ENSMUSG00000024926	chr29	38045103	38052218
GLEAN_18945	CFL1	NM_001015655	_NONE_	_NONE_	chr29	38175846	38178409
GLEAN_19034	CTSW	NM_001110070	ENSG00000172543	ENSMUSG00000024910	chr29	38197908	38201178
GLEAN_19041	SF3B2	NM_001103271	ENSG00000087365	ENSMUSG00000024853	chr29	38339846	38353273
GLEAN_10958	YIF1A	NM_001034269	ENSG00000174851	ENSMUSG00000024875	chr29	38713874	38717704
GLEAN_10954	B3GNT1	NM_001034808	ENSG00000174684	ENSMUSG00000047379	chr29	38771934	38773414
GLEAN_10953	SLC29A2	NM_001103269	ENSG00000174669	ENSMUSG00000024891	chr29	38784844	38791961

## Sheet: Fat Yield
Fat Yield Candidate Genes
From Lemay DG, Lynn DJ, Martin WF, Casey TM, Kriventseva EV, Rincon G, Barris WC, Hinrichs AS, Molenaar AJ, Pollard KS, Neville MC, Maqbool NJ, Zdobnov EM, Tellam RL, Medrano JF, German JB, and Rijnkels M. (2008) The bovine lactation genome: insights into the evolution of mammalian milk
GLEAN_ID	Gene Symbol	NCBI accession	Human Ortholog	Mouse Ortholog	Chromosome	Start	End
GLEAN_20930	PYROXD1	NM_001105334	ENSG00000121350	ENSMUSG00000041671	chr5	89120910	89147143
GLEAN_05669	MARS	NM_001038091	ENSG00000166986	ENSMUSG00000040354	chr5	54917105	54935753
GLEAN_16442	TMPO	NM_001098005	ENSG00000120802	ENSMUSG00000019961	chr5	59504150	59516651
GLEAN_23283	DERA	NM_001076028	ENSG00000023697	ENSMUSG00000030225	chr5	93577313	93695338
GLEAN_23287	EPS8	NM_001076102	ENSG00000151491	ENSMUSG00000015766	chr5	93934945	94009388
GLEAN_15128	A2M	NM_001109795	ENSG00000175899	ENSMUSG00000030111	chr5	100261464	100309597
GLEAN_10116	_NONE_	NM_001099107	_NONE_	_NONE_	chr5	44435820	44445980
GLEAN_10115	_NONE_	NM_001099107	_NONE_	_NONE_	chr5	44586108	44615060
GLEAN_18589	CAND1	NM_001101173	ENSG00000111530	ENSMUSG00000020114	chr5	46576034	46609644
GLEAN_07388	IDBG_45179	DV882516	ENSG00000111490	ENSMUSG00000052302	chr5	47876610	47959703
GLEAN_04722	TMEM5	NM_001038114	ENSG00000118600	ENSMUSG00000034620	chr5	48374576	48400675
GLEAN_04724	XPOT	EH209222	ENSG00000184575	ENSMUSG00000034667	chr5	49025255	49062694
GLEAN_05681	TSFM	NM_174204	ENSG00000123297	ENSMUSG00000040521	chr5	54608700	54616538
GLEAN_05688	CDK4	NM_001037594	ENSG00000135446	ENSMUSG00000006728	chr5	54645281	54647416
GLEAN_05677	IDBG_43274	NM_001034225	ENSG00000135506	ENSMUSG00000040462	chr5	54676772	54710121
GLEAN_05672	PIP4K2C	NM_001076196	ENSG00000166908	ENSMUSG00000025417	chr5	54832932	54843019
GLEAN_05691	DCTN2	NM_001034558	ENSG00000175203	ENSMUSG00000025410	chr5	54889864	54902967
GLEAN_05670	MBD6	CO259852	ENSG00000166987	ENSMUSG00000025409	chr5	54904370	54909225
GLEAN_05692	DDIT3	NM_001078163	ENSG00000175197	ENSMUSG00000025408	chr5	54916283	54916882
GLEAN_05665	SHMT2	NM_001034282	ENSG00000182199	ENSMUSG00000025403	chr5	55217218	55221904
GLEAN_05709	NACA	NM_001014916	ENSG00000196531	ENSMUSG00000061315	chr5	55794457	55807095
GLEAN_05711	ATP5B	NM_175796	ENSG00000110955	ENSMUSG00000025393	chr5	55853205	55858395
GLEAN_05655	RBMS2	NM_001034365	ENSG00000076067	ENSMUSG00000040043	chr5	55900851	55953011
GLEAN_05654	SPRYD4	NM_001076173	ENSG00000176422	ENSMUSG00000051346	chr5	55987634	55988594
GLEAN_05720	TMEM4	NM_001075267	ENSG00000144785	ENSMUSG00000025381	chr5	56094352	56096521
GLEAN_05647	FAM62A	NM_001077943	ENSG00000139641	ENSMUSG00000025366	chr5	56243405	56256426
GLEAN_05645	_NONE_	NM_001097993	_NONE_	_NONE_	chr5	56264794	56268079
GLEAN_05644	PA2G4	NM_001034699	ENSG00000170515	ENSMUSG00000025364	chr5	56270885	56277163
GLEAN_05643	ERBB3	NM_001103105	ENSG00000065361	ENSMUSG00000018166	chr5	56279591	56299138
GLEAN_05642	_NONE_	NM_001015561	_NONE_	_NONE_	chr5	56343254	56345391
GLEAN_05640	SUOX	NM_001034366	ENSG00000139531	ENSMUSG00000049858	chr5	56378009	56380334
GLEAN_05728	DNAJC14	NM_174274	ENSG00000135392	ENSMUSG00000025354	chr5	56502260	56507721
GLEAN_05730	CD63	NM_205803	ENSG00000135404	ENSMUSG00000025351	chr5	56592470	56594947
GLEAN_13560	LTA4H	NM_001034280	ENSG00000111144	ENSMUSG00000015889	chr5	58742649	58772969
GLEAN_23394	_NONE_	BE808135	_NONE_	_NONE_	chr5	58921904	58922289
GLEAN_16444	SLC25A3	NM_174657	ENSG00000075415	ENSMUSG00000061904	chr5	59563583	59569301
GLEAN_16441	IDBG_52353	NM_001081736	ENSG00000166130	ENSMUSG00000019975	chr5	59574901	59598262
GLEAN_25630	MFNG	NM_001101051	ENSG00000100060	ENSMUSG00000018169	chr5	75049904	75064565
GLEAN_18535	RAC2	NM_175792	ENSG00000128340	ENSMUSG00000033220	chr5	75905210	75920542
GLEAN_04048	MRPS35	NM_001075619	ENSG00000061794	ENSMUSG00000040112	chr5	76161300	76204740
GLEAN_11390	PKP2	NM_001083729	ENSG00000057294	ENSMUSG00000041957	chr5	77116551	77196298
GLEAN_11389	DNM1L	NM_001046494	ENSG00000087470	ENSMUSG00000022789	chr5	77260286	77299137
GLEAN_20319	ERGIC2	NM_001075563	ENSG00000087502	ENSMUSG00000030304	chr5	79724152	79757007
GLEAN_20924	LDHB	NM_174100	ENSG00000111716	ENSMUSG00000030246	chr5	89314931	89330122
GLEAN_12413	_NONE_	NM_001078089	_NONE_	_NONE_	chr5	92240426	92240816
GLEAN_12403	MGP	NM_174707	ENSG00000111341	ENSMUSG00000030218	chr5	92348856	92352107
GLEAN_14709	MGST1	NM_001007815	ENSG00000008394	ENSMUSG00000008540	chr5	92705680	92720711
GLEAN_12339	CSDA	NM_001098074	ENSG00000060138	ENSMUSG00000030189	chr5	97967051	97989610
GLEAN_18382	_NONE_	NM_001033616	_NONE_	_NONE_	chr5	99016912	99024770
GLEAN_18392	CLEC1A	NM_001076081	ENSG00000150048	ENSMUSG00000033082	chr5	99163298	99181464
GLEAN_15130	M6PR	NM_175779	ENSG00000003056	ENSMUSG00000007458	chr5	100156864	100167815
GLEAN_00450	NECAP1	NM_001034211	ENSG00000089818	ENSMUSG00000030327	chr5	100958182	100968257
GLEAN_13969	GAPDH	NM_001034034	_NONE_	_NONE_	chr5	102440636	102444381
GLEAN_13968	NCAPD2	BC148992	ENSG00000010292	ENSMUSG00000038252	chr5	102447547	102471269
GLEAN_13970	MRPL51	NM_001101088	ENSG00000111639	ENSMUSG00000030335	chr5	102473028	102473915
GLEAN_13963	CD9	NM_173900	ENSG00000010278	ENSMUSG00000030342	chr5	102768359	102802585
GLEAN_06027	SCARB2	NM_001102153	ENSG00000138760	ENSMUSG00000029426	chr6	91216762	91296495
GLEAN_08943	CAMK2D	NM_001046333	ENSG00000145349	ENSMUSG00000053819	chr6	6968373	7292268
GLEAN_06471	PAPSS1	NM_001034210	ENSG00000138801	ENSMUSG00000028032	chr6	17072977	17185113
GLEAN_01743	SLC39A8	DV921787	ENSG00000138821	ENSMUSG00000053897	chr6	19503102	19584153
GLEAN_03378	_NONE_	Y17923	_NONE_	_NONE_	chr6	53061879	53269454
GLEAN_18057	FAM114A1	DV793303	ENSG00000197712	ENSMUSG00000029185	chr6	53965394	54020692
GLEAN_18051	RFC1	BC149466	ENSG00000035928	ENSMUSG00000029191	chr6	54364040	54426543
GLEAN_15110	USO1	NM_174845	ENSG00000138768	ENSMUSG00000029407	chr6	82955290	83035305
GLEAN_09316	RASGEF1B	NM_001083649	ENSG00000138670	ENSMUSG00000029333	chr6	87793223	87823125
GLEAN_17151	HNRPD	NM_001098064	ENSG00000138668	ENSMUSG00000000568	chr6	89639314	89654664
GLEAN_00045	_NONE_	BC118121	_NONE_	_NONE_	chr6	91346840	91367278
GLEAN_00048	SCD5	NM_001076945	_NONE_	_NONE_	chr6	91455223	91632803
GLEAN_08937	_NONE_	NM_001040516	_NONE_	_NONE_	chr6	6596098	6596380
GLEAN_23759	SEC24D	DV786749	ENSG00000150961	ENSMUSG00000039234	chr6	11285502	11397352
GLEAN_05519	C4orf31	BC149407	ENSG00000173376	ENSMUSG00000049001	chr6	11992812	12003011
GLEAN_22493	ADIPOQ	BC149007	ENSG00000145390	ENSMUSG00000039701	chr6	12373178	12411510
GLEAN_06453	NOLA1	NM_001035303	ENSG00000109534	ENSMUSG00000028010	chr6	15181066	15187847
GLEAN_06448	HADH	NM_001046334	ENSG00000138796	ENSMUSG00000027984	chr6	16792021	16834632
GLEAN_01736	BDH2	NM_001034488	ENSG00000164039	ENSMUSG00000028167	chr6	18837551	18861307
GLEAN_01740	UBE2D3	NM_001075135	ENSG00000109332	ENSMUSG00000078578	chr6	19100083	19125550
GLEAN_22838	ADH5	NM_001034249	ENSG00000197894	ENSMUSG00000028138	chr6	21276823	21291519
GLEAN_24025	MAP2K1IP1	NM_001075982	ENSG00000109270	ENSMUSG00000059039	chr6	26846259	26856321
GLEAN_24023	H2AFZ	NM_174809	ENSG00000164032	ENSMUSG00000037894	chr6	26904740	26907476
GLEAN_18926	INTS12	NM_001075753	ENSG00000138785	ENSMUSG00000028016	chr6	27101278	27114519
GLEAN_09891	HERC6	CO888404	ENSG00000138642	ENSMUSG00000029798	chr6	33327235	33384281
GLEAN_09897	PPM1K	NM_001046474	ENSG00000163644	ENSMUSG00000037826	chr6	33473221	33486167
GLEAN_09899	ABCG2	NM_001037478	ENSG00000118777	ENSMUSG00000029802	chr6	33575414	33620244
GLEAN_09889	SPP1	NM_174187	ENSG00000118785	ENSMUSG00000029304	chr6	33710728	33716106
GLEAN_05786	LAP3	NM_174098	ENSG00000002549	ENSMUSG00000039682	chr6	34165418	34190417
GLEAN_25717	DHX15	NM_001098018	ENSG00000109606	ENSMUSG00000029169	chr6	41889140	41942528
GLEAN_18052	TMEM156	NM_001083469	ENSG00000121895	ENSMUSG00000037913	chr6	54046887	54089433
GLEAN_18060	WDR19	DV916396	ENSG00000157796	ENSMUSG00000037890	chr6	54282195	54354843
GLEAN_12482	_NONE_	NM_001024469	_NONE_	_NONE_	chr6	54507744	54512463
GLEAN_16855	GNPDA2	NM_001075356	ENSG00000163281	ENSMUSG00000029209	chr6	58329046	58354719
GLEAN_07141	_NONE_	DV879961	_NONE_	_NONE_	chr6	78447688	78448660
GLEAN_07133	_NONE_	EE932370	_NONE_	_NONE_	chr6	78905813	78940819
GLEAN_22128	CSN3	NM_174294	_NONE_	_NONE_	chr6	79528410	79536910
GLEAN_22126	CSN1S2	NM_174528	_NONE_	_NONE_	chr6	79637997	79649945
GLEAN_22133	CSN2	NM_181008	ENSG00000135222	ENSMUSG00000063157	chr6	79724417	79730688
GLEAN_22124	CSN1S1	NM_181029	_NONE_	_NONE_	chr6	79753501	79767759
GLEAN_23099	IGJ	NM_175773	ENSG00000132465	ENSMUSG00000067149	chr6	80296414	80305081
GLEAN_11473	_NONE_	NM_001045958	_NONE_	_NONE_	chr6	86309377	86309848
GLEAN_17148	ENOPH1	NM_001075875	ENSG00000145293	ENSMUSG00000029326	chr6	89544715	89582107
GLEAN_17150	HNRPDL	NM_001083725	ENSG00000152795	ENSMUSG00000029328	chr6	89583264	89586907
GLEAN_06024	CCNI	NM_001083373	ENSG00000118816	ENSMUSG00000063015	chr6	90399722	90431639
GLEAN_14997	UBE2I	BC146107	ENSG00000103275	ENSMUSG00000015120	chr6	92111567	92111999
GLEAN_24576	DOCK6	DV924291	ENSG00000130158	ENSMUSG00000032198	chr7	12544526	12591385
GLEAN_03053	HNRPM	BC103344	ENSG00000099783	ENSMUSG00000059208	chr7	14662786	14702608
GLEAN_12974	BRD4	BC148883	ENSG00000141867	ENSMUSG00000024002	chr7	8015759	8131728
GLEAN_02219	PKN1	NM_001080246	ENSG00000123143	ENSMUSG00000057672	chr7	9686808	9711903
GLEAN_12005	SLC44A2	NM_001098139	ENSG00000129353	ENSMUSG00000057193	chr7	13093099	13124354
GLEAN_14460	IDBG_25269	BF042865	ENSG00000205631	ENSMUSG00000032134	chr7	13436884	13554397
GLEAN_13656	EEF2	NM_001075121	ENSG00000167658	ENSMUSG00000034994	chr7	16644247	16652533
GLEAN_02078	_NONE_	NM_001099715	_NONE_	_NONE_	chr7	17161160	17208187
GLEAN_19368	AP3D1	NM_173998	ENSG00000065000	ENSMUSG00000020198	chr7	19266702	19299186
GLEAN_25411	SLC27A6	NM_001101169	ENSG00000113396	ENSMUSG00000024600	chr7	22616179	22695787
GLEAN_02220	GPSN2	NM_001034748	ENSG00000099797	ENSMUSG00000031708	chr7	9757814	9785134
GLEAN_05530	C19orf53	NM_001076345	ENSG00000104979	ENSMUSG00000019362	chr7	9860540	9865324
GLEAN_05529	IDBG_32307	NM_001046387	ENSG00000037757	ENSMUSG00000004996	chr7	9867123	9873402
GLEAN_05528	CCDC130	NM_001076344	ENSG00000104957	ENSMUSG00000004994	chr7	9874645	9883997
GLEAN_05527	IER2	NM_001075871	ENSG00000160888	ENSMUSG00000053560	chr7	10422972	10423641
GLEAN_21564	TYK2	NM_001113764	ENSG00000105397	ENSMUSG00000032175	chr7	10712284	10738253
GLEAN_21565	_NONE_	NM_174349	_NONE_	_NONE_	chr7	10749093	10756174
GLEAN_21559	MRPL4	NM_001037450	ENSG00000105364	ENSMUSG00000003299	chr7	10835867	10844296
GLEAN_21570	DNMT1	NM_182651	ENSG00000130816	ENSMUSG00000004099	chr7	10885714	10928362
GLEAN_21571	EIF3G	NM_001079623	ENSG00000130811	ENSMUSG00000070319	chr7	10940177	10944646
GLEAN_21552	PIN1	NM_001034632	ENSG00000127445	ENSMUSG00000032171	chr7	11182830	11194553
GLEAN_16504	MAN2B1	NM_174561	ENSG00000104774	ENSMUSG00000005142	chr7	11831400	11846606
GLEAN_16503	C19orf56	NM_001046010	ENSG00000105583	ENSMUSG00000059355	chr7	11847829	11860605
GLEAN_16507	IDBG_30630	NM_001079650	ENSG00000123154	ENSMUSG00000005150	chr7	11861005	11864959
GLEAN_16509	ASNA1	NM_001098864	ENSG00000198356	ENSMUSG00000052456	chr7	11905853	11913721
GLEAN_16497	PRDX2	NM_174763	ENSG00000167815	ENSMUSG00000005161	chr7	11951832	11954056
GLEAN_16513	RNASEH2A	NM_001038534	ENSG00000104889	ENSMUSG00000052926	chr7	11957777	11961731
GLEAN_16495	DNASE2	NM_001075127	ENSG00000105612	ENSMUSG00000003812	chr7	12009499	12011648
GLEAN_16515	GCDH	NM_001045939	ENSG00000105607	ENSMUSG00000003809	chr7	12024577	12030729
GLEAN_16516	CALR	NM_174000	ENSG00000179218	ENSMUSG00000003814	chr7	12066932	12070103
GLEAN_24594	PRKCSH	NM_176662	ENSG00000130175	ENSMUSG00000003402	chr7	12727731	12739903
GLEAN_24566	_NONE_	NM_001105508	_NONE_	_NONE_	chr7	12812360	12817749
GLEAN_12006	ILF3	BC123780	ENSG00000129351	ENSMUSG00000032178	chr7	13058718	13073878
GLEAN_12008	AP1M2	NM_001034511	ENSG00000129354	ENSMUSG00000003309	chr7	13136369	13146675
GLEAN_03027	XAB2	NM_001075919	ENSG00000076924	ENSMUSG00000019470	chr7	14060272	14068963
GLEAN_03046	SNAPC2	NM_001034516	ENSG00000104976	ENSMUSG00000011837	chr7	14271843	14274322
GLEAN_03018	ELAVL1	NM_001076454	ENSG00000066044	ENSMUSG00000040028	chr7	14311407	14341184
GLEAN_03016	_NONE_	BC149057	_NONE_	_NONE_	chr7	14556915	14561257
GLEAN_03052	Mar_02	NM_001037589	ENSG00000099785	ENSMUSG00000079557	chr7	14647594	14656725
GLEAN_03011	MYO1F	CN786453	ENSG00000142347	ENSMUSG00000024300	chr7	14724677	14767013
GLEAN_02926	GPR108	NM_001075333	ENSG00000125734	ENSMUSG00000005823	chr7	14866654	14873482
GLEAN_02927	C3	NM_001040469	ENSG00000125730	ENSMUSG00000024164	chr7	14881581	14917450
GLEAN_02936	GTF2F1	NM_001015527	ENSG00000125651	ENSMUSG00000002658	chr7	15169991	15175730
GLEAN_02917	CLPP	NM_001046414	ENSG00000125656	ENSMUSG00000002660	chr7	15185861	15190874
GLEAN_13641	M6PRBP1	NM_001077046	ENSG00000105355	ENSMUSG00000024197	chr7	15878002	15894197
GLEAN_13636	MGC137753	NM_001046226	ENSG00000141965	ENSMUSG00000043683	chr7	15937720	15939682
GLEAN_13645	_NONE_	DV889088	_NONE_	_NONE_	chr7	16188146	16200253
GLEAN_13633	CHAF1A	NM_001101842	ENSG00000167670	ENSMUSG00000002835	chr7	16291689	16316463
GLEAN_13651	STAP2	NM_001034246	ENSG00000178078	ENSMUSG00000038781	chr7	16364309	16375596
GLEAN_13625	PIAS4	NM_001083482	ENSG00000105229	ENSMUSG00000004934	chr7	16597050	16620098
GLEAN_13620	TJP3	NM_001045874	ENSG00000105289	ENSMUSG00000034917	chr7	16837755	16852409
GLEAN_02076	IDBG_20296	BC104609	ENSG00000174917	ENSMUSG00000049760	chr7	17264725	17266155
GLEAN_19355	AES	NM_001128497	ENSG00000104964	ENSMUSG00000054452	chr7	18489706	18495866
GLEAN_19334	GADD45B	NM_001040604	ENSG00000099860	ENSMUSG00000015312	chr7	18962405	18963670
GLEAN_19331	OAZ1	NM_001127243	ENSG00000104904	ENSMUSG00000035242	chr7	19127706	19130743
GLEAN_22398	SLC22A5	NM_001046502	ENSG00000197375	ENSMUSG00000018900	chr7	19855361	19880093
GLEAN_25412	ISOC1	NM_001101213	ENSG00000066583	ENSMUSG00000024601	chr7	22494207	22512735
GLEAN_10343	PREP	NM_174772	ENSG00000085377	ENSMUSG00000019849	chr9	37678306	37810792
GLEAN_21046	UTRN	EH176869	ENSG00000152818	ENSMUSG00000019820	chr9	74427111	74960300
GLEAN_23140	BCKDHB	NM_174507	ENSG00000083123	ENSMUSG00000032263	chr9	16201996	16535180
GLEAN_08177	TPD52L1	NM_001076033	ENSG00000111907	ENSMUSG00000000296	chr9	21423697	21516054
GLEAN_08761	REV3L	DV920061	ENSG00000009413	ENSMUSG00000019841	chr9	32867864	33044562
GLEAN_25263	FOXO3	DV919321	ENSG00000118689	ENSMUSG00000048756	chr9	35030635	35128143
GLEAN_25262	LACE1	EE365726	ENSG00000135537	ENSMUSG00000038302	chr9	35164112	35359019
GLEAN_25264	SNX3	NM_001079778	ENSG00000112335	ENSMUSG00000019804	chr9	35379031	35425439
GLEAN_01169	RRAGD	FE017193	ENSG00000025039	ENSMUSG00000028278	chr9	62754967	62789715
GLEAN_10822	STX7	NM_001077864	ENSG00000079950	ENSMUSG00000019998	chr9	63545511	63590975
GLEAN_09413	HBS1L	NM_001046498	ENSG00000112339	ENSMUSG00000019977	chr9	65367340	65451707
GLEAN_12742	MAP3K5	EE361259	ENSG00000197442	ENSMUSG00000071369	chr9	70836035	70938708
GLEAN_21040	PHACTR2	EE937635	ENSG00000112419	ENSMUSG00000062866	chr9	73900811	73986411
GLEAN_16878	C6orf98	NM_001102479	ENSG00000131018	ENSMUSG00000019769	chr9	81855140	82152647
GLEAN_18184	_NONE_	EY437087	_NONE_	_NONE_	chr9	8327208	8353417
GLEAN_06786	SMAP1	DT815944	ENSG00000112305	ENSMUSG00000026155	chr9	8390076	8430102
GLEAN_04351	EEF1A1	NM_174535	_NONE_	_NONE_	chr9	9446410	9448533
GLEAN_08006	HMGN3	NM_001034504	ENSG00000118418	ENSMUSG00000066456	chr9	15221894	15256834
GLEAN_01750	_NONE_	EE340761	_NONE_	_NONE_	chr9	16669716	16677036
GLEAN_16213	_NONE_	EE932370	_NONE_	_NONE_	chr9	17458618	17469281
GLEAN_07085	_NONE_	DV910665	_NONE_	_NONE_	chr9	23754112	23784734
GLEAN_08754	MARCKS	NM_001076276	ENSG00000155130	ENSMUSG00000069662	chr9	30503359	30506160
GLEAN_08749	_NONE_	BC114200	_NONE_	_NONE_	chr9	32858561	32859032
GLEAN_08763	_NONE_	NM_001076324	_NONE_	_NONE_	chr9	33691339	33751257
GLEAN_10185	ZBTB24	DV892194	ENSG00000112365	ENSMUSG00000019826	chr9	34661715	34669531
GLEAN_10176	SMPD2	NM_001075383	ENSG00000135587	ENSMUSG00000019822	chr9	34690983	34693776
GLEAN_25253	_NONE_	BC102833	_NONE_	_NONE_	chr9	36577714	36577948
GLEAN_25252	_NONE_	BC102833	_NONE_	_NONE_	chr9	36582285	36585291
GLEAN_25250	AIM1	DV895734	ENSG00000112297	ENSMUSG00000019866	chr9	37042321	37092990
GLEAN_01140	SFRS18	NM_001078097	ENSG00000132424	ENSMUSG00000028248	chr9	43662748	43677876
GLEAN_20548	RARS2	NM_001075878	ENSG00000146282	ENSMUSG00000028292	chr9	53388452	53443535
GLEAN_04576	NT5E	NM_174129	ENSG00000135318	ENSMUSG00000032420	chr9	56756104	56827530
GLEAN_03344	GK	NM_001075236	ENSG00000198814	ENSMUSG00000025059	chr9	57691776	57765737
GLEAN_19626	L3MBTL3	NM_001076871	ENSG00000198945	ENSMUSG00000039089	chr9	59638512	59719219
GLEAN_15380	MED23	DV930703	ENSG00000112282	ENSMUSG00000019984	chr9	60832435	60874973
GLEAN_01163	MAP3K7	NM_001081595	ENSG00000135341	ENSMUSG00000028284	chr9	61680786	61734087
GLEAN_25569	CTGF	NM_174030	ENSG00000118523	ENSMUSG00000019997	chr9	63258051	63260032
GLEAN_21996	RPS12	NM_001014387	ENSG00000112306	ENSMUSG00000061983	chr9	64015115	64018392
GLEAN_07594	PEX7	NM_001076890	ENSG00000112357	ENSMUSG00000020003	chr9	67401211	67477999
GLEAN_07588	PERP	NM_001034350	ENSG00000112378	ENSMUSG00000019851	chr9	68511906	68524808
GLEAN_07600	HEBP2	BC114876	ENSG00000051620	ENSMUSG00000019853	chr9	68788490	68794475
GLEAN_07584	CITED2	NM_001075819	ENSG00000164442	ENSMUSG00000039910	chr9	69698956	69699778
GLEAN_21035	PLAGL1	NM_001103289	ENSG00000118495	ENSMUSG00000019817	chr9	74076005	74080918
GLEAN_21198	MAP3K7IP2	EE372912	ENSG00000055208	ENSMUSG00000015755	chr9	78933253	78972266
GLEAN_21194	KATNA1	BC111211	ENSG00000186625	ENSMUSG00000019794	chr9	79138645	79164774
GLEAN_13302	_NONE_	EE377064	_NONE_	_NONE_	chr9	81672086	81705697
GLEAN_18217	MTRF1L	NM_001046378	ENSG00000112031	ENSMUSG00000019774	chr9	82249744	82255636
GLEAN_10300	_NONE_	DV783860	_NONE_	_NONE_	chr9	82854965	82857794
GLEAN_19380	REEP5	NM_001046605	ENSG00000129625	ENSMUSG00000005873	chr10	2070900	2119145
GLEAN_10769	_NONE_	DV894066	_NONE_	_NONE_	chr10	7009078	7225750
GLEAN_03279	DIS3L	NM_001078156	ENSG00000166938	ENSMUSG00000032396	chr10	11772779	11804733
GLEAN_03275	RPL4	NM_001014894	ENSG00000174444	ENSMUSG00000032399	chr10	11927148	11931680
GLEAN_03287	MAP2K5	DN522201	ENSG00000137764	ENSMUSG00000058444	chr10	12953741	13180506
GLEAN_05058	SFXN1	NM_001015574	ENSG00000164466	ENSMUSG00000021474	chr10	2941448	2984886
GLEAN_11366	CDO1	NM_001034465	ENSG00000129596	ENSMUSG00000033022	chr10	4624645	4635262
GLEAN_07685	HMGCR	NM_001105613	ENSG00000113161	ENSMUSG00000021670	chr10	5948464	5967663
GLEAN_20528	SPG21	NM_205772	ENSG00000090487	ENSMUSG00000032388	chr10	10405672	10421250
GLEAN_03280	_NONE_	BC119886	_NONE_	_NONE_	chr10	11846343	11892412
GLEAN_19739	YWHAQ	NM_001078127	ENSG00000134308	ENSMUSG00000076432	chr11	72363201	72392715
GLEAN_19753	GRHL1	NM_001076450	ENSG00000134317	ENSMUSG00000020656	chr11	72618481	72667104
GLEAN_16106	ITSN2	DV923390	ENSG00000198399	ENSMUSG00000020640	chr11	73318643	73365813
GLEAN_16108	_NONE_	NM_001075378	_NONE_	_NONE_	chr11	73417012	73422772
GLEAN_09496	DDX1	NM_001075468	ENSG00000079785	ENSMUSG00000037149	chr11	80309304	80340990
GLEAN_04059	FBXL3	NM_001102246	ENSG00000005812	ENSMUSG00000022124	chr12	47974922	47988480
GLEAN_00584	_NONE_	NM_001014844	_NONE_	_NONE_	chr12	51779639	51780752
GLEAN_12070	CYHR1	NM_174694	ENSG00000204763	ENSMUSG00000053929	chr14	259683	262582
GLEAN_07967	KHDRBS3	NM_001083512	ENSG00000131773	ENSMUSG00000022332	chr14	1514998	1658334
GLEAN_15012	FBXO32	NM_001046155	ENSG00000156804	ENSMUSG00000022358	chr14	14398637	14430325
GLEAN_02291	LYN	DQ125489	ENSG00000147507	ENSMUSG00000042228	chr14	22929015	22976668
GLEAN_12072	VPS28	NM_001035504	ENSG00000160948	ENSMUSG00000062381	chr14	279982	282593
GLEAN_12073	CPSF1	NM_174720	ENSG00000071894	ENSMUSG00000034022	chr14	396497	404619
GLEAN_12051	ADCK5	NM_001101110	ENSG00000173137	ENSMUSG00000022550	chr14	404801	418212
GLEAN_03296	OPLAH	NM_001001173	ENSG00000178814	ENSMUSG00000022562	chr14	478848	487874
GLEAN_03295	_NONE_	EE921684	_NONE_	_NONE_	chr14	489553	489847
GLEAN_03300	GPAA1	NM_001024529	ENSG00000197858	ENSMUSG00000022561	chr14	499535	502695
GLEAN_03301	CYC1	NM_001038090	ENSG00000179091	ENSMUSG00000022551	chr14	512896	515058
GLEAN_03302	MAF1	NM_001034424	ENSG00000179632	ENSMUSG00000022553	chr14	521726	523191
GLEAN_03305	C8orf30A	CK773449	ENSG00000179801	ENSMUSG00000022554	chr14	538235	539927
GLEAN_03308	HSF1	NM_001076809	ENSG00000185122	ENSMUSG00000022556	chr14	634453	639101
GLEAN_07041	_NONE_	CB420783	_NONE_	_NONE_	chr14	799829	810001
GLEAN_07043	PUF60	NM_001046133	ENSG00000179950	ENSMUSG00000002524	chr14	828139	840228
GLEAN_07044	SCRIB	NM_001046133	ENSG00000180900	ENSMUSG00000022568	chr14	840293	860505
GLEAN_07048	TSTA3	NM_001046139	ENSG00000104522	ENSMUSG00000022570	chr14	949169	952756
GLEAN_07050	EEF1D	BC105375	ENSG00000104529	ENSMUSG00000055762	chr14	971415	980149
GLEAN_07051	NAPRT1	NM_001098857	ENSG00000147813	ENSMUSG00000022574	chr14	981363	984452
GLEAN_07034	GSDMDC1	NM_001046160	ENSG00000104518	ENSMUSG00000022575	chr14	994711	998582
GLEAN_09067	_NONE_	DY109446	_NONE_	_NONE_	chr14	3239151	3247238
GLEAN_20352	_NONE_	EE934024	_NONE_	_NONE_	chr14	7307960	7330831
GLEAN_20354	NDRG1	NM_001035009	ENSG00000104419	ENSMUSG00000005125	chr14	7532084	7574504
GLEAN_15296	PHF20L1	NM_001082432	ENSG00000129292	ENSMUSG00000072501	chr14	8130639	8206170
GLEAN_15016	DERL1	NM_205789	ENSG00000136986	ENSMUSG00000022365	chr14	14847687	14870716
GLEAN_15002	ZHX2	EE344563	ENSG00000178764	ENSMUSG00000071757	chr14	14923501	14926018
GLEAN_00077	NDUFB9	NM_175783	ENSG00000147684	ENSMUSG00000022354	chr14	18685174	18692241
GLEAN_00091	TATDN1	NM_001075402	ENSG00000147687	ENSMUSG00000050891	chr14	18692361	18723731
GLEAN_00076	RNF139	DN278518	ENSG00000170881	ENSMUSG00000037075	chr14	18724669	18726484
GLEAN_06241	RB1CC1	NM_001114155	ENSG00000023287	ENSMUSG00000025907	chr14	19939791	19967745
GLEAN_06236	LYPLA1	NM_001034688	ENSG00000120992	ENSMUSG00000025903	chr14	20501762	20518026
GLEAN_16910	_NONE_	NM_174267	_NONE_	_NONE_	chr14	21009207	21009801
GLEAN_16901	_NONE_	EE233651	_NONE_	_NONE_	chr14	21810008	21811704
GLEAN_02299	RPS20	NM_001034438	ENSG00000008988	ENSMUSG00000028234	chr14	22893061	22894193
GLEAN_02300	TMEM68	NM_001076009	ENSG00000167904	ENSMUSG00000028232	chr14	23143728	23168527
GLEAN_13277	SDCBP	NM_001075483	ENSG00000137575	ENSMUSG00000028249	chr14	24089863	24107526
GLEAN_01972	PRMT1	NM_001015624	ENSG00000126457	ENSMUSG00000052429	chr18	53476851	53486687
GLEAN_12025	CCDC8	NM_001035485	ENSG00000169515	ENSMUSG00000041117	chr18	51892515	51894072
GLEAN_12022	PPP5C	BC146245	ENSG00000011485	ENSMUSG00000003099	chr18	51973035	51993092
GLEAN_24333	_NONE_	NM_001098151	_NONE_	_NONE_	chr18	52181215	52206312
GLEAN_24336	GLTSCR1	EE933858	ENSG00000063169	ENSMUSG00000070808	chr18	52267672	52288508
GLEAN_24338	GLTSCR2	NM_001038507	ENSG00000105373	ENSMUSG00000041560	chr18	52313796	52322398
GLEAN_24325	_NONE_	DT721787	_NONE_	_NONE_	chr18	52639417	52639952
GLEAN_24322	KDELR1	NM_001076495	ENSG00000105438	ENSMUSG00000002778	chr18	52736847	52744198
GLEAN_24350	PSCD2	NM_001077094	ENSG00000105443	ENSMUSG00000003269	chr18	52800484	52809173
GLEAN_01984	NR1H2	NM_001014883	ENSG00000131408	ENSMUSG00000060601	chr18	53016487	53021756
GLEAN_01979	ATF5	BC114769	ENSG00000169136	ENSMUSG00000038539	chr18	53292821	53295203
GLEAN_02004	IDBG_63400	NM_001046609	ENSG00000126467	ENSMUSG00000059891	chr18	53434259	53450016
GLEAN_02006	IRF3	NM_001029845	ENSG00000126456	ENSMUSG00000003184	chr18	53499258	53503760
GLEAN_02008	NOSIP	NM_001075502	ENSG00000142546	ENSMUSG00000003421	chr18	53572759	53576025
GLEAN_01965	RPS11	NM_001024568	ENSG00000142534	ENSMUSG00000003429	chr18	53613886	53616218
GLEAN_01964	RPL13A	NM_001076998	ENSG00000142541	ENSMUSG00000003426	chr18	53622485	53625960
GLEAN_05456	RASIP1	BC151699	ENSG00000105538	ENSMUSG00000044562	chr18	53903021	53916071
GLEAN_05462	NUCB1	NM_001075199	ENSG00000104805	ENSMUSG00000030824	chr18	54031369	54046223
GLEAN_05465	_NONE_	NM_174792	_NONE_	_NONE_	chr18	54082247	54083738
GLEAN_05472	_NONE_	NM_174792	_NONE_	_NONE_	chr18	54269144	54270635
GLEAN_17954	DBP	NM_001037445	ENSG00000105516	ENSMUSG00000059824	chr18	54431225	54437136
GLEAN_17955	RPL18	NM_001015556	ENSG00000063177	ENSMUSG00000059070	chr18	54445945	54449646
GLEAN_23471	ETFB	NM_001038582	ENSG00000105379	ENSMUSG00000004610	chr18	54618509	54630931
GLEAN_11005	PPP2R1A	NM_001037477	ENSG00000105568	ENSMUSG00000007564	chr18	55623411	55645886
GLEAN_16358	_NONE_	DV931693	_NONE_	_NONE_	chr18	56102640	56119447
GLEAN_16354	_NONE_	NM_001102213	_NONE_	_NONE_	chr18	56524104	56538932
GLEAN_23693	IDBG_70495	NM_001046131	ENSG00000133265	ENSMUSG00000063802	chr18	59588495	59597777
GLEAN_03855	CHMP2A	NM_001034550	ENSG00000130724	ENSMUSG00000033916	chr18	59804530	59806274
GLEAN_03845	RPS5	NM_001015531	ENSG00000083845	ENSMUSG00000012848	chr18	59915574	59964099
GLEAN_03859	ZNF329	BC149009	ENSG00000181894	ENSMUSG00000057894	chr18	60061881	60063507
GLEAN_00598	RPS9	NM_001101152	ENSG00000170889	ENSMUSG00000006333	chr18	60697075	60704010
GLEAN_00601	LENG4	NM_001075152	ENSG00000125505	ENSMUSG00000035596	chr18	60714528	60727124
GLEAN_00603	LENG1	NM_001034804	ENSG00000105617	ENSMUSG00000078813	chr18	60738011	60741217
GLEAN_00595	PRPF31	DV929070	ENSG00000105618	ENSMUSG00000008373	chr18	60760753	60769201
GLEAN_16694	SLC35B1	NM_181338	ENSG00000121073	ENSMUSG00000020873	chr19	35648802	35655436
GLEAN_20986	UTP18	NM_001098879	ENSG00000011260	ENSMUSG00000054079	chr19	34954414	35011314
GLEAN_19200	_NONE_	NM_001076925	_NONE_	_NONE_	chr19	35103618	35141394
GLEAN_16680	CALCOCO2	NM_174400	ENSG00000136436	ENSMUSG00000006056	chr19	36428033	36443335
GLEAN_16719	_NONE_	DN536370	_NONE_	_NONE_	chr19	37319172	37362802
GLEAN_26824	PSMB3	NM_001034596	ENSG00000108294	ENSMUSG00000069744	chr19	38922389	38931730
GLEAN_21309	JUP	NM_001004024	ENSG00000173801	ENSMUSG00000001552	chr19	41671083	41684099
GLEAN_12862	VAT1	BC148900	ENSG00000108828	ENSMUSG00000034993	chr19	44563612	44568907
GLEAN_06598	_NONE_	EE226156	_NONE_	_NONE_	chr19	46299515	46444597
GLEAN_06579	PECAM1	NM_174571	ENSG00000198802	ENSMUSG00000020717	chr19	47933139	47994456
GLEAN_15025	_NONE_	NM_001102326	_NONE_	_NONE_	chr19	50068000	50069996
GLEAN_08439	GRB2	NM_001034630	ENSG00000177885	ENSMUSG00000059923	chr19	54288964	54411215
GLEAN_14692	_NONE_	FE012119	_NONE_	_NONE_	chr19	55300326	55371338
GLEAN_04501	SLC39A11	NM_001076390	ENSG00000133195	ENSMUSG00000041654	chr19	58408053	58691352
GLEAN_23241	PRKCA	NM_174435	ENSG00000154229	ENSMUSG00000050965	chr19	62566249	62875990
GLEAN_20991	USP22	EE333442	ENSG00000124422	ENSMUSG00000042506	chr19	34622317	34638074
GLEAN_21029	DHRS7B	NM_001035343	ENSG00000109016	ENSMUSG00000042569	chr19	34660630	34711201
GLEAN_19199	_NONE_	NM_001077075	_NONE_	_NONE_	chr19	35191844	35192753
GLEAN_19198	SPAG9	NM_001076925	ENSG00000008294	ENSMUSG00000020859	chr19	35284769	35318720
GLEAN_16696	SPOP	NM_001075936	ENSG00000121067	ENSMUSG00000057522	chr19	35733831	35754161
GLEAN_16697	PHB	NM_001034572	ENSG00000167085	ENSMUSG00000038845	chr19	35943211	35952384
GLEAN_16703	SNF8	NM_001075211	ENSG00000159210	ENSMUSG00000006058	chr19	36335721	36343050
GLEAN_16675	CDK5RAP3	NM_001075399	ENSG00000108465	ENSMUSG00000018669	chr19	37238955	37248048
GLEAN_16718	ATAD4	NM_001034794	ENSG00000167183	ENSMUSG00000047040	chr19	37268857	37269160
GLEAN_16722	MRPL10	BC104520	ENSG00000159111	ENSMUSG00000001445	chr19	37416767	37421851
GLEAN_02059	TOB1	BC111303	ENSG00000141232	ENSMUSG00000037573	chr19	37583788	37584814
GLEAN_02050	IDBG_58542	NM_001078112	ENSG00000167107	ENSMUSG00000076435	chr19	37940136	37975720
GLEAN_02063	LRRC59	NM_001034578	ENSG00000108829	ENSMUSG00000020869	chr19	37988467	37999706
GLEAN_26814	NPEPPS	EE348432	ENSG00000141279	ENSMUSG00000001441	chr19	38405643	38508453
GLEAN_26808	CCDC49	NM_001105359	ENSG00000108296	ENSMUSG00000018541	chr19	38961779	38981345
GLEAN_26806	RPL23	NM_001035014	ENSG00000125691	ENSMUSG00000071415	chr19	39017075	39021366
GLEAN_26827	RPL19	NM_001040516	ENSG00000108298	ENSMUSG00000017404	chr19	39289631	39292911
GLEAN_26799	FBXL20	NM_001035096	ENSG00000108306	ENSMUSG00000020883	chr19	39339298	39437302
GLEAN_26832	STARD3	CR453537	ENSG00000131748	ENSMUSG00000018167	chr19	39622510	39633685
GLEAN_26833	TCAP	NM_001014915	ENSG00000173991	ENSMUSG00000007877	chr19	39635918	39636647
GLEAN_09581	PSMD3	NM_001045900	ENSG00000108344	ENSMUSG00000017221	chr19	40942926	40955613
GLEAN_09645	ORMDL3	NM_001076367	ENSG00000172057	ENSMUSG00000038150	chr19	41006995	41008565
GLEAN_21317	KRT15	BC118284	ENSG00000171346	ENSMUSG00000054146	chr19	41429367	41433810
GLEAN_21316	KRT19	NM_001015600	ENSG00000171345	ENSMUSG00000020911	chr19	41439298	41442943
GLEAN_21312	KRT17	NM_001105322	ENSG00000186831	ENSMUSG00000035557	chr19	41543421	41548725
GLEAN_21328	EIF1	NM_001014884	ENSG00000173812	ENSMUSG00000035530	chr19	41616041	41617662
GLEAN_21307	NT5C3L	NM_001075515	ENSG00000141698	ENSMUSG00000017176	chr19	41723713	41731143
GLEAN_21333	CNP	NM_180993	ENSG00000173786	ENSMUSG00000006782	chr19	41838781	41844878
GLEAN_03776	HDAC5	BC111337	ENSG00000108840	ENSMUSG00000008855	chr19	42468086	42499194
GLEAN_03793	TMUB2	NM_001046534	ENSG00000168591	ENSMUSG00000034757	chr19	42561663	42562714
GLEAN_03772	SLC25A39	NM_001075415	ENSG00000013306	ENSMUSG00000018677	chr19	42681611	42684750
GLEAN_03795	GRN	NM_001077014	ENSG00000030582	ENSMUSG00000034708	chr19	42703952	42710687
GLEAN_03769	GPATCH8	DT816894	ENSG00000186566	ENSMUSG00000034621	chr19	42746618	42839397
GLEAN_03766	EFTUD2	NM_001083396	ENSG00000108883	ENSMUSG00000020929	chr19	43141221	43174339
GLEAN_03803	NMT1	NM_177504	ENSG00000136448	ENSMUSG00000020936	chr19	43319514	43349757
GLEAN_03805	HEXIM1	NM_001076181	ENSG00000186834	ENSMUSG00000048878	chr19	43388687	43389650
GLEAN_17381	RAB5C	NM_001034743	_NONE_	_NONE_	chr19	43654733	43658919
GLEAN_17378	GHDC	NM_001075703	ENSG00000167925	ENSMUSG00000017747	chr19	43702586	43705886
GLEAN_17389	MLX	NM_001035061	ENSG00000108788	ENSMUSG00000017801	chr19	44041903	44047902
GLEAN_17373	_NONE_	DV885784	_NONE_	_NONE_	chr19	44056068	44073809
GLEAN_17372	PLEKHH3	DT807686	ENSG00000068137	ENSMUSG00000035172	chr19	44123810	44131996
GLEAN_06539	RAMP2	NM_001098860	ENSG00000131477	ENSMUSG00000001240	chr19	44217654	44219196
GLEAN_06540	VPS25	NM_001015657	ENSG00000131475	ENSMUSG00000078656	chr19	44222964	44227170
GLEAN_06535	BECN1	NM_001033627	ENSG00000126581	ENSMUSG00000035086	chr19	44255327	44264980
GLEAN_12864	AARSD1	NM_001038073	ENSG00000108825	ENSMUSG00000075528	chr19	44511542	44520583
GLEAN_12863	_NONE_	BC122671	_NONE_	_NONE_	chr19	44524347	44529255
GLEAN_12873	IFI35	NM_001075462	ENSG00000068079	ENSMUSG00000010358	chr19	44548399	44561882
GLEAN_06607	MAP3K3	DV806497	ENSG00000198909	ENSMUSG00000020700	chr19	47328704	47382758
GLEAN_06589	CCDC47	NM_001035428	ENSG00000108588	ENSMUSG00000078622	chr19	47424859	47437033
GLEAN_06609	PSMC5	NM_174441	ENSG00000087191	ENSMUSG00000020708	chr19	47489206	47493702
GLEAN_06587	SMARCD2	DV921240	ENSG00000108604	ENSMUSG00000078619	chr19	47494693	47503088
GLEAN_06582	_NONE_	EF408738	_NONE_	_NONE_	chr19	47617581	47650141
GLEAN_06580	TEX2	NM_001101970	ENSG00000136478	ENSMUSG00000040548	chr19	47766584	47837106
GLEAN_06577	DDX5	BC103318	ENSG00000108654	ENSMUSG00000020719	chr19	48086802	48092756
GLEAN_03566	IDBG_73747	NM_001076399	ENSG00000141560	ENSMUSG00000039253	chr19	49536679	49543959
GLEAN_03574	WDR45L	NM_001075247	ENSG00000141580	ENSMUSG00000025173	chr19	49592927	49615684
GLEAN_03576	_NONE_	NM_001078087	_NONE_	_NONE_	chr19	49746233	49749944
GLEAN_15028	FASN	NM_001012669	ENSG00000169710	ENSMUSG00000025153	chr19	50207400	50329832
GLEAN_15029	DUS1L	NM_001078084	ENSG00000169718	ENSMUSG00000025155	chr19	50430377	50434597
GLEAN_15023	GPS1	NM_001102094	ENSG00000169727	ENSMUSG00000025156	chr19	50435451	50439316
GLEAN_15032	_NONE_	NM_001075891	_NONE_	_NONE_	chr19	50481151	50482938
GLEAN_11185	_NONE_	NM_001075891	_NONE_	_NONE_	chr19	50503769	50505537
GLEAN_11180	_NONE_	NM_001113724	_NONE_	_NONE_	chr19	50624899	50629479
GLEAN_11193	THOC4	NM_001035417	ENSG00000183684	ENSMUSG00000025134	chr19	50630266	50633745
GLEAN_11195	P4HB	NM_174135	ENSG00000185624	ENSMUSG00000025130	chr19	50664370	50673470
GLEAN_11178	SLC25A10	DV892210	ENSG00000183048	ENSMUSG00000025792	chr19	50743363	50749077
GLEAN_11204	ACTG	NM_001033618	_NONE_	_NONE_	chr19	50894222	50895825
GLEAN_11168	CHMP6	NM_001075457	ENSG00000176108	ENSMUSG00000025371	chr19	51303486	51309899
GLEAN_25998	USP36	EH168995	ENSG00000055483	ENSMUSG00000033909	chr19	52718868	52742812
GLEAN_26002	_NONE_	EE333123	_NONE_	_NONE_	chr19	53139486	53144996
GLEAN_08438	CASKIN2	DV921829	ENSG00000177303	ENSMUSG00000034471	chr19	54495781	54507361
GLEAN_08441	TSEN54	BC109982	ENSG00000182173	ENSMUSG00000020781	chr19	54510242	54516299
GLEAN_08446	SAP30BP	NM_001075627	ENSG00000161526	ENSMUSG00000020755	chr19	54622619	54656238
GLEAN_08435	_NONE_	BT025472	_NONE_	_NONE_	chr19	54716008	54716634
GLEAN_08430	MRPL38	NM_001035489	ENSG00000204316	ENSMUSG00000020775	chr19	54815246	54819560
GLEAN_08425	SRP68	BC150016	ENSG00000167881	ENSMUSG00000020780	chr19	54925008	54949136
GLEAN_08453	FAM100B	CK972235	ENSG00000185262	ENSMUSG00000050628	chr19	55092670	55097804
GLEAN_08420	_NONE_	NM_001076857	_NONE_	_NONE_	chr19	55129418	55154413
GLEAN_16797	PSCD1	EE372051	ENSG00000108669	ENSMUSG00000017132	chr19	55676965	55702585
GLEAN_03362	SFRS2	NM_001034318	ENSG00000161547	ENSMUSG00000034120	chr19	55833654	55834550
GLEAN_03360	IDBG_70048	EH163925	ENSG00000181038	ENSMUSG00000020815	chr19	55837083	55837698
GLEAN_03364	_NONE_	EE944861	_NONE_	_NONE_	chr19	55855583	55885911
GLEAN_03366	ST6GALNAC2	NM_001075533	ENSG00000070731	ENSMUSG00000057286	chr19	55970288	55988326
GLEAN_03368	RHBDF2	EV676484	ENSG00000129667	ENSMUSG00000020806	chr19	56058929	56067958
GLEAN_03355	PRPSAP1	NM_001076857	ENSG00000161542	ENSMUSG00000015869	chr19	56125254	56150690
GLEAN_14016	_NONE_	NM_174769	_NONE_	_NONE_	chr19	56286197	56293611
GLEAN_14021	NUP85	NM_001034387	ENSG00000125450	ENSMUSG00000020739	chr19	56310964	56338829
GLEAN_14014	MIF4GD	NM_001034732	ENSG00000125457	ENSMUSG00000020743	chr19	56357345	56359959
GLEAN_25327	KCTD2	EE941146	ENSG00000180901	ENSMUSG00000016940	chr19	56465962	56477973
GLEAN_25326	ICT1	NM_001034493	ENSG00000167862	ENSMUSG00000018858	chr19	56498846	56505902
GLEAN_18454	GPRC5C	BC110241	ENSG00000170412	ENSMUSG00000051043	chr19	57193073	57206119
GLEAN_14080	PRKAR1A	NM_001076358	ENSG00000108946	ENSMUSG00000020612	chr19	62402599	62413810
GLEAN_14074	FAM20A	CR849721	ENSG00000108950	ENSMUSG00000020614	chr19	62420182	62430842
GLEAN_24265	_NONE_	BC102850	_NONE_	_NONE_	chr20	30401678	30417698
GLEAN_00073	CPEB4	NM_001105420	ENSG00000113742	ENSMUSG00000020300	chr20	6126716	6193369
GLEAN_07818	MRPS27	NM_001038108	ENSG00000113048	ENSMUSG00000041632	chr20	9778278	9880990
GLEAN_13503	_NONE_	NM_001101163	_NONE_	_NONE_	chr20	31839064	31857465
GLEAN_06412	LCP2	NM_001076844	ENSG00000043462	ENSMUSG00000002699	chr20	1912873	1959034
GLEAN_07174	_NONE_	NM_001035441	_NONE_	_NONE_	chr20	3187630	3200154
GLEAN_07164	DUSP1	NM_001046452	ENSG00000120129	ENSMUSG00000024190	chr20	4536700	4538864
GLEAN_07181	ERGIC1	NM_001076417	ENSG00000113719	ENSMUSG00000001576	chr20	4592136	4703352
GLEAN_14749	BTF3	NM_001025314	ENSG00000145741	ENSMUSG00000021660	chr20	6545367	6551443
GLEAN_03607	IDBG_28730	NM_001034546	ENSG00000164346	ENSMUSG00000060739	chr20	8788938	8795792
GLEAN_03613	GFM2	NM_001102109	ENSG00000164347	ENSMUSG00000021666	chr20	8803147	8837498
GLEAN_13145	_NONE_	DV909230	_NONE_	_NONE_	chr20	10602913	10614224
GLEAN_13136	RAD17	NM_001103244	ENSG00000152942	ENSMUSG00000021635	chr20	10636262	10668295
GLEAN_13146	IDBG_25643	NM_001105608	ENSG00000185057	ENSMUSG00000078941	chr20	10670305	10683861
GLEAN_10415	PPAP2A	NM_001080329	ENSG00000067113	ENSMUSG00000021759	chr20	24908707	25011206
GLEAN_13504	_NONE_	BC102850	_NONE_	_NONE_	chr20	31775450	31793466
GLEAN_13500	PAIP1	NM_001104971	ENSG00000172239	ENSMUSG00000025451	chr20	31983309	32010218
GLEAN_00641	BXDC2	NM_001034529	ENSG00000113460	ENSMUSG00000022247	chr20	38428732	38437400
GLEAN_11074	TARS	NM_001034370	ENSG00000113407	ENSMUSG00000022241	chr20	39495594	39518409
GLEAN_09276	_NONE_	DV836385	_NONE_	_NONE_	chr21	5226495	5340366
GLEAN_00191	SLC25A21	NM_001015587	ENSG00000183032	ENSMUSG00000035472	chr21	43623881	44156349
GLEAN_06315	EFTUD1	CR849754	ENSG00000140598	ENSMUSG00000038563	chr21	24942091	25051903
GLEAN_26758	IDBG_24254	NM_001035487	ENSG00000173517	ENSMUSG00000074305	chr21	30580634	30710109
GLEAN_08985	CTAGE5	NM_001075599	ENSG00000150527	ENSMUSG00000021000	chr21	45726389	45807666
GLEAN_25582	PDIA3	NM_174333	ENSG00000167004	ENSMUSG00000027248	chr21	49018809	49040600
GLEAN_04131	SMEK1	AF309645	ENSG00000100796	ENSMUSG00000041846	chr21	49918825	49952272
GLEAN_05996	NDNL2	NM_001078080	ENSG00000185115	ENSMUSG00000070520	chr21	2203585	2204443
GLEAN_09274	SNRPA1	NM_001098948	ENSG00000131876	ENSMUSG00000030512	chr21	4284757	4297417
GLEAN_06321	MORF4	NM_001035448	ENSG00000185787	ENSMUSG00000062270	chr21	26122639	26139747
GLEAN_15126	_NONE_	CK947106	_NONE_	_NONE_	chr21	26739924	26740113
GLEAN_00632	MESDC2	NM_001034469	ENSG00000117899	ENSMUSG00000038503	chr21	27153372	27160813
GLEAN_00621	ZFAND6	NM_001034460	ENSG00000086666	ENSMUSG00000030629	chr21	27940862	27949473
GLEAN_09347	HMG20A	NM_001075637	ENSG00000140382	ENSMUSG00000032329	chr21	31345629	31369543
GLEAN_09343	SH3PX3	EE925721	ENSG00000173548	ENSMUSG00000032733	chr21	31865584	31873818
GLEAN_09350	SNUPN	NM_001038546	ENSG00000169371	ENSMUSG00000055334	chr21	31919978	31936518
GLEAN_09341	COMMD4	NM_001040597	ENSG00000140365	ENSMUSG00000032299	chr21	32131667	32136875
GLEAN_09358	SCAMP2	NM_001102170	ENSG00000140497	ENSMUSG00000040188	chr21	32538347	32562314
GLEAN_09334	CSK	NM_001075397	ENSG00000103653	ENSMUSG00000032312	chr21	32598162	32602295
GLEAN_09362	UBL7	NM_001015573	ENSG00000138629	ENSMUSG00000055720	chr21	32930892	32942738
GLEAN_25092	_NONE_	NM_001105509	_NONE_	_NONE_	chr21	33522717	33524675
GLEAN_25074	_NONE_	CR852127	_NONE_	_NONE_	chr21	33562626	33563355
GLEAN_13265	_NONE_	EE348695	_NONE_	_NONE_	chr21	35932860	35957272
GLEAN_13270	HECTD1	EE340047	ENSG00000092148	ENSMUSG00000035247	chr21	35959103	36015943
GLEAN_00196	NFKBIA	NM_001045868	ENSG00000100906	ENSMUSG00000021025	chr21	42337688	42340456
GLEAN_07969	CLEC14A	NM_001077890	ENSG00000176435	ENSMUSG00000045930	chr21	44993720	44995193
GLEAN_25590	MFAP1	NM_001034397	ENSG00000140259	ENSMUSG00000048222	chr21	48976552	48987314
GLEAN_25591	SERINC4	DN518939	ENSG00000184716	ENSMUSG00000046110	chr21	48990921	48995587
GLEAN_25583	_NONE_	BC102682	_NONE_	_NONE_	chr21	48996822	48998237
GLEAN_25575	PRPF39	NM_001109789	ENSG00000185246	ENSMUSG00000035597	chr21	49568071	49588681
GLEAN_04128	FBLN5	NM_001014946	ENSG00000140092	ENSMUSG00000021186	chr21	50278650	50324356
GLEAN_23744	SERPINA11	NM_001099083	ENSG00000186910	ENSMUSG00000063232	chr21	52517561	52527401
GLEAN_23745	PI	NM_173882	_NONE_	_NONE_	chr21	52595993	52599908
GLEAN_21266	CLMN	CK833687	ENSG00000165959	ENSMUSG00000021097	chr21	54937362	54977600
GLEAN_16319	SETD3	BT026180	ENSG00000183576	ENSMUSG00000056770	chr21	58234366	58295185
GLEAN_02986	WARS	NM_174218	ENSG00000140105	ENSMUSG00000021266	chr21	58945525	58967337
GLEAN_14253	DLK1	NM_174037	ENSG00000185559	ENSMUSG00000040856	chr21	59314069	59314603
GLEAN_17904	MLH1	BC114810	ENSG00000076242	ENSMUSG00000032498	chr22	8636222	8729570
GLEAN_02783	IRAK2	NM_001075696	ENSG00000134070	ENSMUSG00000060477	chr22	13233834	13288523
GLEAN_02774	_NONE_	NM_001076163	_NONE_	_NONE_	chr22	13497226	13506001
GLEAN_05931	_NONE_	DT838074	_NONE_	_NONE_	chr22	13865724	14120501
GLEAN_14036	ULK4	EH206556	ENSG00000168038	ENSMUSG00000040936	chr22	15455089	15611053
GLEAN_02414	RAD18	NM_001035295	ENSG00000070950	ENSMUSG00000030254	chr22	16186253	16335502
GLEAN_21381	CRBN	NM_001075527	ENSG00000113851	ENSMUSG00000005362	chr22	21489764	21510926
GLEAN_14081	SUMF1	NM_001076076	ENSG00000144455	ENSMUSG00000030101	chr22	22249497	22297356
GLEAN_17928	_NONE_	DY081384	_NONE_	_NONE_	chr22	5604219	5605066
GLEAN_26160	_NONE_	NM_001034319	_NONE_	_NONE_	chr22	9999338	10023242
GLEAN_26164	MYD88	NM_001014382	ENSG00000172936	ENSMUSG00000032508	chr22	10026249	10028795
GLEAN_11213	SLC25A38	NM_001014905	ENSG00000144659	ENSMUSG00000032519	chr22	10881314	10894823
GLEAN_11215	_NONE_	NM_174379	_NONE_	_NONE_	chr22	10921033	10932873
GLEAN_02781	C3orf10	NM_001114510	ENSG00000134075	ENSMUSG00000033940	chr22	13308596	13315256
GLEAN_02812	TMEM111	NM_001035056	ENSG00000125037	ENSMUSG00000030286	chr22	13372045	13386094
GLEAN_02779	CRELD1	NM_001014851	ENSG00000163703	ENSMUSG00000030284	chr22	13403698	13410791
GLEAN_02776	JAGN1	NM_001046450	ENSG00000171135	ENSMUSG00000051256	chr22	13440365	13442639
GLEAN_02816	RPUSD3	NM_001038561	ENSG00000156990	ENSMUSG00000051169	chr22	13461607	13469339
GLEAN_02817	TADA3L	NM_001024511	ENSG00000171148	ENSMUSG00000048930	chr22	13507606	13516265
GLEAN_06275	RPL14	NM_001034674	ENSG00000188846	ENSMUSG00000025794	chr22	14504976	14508317
GLEAN_14029	CCDC13	EV619382	ENSG00000173811	ENSMUSG00000079235	chr22	14878775	14910292
GLEAN_14028	KBTBD5	NM_001015598	ENSG00000157119	ENSMUSG00000074001	chr22	14925685	14932523
GLEAN_14025	_NONE_	BC102912	_NONE_	_NONE_	chr22	15019753	15020142
GLEAN_02408	THUMPD3	NM_001038062	ENSG00000134077	ENSMUSG00000030264	chr22	15822735	15840514
GLEAN_02415	Oxtr	NM_174134	ENSG00000180914	ENSMUSG00000049112	chr22	16417858	16426428
GLEAN_25201	ARL8B	NM_001046071	ENSG00000134108	ENSMUSG00000030105	chr22	19067902	19113726
GLEAN_00239	_NONE_	NM_001098875	_NONE_	_NONE_	chr23	45199877	45223069
GLEAN_00235	BMP6	CO892033	ENSG00000153162	ENSMUSG00000039004	chr23	45344340	45392238
GLEAN_17527	EXOC2	DV881645	ENSG00000112685	ENSMUSG00000021357	chr23	45860185	45966386
GLEAN_17032	TUBB2A	NM_001003900	ENSG00000137267	ENSMUSG00000058672	chr23	47315355	47319032
GLEAN_17029	C6orf85	NM_001076341	ENSG00000137266	ENSMUSG00000038267	chr23	47385873	47475171
GLEAN_00240	MUTED	EE355640	ENSG00000188428	ENSMUSG00000038991	chr23	45317488	45341759
GLEAN_17524	IRF4	CN790514	ENSG00000137265	ENSMUSG00000021356	chr23	46040266	46052934
GLEAN_17035	SERPINB1	BT025443	ENSG00000021355	ENSMUSG00000044734	chr23	47057965	47079104
GLEAN_17033	_NONE_	NM_174789	_NONE_	_NONE_	chr23	47127430	47135445
GLEAN_17041	NQO2	NM_001034323	ENSG00000124588	ENSMUSG00000046949	chr23	47213209	47222698
GLEAN_17042	RIPK1	NM_001035012	ENSG00000137275	ENSMUSG00000021408	chr23	47263553	47288905
GLEAN_17030	TUBB2B	NM_001003900	_NONE_	_NONE_	chr23	47351683	47354377
GLEAN_25163	FAM134C	DV885784	ENSG00000141699	ENSMUSG00000017802	chr26	29350139	29368163
GLEAN_00395	ACSL5	NM_001075650	ENSG00000197142	ENSMUSG00000024981	chr26	30400525	30429316
GLEAN_00393	GPAM	NM_001012282	ENSG00000119927	ENSMUSG00000024978	chr26	30161676	30364511
GLEAN_00396	VTI1A	NM_001079792	ENSG00000151532	ENSMUSG00000024983	chr26	30449636	30558374
GLEAN_24612	SEC23IP	BC107537	ENSG00000107651	ENSMUSG00000055319	chr26	36820897	36854938
GLEAN_09755	TACC2	NM_001102159	ENSG00000138162	ENSMUSG00000030852	chr26	38838997	39046878
GLEAN_25175	SHOC2	NM_001101943	ENSG00000108061	ENSMUSG00000024976	chr26	28711240	28774590
GLEAN_25181	_NONE_	NM_001035061	_NONE_	_NONE_	chr26	29335892	29341891
GLEAN_00392	ZDHHC6	NM_001046167	ENSG00000023041	ENSMUSG00000024982	chr26	30434679	30447725
GLEAN_06089	C10orf84	NM_001035052	ENSG00000165669	ENSMUSG00000057858	chr26	35471959	35497107
GLEAN_24608	FAM45A	NM_001076902	ENSG00000119979	ENSMUSG00000024993	chr26	36070649	36086809
GLEAN_24606	PRDX3	NM_174432	ENSG00000165672	ENSMUSG00000024997	chr26	36109751	36118259
GLEAN_24604	TIAL1	BC126842	ENSG00000151923	ENSMUSG00000030846	chr26	36516770	36535754
GLEAN_24614	BRWD2	NM_001101122	ENSG00000120008	ENSMUSG00000042055	chr26	37660872	37719244
GLEAN_09758	HTRA1	AF097707	ENSG00000166033	ENSMUSG00000006205	chr26	39220075	39276914
GLEAN_01564	CTBP2	NM_175712	ENSG00000175029	ENSMUSG00000030970	chr26	40397412	40431743
GLEAN_01573	BCCIP	NM_001046122	ENSG00000107949	ENSMUSG00000030983	chr26	41199768	41216135
GLEAN_01560	_NONE_	NM_001034406	_NONE_	_NONE_	chr26	41318289	41319746
GLEAN_11456	OAT	NM_001034240	ENSG00000065154	ENSMUSG00000030934	chr26	41665568	41677051
GLEAN_01012	ASAH1	NM_001075459	ENSG00000104763	ENSMUSG00000031591	chr27	17273479	17304558
GLEAN_01014	MTUS1	NM_001075692	ENSG00000129422	ENSMUSG00000045636	chr27	17602665	17792375
GLEAN_13928	TUSC3	NM_001080914	ENSG00000104723	ENSMUSG00000039530	chr27	19087690	19318483
GLEAN_13926	MSR1	NM_001113240	ENSG00000038945	ENSMUSG00000025044	chr27	19511467	19582725
GLEAN_08539	_NONE_	NM_001077893	_NONE_	_NONE_	chr27	5753503	5753965
GLEAN_21621	DCTD	NM_001101292	ENSG00000129187	ENSMUSG00000031562	chr27	11841050	11862663
GLEAN_21624	CDKN2AIP	NM_001046143	ENSG00000168564	ENSMUSG00000038069	chr27	12216452	12219068
GLEAN_21611	ACSL1	NM_001076085	ENSG00000151726	ENSMUSG00000018796	chr27	13141481	13184039
GLEAN_21634	SLC25A4	NM_174658	ENSG00000151729	ENSMUSG00000031633	chr27	13451055	13454624
GLEAN_21637	IDBG_46946	NM_001038136	ENSG00000205129	ENSMUSG00000071103	chr27	13637095	13649092
GLEAN_01007	VPS37A	NM_001046161	ENSG00000155975	ENSMUSG00000031600	chr27	18128638	18159254
GLEAN_01016	CNOT7	NM_001034312	ENSG00000198791	ENSMUSG00000031601	chr27	18161360	18173179
GLEAN_22304	C8orf79	NM_001076832	ENSG00000170941	ENSMUSG00000039620	chr27	21869401	21885625
GLEAN_05374	PPP1R3B	NM_001103247	ENSG00000173281	ENSMUSG00000046794	chr27	23649117	23657090

## Sheet: Fat Perc
Fat Percentage Candidate Genes
From Lemay DG, Lynn DJ, Martin WF, Casey TM, Kriventseva EV, Rincon G, Barris WC, Hinrichs AS, Molenaar AJ, Pollard KS, Neville MC, Maqbool NJ, Zdobnov EM, Tellam RL, Medrano JF, German JB, and Rijnkels M. (2008) The bovine lactation genome: insights into the evolution of mammalian milk
GLEAN_ID	Gene Symbol	NCBI accession	Human Ortholog	Mouse Ortholog	Chromosome	Start	End
GLEAN_08674	UBE2E3	NM_001079783	ENSG00000170035	ENSMUSG00000027011	chr2	13867360	13955523
GLEAN_14101	ITGA6	NM_001109981	ENSG00000091409	ENSMUSG00000027111	chr2	21221080	21306219
GLEAN_24837	DYNC1I2	NM_001075883	ENSG00000077380	ENSMUSG00000027012	chr2	23426438	23496672
GLEAN_02284	TLK1	DV786123	ENSG00000198586	ENSMUSG00000041997	chr2	25805500	25983865
GLEAN_14652	RBM45	BC105262	ENSG00000155636	ENSMUSG00000042369	chr2	16824153	16837875
GLEAN_03401	_NONE_	NM_001046045	_NONE_	_NONE_	chr2	17060763	17143674
GLEAN_03400	_NONE_	NM_001046045	_NONE_	_NONE_	chr2	17199452	17253788
GLEAN_03399	IDBG_75361	BC109722	ENSG00000138433	ENSMUSG00000041777	chr2	17368005	17408512
GLEAN_03410	HOXD10	NM_001099105	ENSG00000128710	ENSMUSG00000050368	chr2	18994766	18997145
GLEAN_03389	NFE2L2	NM_001011678	ENSG00000116044	ENSMUSG00000015839	chr2	20223707	20255687
GLEAN_09719	METTL5	NM_001099135	ENSG00000138382	ENSMUSG00000051730	chr2	22747599	22757540
GLEAN_09716	SSB	NM_176665	ENSG00000138385	ENSMUSG00000068882	chr2	22757604	22764370
GLEAN_21594	NOSTRIN	NM_001046257	ENSG00000163072	ENSMUSG00000034738	chr2	23997715	24060464
GLEAN_09950	_NONE_	BF073061	_NONE_	_NONE_	chr2	25685756	25689238
GLEAN_00548	GON4L	BC148969	ENSG00000116580	ENSMUSG00000054199	chr3	12568959	12652283
GLEAN_23574	GOLPH3L	NM_001099052	ENSG00000143457	ENSMUSG00000046519	chr3	17787047	17830789
GLEAN_22591	SLAMF1	NM_174184	ENSG00000117090	ENSMUSG00000015316	chr3	7569970	7608305
GLEAN_00505	_NONE_	AM037958	_NONE_	_NONE_	chr3	13320953	13529096
GLEAN_23558	_NONE_	NM_001046048	_NONE_	_NONE_	chr3	17165734	17174179
GLEAN_23810	WARS2	NM_001034582	ENSG00000116874	ENSMUSG00000004233	chr3	23525361	23621353
GLEAN_02487	GSTM1	NM_175825	_NONE_	_NONE_	chr3	31056854	31067137
GLEAN_02468	PALMD	NM_001035079	ENSG00000099260	ENSMUSG00000033377	chr3	37859168	37918389
GLEAN_22590	CD48	NM_001046002	ENSG00000117091	ENSMUSG00000015355	chr3	7645600	7676169
GLEAN_22584	JAM1	NM_174095	ENSG00000158769	ENSMUSG00000038235	chr3	8062893	8085672
GLEAN_22597	UFC1	NM_001015663	ENSG00000143222	ENSMUSG00000062963	chr3	8240356	8243689
GLEAN_22599	PPOX	BC113353	ENSG00000143224	ENSMUSG00000062729	chr3	8251917	8255294
GLEAN_22600	NDUFS2	NM_001075137	ENSG00000158864	ENSMUSG00000013593	chr3	8281924	8291266
GLEAN_09887	HSD17B7	NM_001083375	ENSG00000132196	ENSMUSG00000026675	chr3	8418381	8445960
GLEAN_13859	_NONE_	NM_001077402	_NONE_	_NONE_	chr3	9979241	9986677
GLEAN_13863	_NONE_	NM_174539	_NONE_	_NONE_	chr3	10038883	10054810
GLEAN_13866	DUSP12	BC103262	ENSG00000081721	ENSMUSG00000026659	chr3	10154497	10162291
GLEAN_02825	UAP1	NM_001046404	ENSG00000117143	ENSMUSG00000026670	chr3	10541363	10567864
GLEAN_00534	CCT3	NM_001017934	ENSG00000163468	ENSMUSG00000001416	chr3	12096665	12110922
GLEAN_00535	C1orf85	NM_001105476	ENSG00000198715	ENSMUSG00000001418	chr3	12116380	12118905
GLEAN_00536	SMG5	NM_001083679	ENSG00000198952	ENSMUSG00000001415	chr3	12127417	12153625
GLEAN_00527	LMNA	NM_001034053	ENSG00000160789	ENSMUSG00000028063	chr3	12253160	12271182
GLEAN_00541	SSR2	NM_001015533	ENSG00000163479	ENSMUSG00000041355	chr3	12364658	12370934
GLEAN_00552	MUC1	NM_174115	ENSG00000185499	ENSMUSG00000042784	chr3	13102432	13106220
GLEAN_00507	FLAD1	BC103379	ENSG00000160688	ENSMUSG00000042642	chr3	13283200	13286494
GLEAN_00556	SHC1	NM_001075305	ENSG00000160691	ENSMUSG00000042626	chr3	13297021	13302729
GLEAN_00558	PBXIP1	NM_001075265	ENSG00000163346	ENSMUSG00000042613	chr3	13312184	13320284
GLEAN_00565	C1orf43	NM_001015666	ENSG00000143612	ENSMUSG00000027942	chr3	13978713	13986239
GLEAN_00568	_NONE_	NM_001011674	_NONE_	_NONE_	chr3	14002803	14014920
GLEAN_00497	_NONE_	DY082996	_NONE_	_NONE_	chr3	14080965	14081511
GLEAN_00570	RAB13	NM_001024540	ENSG00000143545	ENSMUSG00000027935	chr3	14130971	14134459
GLEAN_08580	ILF2	NM_001038187	ENSG00000143621	ENSMUSG00000001016	chr3	14465081	14475178
GLEAN_08578	C1orf77	NM_001035481	ENSG00000160679	ENSMUSG00000001017	chr3	14495500	14502528
GLEAN_08582	S100A14	NM_001079634	ENSG00000189334	ENSMUSG00000042306	chr3	14520396	14521370
GLEAN_04298	USF1	NM_001001161	ENSG00000158773	ENSMUSG00000026641	chr3	15377681	15382599
GLEAN_23117	SH2D2A	NM_001105401	ENSG00000027869	ENSMUSG00000028071	chr3	15706551	15715454
GLEAN_23551	RORC	NM_001083451	ENSG00000143365	ENSMUSG00000028150	chr3	16672945	16698061
GLEAN_23552	LINGO4	NM_001083451	ENSG00000213171	ENSMUSG00000044505	chr3	16698169	16704420
GLEAN_23553	TDRKH	NM_001105375	ENSG00000182134	ENSMUSG00000041912	chr3	16727591	16733965
GLEAN_23541	TUFT1	NM_174479	ENSG00000143367	ENSMUSG00000005968	chr3	16922057	16972923
GLEAN_23540	CGN	EH178632	ENSG00000143375	ENSMUSG00000068876	chr3	16975712	16992995
GLEAN_23538	PSMB4	NM_001034266	ENSG00000159377	ENSMUSG00000005779	chr3	17092999	17095222
GLEAN_23536	PSMD4	NM_001013598	ENSG00000159352	ENSMUSG00000005625	chr3	17279928	17288879
GLEAN_23563	VPS72	NM_001015658	ENSG00000163159	ENSMUSG00000008958	chr3	17348258	17359846
GLEAN_23564	TMOD4	NM_001075215	ENSG00000163157	ENSMUSG00000005628	chr3	17361826	17365150
GLEAN_23568	FAM63A	NM_001045924	ENSG00000143409	ENSMUSG00000038712	chr3	17492684	17498684
GLEAN_23569	LASS2	NM_001034667	ENSG00000143418	ENSMUSG00000015714	chr3	17520959	17523956
GLEAN_23571	CTSK	NM_001034435	ENSG00000143387	ENSMUSG00000028111	chr3	17701053	17713225
GLEAN_23572	CTSS	NM_001033615	ENSG00000163131	ENSMUSG00000038642	chr3	17730276	17751574
GLEAN_23575	ENSA	NM_174050	ENSG00000143420	ENSMUSG00000038619	chr3	17846678	17849903
GLEAN_23576	MCL1	NM_001099206	ENSG00000143384	ENSMUSG00000038612	chr3	17877473	17879408
GLEAN_23584	_NONE_	NM_001099384	_NONE_	_NONE_	chr3	18474847	18475228
GLEAN_23507	FCGR1A	NM_174538	ENSG00000150337	ENSMUSG00000015947	chr3	18613322	18621885
GLEAN_11909	_NONE_	NM_001076343	_NONE_	_NONE_	chr3	20510206	20534989
GLEAN_15178	TXNIP	NM_001101875	ENSG00000117289	ENSMUSG00000038393	chr3	21202366	21204840
GLEAN_15181	RBM8A	NM_001035324	ENSG00000131795	ENSMUSG00000038374	chr3	21265583	21267362
GLEAN_15175	_NONE_	EE251422	_NONE_	_NONE_	chr3	21267942	21272276
GLEAN_15185	PIAS3	NM_001102185	ENSG00000131788	ENSMUSG00000028101	chr3	21324900	21333315
GLEAN_15174	NUDT17	NM_001083383	ENSG00000186364	ENSMUSG00000028100	chr3	21334447	21336729
GLEAN_23803	PHGDH	NM_001035017	ENSG00000092621	ENSMUSG00000053398	chr3	23092548	23123506
GLEAN_21161	TTF2	NM_001080735	ENSG00000116830	ENSMUSG00000033222	chr3	25453573	25506909
GLEAN_15400	ATP1A1	NM_001076798	ENSG00000163399	ENSMUSG00000033161	chr3	26305554	26326048
GLEAN_04794	CSDE1	NM_001098025	ENSG00000009307	ENSMUSG00000068823	chr3	28000815	28020615
GLEAN_04795	NRAS	NM_001097989	ENSG00000213281	ENSMUSG00000027852	chr3	28022788	28028116
GLEAN_13125	SLC16A1	NM_001037319	ENSG00000155380	ENSMUSG00000032902	chr3	29824133	29834536
GLEAN_13128	RHOC	NM_001046138	_NONE_	_NONE_	chr3	30112268	30114718
GLEAN_13107	MOV10	NM_001075839	ENSG00000155363	ENSMUSG00000002227	chr3	30115635	30142475
GLEAN_13129	ST7L	NM_001083481	ENSG00000007341	ENSMUSG00000045576	chr3	30193262	30261575
GLEAN_02490	GSTM3	NM_001046560	ENSG00000134202	ENSMUSG00000004032	chr3	31018274	31021193
GLEAN_02488	_NONE_	NM_001083772	_NONE_	_NONE_	chr3	31033876	31051308
GLEAN_02482	GNAI3	NM_001034677	ENSG00000065135	ENSMUSG00000000001	chr3	31221417	31264544
GLEAN_02493	PSMA5	NM_001015566	ENSG00000143106	ENSMUSG00000068749	chr3	31378138	31399124
GLEAN_02476	SARS	NM_174175	ENSG00000031698	ENSMUSG00000068739	chr3	31536250	31555808
GLEAN_24845	RAP1A	NM_174448	ENSG00000116473	ENSMUSG00000068798	chr3	31893339	31908212
GLEAN_08915	AHCYL1	NM_001101052	ENSG00000168710	ENSMUSG00000027893	chr3	32268942	32309546
GLEAN_08916	FAM40A	NM_001075496	ENSG00000143093	ENSMUSG00000014601	chr3	32319919	32338562
GLEAN_24193	DENND2D	NM_001075168	ENSG00000162777	ENSMUSG00000027901	chr3	32918688	32933766
GLEAN_17597	RTCD1	NM_001046055	ENSG00000137996	ENSMUSG00000000339	chr3	40149672	40177307
GLEAN_17599	DBT	NM_173905	ENSG00000137992	ENSMUSG00000000340	chr3	40182086	40222896
GLEAN_17608	EDG1	NM_001013585	ENSG00000170989	ENSMUSG00000045092	chr3	41198004	41199153
GLEAN_12390	IDBG_41045	NM_001075227	ENSG00000128607	ENSMUSG00000029775	chr4	86978504	87041319
GLEAN_24650	_NONE_	NM_001035475	_NONE_	_NONE_	chr4	89082795	89147027
GLEAN_01801	PTN	NM_173955	ENSG00000105894	ENSMUSG00000029838	chr4	93302030	93328924
GLEAN_16789	SND1	NM_205784	ENSG00000197157	ENSMUSG00000001424	chr4	82346200	82782167
GLEAN_24649	_NONE_	NM_001035475	_NONE_	_NONE_	chr4	88917067	89055330
GLEAN_17069	_NONE_	NM_001075657	_NONE_	_NONE_	chr4	90817026	90881183
GLEAN_08676	MTPN	NM_203362	ENSG00000105887	ENSMUSG00000029840	chr4	92130822	92206708
GLEAN_16785	ZNF800	DN525218	ENSG00000048405	ENSMUSG00000039841	chr4	82999116	83019125
GLEAN_12386	IDBG_40716	NM_001101143	ENSG00000158467	ENSMUSG00000029772	chr4	86393329	86449454
GLEAN_17070	WDR91	NM_001046483	ENSG00000105875	ENSMUSG00000058486	chr4	90918644	90943613
GLEAN_17071	_NONE_	BC142124	_NONE_	_NONE_	chr4	90951360	90954136
GLEAN_17067	TMEM140	NM_001105373	ENSG00000146859	ENSMUSG00000057137	chr4	90955670	90956237
GLEAN_11155	MKRN1	NM_001104979	ENSG00000133606	ENSMUSG00000029922	chr4	94926689	94944723
GLEAN_11146	C7orf55	NM_001076997	ENSG00000164898	ENSMUSG00000019689	chr4	95932932	95937133
GLEAN_21921	GSTK1	NM_001079616	ENSG00000197448	ENSMUSG00000029864	chr4	97726023	97730861
GLEAN_21925	ZYX	NM_001078101	ENSG00000159840	ENSMUSG00000029860	chr4	97828692	97860991
GLEAN_20930	PYROXD1	NM_001105334	ENSG00000121350	ENSMUSG00000041671	chr5	89120910	89147143
GLEAN_23283	DERA	NM_001076028	ENSG00000023697	ENSMUSG00000030225	chr5	93577313	93695338
GLEAN_23287	EPS8	NM_001076102	ENSG00000151491	ENSMUSG00000015766	chr5	93934945	94009388
GLEAN_15128	A2M	NM_001109795	ENSG00000175899	ENSMUSG00000030111	chr5	100261464	100309597
GLEAN_13799	IL17RA	DV923211	ENSG00000177663	ENSMUSG00000002897	chr5	107604575	107618944
GLEAN_13800	_NONE_	EV631130	_NONE_	_NONE_	chr5	107733201	107797012
GLEAN_13811	TRIOBP	NM_001046096	ENSG00000100106	ENSMUSG00000033088	chr5	108388485	108410816
GLEAN_21500	RANGAP1	NM_001110089	ENSG00000100401	ENSMUSG00000022391	chr5	111009703	111034465
GLEAN_20924	LDHB	NM_174100	ENSG00000111716	ENSMUSG00000030246	chr5	89314931	89330122
GLEAN_12413	_NONE_	NM_001078089	_NONE_	_NONE_	chr5	92240426	92240816
GLEAN_12403	MGP	NM_174707	ENSG00000111341	ENSMUSG00000030218	chr5	92348856	92352107
GLEAN_14709	MGST1	NM_001007815	ENSG00000008394	ENSMUSG00000008540	chr5	92705680	92720711
GLEAN_12339	CSDA	NM_001098074	ENSG00000060138	ENSMUSG00000030189	chr5	97967051	97989610
GLEAN_18382	_NONE_	NM_001033616	_NONE_	_NONE_	chr5	99016912	99024770
GLEAN_18392	CLEC1A	NM_001076081	ENSG00000150048	ENSMUSG00000033082	chr5	99163298	99181464
GLEAN_15130	M6PR	NM_175779	ENSG00000003056	ENSMUSG00000007458	chr5	100156864	100167815
GLEAN_00450	NECAP1	NM_001034211	ENSG00000089818	ENSMUSG00000030327	chr5	100958182	100968257
GLEAN_13969	GAPDH	NM_001034034	_NONE_	_NONE_	chr5	102440636	102444381
GLEAN_13968	NCAPD2	BC148992	ENSG00000010292	ENSMUSG00000038252	chr5	102447547	102471269
GLEAN_13970	MRPL51	NM_001101088	ENSG00000111639	ENSMUSG00000030335	chr5	102473028	102473915
GLEAN_13963	CD9	NM_173900	ENSG00000010278	ENSMUSG00000030342	chr5	102768359	102802585
GLEAN_12628	C12orf4	NM_001075704	ENSG00000047621	ENSMUSG00000030347	chr5	104251055	104288298
GLEAN_02605	FKBP4	NM_001034322	ENSG00000004478	ENSMUSG00000030357	chr5	105612873	105619973
GLEAN_02604	IDBG_32917	NM_001105406	ENSG00000185596	ENSMUSG00000024101	chr5	105664903	105677482
GLEAN_13783	ATP6V1E1	NM_174810	ENSG00000131100	ENSMUSG00000019210	chr5	107884051	107903879
GLEAN_13802	BCL2L13	NM_001078082	ENSG00000099968	ENSMUSG00000009112	chr5	107912261	107953638
GLEAN_13813	GCAT	NM_001075134	ENSG00000100116	ENSMUSG00000006378	chr5	108490377	108496854
GLEAN_13816	EIF3EIP	NM_001035296	ENSG00000100129	ENSMUSG00000033047	chr5	108536899	108557790
GLEAN_13820	MAFF	NM_001103300	ENSG00000185022	ENSMUSG00000042622	chr5	108845758	108850557
GLEAN_16390	FAM83F	EH372642	ENSG00000133477	ENSMUSG00000022408	chr5	109734594	109770224
GLEAN_16385	SLC25A17	NM_001045948	ENSG00000100372	ENSMUSG00000022404	chr5	110426711	110468518
GLEAN_16384	_NONE_	NM_001101926	_NONE_	_NONE_	chr5	110475725	110489665
GLEAN_09428	RPL3	NM_174715	ENSG00000100316	ENSMUSG00000060036	chr5	110569152	110575345
GLEAN_21506	L3MBTL2	NM_001075610	ENSG00000100395	ENSMUSG00000022394	chr5	110978491	110994917
GLEAN_21501	_NONE_	EE345885	_NONE_	_NONE_	chr5	110996501	111005106
GLEAN_21498	PHF5A	NM_001083382	ENSG00000100410	ENSMUSG00000061360	chr5	111172101	111180538
GLEAN_21509	ACO2	NM_173977	ENSG00000100412	ENSMUSG00000022477	chr5	111181076	111229722
GLEAN_21495	NHP2L1	NM_001077004	ENSG00000100138	ENSMUSG00000063480	chr5	111346378	111354145
GLEAN_21491	NAGA	NM_001046349	ENSG00000198951	ENSMUSG00000022453	chr5	111640318	111647389
GLEAN_06027	SCARB2	NM_001102153	ENSG00000138760	ENSMUSG00000029426	chr6	91216762	91296495
GLEAN_18757	PROM1	NM_174337	ENSG00000007062	ENSMUSG00000029086	chr6	104791002	104945880
GLEAN_11997	C4orf8	DV909832	ENSG00000125386	ENSMUSG00000037210	chr6	106928599	106981215
GLEAN_08943	CAMK2D	NM_001046333	ENSG00000145349	ENSMUSG00000053819	chr6	6968373	7292268
GLEAN_06471	PAPSS1	NM_001034210	ENSG00000138801	ENSMUSG00000028032	chr6	17072977	17185113
GLEAN_01743	SLC39A8	DV921787	ENSG00000138821	ENSMUSG00000053897	chr6	19503102	19584153
GLEAN_03378	_NONE_	Y17923	_NONE_	_NONE_	chr6	53061879	53269454
GLEAN_18057	FAM114A1	DV793303	ENSG00000197712	ENSMUSG00000029185	chr6	53965394	54020692
GLEAN_18051	RFC1	BC149466	ENSG00000035928	ENSMUSG00000029191	chr6	54364040	54426543
GLEAN_15110	USO1	NM_174845	ENSG00000138768	ENSMUSG00000029407	chr6	82955290	83035305
GLEAN_09316	RASGEF1B	NM_001083649	ENSG00000138670	ENSMUSG00000029333	chr6	87793223	87823125
GLEAN_17151	HNRPD	NM_001098064	ENSG00000138668	ENSMUSG00000000568	chr6	89639314	89654664
GLEAN_00045	_NONE_	BC118121	_NONE_	_NONE_	chr6	91346840	91367278
GLEAN_00048	SCD5	NM_001076945	_NONE_	_NONE_	chr6	91455223	91632803
GLEAN_04558	AFF1	BC151641	ENSG00000172493	ENSMUSG00000029313	chr6	94805806	94941673
GLEAN_09670	PCGF3	NM_001046567	ENSG00000185619	ENSMUSG00000033623	chr6	103409162	103432593
GLEAN_12658	_NONE_	NM_001080225	_NONE_	_NONE_	chr6	107606033	107619520
GLEAN_08937	_NONE_	NM_001040516	_NONE_	_NONE_	chr6	6596098	6596380
GLEAN_23759	SEC24D	DV786749	ENSG00000150961	ENSMUSG00000039234	chr6	11285502	11397352
GLEAN_05519	C4orf31	BC149407	ENSG00000173376	ENSMUSG00000049001	chr6	11992812	12003011
GLEAN_22493	ADIPOQ	BC149007	ENSG00000145390	ENSMUSG00000039701	chr6	12373178	12411510
GLEAN_06453	NOLA1	NM_001035303	ENSG00000109534	ENSMUSG00000028010	chr6	15181066	15187847
GLEAN_06448	HADH	NM_001046334	ENSG00000138796	ENSMUSG00000027984	chr6	16792021	16834632
GLEAN_01736	BDH2	NM_001034488	ENSG00000164039	ENSMUSG00000028167	chr6	18837551	18861307
GLEAN_01740	UBE2D3	NM_001075135	ENSG00000109332	ENSMUSG00000078578	chr6	19100083	19125550
GLEAN_22838	ADH5	NM_001034249	ENSG00000197894	ENSMUSG00000028138	chr6	21276823	21291519
GLEAN_24025	MAP2K1IP1	NM_001075982	ENSG00000109270	ENSMUSG00000059039	chr6	26846259	26856321
GLEAN_24023	H2AFZ	NM_174809	ENSG00000164032	ENSMUSG00000037894	chr6	26904740	26907476
GLEAN_18926	INTS12	NM_001075753	ENSG00000138785	ENSMUSG00000028016	chr6	27101278	27114519
GLEAN_09891	HERC6	CO888404	ENSG00000138642	ENSMUSG00000029798	chr6	33327235	33384281
GLEAN_09897	PPM1K	NM_001046474	ENSG00000163644	ENSMUSG00000037826	chr6	33473221	33486167
GLEAN_09899	ABCG2	NM_001037478	ENSG00000118777	ENSMUSG00000029802	chr6	33575414	33620244
GLEAN_09889	SPP1	NM_174187	ENSG00000118785	ENSMUSG00000029304	chr6	33710728	33716106
GLEAN_05786	LAP3	NM_174098	ENSG00000002549	ENSMUSG00000039682	chr6	34165418	34190417
GLEAN_25717	DHX15	NM_001098018	ENSG00000109606	ENSMUSG00000029169	chr6	41889140	41942528
GLEAN_18052	TMEM156	NM_001083469	ENSG00000121895	ENSMUSG00000037913	chr6	54046887	54089433
GLEAN_18060	WDR19	DV916396	ENSG00000157796	ENSMUSG00000037890	chr6	54282195	54354843
GLEAN_12482	_NONE_	NM_001024469	_NONE_	_NONE_	chr6	54507744	54512463
GLEAN_16855	GNPDA2	NM_001075356	ENSG00000163281	ENSMUSG00000029209	chr6	58329046	58354719
GLEAN_24121	_NONE_	NM_001046513	_NONE_	_NONE_	chr6	75159638	75160937
GLEAN_07141	_NONE_	DV879961	_NONE_	_NONE_	chr6	78447688	78448660
GLEAN_07133	_NONE_	EE932370	_NONE_	_NONE_	chr6	78905813	78940819
GLEAN_22128	CSN3	NM_174294	_NONE_	_NONE_	chr6	79528410	79536910
GLEAN_22126	CSN1S2	NM_174528	_NONE_	_NONE_	chr6	79637997	79649945
GLEAN_22133	CSN2	NM_181008	ENSG00000135222	ENSMUSG00000063157	chr6	79724417	79730688
GLEAN_22124	CSN1S1	NM_181029	_NONE_	_NONE_	chr6	79753501	79767759
GLEAN_23099	IGJ	NM_175773	ENSG00000132465	ENSMUSG00000067149	chr6	80296414	80305081
GLEAN_11473	_NONE_	NM_001045958	_NONE_	_NONE_	chr6	86309377	86309848
GLEAN_17148	ENOPH1	NM_001075875	ENSG00000145293	ENSMUSG00000029326	chr6	89544715	89582107
GLEAN_17150	HNRPDL	NM_001083725	ENSG00000152795	ENSMUSG00000029328	chr6	89583264	89586907
GLEAN_06024	CCNI	NM_001083373	ENSG00000118816	ENSMUSG00000063015	chr6	90399722	90431639
GLEAN_14997	UBE2I	BC146107	ENSG00000103275	ENSMUSG00000015120	chr6	92111567	92111999
GLEAN_20427	HPSE	NM_174082	ENSG00000173083	ENSMUSG00000035273	chr6	93489589	93535969
GLEAN_09673	ATP5I	NM_176639	ENSG00000169020	ENSMUSG00000050856	chr6	103553390	103554847
GLEAN_07151	CPEB2	DY043762	ENSG00000137449	ENSMUSG00000039782	chr6	105057505	105117710
GLEAN_11980	DGKQ	CR850360	ENSG00000145214	ENSMUSG00000004815	chr6	105383059	105393326
GLEAN_11983	IDUA	EH174496	ENSG00000127415	ENSMUSG00000033540	chr6	105404771	105418888
GLEAN_11975	CTBP1	BT030570	ENSG00000159692	ENSMUSG00000037373	chr6	105569951	105585560
GLEAN_11967	MXD4	NM_001076256	ENSG00000123933	ENSMUSG00000037235	chr6	106569227	106582020
GLEAN_12659	_NONE_	EE352282	_NONE_	_NONE_	chr6	107516062	107541102
GLEAN_15383	_NONE_	EH203404	_NONE_	_NONE_	chr6	109635102	109636110
GLEAN_15389	CCDC96	NM_001103314	ENSG00000173013	ENSMUSG00000050677	chr6	109644136	109651408
GLEAN_20312	HISPPD1	BC120347	ENSG00000145725	ENSMUSG00000040648	chr7	92210588	92283770
GLEAN_01211	_NONE_	NM_001114511	_NONE_	_NONE_	chr7	75604148	75690851
GLEAN_01212	XRCC4	NM_001081615	ENSG00000152422	ENSMUSG00000021615	chr7	75720521	75996336
GLEAN_07320	RHOBTB3	EE229272	ENSG00000164292	ENSMUSG00000021589	chr7	87275745	87326965
GLEAN_02303	CHD1	DV887533	ENSG00000153922	ENSMUSG00000023852	chr7	88409458	88480059
GLEAN_20311	PAM	NM_173948	ENSG00000145730	ENSMUSG00000026335	chr7	91964272	92144114
GLEAN_09698	CCNH	NM_001079788	ENSG00000134480	ENSMUSG00000021548	chr7	78793954	78824201
GLEAN_21957	RIOK2	BC112494	ENSG00000058729	ENSMUSG00000023846	chr7	84852866	84874397
GLEAN_21954	_NONE_	NM_001075628	_NONE_	_NONE_	chr7	85124806	85173068
GLEAN_21960	IDBG_34697	NM_001102003	ENSG00000164307	ENSMUSG00000021583	chr7	85287937	85317897
GLEAN_07319	ELL2	EH176147	ENSG00000118985	ENSMUSG00000001542	chr7	87431328	87501750
GLEAN_01169	RRAGD	FE017193	ENSG00000025039	ENSMUSG00000028278	chr9	62754967	62789715
GLEAN_10822	STX7	NM_001077864	ENSG00000079950	ENSMUSG00000019998	chr9	63545511	63590975
GLEAN_09413	HBS1L	NM_001046498	ENSG00000112339	ENSMUSG00000019977	chr9	65367340	65451707
GLEAN_01140	SFRS18	NM_001078097	ENSG00000132424	ENSMUSG00000028248	chr9	43662748	43677876
GLEAN_20548	RARS2	NM_001075878	ENSG00000146282	ENSMUSG00000028292	chr9	53388452	53443535
GLEAN_04576	NT5E	NM_174129	ENSG00000135318	ENSMUSG00000032420	chr9	56756104	56827530
GLEAN_03344	GK	NM_001075236	ENSG00000198814	ENSMUSG00000025059	chr9	57691776	57765737
GLEAN_19626	L3MBTL3	NM_001076871	ENSG00000198945	ENSMUSG00000039089	chr9	59638512	59719219
GLEAN_15380	MED23	DV930703	ENSG00000112282	ENSMUSG00000019984	chr9	60832435	60874973
GLEAN_01163	MAP3K7	NM_001081595	ENSG00000135341	ENSMUSG00000028284	chr9	61680786	61734087
GLEAN_25569	CTGF	NM_174030	ENSG00000118523	ENSMUSG00000019997	chr9	63258051	63260032
GLEAN_21996	RPS12	NM_001014387	ENSG00000112306	ENSMUSG00000061983	chr9	64015115	64018392
GLEAN_07594	PEX7	NM_001076890	ENSG00000112357	ENSMUSG00000020003	chr9	67401211	67477999
GLEAN_07588	PERP	NM_001034350	ENSG00000112378	ENSMUSG00000019851	chr9	68511906	68524808
GLEAN_07600	HEBP2	BC114876	ENSG00000051620	ENSMUSG00000019853	chr9	68788490	68794475
GLEAN_07584	CITED2	NM_001075819	ENSG00000164442	ENSMUSG00000039910	chr9	69698956	69699778
GLEAN_07967	KHDRBS3	NM_001083512	ENSG00000131773	ENSMUSG00000022332	chr14	1514998	1658334
GLEAN_15012	FBXO32	NM_001046155	ENSG00000156804	ENSMUSG00000022358	chr14	14398637	14430325
GLEAN_02291	LYN	DQ125489	ENSG00000147507	ENSMUSG00000042228	chr14	22929015	22976668
GLEAN_07041	_NONE_	CB420783	_NONE_	_NONE_	chr14	799829	810001
GLEAN_07043	PUF60	NM_001046133	ENSG00000179950	ENSMUSG00000002524	chr14	828139	840228
GLEAN_07044	SCRIB	NM_001046133	ENSG00000180900	ENSMUSG00000022568	chr14	840293	860505
GLEAN_07048	TSTA3	NM_001046139	ENSG00000104522	ENSMUSG00000022570	chr14	949169	952756
GLEAN_07050	EEF1D	BC105375	ENSG00000104529	ENSMUSG00000055762	chr14	971415	980149
GLEAN_07051	NAPRT1	NM_001098857	ENSG00000147813	ENSMUSG00000022574	chr14	981363	984452
GLEAN_07034	GSDMDC1	NM_001046160	ENSG00000104518	ENSMUSG00000022575	chr14	994711	998582
GLEAN_09067	_NONE_	DY109446	_NONE_	_NONE_	chr14	3239151	3247238
GLEAN_20352	_NONE_	EE934024	_NONE_	_NONE_	chr14	7307960	7330831
GLEAN_20354	NDRG1	NM_001035009	ENSG00000104419	ENSMUSG00000005125	chr14	7532084	7574504
GLEAN_15296	PHF20L1	NM_001082432	ENSG00000129292	ENSMUSG00000072501	chr14	8130639	8206170
GLEAN_15016	DERL1	NM_205789	ENSG00000136986	ENSMUSG00000022365	chr14	14847687	14870716
GLEAN_15002	ZHX2	EE344563	ENSG00000178764	ENSMUSG00000071757	chr14	14923501	14926018
GLEAN_00077	NDUFB9	NM_175783	ENSG00000147684	ENSMUSG00000022354	chr14	18685174	18692241
GLEAN_00091	TATDN1	NM_001075402	ENSG00000147687	ENSMUSG00000050891	chr14	18692361	18723731
GLEAN_00076	RNF139	DN278518	ENSG00000170881	ENSMUSG00000037075	chr14	18724669	18726484
GLEAN_06241	RB1CC1	NM_001114155	ENSG00000023287	ENSMUSG00000025907	chr14	19939791	19967745
GLEAN_06236	LYPLA1	NM_001034688	ENSG00000120992	ENSMUSG00000025903	chr14	20501762	20518026
GLEAN_16910	_NONE_	NM_174267	_NONE_	_NONE_	chr14	21009207	21009801
GLEAN_16901	_NONE_	EE233651	_NONE_	_NONE_	chr14	21810008	21811704
GLEAN_02299	RPS20	NM_001034438	ENSG00000008988	ENSMUSG00000028234	chr14	22893061	22894193
GLEAN_02300	TMEM68	NM_001076009	ENSG00000167904	ENSMUSG00000028232	chr14	23143728	23168527
GLEAN_13277	SDCBP	NM_001075483	ENSG00000137575	ENSMUSG00000028249	chr14	24089863	24107526
GLEAN_25227	FNBP4	DV925720	ENSG00000109920	ENSMUSG00000008200	chr15	70233334	70263053
GLEAN_14285	ELF5	NM_001024569	ENSG00000135374	ENSMUSG00000027186	chr15	56943824	57063111
GLEAN_14299	EHF	NM_001038036	ENSG00000135373	ENSMUSG00000012350	chr15	57130381	57148101
GLEAN_20895	CTNND1	DV886591	ENSG00000198561	ENSMUSG00000034101	chr15	72869167	72887611
GLEAN_14296	CAPRIN1	NM_001076062	ENSG00000135387	ENSMUSG00000027184	chr15	56582906	56616864
GLEAN_14297	NAT10	NM_001098031	ENSG00000135372	ENSMUSG00000027185	chr15	56625839	56661042
GLEAN_14284	APIP	NM_001075352	ENSG00000149089	ENSMUSG00000010911	chr15	57326827	57350540
GLEAN_14302	_NONE_	NM_174013	_NONE_	_NONE_	chr15	57633802	57660197
GLEAN_12135	CHST1	NM_001083648	ENSG00000175264	ENSMUSG00000027221	chr15	67118221	67119457
GLEAN_12133	PEX16	NM_001075449	ENSG00000121680	ENSMUSG00000027222	chr15	67380407	67385943
GLEAN_19483	_NONE_	NM_001097990	_NONE_	_NONE_	chr15	68180122	68205142
GLEAN_25229	MTCH2	NM_176634	ENSG00000109919	ENSMUSG00000027282	chr15	70316270	70334612
GLEAN_25234	PSMC3	BC103063	ENSG00000165916	ENSMUSG00000002102	chr15	70486687	70492565
GLEAN_25221	MADD	DV909684	ENSG00000110514	ENSMUSG00000040687	chr15	70563113	70599002
GLEAN_25239	PACSIN3	DV931028	ENSG00000165912	ENSMUSG00000027257	chr15	70663025	70668213
GLEAN_20874	TNKS1BP1	EH174742	ENSG00000149115	ENSMUSG00000033955	chr15	72357986	72378113
GLEAN_20873	SSRP1	NM_001101041	ENSG00000149136	ENSMUSG00000027067	chr15	72382569	72391767
GLEAN_20867	UBE2L6	NM_001098917	ENSG00000156587	ENSMUSG00000027078	chr15	72702675	72715406
GLEAN_20893	_NONE_	NM_001015558	_NONE_	_NONE_	chr15	72823625	72831767
GLEAN_12862	VAT1	BC148900	ENSG00000108828	ENSMUSG00000034993	chr19	44563612	44568907
GLEAN_06598	_NONE_	EE226156	_NONE_	_NONE_	chr19	46299515	46444597
GLEAN_06579	PECAM1	NM_174571	ENSG00000198802	ENSMUSG00000020717	chr19	47933139	47994456
GLEAN_15025	_NONE_	NM_001102326	_NONE_	_NONE_	chr19	50068000	50069996
GLEAN_25985	GAA	NM_173913	ENSG00000171298	ENSMUSG00000025579	chr19	51639359	51651659
GLEAN_08439	GRB2	NM_001034630	ENSG00000177885	ENSMUSG00000059923	chr19	54288964	54411215
GLEAN_14692	_NONE_	FE012119	_NONE_	_NONE_	chr19	55300326	55371338
GLEAN_04501	SLC39A11	NM_001076390	ENSG00000133195	ENSMUSG00000041654	chr19	58408053	58691352
GLEAN_03772	SLC25A39	NM_001075415	ENSG00000013306	ENSMUSG00000018677	chr19	42681611	42684750
GLEAN_03795	GRN	NM_001077014	ENSG00000030582	ENSMUSG00000034708	chr19	42703952	42710687
GLEAN_03769	GPATCH8	DT816894	ENSG00000186566	ENSMUSG00000034621	chr19	42746618	42839397
GLEAN_03766	EFTUD2	NM_001083396	ENSG00000108883	ENSMUSG00000020929	chr19	43141221	43174339
GLEAN_03803	NMT1	NM_177504	ENSG00000136448	ENSMUSG00000020936	chr19	43319514	43349757
GLEAN_03805	HEXIM1	NM_001076181	ENSG00000186834	ENSMUSG00000048878	chr19	43388687	43389650
GLEAN_17381	RAB5C	NM_001034743	_NONE_	_NONE_	chr19	43654733	43658919
GLEAN_17378	GHDC	NM_001075703	ENSG00000167925	ENSMUSG00000017747	chr19	43702586	43705886
GLEAN_17389	MLX	NM_001035061	ENSG00000108788	ENSMUSG00000017801	chr19	44041903	44047902
GLEAN_17373	_NONE_	DV885784	_NONE_	_NONE_	chr19	44056068	44073809
GLEAN_17372	PLEKHH3	DT807686	ENSG00000068137	ENSMUSG00000035172	chr19	44123810	44131996
GLEAN_06539	RAMP2	NM_001098860	ENSG00000131477	ENSMUSG00000001240	chr19	44217654	44219196
GLEAN_06540	VPS25	NM_001015657	ENSG00000131475	ENSMUSG00000078656	chr19	44222964	44227170
GLEAN_06535	BECN1	NM_001033627	ENSG00000126581	ENSMUSG00000035086	chr19	44255327	44264980
GLEAN_12864	AARSD1	NM_001038073	ENSG00000108825	ENSMUSG00000075528	chr19	44511542	44520583
GLEAN_12863	_NONE_	BC122671	_NONE_	_NONE_	chr19	44524347	44529255
GLEAN_12873	IFI35	NM_001075462	ENSG00000068079	ENSMUSG00000010358	chr19	44548399	44561882
GLEAN_06607	MAP3K3	DV806497	ENSG00000198909	ENSMUSG00000020700	chr19	47328704	47382758
GLEAN_06589	CCDC47	NM_001035428	ENSG00000108588	ENSMUSG00000078622	chr19	47424859	47437033
GLEAN_06609	PSMC5	NM_174441	ENSG00000087191	ENSMUSG00000020708	chr19	47489206	47493702
GLEAN_06587	SMARCD2	DV921240	ENSG00000108604	ENSMUSG00000078619	chr19	47494693	47503088
GLEAN_06582	_NONE_	EF408738	_NONE_	_NONE_	chr19	47617581	47650141
GLEAN_06580	TEX2	NM_001101970	ENSG00000136478	ENSMUSG00000040548	chr19	47766584	47837106
GLEAN_06577	DDX5	BC103318	ENSG00000108654	ENSMUSG00000020719	chr19	48086802	48092756
GLEAN_03566	IDBG_73747	NM_001076399	ENSG00000141560	ENSMUSG00000039253	chr19	49536679	49543959
GLEAN_03574	WDR45L	NM_001075247	ENSG00000141580	ENSMUSG00000025173	chr19	49592927	49615684
GLEAN_03576	_NONE_	NM_001078087	_NONE_	_NONE_	chr19	49746233	49749944
GLEAN_15028	FASN	NM_001012669	ENSG00000169710	ENSMUSG00000025153	chr19	50207400	50329832
GLEAN_15029	DUS1L	NM_001078084	ENSG00000169718	ENSMUSG00000025155	chr19	50430377	50434597
GLEAN_15023	GPS1	NM_001102094	ENSG00000169727	ENSMUSG00000025156	chr19	50435451	50439316
GLEAN_15032	_NONE_	NM_001075891	_NONE_	_NONE_	chr19	50481151	50482938
GLEAN_11185	_NONE_	NM_001075891	_NONE_	_NONE_	chr19	50503769	50505537
GLEAN_11180	_NONE_	NM_001113724	_NONE_	_NONE_	chr19	50624899	50629479
GLEAN_11193	THOC4	NM_001035417	ENSG00000183684	ENSMUSG00000025134	chr19	50630266	50633745
GLEAN_11195	P4HB	NM_174135	ENSG00000185624	ENSMUSG00000025130	chr19	50664370	50673470
GLEAN_11178	SLC25A10	DV892210	ENSG00000183048	ENSMUSG00000025792	chr19	50743363	50749077
GLEAN_11204	ACTG	NM_001033618	_NONE_	_NONE_	chr19	50894222	50895825
GLEAN_11168	CHMP6	NM_001075457	ENSG00000176108	ENSMUSG00000025371	chr19	51303486	51309899
GLEAN_25996	LGALS3BP	NM_001046316	ENSG00000108679	ENSMUSG00000033880	chr19	52606719	52613849
GLEAN_25998	USP36	EH168995	ENSG00000055483	ENSMUSG00000033909	chr19	52718868	52742812
GLEAN_26002	_NONE_	EE333123	_NONE_	_NONE_	chr19	53139486	53144996
GLEAN_08438	CASKIN2	DV921829	ENSG00000177303	ENSMUSG00000034471	chr19	54495781	54507361
GLEAN_08441	TSEN54	BC109982	ENSG00000182173	ENSMUSG00000020781	chr19	54510242	54516299
GLEAN_08446	SAP30BP	NM_001075627	ENSG00000161526	ENSMUSG00000020755	chr19	54622619	54656238
GLEAN_08435	_NONE_	BT025472	_NONE_	_NONE_	chr19	54716008	54716634
GLEAN_08430	MRPL38	NM_001035489	ENSG00000204316	ENSMUSG00000020775	chr19	54815246	54819560
GLEAN_08425	SRP68	BC150016	ENSG00000167881	ENSMUSG00000020780	chr19	54925008	54949136
GLEAN_08453	FAM100B	CK972235	ENSG00000185262	ENSMUSG00000050628	chr19	55092670	55097804
GLEAN_08420	_NONE_	NM_001076857	_NONE_	_NONE_	chr19	55129418	55154413
GLEAN_16797	PSCD1	EE372051	ENSG00000108669	ENSMUSG00000017132	chr19	55676965	55702585
GLEAN_03362	SFRS2	NM_001034318	ENSG00000161547	ENSMUSG00000034120	chr19	55833654	55834550
GLEAN_03360	IDBG_70048	EH163925	ENSG00000181038	ENSMUSG00000020815	chr19	55837083	55837698
GLEAN_03364	_NONE_	EE944861	_NONE_	_NONE_	chr19	55855583	55885911
GLEAN_03366	ST6GALNAC2	NM_001075533	ENSG00000070731	ENSMUSG00000057286	chr19	55970288	55988326
GLEAN_03368	RHBDF2	EV676484	ENSG00000129667	ENSMUSG00000020806	chr19	56058929	56067958
GLEAN_03355	PRPSAP1	NM_001076857	ENSG00000161542	ENSMUSG00000015869	chr19	56125254	56150690
GLEAN_14016	_NONE_	NM_174769	_NONE_	_NONE_	chr19	56286197	56293611
GLEAN_14021	NUP85	NM_001034387	ENSG00000125450	ENSMUSG00000020739	chr19	56310964	56338829
GLEAN_14014	MIF4GD	NM_001034732	ENSG00000125457	ENSMUSG00000020743	chr19	56357345	56359959
GLEAN_25327	KCTD2	EE941146	ENSG00000180901	ENSMUSG00000016940	chr19	56465962	56477973
GLEAN_25326	ICT1	NM_001034493	ENSG00000167862	ENSMUSG00000018858	chr19	56498846	56505902
GLEAN_18454	GPRC5C	BC110241	ENSG00000170412	ENSMUSG00000051043	chr19	57193073	57206119
GLEAN_24265	_NONE_	BC102850	_NONE_	_NONE_	chr20	30401678	30417698
GLEAN_10415	PPAP2A	NM_001080329	ENSG00000067113	ENSMUSG00000021759	chr20	24908707	25011206
GLEAN_10854	GBF1	NM_001081600	ENSG00000107862	ENSMUSG00000025224	chr26	20969845	21080198
GLEAN_25163	FAM134C	DV885784	ENSG00000141699	ENSMUSG00000017802	chr26	29350139	29368163
GLEAN_00395	ACSL5	NM_001075650	ENSG00000197142	ENSMUSG00000024981	chr26	30400525	30429316
GLEAN_14878	C10orf59	EH183178	ENSG00000184719	ENSMUSG00000071573	chr26	5982745	6261990
GLEAN_00262	PAPSS2	NM_001076075	ENSG00000198682	ENSMUSG00000024899	chr26	8165329	8277145
GLEAN_14570	IDE	NM_001075849	ENSG00000119912	ENSMUSG00000056999	chr26	11775358	11867760
GLEAN_01873	PIK3AP1	AM026065	ENSG00000155629	ENSMUSG00000025017	chr26	15401612	15510318
GLEAN_17305	CRTAC1	EW684538	ENSG00000095713	ENSMUSG00000042401	chr26	16343842	16494959
GLEAN_26281	LZTS2	NM_001098862	ENSG00000107816	ENSMUSG00000035342	chr26	20050675	20054609
GLEAN_00393	GPAM	NM_001012282	ENSG00000119927	ENSMUSG00000024978	chr26	30161676	30364511
GLEAN_00396	VTI1A	NM_001079792	ENSG00000151532	ENSMUSG00000024983	chr26	30449636	30558374
GLEAN_08216	_NONE_	DV794984	_NONE_	_NONE_	chr26	4959738	4960680
GLEAN_15035	CSTF2T	BC105552	ENSG00000177613	ENSMUSG00000053536	chr26	6751469	6753398
GLEAN_00265	_NONE_	_NONE_	_NONE_	_NONE_	chr26	8276673	8277135
GLEAN_07980	_NONE_	NM_001075698	_NONE_	_NONE_	chr26	8964473	8972739
GLEAN_07984	ACAT2	NM_001034502	ENSG00000107796	ENSMUSG00000035783	chr26	9358778	9372553
GLEAN_01887	RBP4	NM_001040475	ENSG00000138207	ENSMUSG00000024990	chr26	12418814	12424441
GLEAN_17318	_NONE_	NM_001034054	_NONE_	_NONE_	chr26	15972972	15978542
GLEAN_17320	UBTD1	NM_001034261	ENSG00000165886	ENSMUSG00000025171	chr26	16034009	16083782
GLEAN_17323	PI4K2A	NM_001100316	ENSG00000043822	ENSMUSG00000025178	chr26	16143043	16167478
GLEAN_17307	_NONE_	NM_001034760	_NONE_	_NONE_	chr26	16171072	16172456
GLEAN_17325	ZFYVE27	NM_001017939	ENSG00000155256	ENSMUSG00000018820	chr26	16192574	16230249
GLEAN_17302	HPS1	NM_001075716	ENSG00000107521	ENSMUSG00000025188	chr26	16825857	16865463
GLEAN_06651	DNMBP	DN512047	ENSG00000107554	ENSMUSG00000025195	chr26	18427552	18473608
GLEAN_10829	ARL3	NM_001038567	ENSG00000138175	ENSMUSG00000025035	chr26	18691337	18723812
GLEAN_10859	ACTR1A	BC104517	ENSG00000138107	ENSMUSG00000025228	chr26	20877575	20892138
GLEAN_15947	_NONE_	NM_001038567	_NONE_	_NONE_	chr26	21462574	21468681
GLEAN_07795	COL17A1	NM_001101980	ENSG00000065618	ENSMUSG00000025064	chr26	22305829	22346932
GLEAN_25212	_NONE_	NM_001075214	_NONE_	_NONE_	chr26	22612164	22619965
GLEAN_25208	KIAA1754	NM_001101178	ENSG00000148841	ENSMUSG00000079254	chr26	22655400	22657071
GLEAN_25168	ADD3	NM_001075194	ENSG00000148700	ENSMUSG00000025026	chr26	27862714	27891623
GLEAN_25166	SMNDC1	NM_001035337	ENSG00000119953	ENSMUSG00000025024	chr26	28061813	28074995
GLEAN_25174	PDCD4	NM_001083647	ENSG00000150593	ENSMUSG00000024975	chr26	28639714	28661181
GLEAN_25175	SHOC2	NM_001101943	ENSG00000108061	ENSMUSG00000024976	chr26	28711240	28774590
GLEAN_25181	_NONE_	NM_001035061	_NONE_	_NONE_	chr26	29335892	29341891
GLEAN_00392	ZDHHC6	NM_001046167	ENSG00000023041	ENSMUSG00000024982	chr26	30434679	30447725
GLEAN_22935	BAG4	NM_001110532	ENSG00000156735	ENSMUSG00000037316	chr27	32634434	32658678
GLEAN_22928	_NONE_	NM_001075595	_NONE_	_NONE_	chr27	32746914	32774741
GLEAN_16424	PLAT	NM_174146	ENSG00000104368	ENSMUSG00000031538	chr27	35517030	35540554
GLEAN_16435	FNTA	NM_177498	ENSG00000168522	ENSMUSG00000015994	chr27	36165810	36189185
GLEAN_20296	_NONE_	EE359378	_NONE_	_NONE_	chr27	38006162	38030021
GLEAN_22933	_NONE_	NM_001077893	_NONE_	_NONE_	chr27	32549849	32552823
GLEAN_22931	LSM1	NM_001017952	ENSG00000175324	ENSMUSG00000037296	chr27	32624159	32633874
GLEAN_22927	FGFR1	NM_001110207	ENSG00000077782	ENSMUSG00000031565	chr27	32834578	32875160
GLEAN_07899	AGPAT6	NM_001083669	ENSG00000158669	ENSMUSG00000031545	chr27	33849878	33865706
GLEAN_12506	C8orf4	NM_001035490	ENSG00000176907	ENSMUSG00000056313	chr27	34975986	34976307
GLEAN_16430	POLB	NM_001034764	ENSG00000070501	ENSMUSG00000031536	chr27	35655621	35680217
GLEAN_16431	VDAC3	NM_174729	ENSG00000078668	ENSMUSG00000008892	chr27	35699736	35708827
GLEAN_16432	C8orf40	NM_001098040	ENSG00000176209	ENSMUSG00000031534	chr27	35835417	35843760
GLEAN_16436	IDBG_20679	NM_001098027	ENSG00000185900	ENSMUSG00000037251	chr27	36200416	36209662
GLEAN_16418	INTS10	NM_001099061	ENSG00000104613	ENSMUSG00000031864	chr27	36260974	36294239
GLEAN_16005	OXSM	NM_001075624	ENSG00000151093	ENSMUSG00000021786	chr27	38300294	38302868
GLEAN_11437	_NONE_	NM_001077866	_NONE_	_NONE_	chr27	39869849	39871804
GLEAN_11436	UBE2E1	EH178768	ENSG00000170142	ENSMUSG00000021774	chr27	39896389	39955349
GLEAN_07677	ANK3	NM_001105620	ENSG00000151150	ENSMUSG00000069601	chr28	14408285	14851988
GLEAN_08778	_NONE_	_NONE_	_NONE_	_NONE_	chr28	17267069	17341711
GLEAN_16601	PPA1	NM_001075118	ENSG00000180817	ENSMUSG00000020089	chr28	23698781	23736700
GLEAN_23916	MYST4	BC151761	ENSG00000156650	ENSMUSG00000021767	chr28	27323249	27488220
GLEAN_08775	_NONE_	DY206245	_NONE_	_NONE_	chr28	17361421	17364457
GLEAN_25034	JDP1	NM_174096	ENSG00000108176	ENSMUSG00000036764	chr28	21514880	21548980
GLEAN_25040	CCAR1	NM_001076532	ENSG00000060339	ENSMUSG00000020074	chr28	22348950	22393729
GLEAN_25043	DDX21	NM_001083527	ENSG00000165732	ENSMUSG00000020075	chr28	22521191	22543701
GLEAN_25044	KIAA1279	NM_001034559	ENSG00000198954	ENSMUSG00000036955	chr28	22549532	22603587
GLEAN_25024	VPS26A	NM_001075455	ENSG00000122958	ENSMUSG00000020078	chr28	22941981	22965516
GLEAN_16595	PCBD1	BC103434	ENSG00000166228	ENSMUSG00000020098	chr28	23055959	23060415
GLEAN_16604	AIFM2	BC142171	ENSG00000042286	ENSMUSG00000020085	chr28	23799238	23807777
GLEAN_16590	H2AFY2	NM_001076086	ENSG00000099284	ENSMUSG00000020086	chr28	23809981	23841087
GLEAN_16586	TSPAN15	NM_001075829	ENSG00000099282	ENSMUSG00000037031	chr28	24307466	24361777
GLEAN_02586	C10orf54	NM_001080347	ENSG00000107738	ENSMUSG00000020101	chr28	25187133	25211146
GLEAN_02585	PSAP	NM_174161	ENSG00000197746	ENSMUSG00000004207	chr28	25255785	25288168
GLEAN_02597	DDIT4	NM_001075922	ENSG00000168209	ENSMUSG00000020108	chr28	25599516	25618329
GLEAN_02582	DNAJB12	NM_001017946	ENSG00000148719	ENSMUSG00000020109	chr28	25661828	25678107
GLEAN_08731	AP3M1	NM_001075680	ENSG00000185009	ENSMUSG00000021824	chr28	26422919	26433671
GLEAN_23918	_NONE_	NM_174486	_NONE_	_NONE_	chr28	27158518	27172003
GLEAN_09118	ANXA11	NM_174502	ENSG00000122359	ENSMUSG00000021866	chr28	28196854	28211981
GLEAN_09113	C10orf57	NM_001075228	ENSG00000133678	ENSMUSG00000072676	chr28	28278897	28286037
GLEAN_14084	RPS24	NM_001025339	ENSG00000138326	ENSMUSG00000025290	chr28	28731478	28734063

## Sheet: Protein Yield
Protein Yield Candidate Genes
From Lemay DG, Lynn DJ, Martin WF, Casey TM, Kriventseva EV, Rincon G, Barris WC, Hinrichs AS, Molenaar AJ, Pollard KS, Neville MC, Maqbool NJ, Zdobnov EM, Tellam RL, Medrano JF, German JB, and Rijnkels M. (2008) The bovine lactation genome: insights into the evolution of mammalian milk
GLEAN_ID	Gene Symbol	NCBI accession	Human Ortholog	Mouse Ortholog	Chromosome	Start	End
GLEAN_14242	PIK3R4	NM_001100314	ENSG00000196455	ENSMUSG00000032571	chr1	140487358	140571645
GLEAN_26620	_NONE_	NM_001015675	_NONE_	_NONE_	chr1	37861444	37958463
GLEAN_18332	RRP1B	DT835265	ENSG00000160208	ENSMUSG00000058392	chr1	134995322	135019804
GLEAN_10207	_NONE_	NM_001034555	_NONE_	_NONE_	chr1	135604982	135783761
GLEAN_21706	OXNAD1	NM_001035090	ENSG00000154814	ENSMUSG00000021906	chr1	141424128	141465387
GLEAN_04336	PCAF	AY486454	ENSG00000114166	ENSMUSG00000000708	chr1	145332931	145403904
GLEAN_11567	STX19	NM_001075672	ENSG00000178750	ENSMUSG00000047854	chr1	34080924	34081803
GLEAN_23032	TFG	BC104525	ENSG00000114354	ENSMUSG00000022757	chr1	40546643	40572939
GLEAN_09460	PCNP	NM_001038205	ENSG00000081154	ENSMUSG00000071533	chr1	45952718	45965829
GLEAN_09453	RPL24	NM_174455	ENSG00000114391	ENSMUSG00000022601	chr1	46012187	46017613
GLEAN_17152	BBX	BC118439	ENSG00000114439	ENSMUSG00000022641	chr1	47318854	47411115
GLEAN_11125	IGSF5	CK981152	ENSG00000183067	ENSMUSG00000000159	chr1	131075600	131123666
GLEAN_24146	NDUFV3	NM_175830	ENSG00000160194	ENSMUSG00000024038	chr1	131143086	131153991
GLEAN_15629	PFKL	NM_001080244	ENSG00000141959	ENSMUSG00000020277	chr1	131407433	131442373
GLEAN_15630	TRPM2	EH199742	ENSG00000142185	ENSMUSG00000009292	chr1	131477841	131518729
GLEAN_15617	UBE2G2	NM_001076328	ENSG00000184787	ENSMUSG00000009293	chr1	131763258	131787887
GLEAN_15616	_NONE_	NM_001076449	_NONE_	_NONE_	chr1	131791961	131800206
GLEAN_15615	PTTG1IP	NM_001046594	ENSG00000183255	ENSMUSG00000009291	chr1	131818451	131834146
GLEAN_01293	TFF3	NM_001114509	ENSG00000160180	ENSMUSG00000024029	chr1	132908934	132912138
GLEAN_01302	_NONE_	BC149476	_NONE_	_NONE_	chr1	133204871	133239077
GLEAN_05271	_NONE_	BC149476	_NONE_	_NONE_	chr1	133496888	133524694
GLEAN_15603	POFUT2	NM_205782	ENSG00000186866	ENSMUSG00000020260	chr1	133778636	133791317
GLEAN_07447	C21orf33	NM_001034463	ENSG00000160221	ENSMUSG00000053329	chr1	134611686	134620027
GLEAN_18335	RRP1	NM_001075589	ENSG00000160214	ENSMUSG00000061032	chr1	134874538	134888374
GLEAN_18334	PDXK	NM_001075651	ENSG00000160209	ENSMUSG00000032788	chr1	134941075	134966458
GLEAN_10206	PRMT2	NM_001024495	ENSG00000160310	ENSMUSG00000020230	chr1	135707248	135730215
GLEAN_02715	_NONE_	NM_001076211	_NONE_	_NONE_	chr1	137522139	137539078
GLEAN_08705	CBR1	NM_001034513	ENSG00000159228	ENSMUSG00000051483	chr1	137715459	137719877
GLEAN_08115	_NONE_	NM_001034513	_NONE_	_NONE_	chr1	138123373	138129987
GLEAN_24285	ETS2	NM_001080214	ENSG00000157557	ENSMUSG00000022895	chr1	138435558	138451618
GLEAN_09155	_NONE_	CF764384	_NONE_	_NONE_	chr1	141948148	141950389
GLEAN_09157	METTL6	BC110204	ENSG00000206562	ENSMUSG00000021891	chr1	141963719	141978808
GLEAN_04335	RAB5A	NM_001076186	ENSG00000144566	ENSMUSG00000017831	chr1	145231818	145260623
GLEAN_00548	GON4L	BC148969	ENSG00000116580	ENSMUSG00000054199	chr3	12568959	12652283
GLEAN_23574	GOLPH3L	NM_001099052	ENSG00000143457	ENSMUSG00000046519	chr3	17787047	17830789
GLEAN_22591	SLAMF1	NM_174184	ENSG00000117090	ENSMUSG00000015316	chr3	7569970	7608305
GLEAN_00505	_NONE_	AM037958	_NONE_	_NONE_	chr3	13320953	13529096
GLEAN_23558	_NONE_	NM_001046048	_NONE_	_NONE_	chr3	17165734	17174179
GLEAN_23810	WARS2	NM_001034582	ENSG00000116874	ENSMUSG00000004233	chr3	23525361	23621353
GLEAN_11821	_NONE_	NM_001024567	_NONE_	_NONE_	chr3	75734411	75762390
GLEAN_11822	ANKRD13C	NM_001098719	ENSG00000118454	ENSMUSG00000039988	chr3	75799166	75892691
GLEAN_09218	NFIA	NM_001038209	ENSG00000162599	ENSMUSG00000028565	chr3	79703840	80090391
GLEAN_07615	ALG6	NM_001075432	ENSG00000088035	ENSMUSG00000073792	chr3	81504628	81559227
GLEAN_14062	CACHD1	CR852399	ENSG00000158966	ENSMUSG00000028532	chr3	82458569	82691861
GLEAN_16063	_NONE_	DV786683	_NONE_	_NONE_	chr3	84383090	84423591
GLEAN_22590	CD48	NM_001046002	ENSG00000117091	ENSMUSG00000015355	chr3	7645600	7676169
GLEAN_22584	JAM1	NM_174095	ENSG00000158769	ENSMUSG00000038235	chr3	8062893	8085672
GLEAN_22597	UFC1	NM_001015663	ENSG00000143222	ENSMUSG00000062963	chr3	8240356	8243689
GLEAN_22599	PPOX	BC113353	ENSG00000143224	ENSMUSG00000062729	chr3	8251917	8255294
GLEAN_22600	NDUFS2	NM_001075137	ENSG00000158864	ENSMUSG00000013593	chr3	8281924	8291266
GLEAN_09887	HSD17B7	NM_001083375	ENSG00000132196	ENSMUSG00000026675	chr3	8418381	8445960
GLEAN_13859	_NONE_	NM_001077402	_NONE_	_NONE_	chr3	9979241	9986677
GLEAN_13863	_NONE_	NM_174539	_NONE_	_NONE_	chr3	10038883	10054810
GLEAN_13866	DUSP12	BC103262	ENSG00000081721	ENSMUSG00000026659	chr3	10154497	10162291
GLEAN_02825	UAP1	NM_001046404	ENSG00000117143	ENSMUSG00000026670	chr3	10541363	10567864
GLEAN_00534	CCT3	NM_001017934	ENSG00000163468	ENSMUSG00000001416	chr3	12096665	12110922
GLEAN_00535	C1orf85	NM_001105476	ENSG00000198715	ENSMUSG00000001418	chr3	12116380	12118905
GLEAN_00536	SMG5	NM_001083679	ENSG00000198952	ENSMUSG00000001415	chr3	12127417	12153625
GLEAN_00527	LMNA	NM_001034053	ENSG00000160789	ENSMUSG00000028063	chr3	12253160	12271182
GLEAN_00541	SSR2	NM_001015533	ENSG00000163479	ENSMUSG00000041355	chr3	12364658	12370934
GLEAN_00552	MUC1	NM_174115	ENSG00000185499	ENSMUSG00000042784	chr3	13102432	13106220
GLEAN_00507	FLAD1	BC103379	ENSG00000160688	ENSMUSG00000042642	chr3	13283200	13286494
GLEAN_00556	SHC1	NM_001075305	ENSG00000160691	ENSMUSG00000042626	chr3	13297021	13302729
GLEAN_00558	PBXIP1	NM_001075265	ENSG00000163346	ENSMUSG00000042613	chr3	13312184	13320284
GLEAN_00565	C1orf43	NM_001015666	ENSG00000143612	ENSMUSG00000027942	chr3	13978713	13986239
GLEAN_00568	_NONE_	NM_001011674	_NONE_	_NONE_	chr3	14002803	14014920
GLEAN_00497	_NONE_	DY082996	_NONE_	_NONE_	chr3	14080965	14081511
GLEAN_00570	RAB13	NM_001024540	ENSG00000143545	ENSMUSG00000027935	chr3	14130971	14134459
GLEAN_08580	ILF2	NM_001038187	ENSG00000143621	ENSMUSG00000001016	chr3	14465081	14475178
GLEAN_08578	C1orf77	NM_001035481	ENSG00000160679	ENSMUSG00000001017	chr3	14495500	14502528
GLEAN_08582	S100A14	NM_001079634	ENSG00000189334	ENSMUSG00000042306	chr3	14520396	14521370
GLEAN_04298	USF1	NM_001001161	ENSG00000158773	ENSMUSG00000026641	chr3	15377681	15382599
GLEAN_23117	SH2D2A	NM_001105401	ENSG00000027869	ENSMUSG00000028071	chr3	15706551	15715454
GLEAN_23551	RORC	NM_001083451	ENSG00000143365	ENSMUSG00000028150	chr3	16672945	16698061
GLEAN_23552	LINGO4	NM_001083451	ENSG00000213171	ENSMUSG00000044505	chr3	16698169	16704420
GLEAN_23553	TDRKH	NM_001105375	ENSG00000182134	ENSMUSG00000041912	chr3	16727591	16733965
GLEAN_23541	TUFT1	NM_174479	ENSG00000143367	ENSMUSG00000005968	chr3	16922057	16972923
GLEAN_23540	CGN	EH178632	ENSG00000143375	ENSMUSG00000068876	chr3	16975712	16992995
GLEAN_23538	PSMB4	NM_001034266	ENSG00000159377	ENSMUSG00000005779	chr3	17092999	17095222
GLEAN_23536	PSMD4	NM_001013598	ENSG00000159352	ENSMUSG00000005625	chr3	17279928	17288879
GLEAN_23563	VPS72	NM_001015658	ENSG00000163159	ENSMUSG00000008958	chr3	17348258	17359846
GLEAN_23564	TMOD4	NM_001075215	ENSG00000163157	ENSMUSG00000005628	chr3	17361826	17365150
GLEAN_23568	FAM63A	NM_001045924	ENSG00000143409	ENSMUSG00000038712	chr3	17492684	17498684
GLEAN_23569	LASS2	NM_001034667	ENSG00000143418	ENSMUSG00000015714	chr3	17520959	17523956
GLEAN_23571	CTSK	NM_001034435	ENSG00000143387	ENSMUSG00000028111	chr3	17701053	17713225
GLEAN_23572	CTSS	NM_001033615	ENSG00000163131	ENSMUSG00000038642	chr3	17730276	17751574
GLEAN_23575	ENSA	NM_174050	ENSG00000143420	ENSMUSG00000038619	chr3	17846678	17849903
GLEAN_23576	MCL1	NM_001099206	ENSG00000143384	ENSMUSG00000038612	chr3	17877473	17879408
GLEAN_23584	_NONE_	NM_001099384	_NONE_	_NONE_	chr3	18474847	18475228
GLEAN_23507	FCGR1A	NM_174538	ENSG00000150337	ENSMUSG00000015947	chr3	18613322	18621885
GLEAN_11909	_NONE_	NM_001076343	_NONE_	_NONE_	chr3	20510206	20534989
GLEAN_15178	TXNIP	NM_001101875	ENSG00000117289	ENSMUSG00000038393	chr3	21202366	21204840
GLEAN_15181	RBM8A	NM_001035324	ENSG00000131795	ENSMUSG00000038374	chr3	21265583	21267362
GLEAN_15175	_NONE_	EE251422	_NONE_	_NONE_	chr3	21267942	21272276
GLEAN_15185	PIAS3	NM_001102185	ENSG00000131788	ENSMUSG00000028101	chr3	21324900	21333315
GLEAN_15174	NUDT17	NM_001083383	ENSG00000186364	ENSMUSG00000028100	chr3	21334447	21336729
GLEAN_23803	PHGDH	NM_001035017	ENSG00000092621	ENSMUSG00000053398	chr3	23092548	23123506
GLEAN_23714	SERBP1	NM_001046449	ENSG00000142864	ENSMUSG00000036371	chr3	77708536	77717760
GLEAN_23713	_NONE_	NM_001046449	_NONE_	_NONE_	chr3	77718490	77722538
GLEAN_09222	USP1	NM_001046224	ENSG00000162607	ENSMUSG00000028560	chr3	78530297	78539223
GLEAN_22421	LEPROT	NM_001034741	ENSG00000213625	ENSMUSG00000035212	chr3	80695087	80704164
GLEAN_14065	JAK1	BC133420	ENSG00000162434	ENSMUSG00000028530	chr3	82185116	82253084
GLEAN_18325	_NONE_	BG692249	_NONE_	_NONE_	chr3	83417952	83418636
GLEAN_20818	GLT8D2	NM_001046266	ENSG00000120820	ENSMUSG00000020251	chr5	68147635	68170484
GLEAN_13236	LARGE	BC149956	ENSG00000133424	ENSMUSG00000004383	chr5	70036156	70489253
GLEAN_16442	TMPO	NM_001098005	ENSG00000120802	ENSMUSG00000019961	chr5	59504150	59516651
GLEAN_20805	POLR3B	BC149037	ENSG00000013503	ENSMUSG00000034453	chr5	65868719	65984160
GLEAN_20817	NFYB	NM_001079786	ENSG00000120837	ENSMUSG00000020248	chr5	67561846	68054158
GLEAN_16776	NCF4	NM_001045983	ENSG00000100365	ENSMUSG00000071715	chr5	74313208	74331486
GLEAN_05709	NACA	NM_001014916	ENSG00000196531	ENSMUSG00000061315	chr5	55794457	55807095
GLEAN_05711	ATP5B	NM_175796	ENSG00000110955	ENSMUSG00000025393	chr5	55853205	55858395
GLEAN_05655	RBMS2	NM_001034365	ENSG00000076067	ENSMUSG00000040043	chr5	55900851	55953011
GLEAN_05654	SPRYD4	NM_001076173	ENSG00000176422	ENSMUSG00000051346	chr5	55987634	55988594
GLEAN_05720	TMEM4	NM_001075267	ENSG00000144785	ENSMUSG00000025381	chr5	56094352	56096521
GLEAN_05647	FAM62A	NM_001077943	ENSG00000139641	ENSMUSG00000025366	chr5	56243405	56256426
GLEAN_05645	_NONE_	NM_001097993	_NONE_	_NONE_	chr5	56264794	56268079
GLEAN_05644	PA2G4	NM_001034699	ENSG00000170515	ENSMUSG00000025364	chr5	56270885	56277163
GLEAN_05643	ERBB3	NM_001103105	ENSG00000065361	ENSMUSG00000018166	chr5	56279591	56299138
GLEAN_05642	_NONE_	NM_001015561	_NONE_	_NONE_	chr5	56343254	56345391
GLEAN_05640	SUOX	NM_001034366	ENSG00000139531	ENSMUSG00000049858	chr5	56378009	56380334
GLEAN_05728	DNAJC14	NM_174274	ENSG00000135392	ENSMUSG00000025354	chr5	56502260	56507721
GLEAN_05730	CD63	NM_205803	ENSG00000135404	ENSMUSG00000025351	chr5	56592470	56594947
GLEAN_13560	LTA4H	NM_001034280	ENSG00000111144	ENSMUSG00000015889	chr5	58742649	58772969
GLEAN_23394	_NONE_	BE808135	_NONE_	_NONE_	chr5	58921904	58922289
GLEAN_16444	SLC25A3	NM_174657	ENSG00000075415	ENSMUSG00000061904	chr5	59563583	59569301
GLEAN_16441	IDBG_52353	NM_001081736	ENSG00000166130	ENSMUSG00000019975	chr5	59574901	59598262
GLEAN_09466	PCTK2	DV910212	ENSG00000059758	ENSMUSG00000020015	chr5	60846767	60886830
GLEAN_22794	GNPTAB	EE376369	ENSG00000111670	ENSMUSG00000035311	chr5	63576405	63671501
GLEAN_22788	PAH	NM_001046058	ENSG00000171759	ENSMUSG00000020051	chr5	64626701	64716297
GLEAN_13242	TIMP3	NM_174473	ENSG00000100234	ENSMUSG00000020044	chr5	69631197	69687342
GLEAN_10554	RBM9	BC149447	ENSG00000100320	ENSMUSG00000033565	chr5	71572640	71666240
GLEAN_10547	MCM5	NM_001075290	ENSG00000100297	ENSMUSG00000005410	chr5	71995804	72013805
GLEAN_16757	TXN2	NM_174208	ENSG00000100348	ENSMUSG00000005354	chr5	73903637	73912263
GLEAN_16755	EIF3D	NM_001034484	ENSG00000100353	ENSMUSG00000016554	chr5	73944852	73956455
GLEAN_16750	_NONE_	CR938844	_NONE_	_NONE_	chr5	74453904	74454555
GLEAN_16778	_NONE_	NM_001034291	_NONE_	_NONE_	chr5	74495148	74499015
GLEAN_06027	SCARB2	NM_001102153	ENSG00000138760	ENSMUSG00000029426	chr6	91216762	91296495
GLEAN_18757	PROM1	NM_174337	ENSG00000007062	ENSMUSG00000029086	chr6	104791002	104945880
GLEAN_11997	C4orf8	DV909832	ENSG00000125386	ENSMUSG00000037210	chr6	106928599	106981215
GLEAN_03378	_NONE_	Y17923	_NONE_	_NONE_	chr6	53061879	53269454
GLEAN_18057	FAM114A1	DV793303	ENSG00000197712	ENSMUSG00000029185	chr6	53965394	54020692
GLEAN_18051	RFC1	BC149466	ENSG00000035928	ENSMUSG00000029191	chr6	54364040	54426543
GLEAN_15110	USO1	NM_174845	ENSG00000138768	ENSMUSG00000029407	chr6	82955290	83035305
GLEAN_09316	RASGEF1B	NM_001083649	ENSG00000138670	ENSMUSG00000029333	chr6	87793223	87823125
GLEAN_17151	HNRPD	NM_001098064	ENSG00000138668	ENSMUSG00000000568	chr6	89639314	89654664
GLEAN_00045	_NONE_	BC118121	_NONE_	_NONE_	chr6	91346840	91367278
GLEAN_00048	SCD5	NM_001076945	_NONE_	_NONE_	chr6	91455223	91632803
GLEAN_04558	AFF1	BC151641	ENSG00000172493	ENSMUSG00000029313	chr6	94805806	94941673
GLEAN_09670	PCGF3	NM_001046567	ENSG00000185619	ENSMUSG00000033623	chr6	103409162	103432593
GLEAN_12658	_NONE_	NM_001080225	_NONE_	_NONE_	chr6	107606033	107619520
GLEAN_24025	MAP2K1IP1	NM_001075982	ENSG00000109270	ENSMUSG00000059039	chr6	26846259	26856321
GLEAN_24023	H2AFZ	NM_174809	ENSG00000164032	ENSMUSG00000037894	chr6	26904740	26907476
GLEAN_18926	INTS12	NM_001075753	ENSG00000138785	ENSMUSG00000028016	chr6	27101278	27114519
GLEAN_09891	HERC6	CO888404	ENSG00000138642	ENSMUSG00000029798	chr6	33327235	33384281
GLEAN_09897	PPM1K	NM_001046474	ENSG00000163644	ENSMUSG00000037826	chr6	33473221	33486167
GLEAN_09899	ABCG2	NM_001037478	ENSG00000118777	ENSMUSG00000029802	chr6	33575414	33620244
GLEAN_09889	SPP1	NM_174187	ENSG00000118785	ENSMUSG00000029304	chr6	33710728	33716106
GLEAN_05786	LAP3	NM_174098	ENSG00000002549	ENSMUSG00000039682	chr6	34165418	34190417
GLEAN_25717	DHX15	NM_001098018	ENSG00000109606	ENSMUSG00000029169	chr6	41889140	41942528
GLEAN_18052	TMEM156	NM_001083469	ENSG00000121895	ENSMUSG00000037913	chr6	54046887	54089433
GLEAN_18060	WDR19	DV916396	ENSG00000157796	ENSMUSG00000037890	chr6	54282195	54354843
GLEAN_12482	_NONE_	NM_001024469	_NONE_	_NONE_	chr6	54507744	54512463
GLEAN_07141	_NONE_	DV879961	_NONE_	_NONE_	chr6	78447688	78448660
GLEAN_07133	_NONE_	EE932370	_NONE_	_NONE_	chr6	78905813	78940819
GLEAN_22128	CSN3	NM_174294	_NONE_	_NONE_	chr6	79528410	79536910
GLEAN_22126	CSN1S2	NM_174528	_NONE_	_NONE_	chr6	79637997	79649945
GLEAN_22133	CSN2	NM_181008	ENSG00000135222	ENSMUSG00000063157	chr6	79724417	79730688
GLEAN_22124	CSN1S1	NM_181029	_NONE_	_NONE_	chr6	79753501	79767759
GLEAN_23099	IGJ	NM_175773	ENSG00000132465	ENSMUSG00000067149	chr6	80296414	80305081
GLEAN_11473	_NONE_	NM_001045958	_NONE_	_NONE_	chr6	86309377	86309848
GLEAN_17148	ENOPH1	NM_001075875	ENSG00000145293	ENSMUSG00000029326	chr6	89544715	89582107
GLEAN_17150	HNRPDL	NM_001083725	ENSG00000152795	ENSMUSG00000029328	chr6	89583264	89586907
GLEAN_06024	CCNI	NM_001083373	ENSG00000118816	ENSMUSG00000063015	chr6	90399722	90431639
GLEAN_14997	UBE2I	BC146107	ENSG00000103275	ENSMUSG00000015120	chr6	92111567	92111999
GLEAN_20427	HPSE	NM_174082	ENSG00000173083	ENSMUSG00000035273	chr6	93489589	93535969
GLEAN_09673	ATP5I	NM_176639	ENSG00000169020	ENSMUSG00000050856	chr6	103553390	103554847
GLEAN_07151	CPEB2	DY043762	ENSG00000137449	ENSMUSG00000039782	chr6	105057505	105117710
GLEAN_11980	DGKQ	CR850360	ENSG00000145214	ENSMUSG00000004815	chr6	105383059	105393326
GLEAN_11983	IDUA	EH174496	ENSG00000127415	ENSMUSG00000033540	chr6	105404771	105418888
GLEAN_11975	CTBP1	BT030570	ENSG00000159692	ENSMUSG00000037373	chr6	105569951	105585560
GLEAN_11967	MXD4	NM_001076256	ENSG00000123933	ENSMUSG00000037235	chr6	106569227	106582020
GLEAN_12659	_NONE_	EE352282	_NONE_	_NONE_	chr6	107516062	107541102
GLEAN_15383	_NONE_	EH203404	_NONE_	_NONE_	chr6	109635102	109636110
GLEAN_15389	CCDC96	NM_001103314	ENSG00000173013	ENSMUSG00000050677	chr6	109644136	109651408
GLEAN_19770	_NONE_	NM_001076492	_NONE_	_NONE_	chr6	109883847	109888239
GLEAN_20312	HISPPD1	BC120347	ENSG00000145725	ENSMUSG00000040648	chr7	92210588	92283770
GLEAN_19238	NDST1	DV875870	ENSG00000070614	ENSMUSG00000054008	chr7	57885277	57939318
GLEAN_14209	THG1L	NM_001080233	ENSG00000113272	ENSMUSG00000011254	chr7	64093448	64099039
GLEAN_01211	_NONE_	NM_001114511	_NONE_	_NONE_	chr7	75604148	75690851
GLEAN_01212	XRCC4	NM_001081615	ENSG00000152422	ENSMUSG00000021615	chr7	75720521	75996336
GLEAN_07320	RHOBTB3	EE229272	ENSG00000164292	ENSMUSG00000021589	chr7	87275745	87326965
GLEAN_02303	CHD1	DV887533	ENSG00000153922	ENSMUSG00000023852	chr7	88409458	88480059
GLEAN_20311	PAM	NM_173948	ENSG00000145730	ENSMUSG00000026335	chr7	91964272	92144114
GLEAN_25416	Mar_03	NM_001077941	ENSG00000173926	ENSMUSG00000032656	chr7	24849818	24889774
GLEAN_25402	RNUXA	BC105227	ENSG00000164902	ENSMUSG00000008301	chr7	25000874	25011958
GLEAN_09817	_NONE_	EE932370	_NONE_	_NONE_	chr7	31527533	31541368
GLEAN_16969	PCDH12	NM_001098111	ENSG00000113555	ENSMUSG00000024440	chr7	50344677	50356725
GLEAN_16973	HDAC3	BC111247	ENSG00000171720	ENSMUSG00000024454	chr7	50682730	50695792
GLEAN_16977	TAF7	NM_001046028	ENSG00000178913	ENSMUSG00000051316	chr7	51013559	51014609
GLEAN_20237	YIPF5	NM_001034543	ENSG00000145817	ENSMUSG00000024487	chr7	52618856	52669611
GLEAN_04697	ADRB2	NM_174231	ENSG00000169252	ENSMUSG00000045730	chr7	56142491	56143748
GLEAN_19222	CSNK1A1	NM_174711	_NONE_	_NONE_	chr7	56893594	56934969
GLEAN_19219	PDGFRB	BC120407	ENSG00000113721	ENSMUSG00000024620	chr7	57516680	57536258
GLEAN_19237	TCOF1	BC149187	ENSG00000070814	ENSMUSG00000024613	chr7	57748949	57787128
GLEAN_19216	CD74	NM_001034735	ENSG00000019582	ENSMUSG00000024610	chr7	57789453	57796185
GLEAN_19215	RPS14	NM_001077830	ENSG00000164587	ENSMUSG00000024608	chr7	57815056	57842772
GLEAN_21215	TNIP1	NM_001024554	ENSG00000145901	ENSMUSG00000020400	chr7	58374358	58402453
GLEAN_23858	SPARC	NM_174464	ENSG00000113140	ENSMUSG00000018593	chr7	59009770	59020332
GLEAN_23862	G3BP1	NM_001037611	ENSG00000145907	ENSMUSG00000018583	chr7	59122718	59138672
GLEAN_20938	GEMIN5	DV842918	ENSG00000082516	ENSMUSG00000037275	chr7	61354490	61393748
GLEAN_15158	C5orf3	NM_001038077	ENSG00000055147	ENSMUSG00000020523	chr7	62164921	62193923
GLEAN_14217	HAVCR2	NM_001077105	ENSG00000135077	ENSMUSG00000020399	chr7	64618867	64634148
GLEAN_14195	RNF145	NM_001102168	ENSG00000145860	ENSMUSG00000019189	chr7	64767070	64822224
GLEAN_09698	CCNH	NM_001079788	ENSG00000134480	ENSMUSG00000021548	chr7	78793954	78824201
GLEAN_21957	RIOK2	BC112494	ENSG00000058729	ENSMUSG00000023846	chr7	84852866	84874397
GLEAN_21954	_NONE_	NM_001075628	_NONE_	_NONE_	chr7	85124806	85173068
GLEAN_21960	IDBG_34697	NM_001102003	ENSG00000164307	ENSMUSG00000021583	chr7	85287937	85317897
GLEAN_07319	ELL2	EH176147	ENSG00000118985	ENSMUSG00000001542	chr7	87431328	87501750
GLEAN_21046	UTRN	EH176869	ENSG00000152818	ENSMUSG00000019820	chr9	74427111	74960300
GLEAN_10306	ARID1B	DV924919	ENSG00000049618	ENSMUSG00000069729	chr9	84612826	85253871
GLEAN_23140	BCKDHB	NM_174507	ENSG00000083123	ENSMUSG00000032263	chr9	16201996	16535180
GLEAN_08177	TPD52L1	NM_001076033	ENSG00000111907	ENSMUSG00000000296	chr9	21423697	21516054
GLEAN_01169	RRAGD	FE017193	ENSG00000025039	ENSMUSG00000028278	chr9	62754967	62789715
GLEAN_10822	STX7	NM_001077864	ENSG00000079950	ENSMUSG00000019998	chr9	63545511	63590975
GLEAN_09413	HBS1L	NM_001046498	ENSG00000112339	ENSMUSG00000019977	chr9	65367340	65451707
GLEAN_12742	MAP3K5	EE361259	ENSG00000197442	ENSMUSG00000071369	chr9	70836035	70938708
GLEAN_21040	PHACTR2	EE937635	ENSG00000112419	ENSMUSG00000062866	chr9	73900811	73986411
GLEAN_16878	C6orf98	NM_001102479	ENSG00000131018	ENSMUSG00000019769	chr9	81855140	82152647
GLEAN_18184	_NONE_	EY437087	_NONE_	_NONE_	chr9	8327208	8353417
GLEAN_06786	SMAP1	DT815944	ENSG00000112305	ENSMUSG00000026155	chr9	8390076	8430102
GLEAN_04351	EEF1A1	NM_174535	_NONE_	_NONE_	chr9	9446410	9448533
GLEAN_08006	HMGN3	NM_001034504	ENSG00000118418	ENSMUSG00000066456	chr9	15221894	15256834
GLEAN_01750	_NONE_	EE340761	_NONE_	_NONE_	chr9	16669716	16677036
GLEAN_16213	_NONE_	EE932370	_NONE_	_NONE_	chr9	17458618	17469281
GLEAN_07085	_NONE_	DV910665	_NONE_	_NONE_	chr9	23754112	23784734
GLEAN_08754	MARCKS	NM_001076276	ENSG00000155130	ENSMUSG00000069662	chr9	30503359	30506160
GLEAN_01140	SFRS18	NM_001078097	ENSG00000132424	ENSMUSG00000028248	chr9	43662748	43677876
GLEAN_20548	RARS2	NM_001075878	ENSG00000146282	ENSMUSG00000028292	chr9	53388452	53443535
GLEAN_04576	NT5E	NM_174129	ENSG00000135318	ENSMUSG00000032420	chr9	56756104	56827530
GLEAN_03344	GK	NM_001075236	ENSG00000198814	ENSMUSG00000025059	chr9	57691776	57765737
GLEAN_19626	L3MBTL3	NM_001076871	ENSG00000198945	ENSMUSG00000039089	chr9	59638512	59719219
GLEAN_15380	MED23	DV930703	ENSG00000112282	ENSMUSG00000019984	chr9	60832435	60874973
GLEAN_01163	MAP3K7	NM_001081595	ENSG00000135341	ENSMUSG00000028284	chr9	61680786	61734087
GLEAN_25569	CTGF	NM_174030	ENSG00000118523	ENSMUSG00000019997	chr9	63258051	63260032
GLEAN_21996	RPS12	NM_001014387	ENSG00000112306	ENSMUSG00000061983	chr9	64015115	64018392
GLEAN_07594	PEX7	NM_001076890	ENSG00000112357	ENSMUSG00000020003	chr9	67401211	67477999
GLEAN_07588	PERP	NM_001034350	ENSG00000112378	ENSMUSG00000019851	chr9	68511906	68524808
GLEAN_07600	HEBP2	BC114876	ENSG00000051620	ENSMUSG00000019853	chr9	68788490	68794475
GLEAN_07584	CITED2	NM_001075819	ENSG00000164442	ENSMUSG00000039910	chr9	69698956	69699778
GLEAN_21035	PLAGL1	NM_001103289	ENSG00000118495	ENSMUSG00000019817	chr9	74076005	74080918
GLEAN_21198	MAP3K7IP2	EE372912	ENSG00000055208	ENSMUSG00000015755	chr9	78933253	78972266
GLEAN_21194	KATNA1	BC111211	ENSG00000186625	ENSMUSG00000019794	chr9	79138645	79164774
GLEAN_13302	_NONE_	EE377064	_NONE_	_NONE_	chr9	81672086	81705697
GLEAN_18217	MTRF1L	NM_001046378	ENSG00000112031	ENSMUSG00000019774	chr9	82249744	82255636
GLEAN_10300	_NONE_	DV783860	_NONE_	_NONE_	chr9	82854965	82857794
GLEAN_19380	REEP5	NM_001046605	ENSG00000129625	ENSMUSG00000005873	chr10	2070900	2119145
GLEAN_10769	_NONE_	DV894066	_NONE_	_NONE_	chr10	7009078	7225750
GLEAN_03279	DIS3L	NM_001078156	ENSG00000166938	ENSMUSG00000032396	chr10	11772779	11804733
GLEAN_03275	RPL4	NM_001014894	ENSG00000174444	ENSMUSG00000032399	chr10	11927148	11931680
GLEAN_03287	MAP2K5	DN522201	ENSG00000137764	ENSMUSG00000058444	chr10	12953741	13180506
GLEAN_05058	SFXN1	NM_001015574	ENSG00000164466	ENSMUSG00000021474	chr10	2941448	2984886
GLEAN_11366	CDO1	NM_001034465	ENSG00000129596	ENSMUSG00000033022	chr10	4624645	4635262
GLEAN_07685	HMGCR	NM_001105613	ENSG00000113161	ENSMUSG00000021670	chr10	5948464	5967663
GLEAN_20528	SPG21	NM_205772	ENSG00000090487	ENSMUSG00000032388	chr10	10405672	10421250
GLEAN_03280	_NONE_	BC119886	_NONE_	_NONE_	chr10	11846343	11892412
GLEAN_04059	FBXL3	NM_001102246	ENSG00000005812	ENSMUSG00000022124	chr12	47974922	47988480
GLEAN_00584	_NONE_	NM_001014844	_NONE_	_NONE_	chr12	51779639	51780752
GLEAN_12070	CYHR1	NM_174694	ENSG00000204763	ENSMUSG00000053929	chr14	259683	262582
GLEAN_07967	KHDRBS3	NM_001083512	ENSG00000131773	ENSMUSG00000022332	chr14	1514998	1658334
GLEAN_15012	FBXO32	NM_001046155	ENSG00000156804	ENSMUSG00000022358	chr14	14398637	14430325
GLEAN_23966	OXR1	NM_001076148	ENSG00000164830	ENSMUSG00000022307	chr14	62237874	62308923
GLEAN_03150	STK3	NM_001079607	ENSG00000104375	ENSMUSG00000022329	chr14	64273169	64576590
GLEAN_17000	KIAA1429	BC148879	ENSG00000164944	ENSMUSG00000040720	chr14	69554874	69617990
GLEAN_12847	LRRCC1	BC114854	ENSG00000133739	ENSMUSG00000027550	chr14	77048361	77091926
GLEAN_13674	COL14A1	DV922739	ENSG00000187955	ENSMUSG00000022371	chr14	80384351	80600722
GLEAN_13670	SNTB1	DV816006	ENSG00000172164	ENSMUSG00000060429	chr14	80744385	80993776
GLEAN_12072	VPS28	NM_001035504	ENSG00000160948	ENSMUSG00000062381	chr14	279982	282593
GLEAN_12073	CPSF1	NM_174720	ENSG00000071894	ENSMUSG00000034022	chr14	396497	404619
GLEAN_12051	ADCK5	NM_001101110	ENSG00000173137	ENSMUSG00000022550	chr14	404801	418212
GLEAN_03296	OPLAH	NM_001001173	ENSG00000178814	ENSMUSG00000022562	chr14	478848	487874
GLEAN_03295	_NONE_	EE921684	_NONE_	_NONE_	chr14	489553	489847
GLEAN_03300	GPAA1	NM_001024529	ENSG00000197858	ENSMUSG00000022561	chr14	499535	502695
GLEAN_03301	CYC1	NM_001038090	ENSG00000179091	ENSMUSG00000022551	chr14	512896	515058
GLEAN_03302	MAF1	NM_001034424	ENSG00000179632	ENSMUSG00000022553	chr14	521726	523191
GLEAN_03305	C8orf30A	CK773449	ENSG00000179801	ENSMUSG00000022554	chr14	538235	539927
GLEAN_03308	HSF1	NM_001076809	ENSG00000185122	ENSMUSG00000022556	chr14	634453	639101
GLEAN_07041	_NONE_	CB420783	_NONE_	_NONE_	chr14	799829	810001
GLEAN_07043	PUF60	NM_001046133	ENSG00000179950	ENSMUSG00000002524	chr14	828139	840228
GLEAN_07044	SCRIB	NM_001046133	ENSG00000180900	ENSMUSG00000022568	chr14	840293	860505
GLEAN_07048	TSTA3	NM_001046139	ENSG00000104522	ENSMUSG00000022570	chr14	949169	952756
GLEAN_07050	EEF1D	BC105375	ENSG00000104529	ENSMUSG00000055762	chr14	971415	980149
GLEAN_07051	NAPRT1	NM_001098857	ENSG00000147813	ENSMUSG00000022574	chr14	981363	984452
GLEAN_07034	GSDMDC1	NM_001046160	ENSG00000104518	ENSMUSG00000022575	chr14	994711	998582
GLEAN_09067	_NONE_	DY109446	_NONE_	_NONE_	chr14	3239151	3247238
GLEAN_20352	_NONE_	EE934024	_NONE_	_NONE_	chr14	7307960	7330831
GLEAN_20354	NDRG1	NM_001035009	ENSG00000104419	ENSMUSG00000005125	chr14	7532084	7574504
GLEAN_15296	PHF20L1	NM_001082432	ENSG00000129292	ENSMUSG00000072501	chr14	8130639	8206170
GLEAN_15016	DERL1	NM_205789	ENSG00000136986	ENSMUSG00000022365	chr14	14847687	14870716
GLEAN_15002	ZHX2	EE344563	ENSG00000178764	ENSMUSG00000071757	chr14	14923501	14926018
GLEAN_16650	FZD6	AY624571	ENSG00000164930	ENSMUSG00000022297	chr14	59456148	59489890
GLEAN_16648	ATP6V1C1	NM_176676	ENSG00000155097	ENSMUSG00000022295	chr14	59689352	59713812
GLEAN_03151	NPAL2	BC149098	ENSG00000104361	ENSMUSG00000038879	chr14	64752593	64843086
GLEAN_03134	LAPTM4B	NM_205802	ENSG00000104341	ENSMUSG00000022257	chr14	65171807	65232993
GLEAN_03133	MTDH	NM_001046038	ENSG00000147649	ENSMUSG00000022255	chr14	65303740	65356243
GLEAN_03090	_NONE_	AV591430	_NONE_	_NONE_	chr14	66345996	66346467
GLEAN_03091	_NONE_	EV667785	_NONE_	_NONE_	chr14	66394871	66395345
GLEAN_16992	RBM35A	EE356176	ENSG00000104413	ENSMUSG00000040728	chr14	69410021	69457551
GLEAN_12850	_NONE_	NM_001110068	_NONE_	_NONE_	chr14	77000510	77003205
GLEAN_24541	ANAPC7	BC123612	ENSG00000196510	ENSMUSG00000029466	chr17	51758829	51778642
GLEAN_05756	_NONE_	BC149703	_NONE_	_NONE_	chr17	53711692	53749675
GLEAN_22332	WSB2	NM_001075357	ENSG00000176871	ENSMUSG00000029364	chr17	55434571	55448112
GLEAN_09969	MED13L	DN521160	ENSG00000123066	ENSMUSG00000018076	chr17	56319991	56596582
GLEAN_04411	RASAL1	EH182759	ENSG00000111344	ENSMUSG00000029602	chr17	60527949	60559724
GLEAN_02657	RNF10	NM_001076869	ENSG00000022840	ENSMUSG00000041740	chr17	61588192	61620514
GLEAN_02652	CCDC64	DT815789	ENSG00000135127	ENSMUSG00000041609	chr17	61966413	62045384
GLEAN_02671	ALDH2	NM_001075367	ENSG00000111275	ENSMUSG00000029455	chr17	62112439	62137494
GLEAN_14503	_NONE_	CK980795	_NONE_	_NONE_	chr17	66923708	67016585
GLEAN_24542	ATP2A2	DV780552	ENSG00000174437	ENSMUSG00000029467	chr17	51678103	51731025
GLEAN_05757	ACAD10	BC149703	ENSG00000111271	ENSMUSG00000029456	chr17	53651505	53696473
GLEAN_13088	PRKAB1	NM_001024558	ENSG00000111725	ENSMUSG00000029513	chr17	54030408	54038329
GLEAN_22328	_NONE_	NM_001033623	_NONE_	_NONE_	chr17	55345193	55348885
GLEAN_26511	C12orf43	NM_001031753	ENSG00000157895	ENSMUSG00000029559	chr17	57743611	57752806
GLEAN_26518	_NONE_	BC142339	_NONE_	_NONE_	chr17	57815820	57820317
GLEAN_26520	GLTP	NM_175799	ENSG00000139433	ENSMUSG00000011884	chr17	57936366	57957724
GLEAN_26505	MVK	NM_001015528	ENSG00000110921	ENSMUSG00000041939	chr17	58168652	58185770
GLEAN_26501	UNG	NM_001075513	ENSG00000076248	ENSMUSG00000029591	chr17	58523634	58533360
GLEAN_04412	IDBG_58773	NM_001046170	ENSG00000151176	ENSMUSG00000029598	chr17	60444429	60466014
GLEAN_04419	DTX1	BC116003	ENSG00000135144	ENSMUSG00000029603	chr17	60488813	60525303
GLEAN_04410	DDX54	DV884804	ENSG00000123064	ENSMUSG00000029599	chr17	60579028	60596328
GLEAN_14440	_NONE_	NM_001031756	_NONE_	_NONE_	chr17	61036155	61040048
GLEAN_14439	TRAFD1	NM_001014908	ENSG00000135148	ENSMUSG00000042726	chr17	61226007	61240471
GLEAN_14438	ERP29	NM_001076271	ENSG00000089248	ENSMUSG00000029616	chr17	61332323	61339343
GLEAN_13217	MAPKAPK5	DT834330	ENSG00000089022	ENSMUSG00000029454	chr17	61440749	61470649
GLEAN_02661	COQ5	NM_001075984	ENSG00000110871	ENSMUSG00000041733	chr17	61624265	61640836
GLEAN_02663	TRIAP1	NM_001079776	ENSG00000170855	ENSMUSG00000029535	chr17	61688218	61689579
GLEAN_02654	_NONE_	NM_001077831	_NONE_	_NONE_	chr17	61691885	61693505
GLEAN_02668	RPLP0	NM_001012682	ENSG00000089157	ENSMUSG00000067274	chr17	61876082	61879731
GLEAN_25048	TFIP11	NM_001046030	ENSG00000100109	ENSMUSG00000029345	chr17	63891321	63906153
GLEAN_25047	TPST2	NM_001035429	ENSG00000128294	ENSMUSG00000029344	chr17	63917299	63944529
GLEAN_06821	ASCC2	NM_001015524	ENSG00000100325	ENSMUSG00000020412	chr17	64902950	64933811
GLEAN_06832	IDBG_4150	NM_001075863	ENSG00000100010	ENSMUSG00000004748	chr17	65418864	65421825
GLEAN_06809	PES1	BC118072	ENSG00000100029	ENSMUSG00000020430	chr17	65537215	65550319
GLEAN_06833	TCN2	NM_174195	ENSG00000185339	ENSMUSG00000020432	chr17	65561833	65576880
GLEAN_06834	_NONE_	NM_174195	_NONE_	_NONE_	chr17	65576951	65577304
GLEAN_06804	PIK3IP1	NM_001075552	ENSG00000100100	ENSMUSG00000034614	chr17	66045704	66054932
GLEAN_14499	THOC5	NM_001083716	ENSG00000100296	ENSMUSG00000034274	chr17	66417594	66446942
GLEAN_03067	_NONE_	NM_001083800	_NONE_	_NONE_	chr17	67456260	67472525
GLEAN_03069	_NONE_	BC146272	_NONE_	_NONE_	chr17	67494055	67498958
GLEAN_03070	_NONE_	BC142355	_NONE_	_NONE_	chr17	67500621	67501306
GLEAN_03073	_NONE_	CK943477	_NONE_	_NONE_	chr17	67593665	67620161
GLEAN_03074	_NONE_	DT832000	_NONE_	_NONE_	chr17	67647095	67668570
GLEAN_03075	_NONE_	CK831360	_NONE_	_NONE_	chr17	67668731	67674828
GLEAN_03076	_NONE_	NM_001083800	_NONE_	_NONE_	chr17	67675918	67681137
GLEAN_03084	GSTT1	NM_001046232	ENSG00000184674	ENSMUSG00000001663	chr17	67830015	67837361
GLEAN_02017	YWHAH	NM_174492	ENSG00000128245	ENSMUSG00000018965	chr17	68446424	68447078
GLEAN_15517	LTBP4	EW680586	ENSG00000090006	ENSMUSG00000040488	chr18	47164523	47186243
GLEAN_17718	ATP6V0D1	NM_174505	ENSG00000159720	ENSMUSG00000013160	chr18	32230509	32269346
GLEAN_16078	PEPD	NM_001080318	ENSG00000124299	ENSMUSG00000063931	chr18	40079148	40197528
GLEAN_20151	SPINT2	NM_001045971	ENSG00000167642	ENSMUSG00000074227	chr18	43121591	43151032
GLEAN_06635	GPI	NM_001040471	ENSG00000105220	ENSMUSG00000036427	chr18	44948369	44976141
GLEAN_18740	SUPT5H	NM_001083439	ENSG00000196235	ENSMUSG00000003435	chr18	46789846	46815319
GLEAN_15522	EGLN2	NM_001102193	ENSG00000171570	ENSMUSG00000058709	chr18	47311236	47318356
GLEAN_15530	BCKDHA	NM_174506	ENSG00000142046	ENSMUSG00000060376	chr18	47839082	47858053
GLEAN_17764	FAM65A	DV907953	ENSG00000039523	ENSMUSG00000038604	chr18	32306767	32314878
GLEAN_17765	_NONE_	AW484220	_NONE_	_NONE_	chr18	32315184	32316175
GLEAN_17714	GFOD2	NM_001014863	ENSG00000141098	ENSMUSG00000013150	chr18	32410110	32420341
GLEAN_17772	NUTF2	NM_001037624	ENSG00000102898	ENSMUSG00000008450	chr18	32550293	32554096
GLEAN_17773	EDC4	BC148932	ENSG00000038358	ENSMUSG00000036270	chr18	32556568	32567162
GLEAN_17710	PSMB10	NM_001034040	ENSG00000205220	ENSMUSG00000031897	chr18	32603247	32605644
GLEAN_17708	SLC12A4	DV815633	ENSG00000124067	ENSMUSG00000017765	chr18	32611140	32632447
GLEAN_17784	TMCO7	DV789892	ENSG00000103047	ENSMUSG00000041949	chr18	33305332	33413623
GLEAN_17786	_NONE_	DV893454	_NONE_	_NONE_	chr18	33444545	33489197
GLEAN_17790	VPS4A	NM_001046615	ENSG00000132612	ENSMUSG00000031913	chr18	33642452	33652293
GLEAN_17697	COG8	NM_001077067	ENSG00000213380	ENSMUSG00000031916	chr18	33658357	33665056
GLEAN_20276	NOB1	NM_183083	ENSG00000141101	ENSMUSG00000003848	chr18	33999946	34009201
GLEAN_23082	DHODH	NM_001015650	ENSG00000102967	ENSMUSG00000031730	chr18	35711933	35724402
GLEAN_23081	KIAA0174	NM_001034335	ENSG00000182149	ENSMUSG00000031729	chr18	35807777	35821779
GLEAN_23089	AP1G1	BC153861	ENSG00000166747	ENSMUSG00000031731	chr18	35933886	35988949
GLEAN_18231	C19orf2	NM_001035305	ENSG00000105176	ENSMUSG00000030421	chr18	37546361	37607653
GLEAN_19616	POP4	NM_001113282	ENSG00000105171	ENSMUSG00000030423	chr18	39748450	39757309
GLEAN_16079	_NONE_	NM_176784	_NONE_	_NONE_	chr18	40287418	40301660
GLEAN_24170	_NONE_	NM_001102532	_NONE_	_NONE_	chr18	40763393	40790559
GLEAN_04319	C19orf40	NM_001046062	ENSG00000131944	ENSMUSG00000030493	chr18	41146666	41149530
GLEAN_20120	PSENEN	NM_001008669	ENSG00000205155	ENSMUSG00000036835	chr18	41465486	41466395
GLEAN_20127	_NONE_	NM_001110442	_NONE_	_NONE_	chr18	41674688	41675045
GLEAN_20130	TBCB	NM_001014939	ENSG00000105254	ENSMUSG00000006095	chr18	41781399	41789578
GLEAN_20131	CAPNS1	NM_174261	ENSG00000126247	ENSMUSG00000001794	chr18	41805927	41811480
GLEAN_20146	_NONE_	NM_001076914	_NONE_	_NONE_	chr18	42420591	42428740
GLEAN_20155	_NONE_	NM_001035111	_NONE_	_NONE_	chr18	43232491	43238166
GLEAN_20159	_NONE_	NM_001035111	_NONE_	_NONE_	chr18	43368242	43373919
GLEAN_20161	EIF3K	NM_001034489	ENSG00000178982	ENSMUSG00000053565	chr18	43474243	43487027
GLEAN_06633	LSM14A	NM_001034654	ENSG00000105216	ENSMUSG00000066568	chr18	44766329	44818758
GLEAN_17661	_NONE_	DV775113	_NONE_	_NONE_	chr18	45482425	45482767
GLEAN_17667	GRAMD1A	BT025427	ENSG00000089351	ENSMUSG00000001248	chr18	45505459	45532170
GLEAN_17669	HPN	NM_001080241	ENSG00000105707	ENSMUSG00000001249	chr18	45548127	45567042
GLEAN_17685	TMEM147	NM_001034624	ENSG00000105677	ENSMUSG00000006315	chr18	45969150	45970856
GLEAN_22908	LGALS4	NM_001034768	ENSG00000171747	ENSMUSG00000053964	chr18	46169383	46176173
GLEAN_22907	ECH1	BC102084	ENSG00000104823	ENSMUSG00000053898	chr18	46177696	46186643
GLEAN_22904	SIRT2	NM_001113531	ENSG00000068903	ENSMUSG00000015149	chr18	46322128	46341505
GLEAN_22902	SARS2	NM_174457	ENSG00000104835	ENSMUSG00000070699	chr18	46357722	46366419
GLEAN_18745	IDBG_40486	NM_001033624	ENSG00000187928	ENSMUSG00000037563	chr18	46822984	46825330
GLEAN_18746	PAF1	NM_001046293	ENSG00000006712	ENSMUSG00000003437	chr18	46856543	46860676
GLEAN_00397	GMFG	NM_001024537	ENSG00000130755	ENSMUSG00000060791	chr18	46879481	46884249
GLEAN_15519	SNRPA	NM_001046039	ENSG00000077312	ENSMUSG00000061479	chr18	47284799	47294869
GLEAN_15537	PAFAH1B3	NM_174665	ENSG00000079462	ENSMUSG00000005447	chr18	48344492	48346821
GLEAN_10682	RPS19	NM_001037467	ENSG00000105372	ENSMUSG00000072528	chr18	48567280	48574265
GLEAN_10674	ETHE1	NM_001034344	ENSG00000105755	ENSMUSG00000064254	chr18	48929665	48947030
GLEAN_10667	_NONE_	NM_001046559	_NONE_	_NONE_	chr18	49154715	49197896
GLEAN_21309	JUP	NM_001004024	ENSG00000173801	ENSMUSG00000001552	chr19	41671083	41684099
GLEAN_12862	VAT1	BC148900	ENSG00000108828	ENSMUSG00000034993	chr19	44563612	44568907
GLEAN_06598	_NONE_	EE226156	_NONE_	_NONE_	chr19	46299515	46444597
GLEAN_06579	PECAM1	NM_174571	ENSG00000198802	ENSMUSG00000020717	chr19	47933139	47994456
GLEAN_15025	_NONE_	NM_001102326	_NONE_	_NONE_	chr19	50068000	50069996
GLEAN_25985	GAA	NM_173913	ENSG00000171298	ENSMUSG00000025579	chr19	51639359	51651659
GLEAN_08439	GRB2	NM_001034630	ENSG00000177885	ENSMUSG00000059923	chr19	54288964	54411215
GLEAN_14692	_NONE_	FE012119	_NONE_	_NONE_	chr19	55300326	55371338
GLEAN_04501	SLC39A11	NM_001076390	ENSG00000133195	ENSMUSG00000041654	chr19	58408053	58691352
GLEAN_23241	PRKCA	NM_174435	ENSG00000154229	ENSMUSG00000050965	chr19	62566249	62875990
GLEAN_26827	RPL19	NM_001040516	ENSG00000108298	ENSMUSG00000017404	chr19	39289631	39292911
GLEAN_26799	FBXL20	NM_001035096	ENSG00000108306	ENSMUSG00000020883	chr19	39339298	39437302
GLEAN_26832	STARD3	CR453537	ENSG00000131748	ENSMUSG00000018167	chr19	39622510	39633685
GLEAN_26833	TCAP	NM_001014915	ENSG00000173991	ENSMUSG00000007877	chr19	39635918	39636647
GLEAN_09581	PSMD3	NM_001045900	ENSG00000108344	ENSMUSG00000017221	chr19	40942926	40955613
GLEAN_09645	ORMDL3	NM_001076367	ENSG00000172057	ENSMUSG00000038150	chr19	41006995	41008565
GLEAN_21317	KRT15	BC118284	ENSG00000171346	ENSMUSG00000054146	chr19	41429367	41433810
GLEAN_21316	KRT19	NM_001015600	ENSG00000171345	ENSMUSG00000020911	chr19	41439298	41442943
GLEAN_21312	KRT17	NM_001105322	ENSG00000186831	ENSMUSG00000035557	chr19	41543421	41548725
GLEAN_21328	EIF1	NM_001014884	ENSG00000173812	ENSMUSG00000035530	chr19	41616041	41617662
GLEAN_21307	NT5C3L	NM_001075515	ENSG00000141698	ENSMUSG00000017176	chr19	41723713	41731143
GLEAN_21333	CNP	NM_180993	ENSG00000173786	ENSMUSG00000006782	chr19	41838781	41844878
GLEAN_03776	HDAC5	BC111337	ENSG00000108840	ENSMUSG00000008855	chr19	42468086	42499194
GLEAN_03793	TMUB2	NM_001046534	ENSG00000168591	ENSMUSG00000034757	chr19	42561663	42562714
GLEAN_03772	SLC25A39	NM_001075415	ENSG00000013306	ENSMUSG00000018677	chr19	42681611	42684750
GLEAN_03795	GRN	NM_001077014	ENSG00000030582	ENSMUSG00000034708	chr19	42703952	42710687
GLEAN_03769	GPATCH8	DT816894	ENSG00000186566	ENSMUSG00000034621	chr19	42746618	42839397
GLEAN_03766	EFTUD2	NM_001083396	ENSG00000108883	ENSMUSG00000020929	chr19	43141221	43174339
GLEAN_03803	NMT1	NM_177504	ENSG00000136448	ENSMUSG00000020936	chr19	43319514	43349757
GLEAN_03805	HEXIM1	NM_001076181	ENSG00000186834	ENSMUSG00000048878	chr19	43388687	43389650
GLEAN_17381	RAB5C	NM_001034743	_NONE_	_NONE_	chr19	43654733	43658919
GLEAN_17378	GHDC	NM_001075703	ENSG00000167925	ENSMUSG00000017747	chr19	43702586	43705886
GLEAN_17389	MLX	NM_001035061	ENSG00000108788	ENSMUSG00000017801	chr19	44041903	44047902
GLEAN_17373	_NONE_	DV885784	_NONE_	_NONE_	chr19	44056068	44073809
GLEAN_17372	PLEKHH3	DT807686	ENSG00000068137	ENSMUSG00000035172	chr19	44123810	44131996
GLEAN_06539	RAMP2	NM_001098860	ENSG00000131477	ENSMUSG00000001240	chr19	44217654	44219196
GLEAN_06540	VPS25	NM_001015657	ENSG00000131475	ENSMUSG00000078656	chr19	44222964	44227170
GLEAN_06535	BECN1	NM_001033627	ENSG00000126581	ENSMUSG00000035086	chr19	44255327	44264980
GLEAN_12864	AARSD1	NM_001038073	ENSG00000108825	ENSMUSG00000075528	chr19	44511542	44520583
GLEAN_12863	_NONE_	BC122671	_NONE_	_NONE_	chr19	44524347	44529255
GLEAN_12873	IFI35	NM_001075462	ENSG00000068079	ENSMUSG00000010358	chr19	44548399	44561882
GLEAN_06607	MAP3K3	DV806497	ENSG00000198909	ENSMUSG00000020700	chr19	47328704	47382758
GLEAN_06589	CCDC47	NM_001035428	ENSG00000108588	ENSMUSG00000078622	chr19	47424859	47437033
GLEAN_06609	PSMC5	NM_174441	ENSG00000087191	ENSMUSG00000020708	chr19	47489206	47493702
GLEAN_06587	SMARCD2	DV921240	ENSG00000108604	ENSMUSG00000078619	chr19	47494693	47503088
GLEAN_06582	_NONE_	EF408738	_NONE_	_NONE_	chr19	47617581	47650141
GLEAN_06580	TEX2	NM_001101970	ENSG00000136478	ENSMUSG00000040548	chr19	47766584	47837106
GLEAN_06577	DDX5	BC103318	ENSG00000108654	ENSMUSG00000020719	chr19	48086802	48092756
GLEAN_03566	IDBG_73747	NM_001076399	ENSG00000141560	ENSMUSG00000039253	chr19	49536679	49543959
GLEAN_03574	WDR45L	NM_001075247	ENSG00000141580	ENSMUSG00000025173	chr19	49592927	49615684
GLEAN_03576	_NONE_	NM_001078087	_NONE_	_NONE_	chr19	49746233	49749944
GLEAN_15028	FASN	NM_001012669	ENSG00000169710	ENSMUSG00000025153	chr19	50207400	50329832
GLEAN_15029	DUS1L	NM_001078084	ENSG00000169718	ENSMUSG00000025155	chr19	50430377	50434597
GLEAN_15023	GPS1	NM_001102094	ENSG00000169727	ENSMUSG00000025156	chr19	50435451	50439316
GLEAN_15032	_NONE_	NM_001075891	_NONE_	_NONE_	chr19	50481151	50482938
GLEAN_11185	_NONE_	NM_001075891	_NONE_	_NONE_	chr19	50503769	50505537
GLEAN_11180	_NONE_	NM_001113724	_NONE_	_NONE_	chr19	50624899	50629479
GLEAN_11193	THOC4	NM_001035417	ENSG00000183684	ENSMUSG00000025134	chr19	50630266	50633745
GLEAN_11195	P4HB	NM_174135	ENSG00000185624	ENSMUSG00000025130	chr19	50664370	50673470
GLEAN_11178	SLC25A10	DV892210	ENSG00000183048	ENSMUSG00000025792	chr19	50743363	50749077
GLEAN_11204	ACTG	NM_001033618	_NONE_	_NONE_	chr19	50894222	50895825
GLEAN_11168	CHMP6	NM_001075457	ENSG00000176108	ENSMUSG00000025371	chr19	51303486	51309899
GLEAN_25996	LGALS3BP	NM_001046316	ENSG00000108679	ENSMUSG00000033880	chr19	52606719	52613849
GLEAN_25998	USP36	EH168995	ENSG00000055483	ENSMUSG00000033909	chr19	52718868	52742812
GLEAN_26002	_NONE_	EE333123	_NONE_	_NONE_	chr19	53139486	53144996
GLEAN_08438	CASKIN2	DV921829	ENSG00000177303	ENSMUSG00000034471	chr19	54495781	54507361
GLEAN_08441	TSEN54	BC109982	ENSG00000182173	ENSMUSG00000020781	chr19	54510242	54516299
GLEAN_08446	SAP30BP	NM_001075627	ENSG00000161526	ENSMUSG00000020755	chr19	54622619	54656238
GLEAN_08435	_NONE_	BT025472	_NONE_	_NONE_	chr19	54716008	54716634
GLEAN_08430	MRPL38	NM_001035489	ENSG00000204316	ENSMUSG00000020775	chr19	54815246	54819560
GLEAN_08425	SRP68	BC150016	ENSG00000167881	ENSMUSG00000020780	chr19	54925008	54949136
GLEAN_08453	FAM100B	CK972235	ENSG00000185262	ENSMUSG00000050628	chr19	55092670	55097804
GLEAN_08420	_NONE_	NM_001076857	_NONE_	_NONE_	chr19	55129418	55154413
GLEAN_16797	PSCD1	EE372051	ENSG00000108669	ENSMUSG00000017132	chr19	55676965	55702585
GLEAN_03362	SFRS2	NM_001034318	ENSG00000161547	ENSMUSG00000034120	chr19	55833654	55834550
GLEAN_03360	IDBG_70048	EH163925	ENSG00000181038	ENSMUSG00000020815	chr19	55837083	55837698
GLEAN_03364	_NONE_	EE944861	_NONE_	_NONE_	chr19	55855583	55885911
GLEAN_03366	ST6GALNAC2	NM_001075533	ENSG00000070731	ENSMUSG00000057286	chr19	55970288	55988326
GLEAN_03368	RHBDF2	EV676484	ENSG00000129667	ENSMUSG00000020806	chr19	56058929	56067958
GLEAN_03355	PRPSAP1	NM_001076857	ENSG00000161542	ENSMUSG00000015869	chr19	56125254	56150690
GLEAN_14016	_NONE_	NM_174769	_NONE_	_NONE_	chr19	56286197	56293611
GLEAN_14021	NUP85	NM_001034387	ENSG00000125450	ENSMUSG00000020739	chr19	56310964	56338829
GLEAN_14014	MIF4GD	NM_001034732	ENSG00000125457	ENSMUSG00000020743	chr19	56357345	56359959
GLEAN_25327	KCTD2	EE941146	ENSG00000180901	ENSMUSG00000016940	chr19	56465962	56477973
GLEAN_25326	ICT1	NM_001034493	ENSG00000167862	ENSMUSG00000018858	chr19	56498846	56505902
GLEAN_18454	GPRC5C	BC110241	ENSG00000170412	ENSMUSG00000051043	chr19	57193073	57206119
GLEAN_14080	PRKAR1A	NM_001076358	ENSG00000108946	ENSMUSG00000020612	chr19	62402599	62413810
GLEAN_14074	FAM20A	CR849721	ENSG00000108950	ENSMUSG00000020614	chr19	62420182	62430842
GLEAN_24265	_NONE_	BC102850	_NONE_	_NONE_	chr20	30401678	30417698
GLEAN_00073	CPEB4	NM_001105420	ENSG00000113742	ENSMUSG00000020300	chr20	6126716	6193369
GLEAN_07818	MRPS27	NM_001038108	ENSG00000113048	ENSMUSG00000041632	chr20	9778278	9880990
GLEAN_13503	_NONE_	NM_001101163	_NONE_	_NONE_	chr20	31839064	31857465
GLEAN_25425	GOLPH3	NM_001075948	ENSG00000113384	ENSMUSG00000022200	chr20	40498539	40548693
GLEAN_07443	_NONE_	NM_001078058	_NONE_	_NONE_	chr20	59344543	59409502
GLEAN_06412	LCP2	NM_001076844	ENSG00000043462	ENSMUSG00000002699	chr20	1912873	1959034
GLEAN_07174	_NONE_	NM_001035441	_NONE_	_NONE_	chr20	3187630	3200154
GLEAN_07164	DUSP1	NM_001046452	ENSG00000120129	ENSMUSG00000024190	chr20	4536700	4538864
GLEAN_07181	ERGIC1	NM_001076417	ENSG00000113719	ENSMUSG00000001576	chr20	4592136	4703352
GLEAN_14749	BTF3	NM_001025314	ENSG00000145741	ENSMUSG00000021660	chr20	6545367	6551443
GLEAN_03607	IDBG_28730	NM_001034546	ENSG00000164346	ENSMUSG00000060739	chr20	8788938	8795792
GLEAN_03613	GFM2	NM_001102109	ENSG00000164347	ENSMUSG00000021666	chr20	8803147	8837498
GLEAN_13145	_NONE_	DV909230	_NONE_	_NONE_	chr20	10602913	10614224
GLEAN_13136	RAD17	NM_001103244	ENSG00000152942	ENSMUSG00000021635	chr20	10636262	10668295
GLEAN_13146	IDBG_25643	NM_001105608	ENSG00000185057	ENSMUSG00000078941	chr20	10670305	10683861
GLEAN_10415	PPAP2A	NM_001080329	ENSG00000067113	ENSMUSG00000021759	chr20	24908707	25011206
GLEAN_13504	_NONE_	BC102850	_NONE_	_NONE_	chr20	31775450	31793466
GLEAN_13500	PAIP1	NM_001104971	ENSG00000172239	ENSMUSG00000025451	chr20	31983309	32010218
GLEAN_00641	BXDC2	NM_001034529	ENSG00000113460	ENSMUSG00000022247	chr20	38428732	38437400
GLEAN_11074	TARS	NM_001034370	ENSG00000113407	ENSMUSG00000022241	chr20	39495594	39518409
GLEAN_04066	_NONE_	CK942131	_NONE_	_NONE_	chr20	41868860	41869247
GLEAN_05322	FLJ20152	NM_001015672	ENSG00000154153	ENSMUSG00000022270	chr20	51707444	51757304
GLEAN_01495	MED10	NM_001034756	ENSG00000133398	ENSMUSG00000021598	chr20	62578126	62585744
GLEAN_20035	CCT5	BC102163	ENSG00000150753	ENSMUSG00000022234	chr20	64436662	64450452
GLEAN_22642	FANCI	DT895109	ENSG00000140525	ENSMUSG00000039187	chr21	20932281	20992382
GLEAN_00191	SLC25A21	NM_001015587	ENSG00000183032	ENSMUSG00000035472	chr21	43623881	44156349
GLEAN_22618	SEC11A	NM_174465	ENSG00000140612	ENSMUSG00000025724	chr21	22512956	22545460
GLEAN_22611	HOMER2	NM_001075467	ENSG00000103942	ENSMUSG00000025813	chr21	23297658	23387734
GLEAN_06315	EFTUD1	CR849754	ENSG00000140598	ENSMUSG00000038563	chr21	24942091	25051903
GLEAN_26758	IDBG_24254	NM_001035487	ENSG00000173517	ENSMUSG00000074305	chr21	30580634	30710109
GLEAN_08985	CTAGE5	NM_001075599	ENSG00000150527	ENSMUSG00000021000	chr21	45726389	45807666
GLEAN_25582	PDIA3	NM_174333	ENSG00000167004	ENSMUSG00000027248	chr21	49018809	49040600
GLEAN_04131	SMEK1	AF309645	ENSG00000100796	ENSMUSG00000041846	chr21	49918825	49952272
GLEAN_14259	DYNC1H1	DV914422	ENSG00000197102	ENSMUSG00000018707	chr21	60529563	60590212
GLEAN_14260	WDR20	BC120411	ENSG00000140153	ENSMUSG00000037957	chr21	60662100	60717744
GLEAN_17420	_NONE_	DV922514	_NONE_	_NONE_	chr21	20020545	20047922
GLEAN_17418	MFGE8	NM_176610	ENSG00000140545	ENSMUSG00000030605	chr21	20196622	20210991
GLEAN_22641	POLG	BC149810	ENSG00000140521	ENSMUSG00000039176	chr21	20992667	21008931
GLEAN_22634	AP3S2	NM_001075376	ENSG00000157823	ENSMUSG00000063801	chr21	21453107	21492716
GLEAN_22647	SEMA4B	CR849489	ENSG00000185033	ENSMUSG00000030539	chr21	21778215	21804823
GLEAN_22650	NGRN	NM_001045992	ENSG00000182768	ENSMUSG00000047084	chr21	21823694	21829257
GLEAN_22652	PRC1	NM_001076543	ENSG00000198901	ENSMUSG00000038943	chr21	21864170	21886089
GLEAN_22629	UNC45A	NM_001099072	ENSG00000140553	ENSMUSG00000030533	chr21	21902704	21916996
GLEAN_22627	FES	NM_001032300	ENSG00000182511	ENSMUSG00000053158	chr21	21956156	21967060
GLEAN_22616	IDBG_26450	NM_001099210	ENSG00000184779	ENSMUSG00000061787	chr21	23022044	23025408
GLEAN_19061	MRPS11	NM_001035078	ENSG00000181991	ENSMUSG00000030611	chr21	24098029	24108606
GLEAN_06321	MORF4	NM_001035448	ENSG00000185787	ENSMUSG00000062270	chr21	26122639	26139747
GLEAN_15126	_NONE_	CK947106	_NONE_	_NONE_	chr21	26739924	26740113
GLEAN_00632	MESDC2	NM_001034469	ENSG00000117899	ENSMUSG00000038503	chr21	27153372	27160813
GLEAN_00621	ZFAND6	NM_001034460	ENSG00000086666	ENSMUSG00000030629	chr21	27940862	27949473
GLEAN_09347	HMG20A	NM_001075637	ENSG00000140382	ENSMUSG00000032329	chr21	31345629	31369543
GLEAN_07969	CLEC14A	NM_001077890	ENSG00000176435	ENSMUSG00000045930	chr21	44993720	44995193
GLEAN_25590	MFAP1	NM_001034397	ENSG00000140259	ENSMUSG00000048222	chr21	48976552	48987314
GLEAN_25591	SERINC4	DN518939	ENSG00000184716	ENSMUSG00000046110	chr21	48990921	48995587
GLEAN_25583	_NONE_	BC102682	_NONE_	_NONE_	chr21	48996822	48998237
GLEAN_25575	PRPF39	NM_001109789	ENSG00000185246	ENSMUSG00000035597	chr21	49568071	49588681
GLEAN_04128	FBLN5	NM_001014946	ENSG00000140092	ENSMUSG00000021186	chr21	50278650	50324356
GLEAN_23744	SERPINA11	NM_001099083	ENSG00000186910	ENSMUSG00000063232	chr21	52517561	52527401
GLEAN_23745	PI	NM_173882	_NONE_	_NONE_	chr21	52595993	52599908
GLEAN_21266	CLMN	CK833687	ENSG00000165959	ENSMUSG00000021097	chr21	54937362	54977600
GLEAN_16319	SETD3	BT026180	ENSG00000183576	ENSMUSG00000056770	chr21	58234366	58295185
GLEAN_02986	WARS	NM_174218	ENSG00000140105	ENSMUSG00000021266	chr21	58945525	58967337
GLEAN_14253	DLK1	NM_174037	ENSG00000185559	ENSMUSG00000040856	chr21	59314069	59314603
GLEAN_14249	HSPCA	NM_001012670	ENSG00000080824	ENSMUSG00000021270	chr21	60618994	60623064
GLEAN_09792	SUCLG2	NM_001034639	ENSG00000172340	ENSMUSG00000061838	chr22	32367857	32691333
GLEAN_05860	OSBPL10	EE347079	ENSG00000144645	ENSMUSG00000040875	chr22	4528426	4612924
GLEAN_17919	GPD1L	NM_001100363	ENSG00000152642	ENSMUSG00000050627	chr22	4698536	4759623
GLEAN_17904	MLH1	BC114810	ENSG00000076242	ENSMUSG00000032498	chr22	8636222	8729570
GLEAN_02783	IRAK2	NM_001075696	ENSG00000134070	ENSMUSG00000060477	chr22	13233834	13288523
GLEAN_02774	_NONE_	NM_001076163	_NONE_	_NONE_	chr22	13497226	13506001
GLEAN_05931	_NONE_	DT838074	_NONE_	_NONE_	chr22	13865724	14120501
GLEAN_14036	ULK4	EH206556	ENSG00000168038	ENSMUSG00000040936	chr22	15455089	15611053
GLEAN_02414	RAD18	NM_001035295	ENSG00000070950	ENSMUSG00000030254	chr22	16186253	16335502
GLEAN_19515	MAGI1	EE381796	ENSG00000151276	ENSMUSG00000045095	chr22	33944946	34107371
GLEAN_05865	TGFBR2	DV919831	ENSG00000163513	ENSMUSG00000032440	chr22	3414302	3503594
GLEAN_17916	DYNC1LI1	NM_001046052	ENSG00000144635	ENSMUSG00000032435	chr22	5125053	5177153
GLEAN_17928	_NONE_	DY081384	_NONE_	_NONE_	chr22	5604219	5605066
GLEAN_26160	_NONE_	NM_001034319	_NONE_	_NONE_	chr22	9999338	10023242
GLEAN_26164	MYD88	NM_001014382	ENSG00000172936	ENSMUSG00000032508	chr22	10026249	10028795
GLEAN_11213	SLC25A38	NM_001014905	ENSG00000144659	ENSMUSG00000032519	chr22	10881314	10894823
GLEAN_11215	_NONE_	NM_174379	_NONE_	_NONE_	chr22	10921033	10932873
GLEAN_02781	C3orf10	NM_001114510	ENSG00000134075	ENSMUSG00000033940	chr22	13308596	13315256
GLEAN_02812	TMEM111	NM_001035056	ENSG00000125037	ENSMUSG00000030286	chr22	13372045	13386094
GLEAN_02779	CRELD1	NM_001014851	ENSG00000163703	ENSMUSG00000030284	chr22	13403698	13410791
GLEAN_02776	JAGN1	NM_001046450	ENSG00000171135	ENSMUSG00000051256	chr22	13440365	13442639
GLEAN_02816	RPUSD3	NM_001038561	ENSG00000156990	ENSMUSG00000051169	chr22	13461607	13469339
GLEAN_02817	TADA3L	NM_001024511	ENSG00000171148	ENSMUSG00000048930	chr22	13507606	13516265
GLEAN_06275	RPL14	NM_001034674	ENSG00000188846	ENSMUSG00000025794	chr22	14504976	14508317
GLEAN_14029	CCDC13	EV619382	ENSG00000173811	ENSMUSG00000079235	chr22	14878775	14910292
GLEAN_14028	KBTBD5	NM_001015598	ENSG00000157119	ENSMUSG00000074001	chr22	14925685	14932523
GLEAN_14025	_NONE_	BC102912	_NONE_	_NONE_	chr22	15019753	15020142
GLEAN_02408	THUMPD3	NM_001038062	ENSG00000134077	ENSMUSG00000030264	chr22	15822735	15840514
GLEAN_02415	Oxtr	NM_174134	ENSG00000180914	ENSMUSG00000049112	chr22	16417858	16426428
GLEAN_05034	PPP4R2	BC103076	ENSG00000163605	ENSMUSG00000052144	chr22	26380623	26406385
GLEAN_08848	_NONE_	DY055856	_NONE_	_NONE_	chr22	26815759	26816598
GLEAN_06357	ARL6IP5	NM_001014891	ENSG00000144746	ENSMUSG00000035199	chr22	31001952	31022644
GLEAN_06304	LRIG1	DV878797	ENSG00000144749	ENSMUSG00000030029	chr22	33332364	33412871
GLEAN_15265	PSMD6	NM_001034649	ENSG00000163636	ENSMUSG00000021737	chr22	36994121	37012565
GLEAN_07771	ACOX2	NM_001102015	ENSG00000168306	ENSMUSG00000021751	chr22	39757448	39785913
GLEAN_14734	NEDD9	NM_001101847	ENSG00000111859	ENSMUSG00000021365	chr23	42713907	42744976
GLEAN_00239	_NONE_	NM_001098875	_NONE_	_NONE_	chr23	45199877	45223069
GLEAN_00235	BMP6	CO892033	ENSG00000153162	ENSMUSG00000039004	chr23	45344340	45392238
GLEAN_17527	EXOC2	DV881645	ENSG00000112685	ENSMUSG00000021357	chr23	45860185	45966386
GLEAN_17032	TUBB2A	NM_001003900	ENSG00000137267	ENSMUSG00000058672	chr23	47315355	47319032
GLEAN_17029	C6orf85	NM_001076341	ENSG00000137266	ENSMUSG00000038267	chr23	47385873	47475171
GLEAN_25383	SSR1	NM_001102122	ENSG00000124783	ENSMUSG00000021427	chr23	38465655	38481520
GLEAN_25387	LYRM4	NM_001076306	ENSG00000214113	ENSMUSG00000046573	chr23	39936473	39962304
GLEAN_14730	PAK1IP1	NM_001014852	ENSG00000111845	ENSMUSG00000038683	chr23	43110567	43121260
GLEAN_00240	MUTED	EE355640	ENSG00000188428	ENSMUSG00000038991	chr23	45317488	45341759
GLEAN_17524	IRF4	CN790514	ENSG00000137265	ENSMUSG00000021356	chr23	46040266	46052934
GLEAN_17035	SERPINB1	BT025443	ENSG00000021355	ENSMUSG00000044734	chr23	47057965	47079104
GLEAN_17033	_NONE_	NM_174789	_NONE_	_NONE_	chr23	47127430	47135445
GLEAN_17041	NQO2	NM_001034323	ENSG00000124588	ENSMUSG00000046949	chr23	47213209	47222698
GLEAN_17042	RIPK1	NM_001035012	ENSG00000137275	ENSMUSG00000021408	chr23	47263553	47288905
GLEAN_17030	TUBB2B	NM_001003900	_NONE_	_NONE_	chr23	47351683	47354377
GLEAN_16264	RNF216	BC111219	ENSG00000011275	ENSMUSG00000045078	chr25	38774223	38883303
GLEAN_08490	NSMCE1	NM_001035406	ENSG00000169189	ENSMUSG00000030750	chr25	25296008	25324149
GLEAN_04375	PSPH	NM_001046355	ENSG00000146733	ENSMUSG00000029446	chr25	27652515	27659470
GLEAN_23821	MYST1	NM_001105483	ENSG00000103510	ENSMUSG00000030801	chr25	28047131	28056715
GLEAN_19270	RFC2	NM_001080903	ENSG00000049541	ENSMUSG00000023104	chr25	32236153	32249309
GLEAN_22523	IDBG_30730	BC111612	ENSG00000188186	ENSMUSG00000050552	chr25	36568157	36571167
GLEAN_04773	ARPC1A	NM_001075359	ENSG00000013455	ENSMUSG00000029621	chr25	37213014	37237963
GLEAN_16250	IDBG_8010	NM_001075813	ENSG00000106305	ENSMUSG00000029610	chr25	38137142	38145051
GLEAN_05392	C7orf20	NM_001076525	ENSG00000105972	ENSMUSG00000025858	chr25	40629336	40638424
GLEAN_04840	TNRC6A	EV613277	ENSG00000090905	ENSMUSG00000052707	chr25	23899355	23961934
GLEAN_04831	LCMT1	NM_001076488	ENSG00000205629	ENSMUSG00000030763	chr25	24313655	24351044
GLEAN_22432	UBFD1	NM_001105501	ENSG00000103353	ENSMUSG00000030870	chr25	24754922	24755045
GLEAN_08489	GTF3C1	BC149022	ENSG00000077235	ENSMUSG00000032777	chr25	25038655	25117983
GLEAN_04384	SLC5A2	NM_203360	ENSG00000140675	ENSMUSG00000030781	chr25	27469104	27478617
GLEAN_04378	C16orf58	NM_001076973	ENSG00000140688	ENSMUSG00000030780	chr25	27478908	27501625
GLEAN_04389	_NONE_	NM_001077011	_NONE_	_NONE_	chr25	27617028	27642557
GLEAN_04390	CCT6A	NM_001034542	ENSG00000146731	ENSMUSG00000029447	chr25	27682871	27691792
GLEAN_04391	SUMF2	NM_001014881	ENSG00000129103	ENSMUSG00000025538	chr25	27693248	27703046
GLEAN_04373	CHCHD2	NM_001034746	ENSG00000106153	ENSMUSG00000070493	chr25	27715360	27720720
GLEAN_04372	_NONE_	NM_001040574	_NONE_	_NONE_	chr25	27726486	27726783
GLEAN_23826	PRSS8	NM_001076931	ENSG00000052344	ENSMUSG00000030800	chr25	28042639	28046111
GLEAN_23820	BCKDK	NM_001045906	ENSG00000103507	ENSMUSG00000030802	chr25	28059515	28062588
GLEAN_23817	HSD3B7	NM_001034696	ENSG00000099377	ENSMUSG00000042289	chr25	28153248	28155783
GLEAN_11804	KCTD7	NM_174591	ENSG00000154710	ENSMUSG00000025340	chr25	28478919	28502929
GLEAN_11799	SBDS	NM_001034439	ENSG00000126524	ENSMUSG00000025337	chr25	28602368	28606142
GLEAN_01232	POR	NM_001035390	ENSG00000127948	ENSMUSG00000005514	chr25	32939711	32964782
GLEAN_01229	TMEM120A	NM_001079600	ENSG00000189077	ENSMUSG00000039886	chr25	32965509	32970688
GLEAN_01233	MDH2	NM_001013587	ENSG00000146701	ENSMUSG00000019179	chr25	33006081	33018507
GLEAN_01248	PLOD3	BT030556	ENSG00000106397	ENSMUSG00000004846	chr25	34301121	34308380
GLEAN_01216	AP1S1	NM_001077110	ENSG00000106367	ENSMUSG00000004849	chr25	34395608	34399405
GLEAN_11463	CLDN4	NM_001014391	ENSG00000189143	ENSMUSG00000047501	chr25	34761662	34762292
GLEAN_11469	ABHD11	NM_001034372	ENSG00000106077	ENSMUSG00000040532	chr25	34813842	34816079
GLEAN_22535	POP7	NM_001076482	ENSG00000172336	ENSMUSG00000029715	chr25	36211864	36212287
GLEAN_22534	GNB2	NM_001097561	ENSG00000172354	ENSMUSG00000029713	chr25	36236761	36239081
GLEAN_22527	MEPCE	NM_001080283	ENSG00000146834	ENSMUSG00000029726	chr25	36423639	36427188
GLEAN_22560	MCM7	NM_001025345	ENSG00000166508	ENSMUSG00000029730	chr25	36665238	36672376
GLEAN_22518	ZSCAN21	NM_001035368	ENSG00000166529	ENSMUSG00000037017	chr25	36703698	36706430
GLEAN_22516	AZGP1	NM_001034331	ENSG00000160862	ENSMUSG00000037053	chr25	36761692	36765841
GLEAN_01369	ZKSCAN5	BC149240	ENSG00000196652	ENSMUSG00000055991	chr25	36842052	36855148
GLEAN_04777	CPSF4	NM_173942	ENSG00000160917	ENSMUSG00000029625	chr25	37124924	37136277
GLEAN_04776	BUD31	NM_001046364	ENSG00000106245	ENSMUSG00000038722	chr25	37147993	37156888
GLEAN_04783	PDAP1	CN786560	ENSG00000106244	ENSMUSG00000029623	chr25	37156141	37170947
GLEAN_04772	_NONE_	NM_001075359	_NONE_	_NONE_	chr25	37239836	37243698
GLEAN_04768	BRI3	NM_001040583	ENSG00000164713	ENSMUSG00000047843	chr25	37950550	37956988
GLEAN_16249	_NONE_	NM_001075492	_NONE_	_NONE_	chr25	38071467	38087045
GLEAN_16255	_NONE_	NM_174163	_NONE_	_NONE_	chr25	38429912	38447843
GLEAN_16256	ZDHHC4	NM_001035292	ENSG00000136247	ENSMUSG00000001844	chr25	38562674	38569937
GLEAN_16241	ZNF12	NM_001110071	ENSG00000164631	ENSMUSG00000029587	chr25	38655290	38665140
GLEAN_16265	ACTB	NM_173979	_NONE_	_NONE_	chr25	38947212	38949782
GLEAN_05411	FTSJ2	DV914646	ENSG00000122687	ENSMUSG00000029557	chr25	39759251	39764449
GLEAN_05420	C7orf50	NM_001110078	ENSG00000146540	ENSMUSG00000053553	chr25	40550429	40567485
GLEAN_25163	FAM134C	DV885784	ENSG00000141699	ENSMUSG00000017802	chr26	29350139	29368163
GLEAN_00395	ACSL5	NM_001075650	ENSG00000197142	ENSMUSG00000024981	chr26	30400525	30429316
GLEAN_00393	GPAM	NM_001012282	ENSG00000119927	ENSMUSG00000024978	chr26	30161676	30364511
GLEAN_00396	VTI1A	NM_001079792	ENSG00000151532	ENSMUSG00000024983	chr26	30449636	30558374
GLEAN_24612	SEC23IP	BC107537	ENSG00000107651	ENSMUSG00000055319	chr26	36820897	36854938
GLEAN_09755	TACC2	NM_001102159	ENSG00000138162	ENSMUSG00000030852	chr26	38838997	39046878
GLEAN_25175	SHOC2	NM_001101943	ENSG00000108061	ENSMUSG00000024976	chr26	28711240	28774590
GLEAN_25181	_NONE_	NM_001035061	_NONE_	_NONE_	chr26	29335892	29341891
GLEAN_00392	ZDHHC6	NM_001046167	ENSG00000023041	ENSMUSG00000024982	chr26	30434679	30447725
GLEAN_06089	C10orf84	NM_001035052	ENSG00000165669	ENSMUSG00000057858	chr26	35471959	35497107
GLEAN_24608	FAM45A	NM_001076902	ENSG00000119979	ENSMUSG00000024993	chr26	36070649	36086809
GLEAN_24606	PRDX3	NM_174432	ENSG00000165672	ENSMUSG00000024997	chr26	36109751	36118259
GLEAN_24604	TIAL1	BC126842	ENSG00000151923	ENSMUSG00000030846	chr26	36516770	36535754
GLEAN_24614	BRWD2	NM_001101122	ENSG00000120008	ENSMUSG00000042055	chr26	37660872	37719244
GLEAN_09758	HTRA1	AF097707	ENSG00000166033	ENSMUSG00000006205	chr26	39220075	39276914
GLEAN_01564	CTBP2	NM_175712	ENSG00000175029	ENSMUSG00000030970	chr26	40397412	40431743
GLEAN_01573	BCCIP	NM_001046122	ENSG00000107949	ENSMUSG00000030983	chr26	41199768	41216135
GLEAN_01560	_NONE_	NM_001034406	_NONE_	_NONE_	chr26	41318289	41319746
GLEAN_11456	OAT	NM_001034240	ENSG00000065154	ENSMUSG00000030934	chr26	41665568	41677051
GLEAN_05382	TNKS	EE350323	ENSG00000173273	ENSMUSG00000031529	chr27	23963348	24119460
GLEAN_01012	ASAH1	NM_001075459	ENSG00000104763	ENSMUSG00000031591	chr27	17273479	17304558
GLEAN_01014	MTUS1	NM_001075692	ENSG00000129422	ENSMUSG00000045636	chr27	17602665	17792375
GLEAN_13928	TUSC3	NM_001080914	ENSG00000104723	ENSMUSG00000039530	chr27	19087690	19318483
GLEAN_13926	MSR1	NM_001113240	ENSG00000038945	ENSMUSG00000025044	chr27	19511467	19582725
GLEAN_21621	DCTD	NM_001101292	ENSG00000129187	ENSMUSG00000031562	chr27	11841050	11862663
GLEAN_21624	CDKN2AIP	NM_001046143	ENSG00000168564	ENSMUSG00000038069	chr27	12216452	12219068
GLEAN_21611	ACSL1	NM_001076085	ENSG00000151726	ENSMUSG00000018796	chr27	13141481	13184039
GLEAN_21634	SLC25A4	NM_174658	ENSG00000151729	ENSMUSG00000031633	chr27	13451055	13454624
GLEAN_21637	IDBG_46946	NM_001038136	ENSG00000205129	ENSMUSG00000071103	chr27	13637095	13649092
GLEAN_01007	VPS37A	NM_001046161	ENSG00000155975	ENSMUSG00000031600	chr27	18128638	18159254
GLEAN_01016	CNOT7	NM_001034312	ENSG00000198791	ENSMUSG00000031601	chr27	18161360	18173179
GLEAN_22304	C8orf79	NM_001076832	ENSG00000170941	ENSMUSG00000039620	chr27	21869401	21885625
GLEAN_05374	PPP1R3B	NM_001103247	ENSG00000173281	ENSMUSG00000046794	chr27	23649117	23657090
GLEAN_05372	DUSP4	BF040271	ENSG00000120875	ENSMUSG00000031530	chr27	24145758	24149872
GLEAN_15553	GTF2E2	NM_001046065	ENSG00000197265	ENSMUSG00000031585	chr27	24776455	24851545
GLEAN_15551	PPP2CB	NM_001075857	ENSG00000104695	ENSMUSG00000009630	chr27	24973794	24997029
GLEAN_25637	_NONE_	AW298884	_NONE_	_NONE_	chr27	29461887	29462649
GLEAN_10739	TM2D2	NM_001038056	ENSG00000169490	ENSMUSG00000031556	chr27	30998093	31003697
GLEAN_24189	C11orf67	NM_001037473	ENSG00000087884	ENSMUSG00000035642	chr29	16228080	16253416
GLEAN_01382	ZDHHC13	BC148952	ENSG00000177054	ENSMUSG00000030471	chr29	21208386	21258942
GLEAN_01400	TSG101	NM_001097995	ENSG00000074319	ENSMUSG00000014402	chr29	21719806	21761140
GLEAN_26691	ASRGL1	NM_001077035	ENSG00000162174	ENSMUSG00000024654	chr29	33027784	33065658
GLEAN_24753	IDBG_50138	BC102467	ENSG00000149532	ENSMUSG00000034820	chr29	35125012	35140417
GLEAN_18985	RTN3	NM_182657	ENSG00000133318	ENSMUSG00000024758	chr29	36036267	36148262
GLEAN_18987	MARK2	NM_001102182	ENSG00000072518	ENSMUSG00000024969	chr29	36231329	36311149
GLEAN_19024	SCYL1	NM_001102021	ENSG00000142186	ENSMUSG00000024941	chr29	37870931	37881765
GLEAN_19038	SART1	CR455679	ENSG00000175467	ENSMUSG00000039148	chr29	38262960	38276959
GLEAN_19042	PACS1	EE341223	ENSG00000175115	ENSMUSG00000024855	chr29	38355070	38494162
GLEAN_24181	INTS4	NM_001110065	ENSG00000149262	ENSMUSG00000025133	chr29	16259984	16367030
GLEAN_01405	SAA3.2	AY943216	_NONE_	_NONE_	chr29	22023187	22026346
GLEAN_17235	IDBG_75418	NM_001099159	ENSG00000150433	ENSMUSG00000032121	chr29	23965117	23970465
GLEAN_06692	CHEK1	NM_001098023	ENSG00000149554	ENSMUSG00000032113	chr29	24481903	24498136
GLEAN_06683	PUS3	NM_001034512	ENSG00000110060	ENSMUSG00000032103	chr29	24694627	24696843
GLEAN_06695	HYLS1	NM_001046439	ENSG00000198331	ENSMUSG00000050555	chr29	24697822	24702364
GLEAN_06681	RPUSD4	NM_001015616	ENSG00000165526	ENSMUSG00000032044	chr29	24999631	25008541
GLEAN_06698	FAM118B	NM_001015677	ENSG00000197798	ENSMUSG00000050471	chr29	25076003	25094099
GLEAN_06680	SRPR	NM_001075122	ENSG00000182934	ENSMUSG00000032042	chr29	25099015	25105314
GLEAN_19462	APLP2	DV889169	ENSG00000084234	ENSMUSG00000031996	chr29	29167436	29228766
GLEAN_19466	MS4A8B	NM_001034056	ENSG00000166959	ENSMUSG00000024730	chr29	29998848	30014221
GLEAN_19470	CCDC86	NM_001038574	ENSG00000110104	ENSMUSG00000024732	chr29	30113344	30121245
GLEAN_26687	FADS2	NM_001083444	ENSG00000134824	ENSMUSG00000024665	chr29	32562325	32597723
GLEAN_26684	FTH1	NM_174062	ENSG00000167996	ENSMUSG00000024661	chr29	32689659	32691945
GLEAN_26689	_NONE_	NM_001077807	_NONE_	_NONE_	chr29	32970552	32973233
GLEAN_26692	_NONE_	DN536471	_NONE_	_NONE_	chr29	33065890	33066653
GLEAN_26682	AHNAK	BT025455	ENSG00000124942	ENSMUSG00000069833	chr29	33168819	33196152
GLEAN_26681	EEF1G	NM_001040487	ENSG00000186676	ENSMUSG00000071644	chr29	33204285	33213784
GLEAN_26679	MTA2	NM_001075712	ENSG00000149480	ENSMUSG00000071646	chr29	33226783	33234447
GLEAN_26674	_NONE_	NM_001038581	_NONE_	_NONE_	chr29	33280577	33283360
GLEAN_26663	WDR74	NM_001014854	ENSG00000133316	ENSMUSG00000042729	chr29	33428524	33434736
GLEAN_26702	SLC3A2	NM_001024488	ENSG00000168003	ENSMUSG00000010095	chr29	33445744	33486300
GLEAN_24755	DDB1	NM_001080262	ENSG00000167986	ENSMUSG00000024740	chr29	35034562	35061684
GLEAN_24774	TMEM138	NM_001098967	ENSG00000149483	ENSMUSG00000024666	chr29	35089330	35092585
GLEAN_24777	C11orf79	NM_001077045	ENSG00000167985	ENSMUSG00000024668	chr29	35141328	35150170
GLEAN_24750	FADS1	DV907273	ENSG00000149485	ENSMUSG00000010663	chr29	35464460	35476209
GLEAN_18981	IDBG_52583	NM_001098978	ENSG00000184743	ENSMUSG00000024759	chr29	35988047	36029202
GLEAN_18993	STIP1	NM_001035492	ENSG00000168439	ENSMUSG00000024966	chr29	36599235	36611318
GLEAN_18995	NUDT22	NM_001038680	ENSG00000149761	ENSMUSG00000037349	chr29	36635320	36637531
GLEAN_18965	MEN1	NM_001076161	ENSG00000133895	ENSMUSG00000024947	chr29	37144496	37149576
GLEAN_19012	ZFPL1	NM_001076272	ENSG00000162300	ENSMUSG00000024792	chr29	37417523	37420841
GLEAN_18954	FAU	NM_174731	ENSG00000149806	ENSMUSG00000038274	chr29	37446403	37447645
GLEAN_19021	DPF2	NM_001100356	ENSG00000133884	ENSMUSG00000024826	chr29	37657486	37668875
GLEAN_19023	FRMD8	NM_001098985	ENSG00000126391	ENSMUSG00000024816	chr29	37701088	37720390
GLEAN_19027	EHBP1L1	DV927932	ENSG00000173442	ENSMUSG00000024937	chr29	37924997	37939723
GLEAN_19030	HTATIP	DV894434	ENSG00000172977	ENSMUSG00000024926	chr29	38045103	38052218
GLEAN_18945	CFL1	NM_001015655	_NONE_	_NONE_	chr29	38175846	38178409
GLEAN_19034	CTSW	NM_001110070	ENSG00000172543	ENSMUSG00000024910	chr29	38197908	38201178
GLEAN_19041	SF3B2	NM_001103271	ENSG00000087365	ENSMUSG00000024853	chr29	38339846	38353273
GLEAN_10958	YIF1A	NM_001034269	ENSG00000174851	ENSMUSG00000024875	chr29	38713874	38717704
GLEAN_10954	B3GNT1	NM_001034808	ENSG00000174684	ENSMUSG00000047379	chr29	38771934	38773414
GLEAN_10953	SLC29A2	NM_001103269	ENSG00000174669	ENSMUSG00000024891	chr29	38784844	38791961

## Sheet: Protein_Perc
Protein Percentage Candidate Genes
From Lemay DG, Lynn DJ, Martin WF, Casey TM, Kriventseva EV, Rincon G, Barris WC, Hinrichs AS, Molenaar AJ, Pollard KS, Neville MC, Maqbool NJ, Zdobnov EM, Tellam RL, Medrano JF, German JB, and Rijnkels M. (2008) The bovine lactation genome: insights into the evolution of mammalian milk
GLEAN_ID	Gene Symbol	NCBI accession	Human Ortholog	Mouse Ortholog	Chromosome	Start	End
GLEAN_10144	OPA1	AM018639	ENSG00000198836	ENSMUSG00000038084	chr1	68070687	68158720
GLEAN_14242	PIK3R4	NM_001100314	ENSG00000196455	ENSMUSG00000032571	chr1	140487358	140571645
GLEAN_09867	ITGB5	NM_174679	ENSG00000082781	ENSMUSG00000022817	chr1	63316091	63475846
GLEAN_10146	ATP13A3	CR851771	ENSG00000133657	ENSMUSG00000022533	chr1	67336730	67391245
GLEAN_10152	ATP13A4	AW655366	ENSG00000127249	ENSMUSG00000038094	chr1	68259771	68343496
GLEAN_07542	EHHADH	BC102238	ENSG00000113790	ENSMUSG00000022853	chr1	75752721	75805409
GLEAN_24851	CEP63	DT842233	ENSG00000182923	ENSMUSG00000032534	chr1	124862608	124925676
GLEAN_24850	_NONE_	NM_001046279	_NONE_	_NONE_	chr1	125675790	125737836
GLEAN_09571	NEK11	DY153395	ENSG00000114670	ENSMUSG00000035032	chr1	127469728	127746975
GLEAN_18332	RRP1B	DT835265	ENSG00000160208	ENSMUSG00000058392	chr1	134995322	135019804
GLEAN_10207	_NONE_	NM_001034555	_NONE_	_NONE_	chr1	135604982	135783761
GLEAN_21706	OXNAD1	NM_001035090	ENSG00000154814	ENSMUSG00000021906	chr1	141424128	141465387
GLEAN_04336	PCAF	AY486454	ENSG00000114166	ENSMUSG00000000708	chr1	145332931	145403904
GLEAN_09859	_NONE_	NM_001025321	_NONE_	_NONE_	chr1	64318979	64321678
GLEAN_09874	MUC20	CN788576	ENSG00000176945	ENSMUSG00000035638	chr1	64606153	64612653
GLEAN_24715	_NONE_	DV778514	_NONE_	_NONE_	chr1	65129794	65130370
GLEAN_24717	APOD	NM_001076301	ENSG00000189058	ENSMUSG00000022548	chr1	65327140	65336792
GLEAN_24718	PPP1R2	NM_001035392	ENSG00000184203	ENSMUSG00000047714	chr1	65361817	65379341
GLEAN_22457	LRRC33	NM_001034391	ENSG00000174004	ENSMUSG00000052384	chr1	66768482	66775017
GLEAN_19386	_NONE_	DV780825	_NONE_	_NONE_	chr1	69321558	69322347
GLEAN_07533	TBCCD1	NM_001083730	ENSG00000113838	ENSMUSG00000004462	chr1	74542944	74559554
GLEAN_07537	SFRS10	NM_001034776	ENSG00000136527	ENSMUSG00000022858	chr1	75163279	75182434
GLEAN_07541	TMEM41A	NM_001075200	ENSG00000163900	ENSMUSG00000022856	chr1	75571198	75579109
GLEAN_02543	C3orf58	EH137613	ENSG00000181744	ENSMUSG00000045414	chr1	116586998	116606369
GLEAN_06476	PCCB	NM_001038548	ENSG00000114054	ENSMUSG00000032527	chr1	122974860	123070848
GLEAN_24855	AMOTL2	BT026225	ENSG00000114019	ENSMUSG00000032531	chr1	125047828	125061052
GLEAN_09562	WRB	NM_001034359	ENSG00000182093	ENSMUSG00000023147	chr1	126843222	126857338
GLEAN_09567	_NONE_	NM_001034772	_NONE_	_NONE_	chr1	126888126	126893604
GLEAN_09569	DSCR2	NM_001076347	ENSG00000183527	ENSMUSG00000022913	chr1	127062169	127074618
GLEAN_09559	MRPL3	NM_001080317	ENSG00000114686	ENSMUSG00000032563	chr1	127941748	127998525
GLEAN_01293	TFF3	NM_001114509	ENSG00000160180	ENSMUSG00000024029	chr1	132908934	132912138
GLEAN_01302	_NONE_	BC149476	_NONE_	_NONE_	chr1	133204871	133239077
GLEAN_05271	_NONE_	BC149476	_NONE_	_NONE_	chr1	133496888	133524694
GLEAN_15603	POFUT2	NM_205782	ENSG00000186866	ENSMUSG00000020260	chr1	133778636	133791317
GLEAN_07447	C21orf33	NM_001034463	ENSG00000160221	ENSMUSG00000053329	chr1	134611686	134620027
GLEAN_18335	RRP1	NM_001075589	ENSG00000160214	ENSMUSG00000061032	chr1	134874538	134888374
GLEAN_18334	PDXK	NM_001075651	ENSG00000160209	ENSMUSG00000032788	chr1	134941075	134966458
GLEAN_10206	PRMT2	NM_001024495	ENSG00000160310	ENSMUSG00000020230	chr1	135707248	135730215
GLEAN_02715	_NONE_	NM_001076211	_NONE_	_NONE_	chr1	137522139	137539078
GLEAN_08705	CBR1	NM_001034513	ENSG00000159228	ENSMUSG00000051483	chr1	137715459	137719877
GLEAN_08115	_NONE_	NM_001034513	_NONE_	_NONE_	chr1	138123373	138129987
GLEAN_24285	ETS2	NM_001080214	ENSG00000157557	ENSMUSG00000022895	chr1	138435558	138451618
GLEAN_09155	_NONE_	CF764384	_NONE_	_NONE_	chr1	141948148	141950389
GLEAN_09157	METTL6	BC110204	ENSG00000206562	ENSMUSG00000021891	chr1	141963719	141978808
GLEAN_04335	RAB5A	NM_001076186	ENSG00000144566	ENSMUSG00000017831	chr1	145231818	145260623
GLEAN_08674	UBE2E3	NM_001079783	ENSG00000170035	ENSMUSG00000027011	chr2	13867360	13955523
GLEAN_14101	ITGA6	NM_001109981	ENSG00000091409	ENSMUSG00000027111	chr2	21221080	21306219
GLEAN_24837	DYNC1I2	NM_001075883	ENSG00000077380	ENSMUSG00000027012	chr2	23426438	23496672
GLEAN_02284	TLK1	DV786123	ENSG00000198586	ENSMUSG00000041997	chr2	25805500	25983865
GLEAN_12420	RAB3GAP1	NM_001083483	ENSG00000115839	ENSMUSG00000036104	chr2	58436555	58546884
GLEAN_09775	_NONE_	DY106178	_NONE_	_NONE_	chr2	59233368	59553065
GLEAN_25161	ACTR3	NM_174226	ENSG00000115091	ENSMUSG00000026341	chr2	62254766	62300477
GLEAN_04807	CCDC93	NM_001098468	ENSG00000125633	ENSMUSG00000026339	chr2	64835671	64893807
GLEAN_18715	EPB41L5	NM_001035384	ENSG00000115109	ENSMUSG00000026383	chr2	65435692	65536199
GLEAN_14652	RBM45	BC105262	ENSG00000155636	ENSMUSG00000042369	chr2	16824153	16837875
GLEAN_03401	_NONE_	NM_001046045	_NONE_	_NONE_	chr2	17060763	17143674
GLEAN_03400	_NONE_	NM_001046045	_NONE_	_NONE_	chr2	17199452	17253788
GLEAN_03399	IDBG_75361	BC109722	ENSG00000138433	ENSMUSG00000041777	chr2	17368005	17408512
GLEAN_03410	HOXD10	NM_001099105	ENSG00000128710	ENSMUSG00000050368	chr2	18994766	18997145
GLEAN_03389	NFE2L2	NM_001011678	ENSG00000116044	ENSMUSG00000015839	chr2	20223707	20255687
GLEAN_09719	METTL5	NM_001099135	ENSG00000138382	ENSMUSG00000051730	chr2	22747599	22757540
GLEAN_09716	SSB	NM_176665	ENSG00000138385	ENSMUSG00000068882	chr2	22757604	22764370
GLEAN_21594	NOSTRIN	NM_001046257	ENSG00000163072	ENSMUSG00000034738	chr2	23997715	24060464
GLEAN_09950	_NONE_	BF073061	_NONE_	_NONE_	chr2	25685756	25689238
GLEAN_12423	CXCR4	NM_174301	ENSG00000121966	ENSMUSG00000045382	chr2	57531864	57534967
GLEAN_09776	_NONE_	_NONE_	_NONE_	_NONE_	chr2	59679265	59759854
GLEAN_18717	RALB	NM_001097985	ENSG00000144118	ENSMUSG00000004451	chr2	65700723	65717838
GLEAN_21894	TSN	NM_001075422	ENSG00000211460	ENSMUSG00000026374	chr2	67079551	67085663
GLEAN_21895	MKI67IP	NM_001034354	ENSG00000155438	ENSMUSG00000026377	chr2	67096273	67106012
GLEAN_00298	NCSTN	NM_001034475	ENSG00000162736	ENSMUSG00000003458	chr3	4182379	4197283
GLEAN_00548	GON4L	BC148969	ENSG00000116580	ENSMUSG00000054199	chr3	12568959	12652283
GLEAN_23574	GOLPH3L	NM_001099052	ENSG00000143457	ENSMUSG00000046519	chr3	17787047	17830789
GLEAN_10078	LRRFIP1	NM_001102308	ENSG00000124831	ENSMUSG00000026305	chr3	115275967	115353153
GLEAN_14885	ALDH9A1	NM_001046423	ENSG00000143149	ENSMUSG00000026687	chr3	3531191	3559988
GLEAN_22591	SLAMF1	NM_174184	ENSG00000117090	ENSMUSG00000015316	chr3	7569970	7608305
GLEAN_00505	_NONE_	AM037958	_NONE_	_NONE_	chr3	13320953	13529096
GLEAN_23558	_NONE_	NM_001046048	_NONE_	_NONE_	chr3	17165734	17174179
GLEAN_23810	WARS2	NM_001034582	ENSG00000116874	ENSMUSG00000004233	chr3	23525361	23621353
GLEAN_02487	GSTM1	NM_175825	_NONE_	_NONE_	chr3	31056854	31067137
GLEAN_02468	PALMD	NM_001035079	ENSG00000099260	ENSMUSG00000033377	chr3	37859168	37918389
GLEAN_02417	SLC44A3	NM_001098900	ENSG00000143036	ENSMUSG00000039865	chr3	45863091	45949407
GLEAN_00678	TGFBR3	CB452004	ENSG00000069702	ENSMUSG00000029287	chr3	49887381	49971512
GLEAN_15160	IDBG_100099	NM_001034759	ENSG00000183291	ENSMUSG00000037072	chr3	53338184	53364107
GLEAN_11821	_NONE_	NM_001024567	_NONE_	_NONE_	chr3	75734411	75762390
GLEAN_11822	ANKRD13C	NM_001098719	ENSG00000118454	ENSMUSG00000039988	chr3	75799166	75892691
GLEAN_09218	NFIA	NM_001038209	ENSG00000162599	ENSMUSG00000028565	chr3	79703840	80090391
GLEAN_07615	ALG6	NM_001075432	ENSG00000088035	ENSMUSG00000073792	chr3	81504628	81559227
GLEAN_14062	CACHD1	CR852399	ENSG00000158966	ENSMUSG00000028532	chr3	82458569	82691861
GLEAN_16063	_NONE_	DV786683	_NONE_	_NONE_	chr3	84383090	84423591
GLEAN_21152	EIF2B3	NM_001083474	ENSG00000070785	ENSMUSG00000028683	chr3	98823301	98933688
GLEAN_10529	MACF1	EH172340	ENSG00000127603	ENSMUSG00000028649	chr3	103303233	103461666
GLEAN_05312	KIAA0319L	DV814482	ENSG00000142687	ENSMUSG00000028830	chr3	107063057	107156036
GLEAN_21868	EFHD1	NM_001075832	ENSG00000115468	ENSMUSG00000026255	chr3	109280767	109323669
GLEAN_08250	TNRC15	NM_001101877	ENSG00000204120	ENSMUSG00000048000	chr3	109435853	109498354
GLEAN_10077	_NONE_	NM_001102308	_NONE_	_NONE_	chr3	115170844	115215672
GLEAN_14884	TMCO1	NM_001034766	ENSG00000143183	ENSMUSG00000052428	chr3	3445774	3501065
GLEAN_00302	COPA	NM_001105645	ENSG00000122218	ENSMUSG00000026553	chr3	4197501	4240895
GLEAN_00303	PEX19	NM_001034540	ENSG00000162735	ENSMUSG00000003464	chr3	4246712	4251104
GLEAN_00305	WDR42A	NM_001101923	ENSG00000132716	ENSMUSG00000026554	chr3	4279969	4305291
GLEAN_00311	TAGLN2	NM_001013599	ENSG00000158710	ENSMUSG00000026547	chr3	4613802	4615417
GLEAN_00318	_NONE_	BC111608	_NONE_	_NONE_	chr3	5565605	5591029
GLEAN_22590	CD48	NM_001046002	ENSG00000117091	ENSMUSG00000015355	chr3	7645600	7676169
GLEAN_22584	JAM1	NM_174095	ENSG00000158769	ENSMUSG00000038235	chr3	8062893	8085672
GLEAN_22597	UFC1	NM_001015663	ENSG00000143222	ENSMUSG00000062963	chr3	8240356	8243689
GLEAN_22599	PPOX	BC113353	ENSG00000143224	ENSMUSG00000062729	chr3	8251917	8255294
GLEAN_22600	NDUFS2	NM_001075137	ENSG00000158864	ENSMUSG00000013593	chr3	8281924	8291266
GLEAN_09887	HSD17B7	NM_001083375	ENSG00000132196	ENSMUSG00000026675	chr3	8418381	8445960
GLEAN_13859	_NONE_	NM_001077402	_NONE_	_NONE_	chr3	9979241	9986677
GLEAN_13863	_NONE_	NM_174539	_NONE_	_NONE_	chr3	10038883	10054810
GLEAN_13866	DUSP12	BC103262	ENSG00000081721	ENSMUSG00000026659	chr3	10154497	10162291
GLEAN_02825	UAP1	NM_001046404	ENSG00000117143	ENSMUSG00000026670	chr3	10541363	10567864
GLEAN_00534	CCT3	NM_001017934	ENSG00000163468	ENSMUSG00000001416	chr3	12096665	12110922
GLEAN_00535	C1orf85	NM_001105476	ENSG00000198715	ENSMUSG00000001418	chr3	12116380	12118905
GLEAN_00536	SMG5	NM_001083679	ENSG00000198952	ENSMUSG00000001415	chr3	12127417	12153625
GLEAN_00527	LMNA	NM_001034053	ENSG00000160789	ENSMUSG00000028063	chr3	12253160	12271182
GLEAN_00541	SSR2	NM_001015533	ENSG00000163479	ENSMUSG00000041355	chr3	12364658	12370934
GLEAN_00552	MUC1	NM_174115	ENSG00000185499	ENSMUSG00000042784	chr3	13102432	13106220
GLEAN_00507	FLAD1	BC103379	ENSG00000160688	ENSMUSG00000042642	chr3	13283200	13286494
GLEAN_00556	SHC1	NM_001075305	ENSG00000160691	ENSMUSG00000042626	chr3	13297021	13302729
GLEAN_00558	PBXIP1	NM_001075265	ENSG00000163346	ENSMUSG00000042613	chr3	13312184	13320284
GLEAN_00565	C1orf43	NM_001015666	ENSG00000143612	ENSMUSG00000027942	chr3	13978713	13986239
GLEAN_00568	_NONE_	NM_001011674	_NONE_	_NONE_	chr3	14002803	14014920
GLEAN_00497	_NONE_	DY082996	_NONE_	_NONE_	chr3	14080965	14081511
GLEAN_00570	RAB13	NM_001024540	ENSG00000143545	ENSMUSG00000027935	chr3	14130971	14134459
GLEAN_08580	ILF2	NM_001038187	ENSG00000143621	ENSMUSG00000001016	chr3	14465081	14475178
GLEAN_08578	C1orf77	NM_001035481	ENSG00000160679	ENSMUSG00000001017	chr3	14495500	14502528
GLEAN_08582	S100A14	NM_001079634	ENSG00000189334	ENSMUSG00000042306	chr3	14520396	14521370
GLEAN_04298	USF1	NM_001001161	ENSG00000158773	ENSMUSG00000026641	chr3	15377681	15382599
GLEAN_23117	SH2D2A	NM_001105401	ENSG00000027869	ENSMUSG00000028071	chr3	15706551	15715454
GLEAN_23551	RORC	NM_001083451	ENSG00000143365	ENSMUSG00000028150	chr3	16672945	16698061
GLEAN_23552	LINGO4	NM_001083451	ENSG00000213171	ENSMUSG00000044505	chr3	16698169	16704420
GLEAN_23553	TDRKH	NM_001105375	ENSG00000182134	ENSMUSG00000041912	chr3	16727591	16733965
GLEAN_23541	TUFT1	NM_174479	ENSG00000143367	ENSMUSG00000005968	chr3	16922057	16972923
GLEAN_23540	CGN	EH178632	ENSG00000143375	ENSMUSG00000068876	chr3	16975712	16992995
GLEAN_23538	PSMB4	NM_001034266	ENSG00000159377	ENSMUSG00000005779	chr3	17092999	17095222
GLEAN_23536	PSMD4	NM_001013598	ENSG00000159352	ENSMUSG00000005625	chr3	17279928	17288879
GLEAN_23563	VPS72	NM_001015658	ENSG00000163159	ENSMUSG00000008958	chr3	17348258	17359846
GLEAN_23564	TMOD4	NM_001075215	ENSG00000163157	ENSMUSG00000005628	chr3	17361826	17365150
GLEAN_23568	FAM63A	NM_001045924	ENSG00000143409	ENSMUSG00000038712	chr3	17492684	17498684
GLEAN_23569	LASS2	NM_001034667	ENSG00000143418	ENSMUSG00000015714	chr3	17520959	17523956
GLEAN_23571	CTSK	NM_001034435	ENSG00000143387	ENSMUSG00000028111	chr3	17701053	17713225
GLEAN_23572	CTSS	NM_001033615	ENSG00000163131	ENSMUSG00000038642	chr3	17730276	17751574
GLEAN_23575	ENSA	NM_174050	ENSG00000143420	ENSMUSG00000038619	chr3	17846678	17849903
GLEAN_23576	MCL1	NM_001099206	ENSG00000143384	ENSMUSG00000038612	chr3	17877473	17879408
GLEAN_23584	_NONE_	NM_001099384	_NONE_	_NONE_	chr3	18474847	18475228
GLEAN_23507	FCGR1A	NM_174538	ENSG00000150337	ENSMUSG00000015947	chr3	18613322	18621885
GLEAN_11909	_NONE_	NM_001076343	_NONE_	_NONE_	chr3	20510206	20534989
GLEAN_15178	TXNIP	NM_001101875	ENSG00000117289	ENSMUSG00000038393	chr3	21202366	21204840
GLEAN_15181	RBM8A	NM_001035324	ENSG00000131795	ENSMUSG00000038374	chr3	21265583	21267362
GLEAN_15175	_NONE_	EE251422	_NONE_	_NONE_	chr3	21267942	21272276
GLEAN_15185	PIAS3	NM_001102185	ENSG00000131788	ENSMUSG00000028101	chr3	21324900	21333315
GLEAN_15174	NUDT17	NM_001083383	ENSG00000186364	ENSMUSG00000028100	chr3	21334447	21336729
GLEAN_23803	PHGDH	NM_001035017	ENSG00000092621	ENSMUSG00000053398	chr3	23092548	23123506
GLEAN_21161	TTF2	NM_001080735	ENSG00000116830	ENSMUSG00000033222	chr3	25453573	25506909
GLEAN_15400	ATP1A1	NM_001076798	ENSG00000163399	ENSMUSG00000033161	chr3	26305554	26326048
GLEAN_04794	CSDE1	NM_001098025	ENSG00000009307	ENSMUSG00000068823	chr3	28000815	28020615
GLEAN_04795	NRAS	NM_001097989	ENSG00000213281	ENSMUSG00000027852	chr3	28022788	28028116
GLEAN_13125	SLC16A1	NM_001037319	ENSG00000155380	ENSMUSG00000032902	chr3	29824133	29834536
GLEAN_13128	RHOC	NM_001046138	_NONE_	_NONE_	chr3	30112268	30114718
GLEAN_13107	MOV10	NM_001075839	ENSG00000155363	ENSMUSG00000002227	chr3	30115635	30142475
GLEAN_13129	ST7L	NM_001083481	ENSG00000007341	ENSMUSG00000045576	chr3	30193262	30261575
GLEAN_02490	GSTM3	NM_001046560	ENSG00000134202	ENSMUSG00000004032	chr3	31018274	31021193
GLEAN_02488	_NONE_	NM_001083772	_NONE_	_NONE_	chr3	31033876	31051308
GLEAN_02482	GNAI3	NM_001034677	ENSG00000065135	ENSMUSG00000000001	chr3	31221417	31264544
GLEAN_02493	PSMA5	NM_001015566	ENSG00000143106	ENSMUSG00000068749	chr3	31378138	31399124
GLEAN_02476	SARS	NM_174175	ENSG00000031698	ENSMUSG00000068739	chr3	31536250	31555808
GLEAN_24845	RAP1A	NM_174448	ENSG00000116473	ENSMUSG00000068798	chr3	31893339	31908212
GLEAN_08915	AHCYL1	NM_001101052	ENSG00000168710	ENSMUSG00000027893	chr3	32268942	32309546
GLEAN_08916	FAM40A	NM_001075496	ENSG00000143093	ENSMUSG00000014601	chr3	32319919	32338562
GLEAN_24193	DENND2D	NM_001075168	ENSG00000162777	ENSMUSG00000027901	chr3	32918688	32933766
GLEAN_17597	RTCD1	NM_001046055	ENSG00000137996	ENSMUSG00000000339	chr3	40149672	40177307
GLEAN_17599	DBT	NM_173905	ENSG00000137992	ENSMUSG00000000340	chr3	40182086	40222896
GLEAN_17608	EDG1	NM_001013585	ENSG00000170989	ENSMUSG00000045092	chr3	41198004	41199153
GLEAN_26244	RPL5	NM_001035306	ENSG00000122406	ENSMUSG00000058558	chr3	47143474	47151948
GLEAN_11233	ABCD3	NM_001105396	ENSG00000117528	ENSMUSG00000028127	chr3	48640598	48727417
GLEAN_08557	_NONE_	NM_001075746	_NONE_	_NONE_	chr3	52181705	52191139
GLEAN_08548	_NONE_	BC102387	_NONE_	_NONE_	chr3	52229354	52260094
GLEAN_26182	GTF2B	NM_001046142	ENSG00000137947	ENSMUSG00000028271	chr3	52633658	52664311
GLEAN_26183	_NONE_	CK971986	_NONE_	_NONE_	chr3	52665704	52687007
GLEAN_23714	SERBP1	NM_001046449	ENSG00000142864	ENSMUSG00000036371	chr3	77708536	77717760
GLEAN_23713	_NONE_	NM_001046449	_NONE_	_NONE_	chr3	77718490	77722538
GLEAN_09222	USP1	NM_001046224	ENSG00000162607	ENSMUSG00000028560	chr3	78530297	78539223
GLEAN_22421	LEPROT	NM_001034741	ENSG00000213625	ENSMUSG00000035212	chr3	80695087	80704164
GLEAN_14065	JAK1	BC133420	ENSG00000162434	ENSMUSG00000028530	chr3	82185116	82253084
GLEAN_18325	_NONE_	BG692249	_NONE_	_NONE_	chr3	83417952	83418636
GLEAN_21151	HECTD3	NM_001098961	ENSG00000126107	ENSMUSG00000046861	chr3	98801671	98809040
GLEAN_21129	_NONE_	NM_001025317	_NONE_	_NONE_	chr3	98992875	98995351
GLEAN_21126	C1orf164	NM_001076941	ENSG00000187147	ENSMUSG00000028677	chr3	99134620	99175461
GLEAN_17872	YBX1	NM_174815	ENSG00000065978	ENSMUSG00000028639	chr3	101142988	101177182
GLEAN_07359	DMAP1	NM_001075346	ENSG00000178028	ENSMUSG00000009640	chr3	101594684	101603547
GLEAN_07355	ATP6V0B	NM_001038038	ENSG00000117410	ENSMUSG00000033379	chr3	101842981	101846646
GLEAN_07369	ELOVL1	NM_001034703	ENSG00000066322	ENSMUSG00000006390	chr3	102457840	102459492
GLEAN_07344	_NONE_	EH183078	_NONE_	_NONE_	chr3	102540806	102541463
GLEAN_07343	TMEM125	NM_001046023	ENSG00000179178	ENSMUSG00000050854	chr3	102560099	102560759
GLEAN_07372	EBNA1BP2	NM_001034417	ENSG00000117395	ENSMUSG00000028729	chr3	102653220	102659851
GLEAN_19778	UTP11L	NM_001098092	ENSG00000183520	ENSMUSG00000028907	chr3	104808406	104819340
GLEAN_19782	INPP5B	DV885710	ENSG00000204084	ENSMUSG00000028894	chr3	104873947	104934018
GLEAN_19789	GNL2	NM_001045967	ENSG00000134697	ENSMUSG00000028869	chr3	105191024	105215152
GLEAN_05305	C1orf78	NM_001101271	ENSG00000142694	ENSMUSG00000050212	chr3	106386431	106387256
GLEAN_05298	THRAP3	DV890531	ENSG00000054118	ENSMUSG00000043962	chr3	106404500	106422412
GLEAN_05306	TRAPPC3	NM_001076120	ENSG00000054116	ENSMUSG00000028847	chr3	106527549	106541803
GLEAN_05315	_NONE_	CK979417	_NONE_	_NONE_	chr3	107585471	107588261
GLEAN_21864	ZSCAN20	EE943326	ENSG00000121903	ENSMUSG00000061894	chr3	109205686	109223460
GLEAN_04727	COPS8	NM_001083497	ENSG00000198612	ENSMUSG00000034432	chr3	113030048	113042163
GLEAN_06770	ETV1	NM_001046492	ENSG00000006468	ENSMUSG00000004151	chr4	22361288	22454894
GLEAN_12314	BZW2	BC146207	ENSG00000136261	ENSMUSG00000020547	chr4	26343396	26401145
GLEAN_15219	SNX13	NM_001077987	ENSG00000071189	ENSMUSG00000020590	chr4	28686656	28780288
GLEAN_18300	DNAH11	U63924	ENSG00000105877	ENSMUSG00000018581	chr4	29975175	30243232
GLEAN_12317	AGR2	NM_001040500	ENSG00000106541	ENSMUSG00000020581	chr4	26236309	26245614
GLEAN_12315	TSPAN13	NM_001035362	ENSG00000106537	ENSMUSG00000020577	chr4	26254219	26291129
GLEAN_12318	ANKMY2	NM_001075384	ENSG00000106524	ENSMUSG00000036188	chr4	26406591	26445133
GLEAN_18301	CDCA7L	NM_001104977	ENSG00000164649	ENSMUSG00000021175	chr4	29932377	29974177
GLEAN_21740	GPNMB	NM_001038065	ENSG00000136235	ENSMUSG00000029816	chr4	31271690	31296799
GLEAN_20818	GLT8D2	NM_001046266	ENSG00000120820	ENSMUSG00000020251	chr5	68147635	68170484
GLEAN_13236	LARGE	BC149956	ENSG00000133424	ENSMUSG00000004383	chr5	70036156	70489253
GLEAN_19128	LRRK2	EE352700	ENSG00000188906	ENSMUSG00000036273	chr5	41523304	41729976
GLEAN_05669	MARS	NM_001038091	ENSG00000166986	ENSMUSG00000040354	chr5	54917105	54935753
GLEAN_20817	NFYB	NM_001079786	ENSG00000120837	ENSMUSG00000020248	chr5	67561846	68054158
GLEAN_16776	NCF4	NM_001045983	ENSG00000100365	ENSMUSG00000071715	chr5	74313208	74331486
GLEAN_17221	LALBA	NM_174378	_NONE_	_NONE_	chr5	39002854	39004581
GLEAN_01310	CCT2	NM_001034239	ENSG00000166226	ENSMUSG00000034024	chr5	40417936	40433423
GLEAN_10116	_NONE_	NM_001099107	_NONE_	_NONE_	chr5	44435820	44445980
GLEAN_10115	_NONE_	NM_001099107	_NONE_	_NONE_	chr5	44586108	44615060
GLEAN_18589	CAND1	NM_001101173	ENSG00000111530	ENSMUSG00000020114	chr5	46576034	46609644
GLEAN_07388	IDBG_45179	DV882516	ENSG00000111490	ENSMUSG00000052302	chr5	47876610	47959703
GLEAN_04722	TMEM5	NM_001038114	ENSG00000118600	ENSMUSG00000034620	chr5	48374576	48400675
GLEAN_04724	XPOT	EH209222	ENSG00000184575	ENSMUSG00000034667	chr5	49025255	49062694
GLEAN_05681	TSFM	NM_174204	ENSG00000123297	ENSMUSG00000040521	chr5	54608700	54616538
GLEAN_05688	CDK4	NM_001037594	ENSG00000135446	ENSMUSG00000006728	chr5	54645281	54647416
GLEAN_05677	IDBG_43274	NM_001034225	ENSG00000135506	ENSMUSG00000040462	chr5	54676772	54710121
GLEAN_05672	PIP4K2C	NM_001076196	ENSG00000166908	ENSMUSG00000025417	chr5	54832932	54843019
GLEAN_05691	DCTN2	NM_001034558	ENSG00000175203	ENSMUSG00000025410	chr5	54889864	54902967
GLEAN_05670	MBD6	CO259852	ENSG00000166987	ENSMUSG00000025409	chr5	54904370	54909225
GLEAN_05692	DDIT3	NM_001078163	ENSG00000175197	ENSMUSG00000025408	chr5	54916283	54916882
GLEAN_05665	SHMT2	NM_001034282	ENSG00000182199	ENSMUSG00000025403	chr5	55217218	55221904
GLEAN_13242	TIMP3	NM_174473	ENSG00000100234	ENSMUSG00000020044	chr5	69631197	69687342
GLEAN_10554	RBM9	BC149447	ENSG00000100320	ENSMUSG00000033565	chr5	71572640	71666240
GLEAN_10547	MCM5	NM_001075290	ENSG00000100297	ENSMUSG00000005410	chr5	71995804	72013805
GLEAN_16757	TXN2	NM_174208	ENSG00000100348	ENSMUSG00000005354	chr5	73903637	73912263
GLEAN_16755	EIF3D	NM_001034484	ENSG00000100353	ENSMUSG00000016554	chr5	73944852	73956455
GLEAN_16750	_NONE_	CR938844	_NONE_	_NONE_	chr5	74453904	74454555
GLEAN_16778	_NONE_	NM_001034291	_NONE_	_NONE_	chr5	74495148	74499015
GLEAN_25630	MFNG	NM_001101051	ENSG00000100060	ENSMUSG00000018169	chr5	75049904	75064565
GLEAN_18535	RAC2	NM_175792	ENSG00000128340	ENSMUSG00000033220	chr5	75905210	75920542
GLEAN_04048	MRPS35	NM_001075619	ENSG00000061794	ENSMUSG00000040112	chr5	76161300	76204740
GLEAN_11390	PKP2	NM_001083729	ENSG00000057294	ENSMUSG00000041957	chr5	77116551	77196298
GLEAN_11389	DNM1L	NM_001046494	ENSG00000087470	ENSMUSG00000022789	chr5	77260286	77299137
GLEAN_20319	ERGIC2	NM_001075563	ENSG00000087502	ENSMUSG00000030304	chr5	79724152	79757007
GLEAN_06027	SCARB2	NM_001102153	ENSG00000138760	ENSMUSG00000029426	chr6	91216762	91296495
GLEAN_01743	SLC39A8	DV921787	ENSG00000138821	ENSMUSG00000053897	chr6	19503102	19584153
GLEAN_03378	_NONE_	Y17923	_NONE_	_NONE_	chr6	53061879	53269454
GLEAN_18057	FAM114A1	DV793303	ENSG00000197712	ENSMUSG00000029185	chr6	53965394	54020692
GLEAN_18051	RFC1	BC149466	ENSG00000035928	ENSMUSG00000029191	chr6	54364040	54426543
GLEAN_12892	KIT	AF263826	ENSG00000157404	ENSMUSG00000005672	chr6	64702757	64787824
GLEAN_22862	EXOC1	NM_001102484	ENSG00000090989	ENSMUSG00000036435	chr6	65883365	65929961
GLEAN_15110	USO1	NM_174845	ENSG00000138768	ENSMUSG00000029407	chr6	82955290	83035305
GLEAN_09316	RASGEF1B	NM_001083649	ENSG00000138670	ENSMUSG00000029333	chr6	87793223	87823125
GLEAN_17151	HNRPD	NM_001098064	ENSG00000138668	ENSMUSG00000000568	chr6	89639314	89654664
GLEAN_00045	_NONE_	BC118121	_NONE_	_NONE_	chr6	91346840	91367278
GLEAN_00048	SCD5	NM_001076945	_NONE_	_NONE_	chr6	91455223	91632803
GLEAN_01736	BDH2	NM_001034488	ENSG00000164039	ENSMUSG00000028167	chr6	18837551	18861307
GLEAN_01740	UBE2D3	NM_001075135	ENSG00000109332	ENSMUSG00000078578	chr6	19100083	19125550
GLEAN_22838	ADH5	NM_001034249	ENSG00000197894	ENSMUSG00000028138	chr6	21276823	21291519
GLEAN_24025	MAP2K1IP1	NM_001075982	ENSG00000109270	ENSMUSG00000059039	chr6	26846259	26856321
GLEAN_24023	H2AFZ	NM_174809	ENSG00000164032	ENSMUSG00000037894	chr6	26904740	26907476
GLEAN_18926	INTS12	NM_001075753	ENSG00000138785	ENSMUSG00000028016	chr6	27101278	27114519
GLEAN_09891	HERC6	CO888404	ENSG00000138642	ENSMUSG00000029798	chr6	33327235	33384281
GLEAN_09897	PPM1K	NM_001046474	ENSG00000163644	ENSMUSG00000037826	chr6	33473221	33486167
GLEAN_09899	ABCG2	NM_001037478	ENSG00000118777	ENSMUSG00000029802	chr6	33575414	33620244
GLEAN_09889	SPP1	NM_174187	ENSG00000118785	ENSMUSG00000029304	chr6	33710728	33716106
GLEAN_05786	LAP3	NM_174098	ENSG00000002549	ENSMUSG00000039682	chr6	34165418	34190417
GLEAN_25717	DHX15	NM_001098018	ENSG00000109606	ENSMUSG00000029169	chr6	41889140	41942528
GLEAN_18052	TMEM156	NM_001083469	ENSG00000121895	ENSMUSG00000037913	chr6	54046887	54089433
GLEAN_18060	WDR19	DV916396	ENSG00000157796	ENSMUSG00000037890	chr6	54282195	54354843
GLEAN_12482	_NONE_	NM_001024469	_NONE_	_NONE_	chr6	54507744	54512463
GLEAN_16855	GNPDA2	NM_001075356	ENSG00000163281	ENSMUSG00000029209	chr6	58329046	58354719
GLEAN_23988	NPAL1	CR849421	ENSG00000163293	ENSMUSG00000067219	chr6	60567457	60594531
GLEAN_12207	OCIAD2	NM_001034258	ENSG00000145247	ENSMUSG00000029153	chr6	61697311	61705546
GLEAN_02210	OCIAD1	NM_001015648	ENSG00000109180	ENSMUSG00000029152	chr6	64147736	64168341
GLEAN_24828	_NONE_	NM_001078048	_NONE_	_NONE_	chr6	64241974	64267948
GLEAN_22867	PAICS	NM_205813	ENSG00000128050	ENSMUSG00000029247	chr6	66430268	66449058
GLEAN_22868	SRP72	DV891567	ENSG00000174780	ENSMUSG00000036323	chr6	66453939	66479062
GLEAN_22875	POLR2B	NM_001099082	ENSG00000047315	ENSMUSG00000029250	chr6	67048663	67092330
GLEAN_24121	_NONE_	NM_001046513	_NONE_	_NONE_	chr6	75159638	75160937
GLEAN_07141	_NONE_	DV879961	_NONE_	_NONE_	chr6	78447688	78448660
GLEAN_07133	_NONE_	EE932370	_NONE_	_NONE_	chr6	78905813	78940819
GLEAN_22128	CSN3	NM_174294	_NONE_	_NONE_	chr6	79528410	79536910
GLEAN_22126	CSN1S2	NM_174528	_NONE_	_NONE_	chr6	79637997	79649945
GLEAN_22133	CSN2	NM_181008	ENSG00000135222	ENSMUSG00000063157	chr6	79724417	79730688
GLEAN_22124	CSN1S1	NM_181029	_NONE_	_NONE_	chr6	79753501	79767759
GLEAN_23099	IGJ	NM_175773	ENSG00000132465	ENSMUSG00000067149	chr6	80296414	80305081
GLEAN_11473	_NONE_	NM_001045958	_NONE_	_NONE_	chr6	86309377	86309848
GLEAN_17148	ENOPH1	NM_001075875	ENSG00000145293	ENSMUSG00000029326	chr6	89544715	89582107
GLEAN_17150	HNRPDL	NM_001083725	ENSG00000152795	ENSMUSG00000029328	chr6	89583264	89586907
GLEAN_06024	CCNI	NM_001083373	ENSG00000118816	ENSMUSG00000063015	chr6	90399722	90431639
GLEAN_14997	UBE2I	BC146107	ENSG00000103275	ENSMUSG00000015120	chr6	92111567	92111999
GLEAN_20312	HISPPD1	BC120347	ENSG00000145725	ENSMUSG00000040648	chr7	92210588	92283770
GLEAN_24576	DOCK6	DV924291	ENSG00000130158	ENSMUSG00000032198	chr7	12544526	12591385
GLEAN_03053	HNRPM	BC103344	ENSG00000099783	ENSMUSG00000059208	chr7	14662786	14702608
GLEAN_01455	NSD1	DV909230	ENSG00000165671	ENSMUSG00000021488	chr7	35631759	35726752
GLEAN_22881	TBC1D9B	NM_001101999	ENSG00000197226	ENSMUSG00000036644	chr7	384425	424053
GLEAN_23416	KIAA0892	EH154093	ENSG00000129933	ENSMUSG00000031858	chr7	1816447	1852165
GLEAN_02734	_NONE_	NM_001035273	_NONE_	_NONE_	chr7	4705112	4720475
GLEAN_13052	AP1M1	NM_001045884	ENSG00000072958	ENSMUSG00000003033	chr7	6811724	6840356
GLEAN_12974	BRD4	BC148883	ENSG00000141867	ENSMUSG00000024002	chr7	8015759	8131728
GLEAN_02219	PKN1	NM_001080246	ENSG00000123143	ENSMUSG00000057672	chr7	9686808	9711903
GLEAN_12005	SLC44A2	NM_001098139	ENSG00000129353	ENSMUSG00000057193	chr7	13093099	13124354
GLEAN_14460	IDBG_25269	BF042865	ENSG00000205631	ENSMUSG00000032134	chr7	13436884	13554397
GLEAN_13656	EEF2	NM_001075121	ENSG00000167658	ENSMUSG00000034994	chr7	16644247	16652533
GLEAN_02078	_NONE_	NM_001099715	_NONE_	_NONE_	chr7	17161160	17208187
GLEAN_20612	BTBD2	DV875393	ENSG00000133243	ENSMUSG00000003344	chr7	40513998	40634937
GLEAN_14209	THG1L	NM_001080233	ENSG00000113272	ENSMUSG00000011254	chr7	64093448	64099039
GLEAN_18726	SSBP2	NM_001035478	ENSG00000145687	ENSMUSG00000003992	chr7	74904629	75211874
GLEAN_01211	_NONE_	NM_001114511	_NONE_	_NONE_	chr7	75604148	75690851
GLEAN_01212	XRCC4	NM_001081615	ENSG00000152422	ENSMUSG00000021615	chr7	75720521	75996336
GLEAN_07320	RHOBTB3	EE229272	ENSG00000164292	ENSMUSG00000021589	chr7	87275745	87326965
GLEAN_02303	CHD1	DV887533	ENSG00000153922	ENSMUSG00000023852	chr7	88409458	88480059
GLEAN_20311	PAM	NM_173948	ENSG00000145730	ENSMUSG00000026335	chr7	91964272	92144114
GLEAN_22885	SQSTM1	NM_176641	ENSG00000161011	ENSMUSG00000015837	chr7	351710	362451
GLEAN_22880	_NONE_	NM_001099708	_NONE_	_NONE_	chr7	470555	506330
GLEAN_09144	HNRPH1	BC149129	ENSG00000169045	ENSMUSG00000007850	chr7	560028	567125
GLEAN_23413	SLC25A42	EV686663	ENSG00000181035	ENSMUSG00000002346	chr7	1647978	1658047
GLEAN_23414	RFXANK	NM_001105488	ENSG00000064490	ENSMUSG00000036120	chr7	1718031	1722416
GLEAN_23409	IDBG_39597	NM_001034327	ENSG00000184162	ENSMUSG00000071078	chr7	1722614	1723918
GLEAN_23406	SF4	NM_001103278	ENSG00000105705	ENSMUSG00000011306	chr7	1784188	1816078
GLEAN_23417	GATAD2A	NM_001103090	ENSG00000167491	ENSMUSG00000036180	chr7	1930808	1964326
GLEAN_23418	NDUFA13	NM_176672	ENSG00000130288	ENSMUSG00000036199	chr7	1972585	1980714
GLEAN_04057	RNF130	NM_001099708	ENSG00000113269	ENSMUSG00000020376	chr7	2285147	2351671
GLEAN_18512	_NONE_	DV895741	_NONE_	_NONE_	chr7	2392008	2393247
GLEAN_00697	ARF1	NM_176653	ENSG00000143761	ENSMUSG00000048076	chr7	3052283	3053147
GLEAN_00698	GUK1	NM_174078	ENSG00000143774	ENSMUSG00000020444	chr7	3062637	3072232
GLEAN_24452	MAPK9	NM_001046369	ENSG00000050748	ENSMUSG00000020366	chr7	3410888	3461815
GLEAN_02746	COPE	NM_176673	ENSG00000105669	ENSMUSG00000055681	chr7	4256756	4274717
GLEAN_02739	KLHL26	EH170227	ENSG00000167487	ENSMUSG00000055707	chr7	4493832	4519620
GLEAN_02736	UBA52	NM_001076363	ENSG00000196084	ENSMUSG00000068240	chr7	4568259	4569589
GLEAN_02735	C19orf50	NM_001034605	ENSG00000105700	ENSMUSG00000055553	chr7	4572500	4576637
GLEAN_02751	FKBP8	BC122594	ENSG00000105701	ENSMUSG00000019428	chr7	4598674	4607015
GLEAN_02731	_NONE_	CB221008	_NONE_	_NONE_	chr7	4843616	4843667
GLEAN_02726	ARRDC2	NM_001081592	ENSG00000105643	ENSMUSG00000002910	chr7	5145955	5149273
GLEAN_02721	RPL18A	NM_001033619	ENSG00000105640	ENSMUSG00000045128	chr7	5249224	5252524
GLEAN_06181	FAM129C	EE944233	ENSG00000167483	ENSMUSG00000043243	chr7	5473864	5488000
GLEAN_06178	FAM125A	NM_001034283	ENSG00000141971	ENSMUSG00000031813	chr7	5585764	5589404
GLEAN_06176	C19orf58	NM_001015583	ENSG00000130311	ENSMUSG00000074247	chr7	5712739	5723061
GLEAN_06173	C19orf62	NM_001076801	ENSG00000105393	ENSMUSG00000031820	chr7	5743764	5748469
GLEAN_06171	USE1	NM_001075584	ENSG00000053501	ENSMUSG00000002395	chr7	5784316	5787209
GLEAN_13061	IDBG_235564	BC103023	ENSG00000214046	ENSMUSG00000044600	chr7	6375542	6387437
GLEAN_13051	_NONE_	NM_001105004	_NONE_	_NONE_	chr7	6845859	6846229
GLEAN_02220	GPSN2	NM_001034748	ENSG00000099797	ENSMUSG00000031708	chr7	9757814	9785134
GLEAN_05530	C19orf53	NM_001076345	ENSG00000104979	ENSMUSG00000019362	chr7	9860540	9865324
GLEAN_05529	IDBG_32307	NM_001046387	ENSG00000037757	ENSMUSG00000004996	chr7	9867123	9873402
GLEAN_05528	CCDC130	NM_001076344	ENSG00000104957	ENSMUSG00000004994	chr7	9874645	9883997
GLEAN_05527	IER2	NM_001075871	ENSG00000160888	ENSMUSG00000053560	chr7	10422972	10423641
GLEAN_21564	TYK2	NM_001113764	ENSG00000105397	ENSMUSG00000032175	chr7	10712284	10738253
GLEAN_21565	_NONE_	NM_174349	_NONE_	_NONE_	chr7	10749093	10756174
GLEAN_21559	MRPL4	NM_001037450	ENSG00000105364	ENSMUSG00000003299	chr7	10835867	10844296
GLEAN_21570	DNMT1	NM_182651	ENSG00000130816	ENSMUSG00000004099	chr7	10885714	10928362
GLEAN_21571	EIF3G	NM_001079623	ENSG00000130811	ENSMUSG00000070319	chr7	10940177	10944646
GLEAN_21552	PIN1	NM_001034632	ENSG00000127445	ENSMUSG00000032171	chr7	11182830	11194553
GLEAN_16504	MAN2B1	NM_174561	ENSG00000104774	ENSMUSG00000005142	chr7	11831400	11846606
GLEAN_16503	C19orf56	NM_001046010	ENSG00000105583	ENSMUSG00000059355	chr7	11847829	11860605
GLEAN_16507	IDBG_30630	NM_001079650	ENSG00000123154	ENSMUSG00000005150	chr7	11861005	11864959
GLEAN_16509	ASNA1	NM_001098864	ENSG00000198356	ENSMUSG00000052456	chr7	11905853	11913721
GLEAN_16497	PRDX2	NM_174763	ENSG00000167815	ENSMUSG00000005161	chr7	11951832	11954056
GLEAN_16513	RNASEH2A	NM_001038534	ENSG00000104889	ENSMUSG00000052926	chr7	11957777	11961731
GLEAN_16495	DNASE2	NM_001075127	ENSG00000105612	ENSMUSG00000003812	chr7	12009499	12011648
GLEAN_16515	GCDH	NM_001045939	ENSG00000105607	ENSMUSG00000003809	chr7	12024577	12030729
GLEAN_16516	CALR	NM_174000	ENSG00000179218	ENSMUSG00000003814	chr7	12066932	12070103
GLEAN_24594	PRKCSH	NM_176662	ENSG00000130175	ENSMUSG00000003402	chr7	12727731	12739903
GLEAN_24566	_NONE_	NM_001105508	_NONE_	_NONE_	chr7	12812360	12817749
GLEAN_12006	ILF3	BC123780	ENSG00000129351	ENSMUSG00000032178	chr7	13058718	13073878
GLEAN_12008	AP1M2	NM_001034511	ENSG00000129354	ENSMUSG00000003309	chr7	13136369	13146675
GLEAN_03027	XAB2	NM_001075919	ENSG00000076924	ENSMUSG00000019470	chr7	14060272	14068963
GLEAN_03046	SNAPC2	NM_001034516	ENSG00000104976	ENSMUSG00000011837	chr7	14271843	14274322
GLEAN_03018	ELAVL1	NM_001076454	ENSG00000066044	ENSMUSG00000040028	chr7	14311407	14341184
GLEAN_03016	_NONE_	BC149057	_NONE_	_NONE_	chr7	14556915	14561257
GLEAN_03052	Mar_02	NM_001037589	ENSG00000099785	ENSMUSG00000079557	chr7	14647594	14656725
GLEAN_03011	MYO1F	CN786453	ENSG00000142347	ENSMUSG00000024300	chr7	14724677	14767013
GLEAN_02926	GPR108	NM_001075333	ENSG00000125734	ENSMUSG00000005823	chr7	14866654	14873482
GLEAN_02927	C3	NM_001040469	ENSG00000125730	ENSMUSG00000024164	chr7	14881581	14917450
GLEAN_02936	GTF2F1	NM_001015527	ENSG00000125651	ENSMUSG00000002658	chr7	15169991	15175730
GLEAN_02917	CLPP	NM_001046414	ENSG00000125656	ENSMUSG00000002660	chr7	15185861	15190874
GLEAN_13641	M6PRBP1	NM_001077046	ENSG00000105355	ENSMUSG00000024197	chr7	15878002	15894197
GLEAN_13636	MGC137753	NM_001046226	ENSG00000141965	ENSMUSG00000043683	chr7	15937720	15939682
GLEAN_13645	_NONE_	DV889088	_NONE_	_NONE_	chr7	16188146	16200253
GLEAN_13633	CHAF1A	NM_001101842	ENSG00000167670	ENSMUSG00000002835	chr7	16291689	16316463
GLEAN_13651	STAP2	NM_001034246	ENSG00000178078	ENSMUSG00000038781	chr7	16364309	16375596
GLEAN_13625	PIAS4	NM_001083482	ENSG00000105229	ENSMUSG00000004934	chr7	16597050	16620098
GLEAN_13620	TJP3	NM_001045874	ENSG00000105289	ENSMUSG00000034917	chr7	16837755	16852409
GLEAN_25416	Mar_03	NM_001077941	ENSG00000173926	ENSMUSG00000032656	chr7	24849818	24889774
GLEAN_25402	RNUXA	BC105227	ENSG00000164902	ENSMUSG00000008301	chr7	25000874	25011958
GLEAN_09817	_NONE_	EE932370	_NONE_	_NONE_	chr7	31527533	31541368
GLEAN_21900	_NONE_	DV784907	_NONE_	_NONE_	chr7	34985539	34986928
GLEAN_19993	C19orf6	DT830433	ENSG00000182087	ENSMUSG00000013858	chr7	35226278	35234260
GLEAN_19998	CNN2	NM_001035420	ENSG00000064666	ENSMUSG00000004665	chr7	35241376	35244385
GLEAN_20001	GPX4	NM_174770	ENSG00000167468	ENSMUSG00000075706	chr7	35290708	35292828
GLEAN_20003	ATP5D	NM_176670	ENSG00000099624	ENSMUSG00000003072	chr7	35385644	35387351
GLEAN_20004	MIDN	CN788596	ENSG00000167470	ENSMUSG00000035621	chr7	35392482	35398334
GLEAN_20005	CIRBP	NM_001034278	ENSG00000099622	ENSMUSG00000045193	chr7	35410960	35411940
GLEAN_20006	_NONE_	BM107307	_NONE_	_NONE_	chr7	35415518	35417210
GLEAN_19989	GAMT	NM_001038544	ENSG00000130005	ENSMUSG00000020150	chr7	35515985	35518754
GLEAN_20011	RPS15	NM_001024541	ENSG00000115268	ENSMUSG00000063457	chr7	35547559	35549194
GLEAN_01453	RAB24	NM_001034802	ENSG00000169228	ENSMUSG00000034789	chr7	35733588	35734618
GLEAN_01456	PRELID1	NM_001038138	ENSG00000169230	ENSMUSG00000021486	chr7	35735318	35738308
GLEAN_01451	LMAN2	NM_001101309	ENSG00000169223	ENSMUSG00000021484	chr7	35789056	35809153
GLEAN_01444	DDX41	NM_001082602	ENSG00000183258	ENSMUSG00000021494	chr7	35971310	35976616
GLEAN_01441	_NONE_	DV775620	_NONE_	_NONE_	chr7	36069675	36071061
GLEAN_01461	_NONE_	NM_001034812	_NONE_	_NONE_	chr7	36077057	36080326
GLEAN_01465	HNRPAB	NM_001040522	ENSG00000197451	ENSMUSG00000020358	chr7	36243849	36250811
GLEAN_15835	TRIM41	DV920100	ENSG00000146063	ENSMUSG00000040365	chr7	37044278	37053046
GLEAN_15824	GNB2L1	BC102286	ENSG00000204628	ENSMUSG00000020372	chr7	37054834	37059484
GLEAN_15823	_NONE_	NM_001078024	_NONE_	_NONE_	chr7	37069191	37073241
GLEAN_24677	C19orf20	CR453447	ENSG00000141933	ENSMUSG00000020308	chr7	39958616	39962310
GLEAN_24680	BSG	NM_001075371	ENSG00000172270	ENSMUSG00000023175	chr7	39995328	40001543
GLEAN_14217	HAVCR2	NM_001077105	ENSG00000135077	ENSMUSG00000020399	chr7	64618867	64634148
GLEAN_14195	RNF145	NM_001102168	ENSG00000145860	ENSMUSG00000019189	chr7	64767070	64822224
GLEAN_26359	CCNG1	NM_001013364	ENSG00000113328	ENSMUSG00000020326	chr7	67130820	67134452
GLEAN_11539	TTC1	NM_001034217	ENSG00000113312	ENSMUSG00000041278	chr7	68210018	68257300
GLEAN_13411	_NONE_	NM_001077883	_NONE_	_NONE_	chr7	74393069	74397662
GLEAN_13410	DHFR	NM_001077883	ENSG00000188985	ENSMUSG00000021707	chr7	74400098	74407296
GLEAN_09698	CCNH	NM_001079788	ENSG00000134480	ENSMUSG00000021548	chr7	78793954	78824201
GLEAN_21957	RIOK2	BC112494	ENSG00000058729	ENSMUSG00000023846	chr7	84852866	84874397
GLEAN_21954	_NONE_	NM_001075628	_NONE_	_NONE_	chr7	85124806	85173068
GLEAN_21960	IDBG_34697	NM_001102003	ENSG00000164307	ENSMUSG00000021583	chr7	85287937	85317897
GLEAN_07319	ELL2	EH176147	ENSG00000118985	ENSMUSG00000001542	chr7	87431328	87501750
GLEAN_19487	MSRA	NM_174114	ENSG00000175806	ENSMUSG00000054733	chr8	7126748	7517253
GLEAN_16178	FBXO8	NM_001015667	ENSG00000164117	ENSMUSG00000038206	chr8	5494828	5567445
GLEAN_11623	FZD3	AY624569	ENSG00000104290	ENSMUSG00000007989	chr8	8904985	8983338
GLEAN_20915	ACO1	NM_001075591	ENSG00000122729	ENSMUSG00000028405	chr8	9284567	9321894
GLEAN_16868	IFT74	BC151793	ENSG00000096872	ENSMUSG00000028576	chr8	15164799	15252192
GLEAN_16861	_NONE_	NM_001046491	_NONE_	_NONE_	chr8	15465924	15514608
GLEAN_16181	HMGB2	NM_001037616	ENSG00000164104	ENSMUSG00000054717	chr8	4597557	4599019
GLEAN_16186	KIAA1712	NM_001076833	ENSG00000164118	ENSMUSG00000038215	chr8	5543072	5558707
GLEAN_10220	CTSB	NM_174031	ENSG00000164733	ENSMUSG00000021939	chr8	6030504	6038019
GLEAN_10218	FDFT1	NM_001013004	ENSG00000079459	ENSMUSG00000021273	chr8	6043688	6069373
GLEAN_07752	HMBOX1	BC149696	ENSG00000147421	ENSMUSG00000021972	chr8	8012474	8123346
GLEAN_20917	Clu	NM_173902	ENSG00000120885	ENSMUSG00000022037	chr8	9718724	9731703
GLEAN_17510	_NONE_	NM_001046491	_NONE_	_NONE_	chr8	13654504	13661230
GLEAN_20856	_NONE_	NM_001083509	_NONE_	_NONE_	chr8	16463849	16480987
GLEAN_20862	TUSC1	DT811008	ENSG00000198680	ENSMUSG00000054000	chr8	17138490	17139120
GLEAN_10343	PREP	NM_174772	ENSG00000085377	ENSMUSG00000019849	chr9	37678306	37810792
GLEAN_21046	UTRN	EH176869	ENSG00000152818	ENSMUSG00000019820	chr9	74427111	74960300
GLEAN_10306	ARID1B	DV924919	ENSG00000049618	ENSMUSG00000069729	chr9	84612826	85253871
GLEAN_25263	FOXO3	DV919321	ENSG00000118689	ENSMUSG00000048756	chr9	35030635	35128143
GLEAN_25262	LACE1	EE365726	ENSG00000135537	ENSMUSG00000038302	chr9	35164112	35359019
GLEAN_25264	SNX3	NM_001079778	ENSG00000112335	ENSMUSG00000019804	chr9	35379031	35425439
GLEAN_01169	RRAGD	FE017193	ENSG00000025039	ENSMUSG00000028278	chr9	62754967	62789715
GLEAN_10822	STX7	NM_001077864	ENSG00000079950	ENSMUSG00000019998	chr9	63545511	63590975
GLEAN_12742	MAP3K5	EE361259	ENSG00000197442	ENSMUSG00000071369	chr9	70836035	70938708
GLEAN_21040	PHACTR2	EE937635	ENSG00000112419	ENSMUSG00000062866	chr9	73900811	73986411
GLEAN_16878	C6orf98	NM_001102479	ENSG00000131018	ENSMUSG00000019769	chr9	81855140	82152647
GLEAN_08763	_NONE_	NM_001076324	_NONE_	_NONE_	chr9	33691339	33751257
GLEAN_10185	ZBTB24	DV892194	ENSG00000112365	ENSMUSG00000019826	chr9	34661715	34669531
GLEAN_10176	SMPD2	NM_001075383	ENSG00000135587	ENSMUSG00000019822	chr9	34690983	34693776
GLEAN_25253	_NONE_	BC102833	_NONE_	_NONE_	chr9	36577714	36577948
GLEAN_25252	_NONE_	BC102833	_NONE_	_NONE_	chr9	36582285	36585291
GLEAN_25250	AIM1	DV895734	ENSG00000112297	ENSMUSG00000019866	chr9	37042321	37092990
GLEAN_01140	SFRS18	NM_001078097	ENSG00000132424	ENSMUSG00000028248	chr9	43662748	43677876
GLEAN_20548	RARS2	NM_001075878	ENSG00000146282	ENSMUSG00000028292	chr9	53388452	53443535
GLEAN_04576	NT5E	NM_174129	ENSG00000135318	ENSMUSG00000032420	chr9	56756104	56827530
GLEAN_03344	GK	NM_001075236	ENSG00000198814	ENSMUSG00000025059	chr9	57691776	57765737
GLEAN_19626	L3MBTL3	NM_001076871	ENSG00000198945	ENSMUSG00000039089	chr9	59638512	59719219
GLEAN_15380	MED23	DV930703	ENSG00000112282	ENSMUSG00000019984	chr9	60832435	60874973
GLEAN_01163	MAP3K7	NM_001081595	ENSG00000135341	ENSMUSG00000028284	chr9	61680786	61734087
GLEAN_25569	CTGF	NM_174030	ENSG00000118523	ENSMUSG00000019997	chr9	63258051	63260032
GLEAN_21996	RPS12	NM_001014387	ENSG00000112306	ENSMUSG00000061983	chr9	64015115	64018392
GLEAN_07588	PERP	NM_001034350	ENSG00000112378	ENSMUSG00000019851	chr9	68511906	68524808
GLEAN_07600	HEBP2	BC114876	ENSG00000051620	ENSMUSG00000019853	chr9	68788490	68794475
GLEAN_07584	CITED2	NM_001075819	ENSG00000164442	ENSMUSG00000039910	chr9	69698956	69699778
GLEAN_21035	PLAGL1	NM_001103289	ENSG00000118495	ENSMUSG00000019817	chr9	74076005	74080918
GLEAN_21198	MAP3K7IP2	EE372912	ENSG00000055208	ENSMUSG00000015755	chr9	78933253	78972266
GLEAN_21194	KATNA1	BC111211	ENSG00000186625	ENSMUSG00000019794	chr9	79138645	79164774
GLEAN_13302	_NONE_	EE377064	_NONE_	_NONE_	chr9	81672086	81705697
GLEAN_18217	MTRF1L	NM_001046378	ENSG00000112031	ENSMUSG00000019774	chr9	82249744	82255636
GLEAN_10300	_NONE_	DV783860	_NONE_	_NONE_	chr9	82854965	82857794
GLEAN_08713	WDR22	DT809969	ENSG00000139990	ENSMUSG00000049106	chr10	75483575	75639971
GLEAN_00382	RPLP1	NM_001025340	ENSG00000137818	ENSMUSG00000007892	chr10	15728387	15730368
GLEAN_24970	GALK2	NM_001038170	ENSG00000156958	ENSMUSG00000027207	chr10	57590927	57732018
GLEAN_12776	GPHN	NM_001078006	ENSG00000171723	ENSMUSG00000047454	chr10	73069479	73400383
GLEAN_10769	_NONE_	DV894066	_NONE_	_NONE_	chr10	7009078	7225750
GLEAN_03279	DIS3L	NM_001078156	ENSG00000166938	ENSMUSG00000032396	chr10	11772779	11804733
GLEAN_03275	RPL4	NM_001014894	ENSG00000174444	ENSMUSG00000032399	chr10	11927148	11931680
GLEAN_03287	MAP2K5	DN522201	ENSG00000137764	ENSMUSG00000058444	chr10	12953741	13180506
GLEAN_25523	WDR23	NM_001014954	ENSG00000100897	ENSMUSG00000022214	chr10	20051548	20057751
GLEAN_15680	TOX4	NM_001075707	ENSG00000092203	ENSMUSG00000016831	chr10	21222665	21237281
GLEAN_24974	C15orf33	EE946439	ENSG00000166262	ENSMUSG00000027209	chr10	57391344	57590584
GLEAN_13483	OSBPL3	EE220038	ENSG00000070882	ENSMUSG00000029822	chr10	58132501	58225981
GLEAN_01552	C14orf100	NM_001080247	ENSG00000050130	ENSMUSG00000005078	chr10	66958383	66979709
GLEAN_04709	SYNE2	BC126522	ENSG00000054654	ENSMUSG00000063450	chr10	70780475	71050668
GLEAN_08714	ACTN1	NM_001035351	ENSG00000072110	ENSMUSG00000015143	chr10	75309544	75406787
GLEAN_20472	SMOC1	NM_001079771	ENSG00000198732	ENSMUSG00000021136	chr10	76189710	76333686
GLEAN_07017	_NONE_	EE915963	_NONE_	_NONE_	chr10	77067469	77112059
GLEAN_11366	CDO1	NM_001034465	ENSG00000129596	ENSMUSG00000033022	chr10	4624645	4635262
GLEAN_07685	HMGCR	NM_001105613	ENSG00000113161	ENSMUSG00000021670	chr10	5948464	5967663
GLEAN_20528	SPG21	NM_205772	ENSG00000090487	ENSMUSG00000032388	chr10	10405672	10421250
GLEAN_03280	_NONE_	BC119886	_NONE_	_NONE_	chr10	11846343	11892412
GLEAN_14907	_NONE_	NM_001103241	_NONE_	_NONE_	chr10	16493246	16498990
GLEAN_14910	ARIH1	NM_001081714	ENSG00000166233	ENSMUSG00000025234	chr10	16672635	16773631
GLEAN_18747	_NONE_	CR849173	_NONE_	_NONE_	chr10	18646394	18690870
GLEAN_10788	_NONE_	NM_001103241	_NONE_	_NONE_	chr10	18968084	18969293
GLEAN_10789	PKM2	BC102826	ENSG00000067225	ENSMUSG00000032294	chr10	18987634	19001966
GLEAN_25538	NPTN	NM_001076199	ENSG00000156642	ENSMUSG00000032336	chr10	19405383	19467957
GLEAN_25549	DHRS1	NM_001046294	ENSG00000157379	ENSMUSG00000002332	chr10	19901127	19909247
GLEAN_25531	GMPR2	NM_001038119	ENSG00000100938	ENSMUSG00000002326	chr10	19959246	19964831
GLEAN_25555	_NONE_	NM_001128504	_NONE_	_NONE_	chr10	19977517	19981082
GLEAN_25526	RNF31	NM_001101918	ENSG00000092098	ENSMUSG00000047098	chr10	20021912	20032934
GLEAN_25522	PCK2	BC102244	ENSG00000100889	ENSMUSG00000040618	chr10	20065849	20073831
GLEAN_25561	DHRS4	NM_174822	ENSG00000157326	ENSMUSG00000022210	chr10	20146575	20158334
GLEAN_15721	_NONE_	NM_001034395	_NONE_	_NONE_	chr10	21449930	21469831
GLEAN_22195	DUT	NM_001077873	ENSG00000128951	ENSMUSG00000027203	chr10	52204394	52215826
GLEAN_24971	_NONE_	DT722360	_NONE_	_NONE_	chr10	57536419	57536593
GLEAN_21883	SQRDL	NM_001040511	ENSG00000137767	ENSMUSG00000005803	chr10	60054994	60086552
GLEAN_21889	GATM	NM_001045878	ENSG00000171766	ENSMUSG00000027199	chr10	60342639	60357611
GLEAN_21890	SHF	BC134594	ENSG00000138606	ENSMUSG00000033256	chr10	60488563	60506892
GLEAN_25676	_NONE_	CF614208	_NONE_	_NONE_	chr10	61586604	61586904
GLEAN_25679	C14orf32	NM_001014963	ENSG00000168175	ENSMUSG00000021840	chr10	61771560	61784874
GLEAN_10755	BMP4	NM_001045877	ENSG00000125378	ENSMUSG00000021835	chr10	62684348	62686539
GLEAN_02687	ACTR10	NM_001034400	ENSG00000131966	ENSMUSG00000021076	chr10	65837743	65863844
GLEAN_02688	PSMA3	NM_001034235	ENSG00000100567	ENSMUSG00000060073	chr10	65873282	65898391
GLEAN_12536	PPM1A	NM_174429	ENSG00000100614	ENSMUSG00000021096	chr10	67678920	67689233
GLEAN_05799	_NONE_	NM_001033610	_NONE_	_NONE_	chr10	68789855	68791130
GLEAN_05803	HIF1A	NM_174339	ENSG00000100644	ENSMUSG00000021109	chr10	69283113	69326519
GLEAN_12773	ATP6V1D	NM_001075141	ENSG00000100554	ENSMUSG00000021114	chr10	73542576	73557677
GLEAN_12767	RDH11	DV887139	ENSG00000072042	ENSMUSG00000066441	chr10	73879972	73888297
GLEAN_08712	ERH	NM_001034336	ENSG00000100632	ENSMUSG00000021131	chr10	75766507	75778763
GLEAN_20471	SFRS5	NM_001098929	ENSG00000100650	ENSMUSG00000021134	chr10	76093069	76096687
GLEAN_20473	_NONE_	NM_001046568	_NONE_	_NONE_	chr10	76641452	76655115
GLEAN_07015	RPL12	CR553206	ENSG00000197958	ENSMUSG00000069682	chr10	77711023	77711521
GLEAN_18138	WDR21A	NM_001024520	ENSG00000119599	ENSMUSG00000021222	chr10	78862679	78878882
GLEAN_18139	RBM25	BC102106	ENSG00000119707	ENSMUSG00000010608	chr10	78967875	79006892
GLEAN_18129	_NONE_	CF768902	_NONE_	_NONE_	chr10	79479178	79479685
GLEAN_18152	ZADH1	NM_001075249	ENSG00000140043	ENSMUSG00000072946	chr10	79665788	79682322
GLEAN_18125	C14orf44	NM_001024491	ENSG00000156050	ENSMUSG00000021234	chr10	79728923	79741058
GLEAN_18154	COQ6	NM_001046093	ENSG00000119723	ENSMUSG00000021235	chr10	79741407	79755926
GLEAN_18123	ALDH6A1	NM_175811	ENSG00000119711	ENSMUSG00000021238	chr10	79837114	79854756
GLEAN_18120	NPC2	NM_173918	ENSG00000119655	ENSMUSG00000021242	chr10	80188913	80196696
GLEAN_03423	TMED10	NM_001040549	ENSG00000170348	ENSMUSG00000021248	chr10	80796544	80830636
GLEAN_23880	PSME4	BC133424	ENSG00000068878	ENSMUSG00000040850	chr11	35563408	35661589
GLEAN_13985	ANAPC1	EE333447	ENSG00000153107	ENSMUSG00000014355	chr11	2719956	2817308
GLEAN_13531	MRPL30	NM_001035443	ENSG00000185414	ENSMUSG00000026087	chr11	4712258	4720553
GLEAN_25458	_NONE_	DR712759	_NONE_	_NONE_	chr11	10344811	10435271
GLEAN_10584	DCTN1	NM_001098934	ENSG00000204843	ENSMUSG00000031865	chr11	10607949	10626433
GLEAN_02447	SPR	NM_001076003	ENSG00000116096	ENSMUSG00000033735	chr11	11266082	11273558
GLEAN_23887	C2orf30	DV776598	ENSG00000068912	ENSMUSG00000020311	chr11	35508524	35532344
GLEAN_16203	CCDC104	NM_001034453	ENSG00000163001	ENSMUSG00000020462	chr11	37355073	37384701
GLEAN_25289	REL	CK835452	ENSG00000162924	ENSMUSG00000020275	chr11	41281978	41319239
GLEAN_13528	UNC50	NM_001014921	ENSG00000115446	ENSMUSG00000026111	chr11	4282375	4289908
GLEAN_15790	RPL31	NM_001025341	ENSG00000071082	ENSMUSG00000073702	chr11	6299696	6304583
GLEAN_25460	AUP1	NM_001015555	ENSG00000115307	ENSMUSG00000068328	chr11	10461337	10464118
GLEAN_25466	IDBG_57447	BC119948	ENSG00000115275	ENSMUSG00000030036	chr11	10514435	10518307
GLEAN_02443	C2orf7	NM_001100338	ENSG00000135617	ENSMUSG00000030008	chr11	11603186	11606825
GLEAN_02452	CCT7	NM_001046171	ENSG00000135624	ENSMUSG00000030007	chr11	11608031	11625182
GLEAN_02440	TPRKB	BC102574	ENSG00000144034	ENSMUSG00000054226	chr11	11998600	12012725
GLEAN_02455	STAMBP	NM_001075971	ENSG00000124356	ENSMUSG00000006906	chr11	12065340	12086565
GLEAN_06440	FAM136A	NM_001046588	ENSG00000035141	ENSMUSG00000057497	chr11	14845639	14848739
GLEAN_06431	XDH	NM_173972	ENSG00000158125	ENSMUSG00000024066	chr11	14860421	14919891
GLEAN_06428	IDBG_43159	NM_001077916	ENSG00000162961	ENSMUSG00000024067	chr11	15358638	15370580
GLEAN_06442	SPAST	NM_001081591	ENSG00000021574	ENSMUSG00000024068	chr11	15389117	15442647
GLEAN_24386	_NONE_	DY137027	_NONE_	_NONE_	chr11	17689455	17691018
GLEAN_24388	_NONE_	_NONE_	_NONE_	_NONE_	chr11	17822087	17823053
GLEAN_19309	_NONE_	BC120080	_NONE_	_NONE_	chr11	34533490	34542038
GLEAN_23886	CHAC2	NM_001075528	ENSG00000143942	ENSMUSG00000020309	chr11	35479117	35487653
GLEAN_16194	_NONE_	NM_001075138	_NONE_	_NONE_	chr11	36865489	36900778
GLEAN_16201	RPS27A	NM_174778	ENSG00000143947	ENSMUSG00000020460	chr11	37113678	37115834
GLEAN_16187	EFEMP1	NM_001081717	ENSG00000115380	ENSMUSG00000020467	chr11	37629528	37697259
GLEAN_18374	Sep_10	NM_001046176	ENSG00000186522	ENSMUSG00000019917	chr11	43021088	43076694
GLEAN_00946	_NONE_	BG690418	_NONE_	_NONE_	chr11	45388831	45405025
GLEAN_00947	IDBG_123549	BC151500	ENSG00000211592	ENSMUSG00000076609	chr11	45444120	45454199
GLEAN_14367	IMMT	NM_001046015	ENSG00000132305	ENSMUSG00000052337	chr11	46817119	46859300
GLEAN_14364	PTCD3	NM_001046034	ENSG00000132300	ENSMUSG00000063884	chr11	46872138	46902755
GLEAN_14357	VAMP5	NM_001046476	ENSG00000168899	ENSMUSG00000073002	chr11	47551127	47559395
GLEAN_14355	MAT2A	NM_001101131	ENSG00000168906	ENSMUSG00000053907	chr11	47601165	47606124
GLEAN_14350	_NONE_	AW461980	_NONE_	_NONE_	chr11	48056981	48057263
GLEAN_02546	DNAJC3	NM_174756	ENSG00000102580	ENSMUSG00000022136	chr12	67084560	67149562
GLEAN_08334	WBP4	NM_001075251	ENSG00000120688	ENSMUSG00000022023	chr12	8639050	8661108
GLEAN_16804	FNDC3A	NM_001102240	ENSG00000102531	ENSMUSG00000033487	chr12	14975088	15354796
GLEAN_02551	_NONE_	BC102205	_NONE_	_NONE_	chr12	67650660	67857854
GLEAN_10044	PCCA	NM_001083509	ENSG00000175198	ENSMUSG00000041650	chr12	71346370	71656673
GLEAN_16816	COL4A2	DV921610	ENSG00000134871	ENSMUSG00000031503	chr12	75829141	76200637
GLEAN_08327	SUGT1	NM_001046203	ENSG00000165416	ENSMUSG00000022024	chr12	8463823	8504420
GLEAN_20850	_NONE_	DN527147	_NONE_	_NONE_	chr12	9438249	9474390
GLEAN_02966	KIAA1704	NM_001034580	ENSG00000133114	ENSMUSG00000022008	chr12	12115160	12143363
GLEAN_05234	ESD	NM_001076065	ENSG00000139684	ENSMUSG00000021996	chr12	13027651	13041199
GLEAN_05243	TPT1	NM_001014388	ENSG00000133112	ENSMUSG00000060126	chr12	14325676	14328201
GLEAN_16802	ITM2B	NM_001035093	ENSG00000136156	ENSMUSG00000022108	chr12	14564041	14588721
GLEAN_21694	CAB39L	BC149304	ENSG00000102547	ENSMUSG00000021981	chr12	17466092	17515374
GLEAN_23017	ALG5	NM_001045943	ENSG00000120697	ENSMUSG00000036632	chr12	22316621	22342603
GLEAN_04059	FBXL3	NM_001102246	ENSG00000005812	ENSMUSG00000022124	chr12	47974922	47988480
GLEAN_24785	_NONE_	EH170425	_NONE_	_NONE_	chr12	69421729	69428140
GLEAN_24784	_NONE_	NM_001037817	_NONE_	_NONE_	chr12	69429326	69461259
GLEAN_16818	ING1	NM_001077914	ENSG00000153487	ENSMUSG00000045969	chr12	75710121	75713256
GLEAN_16817	IDBG_235905	EH166573	ENSG00000213995	ENSMUSG00000031505	chr12	75741113	75753151
GLEAN_06985	PARD3	AM039956	ENSG00000148498	ENSMUSG00000025812	chr13	18346353	18924016
GLEAN_06958	NEBL	BC150007	ENSG00000078114	ENSMUSG00000053702	chr13	21987903	22101523
GLEAN_20590	SNRPB2	BC102328	ENSG00000125870	ENSMUSG00000008333	chr13	13105939	13117245
GLEAN_20597	C20orf23	EE366375	ENSG00000089177	ENSMUSG00000038844	chr13	13304362	13611689
GLEAN_13231	_NONE_	BC148031	_NONE_	_NONE_	chr13	22213036	22433653
GLEAN_02981	PHYH	NM_174142	ENSG00000107537	ENSMUSG00000026664	chr13	27374101	27394454
GLEAN_21463	WAC	DV796196	ENSG00000095787	ENSMUSG00000024283	chr13	36287515	36582024
GLEAN_09879	RRBP1	BC126828	ENSG00000125844	ENSMUSG00000027422	chr13	37872612	37897877
GLEAN_25134	RBBP9	NM_001083424	ENSG00000089050	ENSMUSG00000027428	chr13	39320576	39325452
GLEAN_02317	C20orf19	BC126681	ENSG00000088970	ENSMUSG00000074749	chr13	40731560	40825290
GLEAN_08000	ACSS1	NM_174746	ENSG00000154930	ENSMUSG00000027452	chr13	43077885	43139412
GLEAN_04812	PFKP	DV909637	ENSG00000067057	ENSMUSG00000021196	chr13	44159826	44212399
GLEAN_17547	PTPRA	BC105405	ENSG00000132670	ENSMUSG00000027303	chr13	52499510	52587274
GLEAN_10840	ATP5C1	NM_001075136	ENSG00000165629	ENSMUSG00000025781	chr13	15039798	15055317
GLEAN_10839	ITIH2	NM_001098016	ENSG00000151655	ENSMUSG00000037254	chr13	15085515	15118027
GLEAN_06972	RBM17	NM_001101083	ENSG00000134453	ENSMUSG00000037197	chr13	16827550	16840377
GLEAN_06966	YME1L1	NM_001101850	ENSG00000136758	ENSMUSG00000026775	chr13	17581016	17609419
GLEAN_06669	OPTN	NM_001034602	ENSG00000123240	ENSMUSG00000026672	chr13	26828811	26861041
GLEAN_17285	_NONE_	EE946595	_NONE_	_NONE_	chr13	27103211	27103790
GLEAN_02980	SEPHS1	NM_001075316	ENSG00000086475	ENSMUSG00000026662	chr13	27339057	27361329
GLEAN_14071	COMMD3	NM_001076999	ENSG00000148444	ENSMUSG00000051154	chr13	27573145	27576583
GLEAN_23901	MSRB2	EH209092	ENSG00000148450	ENSMUSG00000023094	chr13	27672691	27696147
GLEAN_20783	VIM	NM_173969	ENSG00000026025	ENSMUSG00000026728	chr13	31905252	31912734
GLEAN_05043	SVIL	NM_174190	ENSG00000197321	ENSMUSG00000024236	chr13	36056476	36138729
GLEAN_21462	RAB18	NM_001075499	ENSG00000099246	ENSMUSG00000073639	chr13	37228485	37255464
GLEAN_25138	SNX5	NM_001034464	ENSG00000089006	ENSMUSG00000027423	chr13	38984331	39008338
GLEAN_25143	POLR3F	NM_001038148	ENSG00000132664	ENSMUSG00000027427	chr13	39304503	39316477
GLEAN_25144	SEC23B	NM_001034626	ENSG00000101310	ENSMUSG00000027429	chr13	39334347	39362311
GLEAN_25133	_NONE_	CR553201	_NONE_	_NONE_	chr13	39449004	39449898
GLEAN_02265	NAT5	BC114772	ENSG00000173418	ENSMUSG00000002728	chr13	41783546	41788342
GLEAN_20945	GDI2	NM_001033762	ENSG00000057608	ENSMUSG00000021218	chr13	43532887	43560509
GLEAN_19257	_NONE_	_NONE_	_NONE_	_NONE_	chr13	44591127	44613400
GLEAN_19258	_NONE_	NM_181027	_NONE_	_NONE_	chr13	44618285	44627737
GLEAN_21784	KLF6	NM_001035271	ENSG00000067082	ENSMUSG00000000078	chr13	45345081	45348731
GLEAN_11780	PCNA	NM_001034494	ENSG00000132646	ENSMUSG00000027342	chr13	46302773	46307642
GLEAN_11781	C20orf30	NM_001014930	ENSG00000089063	ENSMUSG00000027341	chr13	46311779	46316797
GLEAN_11784	ZMYND11	NM_001045940	ENSG00000015171	ENSMUSG00000021156	chr13	46872380	46910212
GLEAN_17555	C20orf29	NM_001034811	ENSG00000125843	ENSMUSG00000068264	chr13	51739772	51741684
GLEAN_17561	C20orf27	NM_001046205	ENSG00000101220	ENSMUSG00000027327	chr13	51808621	51813816
GLEAN_17562	_NONE_	CF764321	_NONE_	_NONE_	chr13	51842966	51843425
GLEAN_17568	C20orf116	NM_001075498	ENSG00000198171	ENSMUSG00000068290	chr13	52364339	52374765
GLEAN_17575	IDH3B	AF090322	ENSG00000101365	ENSMUSG00000027406	chr13	52872324	52876894
GLEAN_17541	NOL5A	NM_001033622	ENSG00000101361	ENSMUSG00000027405	chr13	52877316	52882445
GLEAN_17576	SNRPB	NM_001034731	ENSG00000125835	ENSMUSG00000027404	chr13	53024969	53033798
GLEAN_08639	TPD52L2	NM_001034615	ENSG00000101150	ENSMUSG00000000827	chr13	54278601	54292935
GLEAN_08636	ZGPAT	NM_001024514	ENSG00000197114	ENSMUSG00000027582	chr13	54375064	54384148
GLEAN_08652	ARFRP1	NM_001037607	ENSG00000101246	ENSMUSG00000038671	chr13	54385341	54390045
GLEAN_08633	_NONE_	NM_001075294	_NONE_	_NONE_	chr13	54473703	54474920
GLEAN_08627	C20orf11	NM_001037587	ENSG00000101193	ENSMUSG00000027573	chr13	54816114	54818986
GLEAN_10244	SLMO2	NM_001035476	ENSG00000101166	ENSMUSG00000016257	chr13	56914689	56922563
GLEAN_10245	ATP5E	X16978	ENSG00000124172	ENSMUSG00000016252	chr13	56925082	56926939
GLEAN_10246	CTSZ	NM_001077835	ENSG00000101160	ENSMUSG00000016256	chr13	56948449	56957448
GLEAN_10241	TH1L	DV882502	ENSG00000101158	ENSMUSG00000016253	chr13	56958385	56968660
GLEAN_10240	GNAS2	NM_181021	ENSG00000087460	ENSMUSG00000027523	chr13	57032867	57045990
GLEAN_15012	FBXO32	NM_001046155	ENSG00000156804	ENSMUSG00000022358	chr14	14398637	14430325
GLEAN_02291	LYN	DQ125489	ENSG00000147507	ENSMUSG00000042228	chr14	22929015	22976668
GLEAN_13278	RAB2A	NM_001075354	_NONE_	_NONE_	chr14	25538874	25619907
GLEAN_12495	ASPH	NM_174757	ENSG00000198363	ENSMUSG00000028207	chr14	26039614	26179033
GLEAN_22878	YTHDF3	BC123629	ENSG00000185728	ENSMUSG00000047213	chr14	27782183	27812278
GLEAN_06042	ARMC1	NM_001015594	ENSG00000104442	ENSMUSG00000027599	chr14	30138501	30156069
GLEAN_17000	KIAA1429	BC148879	ENSG00000164944	ENSMUSG00000040720	chr14	69554874	69617990
GLEAN_12847	LRRCC1	BC114854	ENSG00000133739	ENSMUSG00000027550	chr14	77048361	77091926
GLEAN_13674	COL14A1	DV922739	ENSG00000187955	ENSMUSG00000022371	chr14	80384351	80600722
GLEAN_13670	SNTB1	DV816006	ENSG00000172164	ENSMUSG00000060429	chr14	80744385	80993776
GLEAN_20352	_NONE_	EE934024	_NONE_	_NONE_	chr14	7307960	7330831
GLEAN_20354	NDRG1	NM_001035009	ENSG00000104419	ENSMUSG00000005125	chr14	7532084	7574504
GLEAN_15296	PHF20L1	NM_001082432	ENSG00000129292	ENSMUSG00000072501	chr14	8130639	8206170
GLEAN_15016	DERL1	NM_205789	ENSG00000136986	ENSMUSG00000022365	chr14	14847687	14870716
GLEAN_15002	ZHX2	EE344563	ENSG00000178764	ENSMUSG00000071757	chr14	14923501	14926018
GLEAN_00077	NDUFB9	NM_175783	ENSG00000147684	ENSMUSG00000022354	chr14	18685174	18692241
GLEAN_00091	TATDN1	NM_001075402	ENSG00000147687	ENSMUSG00000050891	chr14	18692361	18723731
GLEAN_00076	RNF139	DN278518	ENSG00000170881	ENSMUSG00000037075	chr14	18724669	18726484
GLEAN_06241	RB1CC1	NM_001114155	ENSG00000023287	ENSMUSG00000025907	chr14	19939791	19967745
GLEAN_06236	LYPLA1	NM_001034688	ENSG00000120992	ENSMUSG00000025903	chr14	20501762	20518026
GLEAN_16910	_NONE_	NM_174267	_NONE_	_NONE_	chr14	21009207	21009801
GLEAN_16901	_NONE_	EE233651	_NONE_	_NONE_	chr14	21810008	21811704
GLEAN_02299	RPS20	NM_001034438	ENSG00000008988	ENSMUSG00000028234	chr14	22893061	22894193
GLEAN_02300	TMEM68	NM_001076009	ENSG00000167904	ENSMUSG00000028232	chr14	23143728	23168527
GLEAN_13277	SDCBP	NM_001075483	ENSG00000137575	ENSMUSG00000028249	chr14	24089863	24107526
GLEAN_12494	_NONE_	NM_174757	_NONE_	_NONE_	chr14	25991533	26030896
GLEAN_06040	_NONE_	NM_174813	_NONE_	_NONE_	chr14	30281096	30298499
GLEAN_06035	COPS5	DV791405	ENSG00000121022	ENSMUSG00000025917	chr14	31272368	31291098
GLEAN_03090	_NONE_	AV591430	_NONE_	_NONE_	chr14	66345996	66346467
GLEAN_03091	_NONE_	EV667785	_NONE_	_NONE_	chr14	66394871	66395345
GLEAN_16992	RBM35A	EE356176	ENSG00000104413	ENSMUSG00000040728	chr14	69410021	69457551
GLEAN_12850	_NONE_	NM_001110068	_NONE_	_NONE_	chr14	77000510	77003205
GLEAN_20216	PLEKHA7	EE364175	ENSG00000166689	ENSMUSG00000045659	chr15	29418456	29647122
GLEAN_03874	RRAS2	NM_001099010	ENSG00000133818	ENSMUSG00000055723	chr15	31656090	31732198
GLEAN_19666	_NONE_	NM_001099144	_NONE_	_NONE_	chr15	34115950	34238614
GLEAN_19667	_NONE_	DT721452	_NONE_	_NONE_	chr15	34125083	34556967
GLEAN_19664	MICAL2	CB532607	ENSG00000133816	ENSMUSG00000038244	chr15	34340722	34456766
GLEAN_19663	USP47	BC149781	ENSG00000170242	ENSMUSG00000059263	chr15	34647367	34751121
GLEAN_19653	IDBG_31466	NM_001080297	ENSG00000133789	ENSMUSG00000031015	chr15	36910336	36985586
GLEAN_08293	_NONE_	NM_001099144	_NONE_	_NONE_	chr15	37848519	37896881
GLEAN_16639	LMO1	NM_001075895	ENSG00000166407	ENSMUSG00000036111	chr15	42330681	42367274
GLEAN_24212	PPFIBP2	EE366468	ENSG00000166387	ENSMUSG00000036528	chr15	42647768	42764751
GLEAN_20200	HSPA8	NM_174345	ENSG00000109971	ENSMUSG00000015656	chr15	27568299	27571706
GLEAN_20215	RPS13	NM_001025342	ENSG00000110700	ENSMUSG00000066362	chr15	29378877	29381533
GLEAN_03872	PSMA1	NM_001035310	ENSG00000129084	ENSMUSG00000030751	chr15	31873868	31886391
GLEAN_19671	EIF4G2	NM_001099859	ENSG00000110321	ENSMUSG00000005610	chr15	35801176	35866474
GLEAN_19647	C11orf17	NM_001034203	ENSG00000166452	ENSMUSG00000031023	chr15	37660428	37667401
GLEAN_02851	TAF10	NM_001098968	ENSG00000166337	ENSMUSG00000043866	chr15	38056255	38057563
GLEAN_02850	ILK	NM_001034693	ENSG00000166333	ENSMUSG00000030890	chr15	38057874	38064484
GLEAN_02853	ARFIP2	NM_001034477	ENSG00000132254	ENSMUSG00000030881	chr15	38171201	38174779
GLEAN_02856	APBB1	NM_001075186	ENSG00000166313	ENSMUSG00000037032	chr15	38234885	38250085
GLEAN_02847	SMPD1	NM_001075187	ENSG00000166311	ENSMUSG00000037049	chr15	38250987	38254966
GLEAN_02866	_NONE_	NM_001098161	_NONE_	_NONE_	chr15	38851942	38852293
GLEAN_10925	DEPDC7	DV783363	ENSG00000121690	ENSMUSG00000027173	chr15	40983079	41005872
GLEAN_10923	_NONE_	DN536186	_NONE_	_NONE_	chr15	41061283	41101833
GLEAN_10921	EIF3M	NM_001035312	ENSG00000149100	ENSMUSG00000027170	chr15	41342348	41359627
GLEAN_23352	FMOD	NM_174058	ENSG00000122176	ENSMUSG00000041559	chr16	3796300	3802117
GLEAN_14039	FH	NM_001075803	ENSG00000091483	ENSMUSG00000026526	chr16	31972657	31999527
GLEAN_16121	C1orf9	DT832074	ENSG00000094975	ENSMUSG00000040297	chr16	38103452	38228100
GLEAN_03662	SDR1	NM_174180	ENSG00000162496	ENSMUSG00000066026	chr16	38904956	38953391
GLEAN_25657	PIGR	NM_174143	ENSG00000162896	ENSMUSG00000026417	chr16	181844	191157
GLEAN_01288	ETNK2	CK970670	ENSG00000143845	ENSMUSG00000070644	chr16	1206651	1224617
GLEAN_04601	NUCKS1	NM_001045920	ENSG00000069275	ENSMUSG00000026434	chr16	2568288	2594563
GLEAN_04592	MFSD4	CK978298	ENSG00000174514	ENSMUSG00000059149	chr16	2703040	2729725
GLEAN_04591	PCTK3	NM_001083473	ENSG00000117266	ENSMUSG00000026437	chr16	2789809	2804524
GLEAN_10451	_NONE_	M26110	_NONE_	_NONE_	chr16	4395626	4397289
GLEAN_16409	_NONE_	NM_001075596	_NONE_	_NONE_	chr16	8771508	8774119
GLEAN_15233	KCTD3	DV890551	ENSG00000136636	ENSMUSG00000026608	chr16	15246593	15315765
GLEAN_03649	_NONE_	BC118112	_NONE_	_NONE_	chr16	33586188	33614335
GLEAN_10104	_NONE_	BC118112	_NONE_	_NONE_	chr16	34298555	34318816
GLEAN_17086	DPT	NM_001045903	ENSG00000143196	ENSMUSG00000026574	chr16	34625636	34660990
GLEAN_01530	XRCC5	NM_001102141	ENSG00000079246	ENSMUSG00000026187	chr16	34877921	34901747
GLEAN_01528	ATIC	NM_001075254	ENSG00000138363	ENSMUSG00000026192	chr16	35684128	35705441
GLEAN_16117	MYOC	NM_174118	ENSG00000034971	ENSMUSG00000026697	chr16	37176572	37190030
GLEAN_16118	KIAA0859	NM_001099085	ENSG00000010165	ENSMUSG00000026694	chr16	37264689	37280486
GLEAN_16115	PIGC	NM_001034383	ENSG00000135845	ENSMUSG00000026698	chr16	38005402	38006296
GLEAN_03655	MFN2	BC148925	ENSG00000116688	ENSMUSG00000029020	chr16	39490305	39509468
GLEAN_03666	MTHFR	NM_001011685	ENSG00000177000	ENSMUSG00000029009	chr16	39679990	39691262
GLEAN_03652	_NONE_	DN511868	_NONE_	_NONE_	chr16	39692462	39713470
GLEAN_15083	SRM	DV888746	ENSG00000116649	ENSMUSG00000006442	chr16	40386111	40389797
GLEAN_12986	PARK7	NM_001015572	ENSG00000116288	ENSMUSG00000028964	chr16	41160234	41175779
GLEAN_12979	ERRFI1	NM_001077930	ENSG00000116285	ENSMUSG00000028967	chr16	41211150	41213501
GLEAN_23108	LZIC	BC103024	ENSG00000162441	ENSMUSG00000028990	chr16	41602006	41606689
GLEAN_17293	PGD	BC102178	ENSG00000142657	ENSMUSG00000028961	chr16	41887790	41902020
GLEAN_05939	SLC25A33	NM_001076002	ENSG00000171612	ENSMUSG00000028982	chr16	42241296	42270950
GLEAN_05935	_NONE_	NM_173898	_NONE_	_NONE_	chr16	42788848	42813247
GLEAN_05945	ENO1	NM_174049	ENSG00000074800	ENSMUSG00000059040	chr16	42903615	42914593
GLEAN_01514	ICMT	EV624092	ENSG00000116237	ENSMUSG00000039662	chr16	45551388	45558517
GLEAN_01510	C1orf188	NM_001078057	ENSG00000158286	ENSMUSG00000058498	chr16	45560950	45576221
GLEAN_01515	RPL22	BC102871	ENSG00000116251	ENSMUSG00000028936	chr16	45584317	45591961
GLEAN_21815	FAM79A	NM_001076418	ENSG00000158109	ENSMUSG00000029030	chr16	46460023	46462552
GLEAN_15517	LTBP4	EW680586	ENSG00000090006	ENSMUSG00000040488	chr18	47164523	47186243
GLEAN_16078	PEPD	NM_001080318	ENSG00000124299	ENSMUSG00000063931	chr18	40079148	40197528
GLEAN_20151	SPINT2	NM_001045971	ENSG00000167642	ENSMUSG00000074227	chr18	43121591	43151032
GLEAN_06635	GPI	NM_001040471	ENSG00000105220	ENSMUSG00000036427	chr18	44948369	44976141
GLEAN_18740	SUPT5H	NM_001083439	ENSG00000196235	ENSMUSG00000003435	chr18	46789846	46815319
GLEAN_15522	EGLN2	NM_001102193	ENSG00000171570	ENSMUSG00000058709	chr18	47311236	47318356
GLEAN_15530	BCKDHA	NM_174506	ENSG00000142046	ENSMUSG00000060376	chr18	47839082	47858053
GLEAN_17784	TMCO7	DV789892	ENSG00000103047	ENSMUSG00000041949	chr18	33305332	33413623
GLEAN_17786	_NONE_	DV893454	_NONE_	_NONE_	chr18	33444545	33489197
GLEAN_17790	VPS4A	NM_001046615	ENSG00000132612	ENSMUSG00000031913	chr18	33642452	33652293
GLEAN_17697	COG8	NM_001077067	ENSG00000213380	ENSMUSG00000031916	chr18	33658357	33665056
GLEAN_20276	NOB1	NM_183083	ENSG00000141101	ENSMUSG00000003848	chr18	33999946	34009201
GLEAN_23082	DHODH	NM_001015650	ENSG00000102967	ENSMUSG00000031730	chr18	35711933	35724402
GLEAN_23081	KIAA0174	NM_001034335	ENSG00000182149	ENSMUSG00000031729	chr18	35807777	35821779
GLEAN_23089	AP1G1	BC153861	ENSG00000166747	ENSMUSG00000031731	chr18	35933886	35988949
GLEAN_18231	C19orf2	NM_001035305	ENSG00000105176	ENSMUSG00000030421	chr18	37546361	37607653
GLEAN_19616	POP4	NM_001113282	ENSG00000105171	ENSMUSG00000030423	chr18	39748450	39757309
GLEAN_16079	_NONE_	NM_176784	_NONE_	_NONE_	chr18	40287418	40301660
GLEAN_24170	_NONE_	NM_001102532	_NONE_	_NONE_	chr18	40763393	40790559
GLEAN_04319	C19orf40	NM_001046062	ENSG00000131944	ENSMUSG00000030493	chr18	41146666	41149530
GLEAN_20120	PSENEN	NM_001008669	ENSG00000205155	ENSMUSG00000036835	chr18	41465486	41466395
GLEAN_20127	_NONE_	NM_001110442	_NONE_	_NONE_	chr18	41674688	41675045
GLEAN_20130	TBCB	NM_001014939	ENSG00000105254	ENSMUSG00000006095	chr18	41781399	41789578
GLEAN_20131	CAPNS1	NM_174261	ENSG00000126247	ENSMUSG00000001794	chr18	41805927	41811480
GLEAN_20146	_NONE_	NM_001076914	_NONE_	_NONE_	chr18	42420591	42428740
GLEAN_20155	_NONE_	NM_001035111	_NONE_	_NONE_	chr18	43232491	43238166
GLEAN_20159	_NONE_	NM_001035111	_NONE_	_NONE_	chr18	43368242	43373919
GLEAN_20161	EIF3K	NM_001034489	ENSG00000178982	ENSMUSG00000053565	chr18	43474243	43487027
GLEAN_06633	LSM14A	NM_001034654	ENSG00000105216	ENSMUSG00000066568	chr18	44766329	44818758
GLEAN_17661	_NONE_	DV775113	_NONE_	_NONE_	chr18	45482425	45482767
GLEAN_17667	GRAMD1A	BT025427	ENSG00000089351	ENSMUSG00000001248	chr18	45505459	45532170
GLEAN_17669	HPN	NM_001080241	ENSG00000105707	ENSMUSG00000001249	chr18	45548127	45567042
GLEAN_17685	TMEM147	NM_001034624	ENSG00000105677	ENSMUSG00000006315	chr18	45969150	45970856
GLEAN_22908	LGALS4	NM_001034768	ENSG00000171747	ENSMUSG00000053964	chr18	46169383	46176173
GLEAN_22907	ECH1	BC102084	ENSG00000104823	ENSMUSG00000053898	chr18	46177696	46186643
GLEAN_22904	SIRT2	NM_001113531	ENSG00000068903	ENSMUSG00000015149	chr18	46322128	46341505
GLEAN_22902	SARS2	NM_174457	ENSG00000104835	ENSMUSG00000070699	chr18	46357722	46366419
GLEAN_18745	IDBG_40486	NM_001033624	ENSG00000187928	ENSMUSG00000037563	chr18	46822984	46825330
GLEAN_18746	PAF1	NM_001046293	ENSG00000006712	ENSMUSG00000003437	chr18	46856543	46860676
GLEAN_00397	GMFG	NM_001024537	ENSG00000130755	ENSMUSG00000060791	chr18	46879481	46884249
GLEAN_15519	SNRPA	NM_001046039	ENSG00000077312	ENSMUSG00000061479	chr18	47284799	47294869
GLEAN_15537	PAFAH1B3	NM_174665	ENSG00000079462	ENSMUSG00000005447	chr18	48344492	48346821
GLEAN_10682	RPS19	NM_001037467	ENSG00000105372	ENSMUSG00000072528	chr18	48567280	48574265
GLEAN_10674	ETHE1	NM_001034344	ENSG00000105755	ENSMUSG00000064254	chr18	48929665	48947030
GLEAN_10667	_NONE_	NM_001046559	_NONE_	_NONE_	chr18	49154715	49197896
GLEAN_10700	_NONE_	NM_001076213	_NONE_	_NONE_	chr18	49301665	49325623
GLEAN_10660	_NONE_	NM_001075644	_NONE_	_NONE_	chr18	49558747	49577774
GLEAN_21309	JUP	NM_001004024	ENSG00000173801	ENSMUSG00000001552	chr19	41671083	41684099
GLEAN_12862	VAT1	BC148900	ENSG00000108828	ENSMUSG00000034993	chr19	44563612	44568907
GLEAN_06598	_NONE_	EE226156	_NONE_	_NONE_	chr19	46299515	46444597
GLEAN_06579	PECAM1	NM_174571	ENSG00000198802	ENSMUSG00000020717	chr19	47933139	47994456
GLEAN_15025	_NONE_	NM_001102326	_NONE_	_NONE_	chr19	50068000	50069996
GLEAN_25985	GAA	NM_173913	ENSG00000171298	ENSMUSG00000025579	chr19	51639359	51651659
GLEAN_08439	GRB2	NM_001034630	ENSG00000177885	ENSMUSG00000059923	chr19	54288964	54411215
GLEAN_14692	_NONE_	FE012119	_NONE_	_NONE_	chr19	55300326	55371338
GLEAN_26827	RPL19	NM_001040516	ENSG00000108298	ENSMUSG00000017404	chr19	39289631	39292911
GLEAN_26799	FBXL20	NM_001035096	ENSG00000108306	ENSMUSG00000020883	chr19	39339298	39437302
GLEAN_26832	STARD3	CR453537	ENSG00000131748	ENSMUSG00000018167	chr19	39622510	39633685
GLEAN_26833	TCAP	NM_001014915	ENSG00000173991	ENSMUSG00000007877	chr19	39635918	39636647
GLEAN_09581	PSMD3	NM_001045900	ENSG00000108344	ENSMUSG00000017221	chr19	40942926	40955613
GLEAN_09645	ORMDL3	NM_001076367	ENSG00000172057	ENSMUSG00000038150	chr19	41006995	41008565
GLEAN_21317	KRT15	BC118284	ENSG00000171346	ENSMUSG00000054146	chr19	41429367	41433810
GLEAN_21316	KRT19	NM_001015600	ENSG00000171345	ENSMUSG00000020911	chr19	41439298	41442943
GLEAN_21312	KRT17	NM_001105322	ENSG00000186831	ENSMUSG00000035557	chr19	41543421	41548725
GLEAN_21328	EIF1	NM_001014884	ENSG00000173812	ENSMUSG00000035530	chr19	41616041	41617662
GLEAN_21307	NT5C3L	NM_001075515	ENSG00000141698	ENSMUSG00000017176	chr19	41723713	41731143
GLEAN_21333	CNP	NM_180993	ENSG00000173786	ENSMUSG00000006782	chr19	41838781	41844878
GLEAN_03776	HDAC5	BC111337	ENSG00000108840	ENSMUSG00000008855	chr19	42468086	42499194
GLEAN_03793	TMUB2	NM_001046534	ENSG00000168591	ENSMUSG00000034757	chr19	42561663	42562714
GLEAN_03772	SLC25A39	NM_001075415	ENSG00000013306	ENSMUSG00000018677	chr19	42681611	42684750
GLEAN_03795	GRN	NM_001077014	ENSG00000030582	ENSMUSG00000034708	chr19	42703952	42710687
GLEAN_03769	GPATCH8	DT816894	ENSG00000186566	ENSMUSG00000034621	chr19	42746618	42839397
GLEAN_03766	EFTUD2	NM_001083396	ENSG00000108883	ENSMUSG00000020929	chr19	43141221	43174339
GLEAN_03803	NMT1	NM_177504	ENSG00000136448	ENSMUSG00000020936	chr19	43319514	43349757
GLEAN_03805	HEXIM1	NM_001076181	ENSG00000186834	ENSMUSG00000048878	chr19	43388687	43389650
GLEAN_17381	RAB5C	NM_001034743	_NONE_	_NONE_	chr19	43654733	43658919
GLEAN_17378	GHDC	NM_001075703	ENSG00000167925	ENSMUSG00000017747	chr19	43702586	43705886
GLEAN_17389	MLX	NM_001035061	ENSG00000108788	ENSMUSG00000017801	chr19	44041903	44047902
GLEAN_17373	_NONE_	DV885784	_NONE_	_NONE_	chr19	44056068	44073809
GLEAN_17372	PLEKHH3	DT807686	ENSG00000068137	ENSMUSG00000035172	chr19	44123810	44131996
GLEAN_06539	RAMP2	NM_001098860	ENSG00000131477	ENSMUSG00000001240	chr19	44217654	44219196
GLEAN_06540	VPS25	NM_001015657	ENSG00000131475	ENSMUSG00000078656	chr19	44222964	44227170
GLEAN_06535	BECN1	NM_001033627	ENSG00000126581	ENSMUSG00000035086	chr19	44255327	44264980
GLEAN_12864	AARSD1	NM_001038073	ENSG00000108825	ENSMUSG00000075528	chr19	44511542	44520583
GLEAN_12863	_NONE_	BC122671	_NONE_	_NONE_	chr19	44524347	44529255
GLEAN_12873	IFI35	NM_001075462	ENSG00000068079	ENSMUSG00000010358	chr19	44548399	44561882
GLEAN_06607	MAP3K3	DV806497	ENSG00000198909	ENSMUSG00000020700	chr19	47328704	47382758
GLEAN_06589	CCDC47	NM_001035428	ENSG00000108588	ENSMUSG00000078622	chr19	47424859	47437033
GLEAN_06609	PSMC5	NM_174441	ENSG00000087191	ENSMUSG00000020708	chr19	47489206	47493702
GLEAN_06587	SMARCD2	DV921240	ENSG00000108604	ENSMUSG00000078619	chr19	47494693	47503088
GLEAN_06582	_NONE_	EF408738	_NONE_	_NONE_	chr19	47617581	47650141
GLEAN_06580	TEX2	NM_001101970	ENSG00000136478	ENSMUSG00000040548	chr19	47766584	47837106
GLEAN_06577	DDX5	BC103318	ENSG00000108654	ENSMUSG00000020719	chr19	48086802	48092756
GLEAN_03566	IDBG_73747	NM_001076399	ENSG00000141560	ENSMUSG00000039253	chr19	49536679	49543959
GLEAN_03574	WDR45L	NM_001075247	ENSG00000141580	ENSMUSG00000025173	chr19	49592927	49615684
GLEAN_03576	_NONE_	NM_001078087	_NONE_	_NONE_	chr19	49746233	49749944
GLEAN_15028	FASN	NM_001012669	ENSG00000169710	ENSMUSG00000025153	chr19	50207400	50329832
GLEAN_15029	DUS1L	NM_001078084	ENSG00000169718	ENSMUSG00000025155	chr19	50430377	50434597
GLEAN_15023	GPS1	NM_001102094	ENSG00000169727	ENSMUSG00000025156	chr19	50435451	50439316
GLEAN_15032	_NONE_	NM_001075891	_NONE_	_NONE_	chr19	50481151	50482938
GLEAN_11185	_NONE_	NM_001075891	_NONE_	_NONE_	chr19	50503769	50505537
GLEAN_11180	_NONE_	NM_001113724	_NONE_	_NONE_	chr19	50624899	50629479
GLEAN_11193	THOC4	NM_001035417	ENSG00000183684	ENSMUSG00000025134	chr19	50630266	50633745
GLEAN_11195	P4HB	NM_174135	ENSG00000185624	ENSMUSG00000025130	chr19	50664370	50673470
GLEAN_11178	SLC25A10	DV892210	ENSG00000183048	ENSMUSG00000025792	chr19	50743363	50749077
GLEAN_11204	ACTG	NM_001033618	_NONE_	_NONE_	chr19	50894222	50895825
GLEAN_11168	CHMP6	NM_001075457	ENSG00000176108	ENSMUSG00000025371	chr19	51303486	51309899
GLEAN_25996	LGALS3BP	NM_001046316	ENSG00000108679	ENSMUSG00000033880	chr19	52606719	52613849
GLEAN_25998	USP36	EH168995	ENSG00000055483	ENSMUSG00000033909	chr19	52718868	52742812
GLEAN_26002	_NONE_	EE333123	_NONE_	_NONE_	chr19	53139486	53144996
GLEAN_08438	CASKIN2	DV921829	ENSG00000177303	ENSMUSG00000034471	chr19	54495781	54507361
GLEAN_08441	TSEN54	BC109982	ENSG00000182173	ENSMUSG00000020781	chr19	54510242	54516299
GLEAN_08446	SAP30BP	NM_001075627	ENSG00000161526	ENSMUSG00000020755	chr19	54622619	54656238
GLEAN_08435	_NONE_	BT025472	_NONE_	_NONE_	chr19	54716008	54716634
GLEAN_08430	MRPL38	NM_001035489	ENSG00000204316	ENSMUSG00000020775	chr19	54815246	54819560
GLEAN_08425	SRP68	BC150016	ENSG00000167881	ENSMUSG00000020780	chr19	54925008	54949136
GLEAN_08453	FAM100B	CK972235	ENSG00000185262	ENSMUSG00000050628	chr19	55092670	55097804
GLEAN_08420	_NONE_	NM_001076857	_NONE_	_NONE_	chr19	55129418	55154413
GLEAN_16797	PSCD1	EE372051	ENSG00000108669	ENSMUSG00000017132	chr19	55676965	55702585
GLEAN_03362	SFRS2	NM_001034318	ENSG00000161547	ENSMUSG00000034120	chr19	55833654	55834550
GLEAN_03360	IDBG_70048	EH163925	ENSG00000181038	ENSMUSG00000020815	chr19	55837083	55837698
GLEAN_03364	_NONE_	EE944861	_NONE_	_NONE_	chr19	55855583	55885911
GLEAN_03366	ST6GALNAC2	NM_001075533	ENSG00000070731	ENSMUSG00000057286	chr19	55970288	55988326
GLEAN_24265	_NONE_	BC102850	_NONE_	_NONE_	chr20	30401678	30417698
GLEAN_02702	ERBB2IP	EV634214	ENSG00000112851	ENSMUSG00000021709	chr20	14099877	14174134
GLEAN_09489	IPO11	EH206112	ENSG00000086200	ENSMUSG00000042590	chr20	18986000	19166147
GLEAN_13503	_NONE_	NM_001101163	_NONE_	_NONE_	chr20	31839064	31857465
GLEAN_25425	GOLPH3	NM_001075948	ENSG00000113384	ENSMUSG00000022200	chr20	40498539	40548693
GLEAN_07443	_NONE_	NM_001078058	_NONE_	_NONE_	chr20	59344543	59409502
GLEAN_20961	PLK2	DV895606	ENSG00000145632	ENSMUSG00000021701	chr20	17378884	17384163
GLEAN_10415	PPAP2A	NM_001080329	ENSG00000067113	ENSMUSG00000021759	chr20	24908707	25011206
GLEAN_13504	_NONE_	BC102850	_NONE_	_NONE_	chr20	31775450	31793466
GLEAN_13500	PAIP1	NM_001104971	ENSG00000172239	ENSMUSG00000025451	chr20	31983309	32010218
GLEAN_00641	BXDC2	NM_001034529	ENSG00000113460	ENSMUSG00000022247	chr20	38428732	38437400
GLEAN_11074	TARS	NM_001034370	ENSG00000113407	ENSMUSG00000022241	chr20	39495594	39518409
GLEAN_04066	_NONE_	CK942131	_NONE_	_NONE_	chr20	41868860	41869247
GLEAN_05322	FLJ20152	NM_001015672	ENSG00000154153	ENSMUSG00000022270	chr20	51707444	51757304
GLEAN_01495	MED10	NM_001034756	ENSG00000133398	ENSMUSG00000021598	chr20	62578126	62585744
GLEAN_09276	_NONE_	DV836385	_NONE_	_NONE_	chr21	5226495	5340366
GLEAN_22642	FANCI	DT895109	ENSG00000140525	ENSMUSG00000039187	chr21	20932281	20992382
GLEAN_00191	SLC25A21	NM_001015587	ENSG00000183032	ENSMUSG00000035472	chr21	43623881	44156349
GLEAN_22618	SEC11A	NM_174465	ENSG00000140612	ENSMUSG00000025724	chr21	22512956	22545460
GLEAN_22611	HOMER2	NM_001075467	ENSG00000103942	ENSMUSG00000025813	chr21	23297658	23387734
GLEAN_06315	EFTUD1	CR849754	ENSG00000140598	ENSMUSG00000038563	chr21	24942091	25051903
GLEAN_26758	IDBG_24254	NM_001035487	ENSG00000173517	ENSMUSG00000074305	chr21	30580634	30710109
GLEAN_08985	CTAGE5	NM_001075599	ENSG00000150527	ENSMUSG00000021000	chr21	45726389	45807666
GLEAN_25582	PDIA3	NM_174333	ENSG00000167004	ENSMUSG00000027248	chr21	49018809	49040600
GLEAN_04131	SMEK1	AF309645	ENSG00000100796	ENSMUSG00000041846	chr21	49918825	49952272
GLEAN_09274	SNRPA1	NM_001098948	ENSG00000131876	ENSMUSG00000030512	chr21	4284757	4297417
GLEAN_17420	_NONE_	DV922514	_NONE_	_NONE_	chr21	20020545	20047922
GLEAN_17418	MFGE8	NM_176610	ENSG00000140545	ENSMUSG00000030605	chr21	20196622	20210991
GLEAN_22641	POLG	BC149810	ENSG00000140521	ENSMUSG00000039176	chr21	20992667	21008931
GLEAN_22634	AP3S2	NM_001075376	ENSG00000157823	ENSMUSG00000063801	chr21	21453107	21492716
GLEAN_22647	SEMA4B	CR849489	ENSG00000185033	ENSMUSG00000030539	chr21	21778215	21804823
GLEAN_22650	NGRN	NM_001045992	ENSG00000182768	ENSMUSG00000047084	chr21	21823694	21829257
GLEAN_22652	PRC1	NM_001076543	ENSG00000198901	ENSMUSG00000038943	chr21	21864170	21886089
GLEAN_22629	UNC45A	NM_001099072	ENSG00000140553	ENSMUSG00000030533	chr21	21902704	21916996
GLEAN_22627	FES	NM_001032300	ENSG00000182511	ENSMUSG00000053158	chr21	21956156	21967060
GLEAN_22616	IDBG_26450	NM_001099210	ENSG00000184779	ENSMUSG00000061787	chr21	23022044	23025408
GLEAN_19061	MRPS11	NM_001035078	ENSG00000181991	ENSMUSG00000030611	chr21	24098029	24108606
GLEAN_06321	MORF4	NM_001035448	ENSG00000185787	ENSMUSG00000062270	chr21	26122639	26139747
GLEAN_15126	_NONE_	CK947106	_NONE_	_NONE_	chr21	26739924	26740113
GLEAN_00632	MESDC2	NM_001034469	ENSG00000117899	ENSMUSG00000038503	chr21	27153372	27160813
GLEAN_00621	ZFAND6	NM_001034460	ENSG00000086666	ENSMUSG00000030629	chr21	27940862	27949473
GLEAN_09347	HMG20A	NM_001075637	ENSG00000140382	ENSMUSG00000032329	chr21	31345629	31369543
GLEAN_09343	SH3PX3	EE925721	ENSG00000173548	ENSMUSG00000032733	chr21	31865584	31873818
GLEAN_09350	SNUPN	NM_001038546	ENSG00000169371	ENSMUSG00000055334	chr21	31919978	31936518
GLEAN_09341	COMMD4	NM_001040597	ENSG00000140365	ENSMUSG00000032299	chr21	32131667	32136875
GLEAN_09358	SCAMP2	NM_001102170	ENSG00000140497	ENSMUSG00000040188	chr21	32538347	32562314
GLEAN_09334	CSK	NM_001075397	ENSG00000103653	ENSMUSG00000032312	chr21	32598162	32602295
GLEAN_09362	UBL7	NM_001015573	ENSG00000138629	ENSMUSG00000055720	chr21	32930892	32942738
GLEAN_25092	_NONE_	NM_001105509	_NONE_	_NONE_	chr21	33522717	33524675
GLEAN_25074	_NONE_	CR852127	_NONE_	_NONE_	chr21	33562626	33563355
GLEAN_13265	_NONE_	EE348695	_NONE_	_NONE_	chr21	35932860	35957272
GLEAN_13270	HECTD1	EE340047	ENSG00000092148	ENSMUSG00000035247	chr21	35959103	36015943
GLEAN_00196	NFKBIA	NM_001045868	ENSG00000100906	ENSMUSG00000021025	chr21	42337688	42340456
GLEAN_07969	CLEC14A	NM_001077890	ENSG00000176435	ENSMUSG00000045930	chr21	44993720	44995193
GLEAN_25590	MFAP1	NM_001034397	ENSG00000140259	ENSMUSG00000048222	chr21	48976552	48987314
GLEAN_25591	SERINC4	DN518939	ENSG00000184716	ENSMUSG00000046110	chr21	48990921	48995587
GLEAN_25583	_NONE_	BC102682	_NONE_	_NONE_	chr21	48996822	48998237
GLEAN_25575	PRPF39	NM_001109789	ENSG00000185246	ENSMUSG00000035597	chr21	49568071	49588681
GLEAN_04128	FBLN5	NM_001014946	ENSG00000140092	ENSMUSG00000021186	chr21	50278650	50324356
GLEAN_23744	SERPINA11	NM_001099083	ENSG00000186910	ENSMUSG00000063232	chr21	52517561	52527401
GLEAN_23745	PI	NM_173882	_NONE_	_NONE_	chr21	52595993	52599908
GLEAN_21266	CLMN	CK833687	ENSG00000165959	ENSMUSG00000021097	chr21	54937362	54977600
GLEAN_16319	SETD3	BT026180	ENSG00000183576	ENSMUSG00000056770	chr21	58234366	58295185
GLEAN_02986	WARS	NM_174218	ENSG00000140105	ENSMUSG00000021266	chr21	58945525	58967337
GLEAN_14253	DLK1	NM_174037	ENSG00000185559	ENSMUSG00000040856	chr21	59314069	59314603
GLEAN_01716	LTF	NM_180998	ENSG00000012223	ENSMUSG00000032496	chr22	51376146	51409222
GLEAN_01721	LZTFL1	NM_001034425	ENSG00000163818	ENSMUSG00000025245	chr22	51895813	51913328
GLEAN_15975	PPARG	NM_181024	ENSG00000132170	ENSMUSG00000000440	chr22	54742966	54815362
GLEAN_20683	HEMK1	NM_001035308	ENSG00000114735	ENSMUSG00000032579	chr22	47798743	47806726
GLEAN_20682	CYB561D2	NM_001014937	ENSG00000114395	ENSMUSG00000037190	chr22	48014666	48016764
GLEAN_20679	GNAI2	BC151571	ENSG00000114353	ENSMUSG00000032562	chr22	48121464	48139901
GLEAN_20678	SLC38A3	NM_001040486	ENSG00000188338	ENSMUSG00000010064	chr22	48153055	48158749
GLEAN_20674	RBM6	BC148985	ENSG00000004534	ENSMUSG00000032582	chr22	48266585	48341122
GLEAN_20707	GMPPB	NM_001046168	ENSG00000173540	ENSMUSG00000070284	chr22	48501723	48503669
GLEAN_20710	NICN1	NM_001034767	ENSG00000145029	ENSMUSG00000032606	chr22	48734987	48737936
GLEAN_20712	RHOA	NM_176645	ENSG00000067560	ENSMUSG00000007815	chr22	48786627	48795963
GLEAN_20714	USP4	NM_001100319	ENSG00000114316	ENSMUSG00000032612	chr22	48808321	48847605
GLEAN_20666	KLHDC8B	NM_001035370	ENSG00000185909	ENSMUSG00000032609	chr22	48901195	48904148
GLEAN_20721	QARS	NM_001034468	ENSG00000172053	ENSMUSG00000032604	chr22	48957210	48964502
GLEAN_20722	QRICH1	NM_001098015	ENSG00000198218	ENSMUSG00000006673	chr22	48975296	49007234
GLEAN_20665	C3orf60	NM_001046105	ENSG00000178057	ENSMUSG00000070283	chr22	49014059	49015023
GLEAN_20662	ARIH2	BC149898	ENSG00000177479	ENSMUSG00000064145	chr22	49040863	49077195
GLEAN_20725	SLC25A20	NM_001077936	ENSG00000178537	ENSMUSG00000032602	chr22	49088667	49122833
GLEAN_20727	_NONE_	BF043010	_NONE_	_NONE_	chr22	49162738	49163137
GLEAN_20728	PRKAR2A	DY044807	ENSG00000114302	ENSMUSG00000032601	chr22	49165544	49198537
GLEAN_08239	_NONE_	DV915907	_NONE_	_NONE_	chr22	49238171	49279014
GLEAN_22090	UQCRC1	NM_174629	ENSG00000010256	ENSMUSG00000025651	chr22	49424474	49433101
GLEAN_22097	TREX1	NM_174475	ENSG00000213689	ENSMUSG00000049734	chr22	49613711	49614659
GLEAN_22066	IDBG_31057	NM_001076398	ENSG00000160796	ENSMUSG00000056724	chr22	50800256	50830892
GLEAN_19796	_NONE_	BF043010	_NONE_	_NONE_	chr22	51130452	51130851
GLEAN_19797	_NONE_	DY044807	_NONE_	_NONE_	chr22	51133258	51166256
GLEAN_19798	IHPK2	NM_001034317	ENSG00000068745	ENSMUSG00000032599	chr22	51204850	51212281
GLEAN_01718	CCR1	NM_001077839	ENSG00000163823	ENSMUSG00000025804	chr22	51651322	51652390
GLEAN_01709	CXCR6	NM_001014859	ENSG00000172215	ENSMUSG00000048521	chr22	51797260	51801876
GLEAN_01708	CCR9	NM_001098068	ENSG00000173585	ENSMUSG00000029530	chr22	51840844	51848922
GLEAN_01704	CLEC3B	NM_001046212	ENSG00000163815	ENSMUSG00000025784	chr22	52613109	52618893
GLEAN_15991	RAF1	NM_001102505	ENSG00000132155	ENSMUSG00000000441	chr22	54544519	54573925
GLEAN_15977	MKRN2	NM_001045989	ENSG00000075975	ENSMUSG00000000439	chr22	54575830	54614670
GLEAN_26259	IDBG_82238	NM_001083640	ENSG00000204231	ENSMUSG00000039656	chr23	5369654	5375166
GLEAN_19551	_NONE_	NM_001082466	_NONE_	_NONE_	chr23	5476261	5522209
GLEAN_19547	C6orf106	NM_001076471	ENSG00000196821	ENSMUSG00000056692	chr23	5752990	5849567
GLEAN_19542	FKBP5	BC118469	ENSG00000096060	ENSMUSG00000024222	chr23	6674420	6748191
GLEAN_04664	IDBG_82513	NM_001015564	ENSG00000204221	ENSMUSG00000024312	chr23	7859336	7868473
GLEAN_11236	GPR110	EE942319	ENSG00000153292	ENSMUSG00000041293	chr23	18215636	18245547
GLEAN_18004	_NONE_	D50047	_NONE_	_NONE_	chr23	21229634	21235250
GLEAN_03480	ABCF1	DV921635	ENSG00000204574	ENSMUSG00000038762	chr23	22140922	22153107
GLEAN_16097	EFHC1	BC109847	ENSG00000096093	ENSMUSG00000041809	chr23	23714060	23753536
GLEAN_00714	_NONE_	U16749	_NONE_	_NONE_	chr23	24242831	24257328
GLEAN_26265	IDBG_81522	NM_001040480	ENSG00000204264	ENSMUSG00000024338	chr23	5093655	5096778
GLEAN_26264	IDBG_81568	NM_001098058	ENSG00000168394	ENSMUSG00000037321	chr23	5098405	5106646
GLEAN_26272	IDBG_81704	NM_001045866	ENSG00000204256	ENSMUSG00000024335	chr23	5275982	5283148
GLEAN_26273	IDBG_82314	NM_001076237	ENSG00000112473	ENSMUSG00000024327	chr23	5375941	5379211
GLEAN_26274	HSD17B8	NM_001046324	ENSG00000204228	ENSMUSG00000073422	chr23	5380017	5380935
GLEAN_19549	RPS10	NM_001034716	ENSG00000124614	ENSMUSG00000052146	chr23	5594858	5600631
GLEAN_19563	DEF6	NM_001098994	ENSG00000023892	ENSMUSG00000002257	chr23	6374491	6401070
GLEAN_19567	RPL10A	NM_001015647	ENSG00000198755	ENSMUSG00000037805	chr23	6529965	6532397
GLEAN_19572	MAPK13	NM_001014947	ENSG00000156711	ENSMUSG00000004864	chr23	7181416	7189476
GLEAN_19535	STK38	NM_001081602	ENSG00000112079	ENSMUSG00000024006	chr23	7536910	7586462
GLEAN_19576	_NONE_	NM_001082422	_NONE_	_NONE_	chr23	7601234	7602026
GLEAN_19534	_NONE_	NM_001034700	_NONE_	_NONE_	chr23	7643242	7658674
GLEAN_04668	IDBG_82480	NM_001033614	ENSG00000182498	ENSMUSG00000008668	chr23	7851931	7856510
GLEAN_04669	IDBG_82507	NM_001077097	ENSG00000204222	ENSMUSG00000067370	chr23	7857607	7858611
GLEAN_04663	RGL2	NM_001075154	ENSG00000204218	ENSMUSG00000041354	chr23	7871409	7877744
GLEAN_04662	TAPBP	NM_001045885	ENSG00000112493	ENSMUSG00000024308	chr23	7879915	7888588
GLEAN_04654	LEMD2	DV789905	ENSG00000161904	ENSMUSG00000044857	chr23	8331313	8346459
GLEAN_09205	PI16	NM_001024487	ENSG00000164530	ENSMUSG00000024011	chr23	8859886	8870872
GLEAN_09199	PSAP	NM_001103305	ENSG00000137409	ENSMUSG00000024012	chr23	8877988	8897332
GLEAN_20565	_NONE_	NM_001103305	_NONE_	_NONE_	chr23	9102405	9102771
GLEAN_01603	GLO1	NM_001083496	ENSG00000124767	ENSMUSG00000024026	chr23	10382163	10406509
GLEAN_03884	KCNK5	EH157877	ENSG00000164626	ENSMUSG00000023243	chr23	11323741	11361885
GLEAN_19857	C6orf130	NM_001077113	ENSG00000124596	ENSMUSG00000040771	chr23	13195322	13199650
GLEAN_19839	TBCC	NM_001075709	ENSG00000124659	ENSMUSG00000036430	chr23	14599852	14600890
GLEAN_19886	KLHDC3	NM_001014966	ENSG00000124702	ENSMUSG00000063576	chr23	14821011	14824434
GLEAN_19887	C6orf153	NM_001105479	ENSG00000124541	ENSMUSG00000023971	chr23	14825328	14828905
GLEAN_19835	CUL7	BC109830	ENSG00000044090	ENSMUSG00000038545	chr23	14832271	14846003
GLEAN_19827	YIPF3	NM_001076219	ENSG00000137207	ENSMUSG00000071074	chr23	15250803	15254649
GLEAN_19896	POLR1C	NM_001038124	ENSG00000171453	ENSMUSG00000067148	chr23	15254961	15261540
GLEAN_11235	_NONE_	NM_001076911	_NONE_	_NONE_	chr23	18422777	18466286
GLEAN_22918	MUT	NM_173939	ENSG00000146085	ENSMUSG00000023921	chr23	18933529	18967265
GLEAN_22922	C6orf141	CK980543	ENSG00000197261	ENSMUSG00000054951	chr23	19034900	19035467
GLEAN_22915	_NONE_	NM_001079635	_NONE_	_NONE_	chr23	19159120	19172372
GLEAN_02530	NFKBIE	BC120269	ENSG00000146232	ENSMUSG00000023947	chr23	20318731	20325290
GLEAN_02526	HSP90AB1	NM_001079637	ENSG00000096384	ENSMUSG00000023944	chr23	20332594	20336555
GLEAN_02525	SLC29A1	NM_001034398	ENSG00000112759	ENSMUSG00000023942	chr23	20349896	20355395
GLEAN_02532	MRPL14	NM_001076337	ENSG00000180992	ENSMUSG00000023939	chr23	20443248	20445769
GLEAN_18016	FBXO9	NM_001034412	ENSG00000112146	ENSMUSG00000001366	chr23	20848206	20868806
GLEAN_18017	_NONE_	NM_001012676	_NONE_	_NONE_	chr23	21253686	21266442
GLEAN_18003	_NONE_	NM_001012675	_NONE_	_NONE_	chr23	21283451	21289917
GLEAN_18018	_NONE_	NM_001034668	_NONE_	_NONE_	chr23	21318841	21326358
GLEAN_18002	_NONE_	Y07898	_NONE_	_NONE_	chr23	21337925	21341448
GLEAN_18019	HLA_DRB1	D45357	ENSG00000196126	ENSMUSG00000060586	chr23	21369832	21399852
GLEAN_18001	HLA_DRA	NM_001012677	ENSG00000204287	ENSMUSG00000036322	chr23	21480577	21484082
GLEAN_03503	_NONE_	AB009360	_NONE_	_NONE_	chr23	21801316	21804344
GLEAN_03485	IDBG_76157	NM_001076012	ENSG00000204580	ENSMUSG00000003534	chr23	21905520	21929825
GLEAN_03508	FLOT1	NM_001076887	ENSG00000137312	ENSMUSG00000059714	chr23	22032975	22042097
GLEAN_03484	_NONE_	NM_001046549	_NONE_	_NONE_	chr23	22044204	22047455
GLEAN_03477	IDBG_75923	EH177365	ENSG00000204599	ENSMUSG00000045409	chr23	22214892	22234023
GLEAN_03515	_NONE_	NM_001076841	_NONE_	_NONE_	chr23	22251714	22259299
GLEAN_03475	_NONE_	NM_001105616	_NONE_	_NONE_	chr23	22307320	22310649
GLEAN_03474	_NONE_	U01187	_NONE_	_NONE_	chr23	22329120	22399246
GLEAN_03473	_NONE_	NM_001040498	_NONE_	_NONE_	chr23	22422393	22425709
GLEAN_03469	_NONE_	NM_001038518	_NONE_	_NONE_	chr23	22479286	22482752
GLEAN_03517	RNF39	BC153858	ENSG00000204618	ENSMUSG00000036492	chr23	22536162	22540561
GLEAN_16092	_NONE_	FE014279	_NONE_	_NONE_	chr23	23182129	23184286
GLEAN_26425	_NONE_	CB452779	_NONE_	_NONE_	chr23	24005204	24005696
GLEAN_26430	IDBG_238611	NM_001015608	ENSG00000213719	ENSMUSG00000007041	chr23	24058989	24064179
GLEAN_26436	BAT4	NM_001076468	ENSG00000204438	ENSMUSG00000024389	chr23	24118769	24120407
GLEAN_26438	BAT3	NM_001075366	ENSG00000204463	ENSMUSG00000024392	chr23	24129840	24140043
GLEAN_00716	_NONE_	BC151618	_NONE_	_NONE_	chr23	24203732	24218037
GLEAN_00719	_NONE_	CR851870	_NONE_	_NONE_	chr23	24219386	24236244
GLEAN_00720	IDBG_79767	NM_001014872	ENSG00000204348	ENSMUSG00000040482	chr23	24267838	24269618
GLEAN_00712	IDBG_79738	EE359617	ENSG00000204351	ENSMUSG00000040356	chr23	24269777	24279729
GLEAN_00721	IDBG_79698	NM_001076204	ENSG00000204356	ENSMUSG00000024369	chr23	24280456	24285620
GLEAN_00725	NEU1	NM_001083642	ENSG00000204386	ENSMUSG00000007038	chr23	24364194	24367493
GLEAN_00709	HSPA1A	NM_203322	_NONE_	_NONE_	chr23	24390162	24392088
GLEAN_10460	APGAT1	NM_177518	ENSG00000204310	ENSMUSG00000034254	chr23	24460061	24462182
GLEAN_21647	IDBG_77826	NM_001015597	ENSG00000204498	ENSMUSG00000042419	chr23	24701805	24711539
GLEAN_21656	_NONE_	NM_001076983	_NONE_	_NONE_	chr23	24751046	24754541
GLEAN_03948	_NONE_	NM_001081742	_NONE_	_NONE_	chr23	25204512	25204893
GLEAN_03956	_NONE_	DT820972	_NONE_	_NONE_	chr23	25472485	25492950
GLEAN_07255	_NONE_	BC153858	_NONE_	_NONE_	chr23	27024166	27028565
GLEAN_19970	_NONE_	AW487293	_NONE_	_NONE_	chr23	27427296	27442145
GLEAN_19978	_NONE_	BM878946	_NONE_	_NONE_	chr23	27592863	27596182
GLEAN_19979	BTN1A1	NM_174508	ENSG00000124557	ENSMUSG00000000706	chr23	27596969	27602146
GLEAN_19980	_NONE_	NM_001046547	_NONE_	_NONE_	chr23	27621049	27621322
GLEAN_19942	_NONE_	NM_001098155	_NONE_	_NONE_	chr23	27729615	27730824
GLEAN_26037	_NONE_	EE946570	_NONE_	_NONE_	chr23	28022497	28023154
GLEAN_26032	_NONE_	NM_001083425	_NONE_	_NONE_	chr23	28058138	28058780
GLEAN_05097	THEM2	NM_001101845	ENSG00000112304	ENSMUSG00000006717	chr23	29114075	29143101
GLEAN_05089	C6orf62	NM_001077999	ENSG00000112308	ENSMUSG00000019132	chr23	29146341	29156791
GLEAN_14836	OSBPL1A	DT860409	ENSG00000141447	ENSMUSG00000044252	chr24	33016932	33035804
GLEAN_18761	_NONE_	NM_001046550	_NONE_	_NONE_	chr24	34085332	34107213
GLEAN_04584	USP14	NM_001075189	ENSG00000101557	ENSMUSG00000047879	chr24	34488915	34523168
GLEAN_04580	THOC1	BC148986	ENSG00000079134	ENSMUSG00000024287	chr24	34525981	34562830
GLEAN_09006	_NONE_	NM_001015640	_NONE_	_NONE_	chr24	35732141	35735901
GLEAN_10854	GBF1	NM_001081600	ENSG00000107862	ENSMUSG00000025224	chr26	20969845	21080198
GLEAN_14570	IDE	NM_001075849	ENSG00000119912	ENSMUSG00000056999	chr26	11775358	11867760
GLEAN_01873	PIK3AP1	AM026065	ENSG00000155629	ENSMUSG00000025017	chr26	15401612	15510318
GLEAN_17305	CRTAC1	EW684538	ENSG00000095713	ENSMUSG00000042401	chr26	16343842	16494959
GLEAN_26281	LZTS2	NM_001098862	ENSG00000107816	ENSMUSG00000035342	chr26	20050675	20054609
GLEAN_07984	ACAT2	NM_001034502	ENSG00000107796	ENSMUSG00000035783	chr26	9358778	9372553
GLEAN_01887	RBP4	NM_001040475	ENSG00000138207	ENSMUSG00000024990	chr26	12418814	12424441
GLEAN_17318	_NONE_	NM_001034054	_NONE_	_NONE_	chr26	15972972	15978542
GLEAN_17320	UBTD1	NM_001034261	ENSG00000165886	ENSMUSG00000025171	chr26	16034009	16083782
GLEAN_17323	PI4K2A	NM_001100316	ENSG00000043822	ENSMUSG00000025178	chr26	16143043	16167478
GLEAN_17307	_NONE_	NM_001034760	_NONE_	_NONE_	chr26	16171072	16172456
GLEAN_17325	ZFYVE27	NM_001017939	ENSG00000155256	ENSMUSG00000018820	chr26	16192574	16230249
GLEAN_17302	HPS1	NM_001075716	ENSG00000107521	ENSMUSG00000025188	chr26	16825857	16865463
GLEAN_06651	DNMBP	DN512047	ENSG00000107554	ENSMUSG00000025195	chr26	18427552	18473608
GLEAN_10829	ARL3	NM_001038567	ENSG00000138175	ENSMUSG00000025035	chr26	18691337	18723812
GLEAN_10859	ACTR1A	BC104517	ENSG00000138107	ENSMUSG00000025228	chr26	20877575	20892138
GLEAN_15947	_NONE_	NM_001038567	_NONE_	_NONE_	chr26	21462574	21468681
GLEAN_07795	COL17A1	NM_001101980	ENSG00000065618	ENSMUSG00000025064	chr26	22305829	22346932
GLEAN_25212	_NONE_	NM_001075214	_NONE_	_NONE_	chr26	22612164	22619965
GLEAN_25208	KIAA1754	NM_001101178	ENSG00000148841	ENSMUSG00000079254	chr26	22655400	22657071
GLEAN_01012	ASAH1	NM_001075459	ENSG00000104763	ENSMUSG00000031591	chr27	17273479	17304558
GLEAN_01014	MTUS1	NM_001075692	ENSG00000129422	ENSMUSG00000045636	chr27	17602665	17792375
GLEAN_13928	TUSC3	NM_001080914	ENSG00000104723	ENSMUSG00000039530	chr27	19087690	19318483
GLEAN_13926	MSR1	NM_001113240	ENSG00000038945	ENSMUSG00000025044	chr27	19511467	19582725
GLEAN_08539	_NONE_	NM_001077893	_NONE_	_NONE_	chr27	5753503	5753965
GLEAN_21621	DCTD	NM_001101292	ENSG00000129187	ENSMUSG00000031562	chr27	11841050	11862663
GLEAN_21624	CDKN2AIP	NM_001046143	ENSG00000168564	ENSMUSG00000038069	chr27	12216452	12219068
GLEAN_21611	ACSL1	NM_001076085	ENSG00000151726	ENSMUSG00000018796	chr27	13141481	13184039
GLEAN_21634	SLC25A4	NM_174658	ENSG00000151729	ENSMUSG00000031633	chr27	13451055	13454624
GLEAN_21637	IDBG_46946	NM_001038136	ENSG00000205129	ENSMUSG00000071103	chr27	13637095	13649092
GLEAN_01007	VPS37A	NM_001046161	ENSG00000155975	ENSMUSG00000031600	chr27	18128638	18159254
GLEAN_01016	CNOT7	NM_001034312	ENSG00000198791	ENSMUSG00000031601	chr27	18161360	18173179
GLEAN_22304	C8orf79	NM_001076832	ENSG00000170941	ENSMUSG00000039620	chr27	21869401	21885625
GLEAN_07899	AGPAT6	NM_001083669	ENSG00000158669	ENSMUSG00000031545	chr27	33849878	33865706
GLEAN_16601	PPA1	NM_001075118	ENSG00000180817	ENSMUSG00000020089	chr28	23698781	23736700
GLEAN_23916	MYST4	BC151761	ENSG00000156650	ENSMUSG00000021767	chr28	27323249	27488220
GLEAN_09383	WAPAL	EH160900	ENSG00000062650	ENSMUSG00000041408	chr28	35218503	35294412
GLEAN_25034	JDP1	NM_174096	ENSG00000108176	ENSMUSG00000036764	chr28	21514880	21548980
GLEAN_25040	CCAR1	NM_001076532	ENSG00000060339	ENSMUSG00000020074	chr28	22348950	22393729
GLEAN_25043	DDX21	NM_001083527	ENSG00000165732	ENSMUSG00000020075	chr28	22521191	22543701
GLEAN_25044	KIAA1279	NM_001034559	ENSG00000198954	ENSMUSG00000036955	chr28	22549532	22603587
GLEAN_25024	VPS26A	NM_001075455	ENSG00000122958	ENSMUSG00000020078	chr28	22941981	22965516
GLEAN_16595	PCBD1	BC103434	ENSG00000166228	ENSMUSG00000020098	chr28	23055959	23060415
GLEAN_16604	AIFM2	BC142171	ENSG00000042286	ENSMUSG00000020085	chr28	23799238	23807777
GLEAN_16590	H2AFY2	NM_001076086	ENSG00000099284	ENSMUSG00000020086	chr28	23809981	23841087
GLEAN_16586	TSPAN15	NM_001075829	ENSG00000099282	ENSMUSG00000037031	chr28	24307466	24361777
GLEAN_02586	C10orf54	NM_001080347	ENSG00000107738	ENSMUSG00000020101	chr28	25187133	25211146
GLEAN_02585	PSAP	NM_174161	ENSG00000197746	ENSMUSG00000004207	chr28	25255785	25288168
GLEAN_02597	DDIT4	NM_001075922	ENSG00000168209	ENSMUSG00000020108	chr28	25599516	25618329
GLEAN_02582	DNAJB12	NM_001017946	ENSG00000148719	ENSMUSG00000020109	chr28	25661828	25678107
GLEAN_08731	AP3M1	NM_001075680	ENSG00000185009	ENSMUSG00000021824	chr28	26422919	26433671
GLEAN_23918	_NONE_	NM_174486	_NONE_	_NONE_	chr28	27158518	27172003
GLEAN_09118	ANXA11	NM_174502	ENSG00000122359	ENSMUSG00000021866	chr28	28196854	28211981
GLEAN_09113	C10orf57	NM_001075228	ENSG00000133678	ENSMUSG00000072676	chr28	28278897	28286037
GLEAN_14084	RPS24	NM_001025339	ENSG00000138326	ENSMUSG00000025290	chr28	28731478	28734063
GLEAN_14330	GHITM	NM_001034052	ENSG00000165678	ENSMUSG00000041028	chr28	33982231	33993200
GLEAN_14329	_NONE_	NM_001034052	_NONE_	_NONE_	chr28	34096932	34107904
GLEAN_09394	_NONE_	DT895246	_NONE_	_NONE_	chr28	35948961	35949304
GLEAN_19148	RASSF4	NM_001075454	ENSG00000107551	ENSMUSG00000042129	chr28	38738554	38760535
GLEAN_19155	NCOA4	NM_001075868	ENSG00000138293	ENSMUSG00000056234	chr28	39365598	39371953
GLEAN_19140	TIMM23	NM_001083658	ENSG00000138297	ENSMUSG00000069622	chr28	39374642	39394937
GLEAN_24189	C11orf67	NM_001037473	ENSG00000087884	ENSMUSG00000035642	chr29	16228080	16253416
GLEAN_01382	ZDHHC13	BC148952	ENSG00000177054	ENSMUSG00000030471	chr29	21208386	21258942
GLEAN_01400	TSG101	NM_001097995	ENSG00000074319	ENSMUSG00000014402	chr29	21719806	21761140
GLEAN_06212	CREBZF	NM_001099088	ENSG00000137504	ENSMUSG00000051451	chr29	8185271	8186577
GLEAN_24181	INTS4	NM_001110065	ENSG00000149262	ENSMUSG00000025133	chr29	16259984	16367030
GLEAN_01405	SAA3.2	AY943216	_NONE_	_NONE_	chr29	22023187	22026346
GLEAN_17235	IDBG_75418	NM_001099159	ENSG00000150433	ENSMUSG00000032121	chr29	23965117	23970465
GLEAN_06692	CHEK1	NM_001098023	ENSG00000149554	ENSMUSG00000032113	chr29	24481903	24498136
GLEAN_06683	PUS3	NM_001034512	ENSG00000110060	ENSMUSG00000032103	chr29	24694627	24696843
GLEAN_06695	HYLS1	NM_001046439	ENSG00000198331	ENSMUSG00000050555	chr29	24697822	24702364
GLEAN_06681	RPUSD4	NM_001015616	ENSG00000165526	ENSMUSG00000032044	chr29	24999631	25008541
GLEAN_06698	FAM118B	NM_001015677	ENSG00000197798	ENSMUSG00000050471	chr29	25076003	25094099
GLEAN_06680	SRPR	NM_001075122	ENSG00000182934	ENSMUSG00000032042	chr29	25099015	25105314
