# Supplementary material for: The bovine lactation genome: insights into the evolution of mammalian milk
Source: Genome Biol. 2009 Apr 24;10(4):R43. doi: 10.1186/gb-2009-10-4-r43 (PMC2688934; doi:10.1186/gb-2009-10-4-r43)
Supplement: Additional data file 12 — Custom track in BED format for the UCSC Genome Browser, bovine assembly 3.1. [file gb-2009-10-4-r43-S12.bed]

track name="tb_ct_Lactation_Fat_Percentage" description="Fat Percentage Candidate Genes" visibility=3 url=
chr2	13867360	13955523	GLEAN_08674	1000	+	13867360	13955523	0	6	194,51,133,33,103,98,	0,1966,81860,86074,86119,88065,
chr2	21221080	21306219	GLEAN_14101	1000	-	21221080	21306219	0	25	162,126,99,111,99,174,103,78,80,84,190,116,144,161,62,99,119,89,194,211,132,256,80,125,182,	0,4893,14686,14884,15092,16809,18373,18563,18795,18971,19150,19467,21974,22291,28171,28486,34034,34857,35088,35983,39330,41083,43003,44452,84957,
chr2	23426438	23496672	GLEAN_24837	1000	+	23426438	23496672	0	19	57,63,141,117,118,91,60,116,96,163,100,126,147,114,134,145,141,126,84,	0,17481,17649,19000,21275,31590,36779,39239,49716,50033,50301,50894,51915,52418,52832,53870,66313,68298,70150,
chr2	25805500	25983865	GLEAN_02284	1000	+	25805500	25983865	0	21	139,119,72,76,47,96,90,93,111,137,189,67,98,13,92,90,170,136,112,108,177,	0,67722,92704,115455,118813,120789,122865,123975,128193,128591,132104,151200,163037,167178,168685,168860,169106,169555,174129,175881,178188,
chr2	16824153	16837875	GLEAN_14652	1000	+	16824153	16837875	0	9	300,123,127,123,180,130,85,164,193,	0,4039,5994,8298,9185,10236,10541,10836,13529,
chr2	17060763	17143674	GLEAN_03401	1000	-	17060763	17143674	0	9	102,123,97,141,98,81,176,32,77,	0,3422,5588,6373,46001,46408,70282,77410,82834,
chr2	17199452	17253788	GLEAN_03400	1000	-	17199452	17253788	0	6	29,128,144,101,54,270,	0,1283,6542,24168,25882,54066,
chr2	17368005	17408512	GLEAN_03399	1000	-	17368005	17408512	0	6	508,86,107,74,95,81,	0,1885,3365,29483,34879,40426,
chr2	18994766	18997145	GLEAN_03410	1000	+	18994766	18997145	0	2	745,278,	0,2101,
chr2	20223707	20255687	GLEAN_03389	1000	-	20223707	20255687	0	5	1233,189,90,267,45,	0,1644,2679,3336,31935,
chr2	22747599	22757540	GLEAN_09719	1000	+	22747599	22757540	0	7	109,115,182,83,52,50,39,	0,1660,2134,3162,8418,9466,9902,
chr2	22757604	22764370	GLEAN_09716	1000	-	22757604	22764370	0	11	86,132,187,140,47,72,101,108,175,104,66,	0,382,770,1212,2549,2927,3776,3961,4701,4963,6700,
chr2	23997715	24060464	GLEAN_21594	1000	-	23997715	24060464	0	16	137,90,112,126,89,109,126,99,126,99,63,82,63,84,86,27,	0,3420,4614,5641,8877,10278,17587,17810,23736,29831,32693,35415,35698,39191,52245,62722,
chr2	25685756	25689238	GLEAN_09950	1000	-	25685756	25689238	0	2	102,60,	0,3422,
chr3	12568959	12652283	GLEAN_00548	1000	+	12568959	12652283	0	31	502,192,194,75,51,51,96,120,171,193,102,41,104,199,87,172,145,151,117,1704,256,185,198,144,144,120,114,211,628,103,150,	0,6253,28408,29311,29551,31892,32607,33738,34446,39807,46762,54862,55509,58311,59049,60177,61995,63215,67343,67869,70713,71592,72634,74042,78945,79196,80433,81092,81786,82491,83174,
chr3	17787047	17830789	GLEAN_23574	1000	+	17787047	17830789	0	4	183,132,115,428,	0,23582,25060,43314,
chr3	7569970	7608305	GLEAN_22591	1000	-	7569970	7608305	0	7	51,93,74,99,285,339,76,	0,1636,9281,13916,27114,29326,38259,
chr3	13320953	13529096	GLEAN_00505	1000	-	13320953	13529096	0	2	208,47,	0,208096,
chr3	17165734	17174179	GLEAN_23558	1000	+	17165734	17174179	0	12	4,57,113,186,121,183,179,79,122,93,119,163,	0,2767,2966,3352,4216,5814,6279,7160,7334,7709,7965,8282,
chr3	23525361	23621353	GLEAN_23810	1000	+	23525361	23621353	0	6	90,258,81,86,119,449,	0,44200,73574,77492,91522,95543,
chr3	31056854	31067137	GLEAN_02487	1000	-	31056854	31067137	0	8	90,111,96,101,82,65,76,36,	0,7773,7971,8812,9012,9395,9866,10247,
chr3	37859168	37918389	GLEAN_02468	1000	-	37859168	37918389	0	8	44,1095,114,34,115,125,81,45,	0,4203,7064,7296,7468,27641,33349,59176,
chr3	7645600	7676169	GLEAN_22590	1000	-	7645600	7676169	0	4	80,264,294,82,	0,2130,5514,30487,
chr3	8062893	8085672	GLEAN_22584	1000	-	8062893	8085672	0	10	36,49,13,108,103,203,147,108,69,61,	0,176,541,773,1018,1483,1985,2348,2606,22718,
chr3	8240356	8243689	GLEAN_22597	1000	+	8240356	8243689	0	6	123,68,64,77,91,81,	0,1965,2269,2637,2963,3252,
chr3	8251917	8255294	GLEAN_22599	1000	+	8251917	8255294	0	12	87,135,116,133,145,191,61,119,111,150,43,143,	0,234,504,802,1238,1492,2119,2358,2560,2770,3112,3234,
chr3	8281924	8291266	GLEAN_22600	1000	+	8281924	8291266	0	14	95,107,191,121,113,75,78,86,120,130,96,84,58,38,	0,888,3977,5697,5966,6500,6744,6963,7253,8054,8576,8842,9057,9304,
chr3	8418381	8445960	GLEAN_09887	1000	-	8418381	8445960	0	9	102,99,57,105,195,115,93,204,35,	0,4268,9733,10524,14248,20210,24020,25291,27544,
chr3	9979241	9986677	GLEAN_13859	1000	-	9979241	9986677	0	5	179,255,258,21,40,	0,2478,5324,6379,7396,
chr3	10038883	10054810	GLEAN_13863	1000	+	10038883	10054810	0	8	112,21,258,255,120,57,41,87,	0,3617,4818,10369,11268,13583,15682,15840,
chr3	10154497	10162291	GLEAN_13866	1000	+	10154497	10162291	0	6	344,114,119,97,187,177,	0,3002,3208,4117,4520,7617,
chr3	10541363	10567864	GLEAN_02825	1000	-	10541363	10567864	0	10	93,67,51,189,141,194,173,176,205,280,	0,1107,4782,5944,6796,8015,13616,15084,17456,26221,
chr3	12096665	12110922	GLEAN_00534	1000	+	12096665	12110922	0	14	31,62,51,63,97,118,187,150,133,82,181,246,132,105,	0,2027,2773,2913,4018,7117,8686,9506,10544,10857,11999,12901,13402,14152,
chr3	12116380	12118905	GLEAN_00535	1000	+	12116380	12118905	0	6	126,258,201,219,257,166,	0,578,1041,1366,1988,2359,
chr3	12127417	12153625	GLEAN_00536	1000	+	12127417	12153625	0	22	74,99,124,157,90,90,79,126,69,209,138,600,176,76,176,159,60,160,91,75,139,84,	0,3629,4244,4970,7000,8259,9042,12905,13129,13658,14511,14786,16877,18207,18722,19935,22910,23295,23852,24764,25806,26124,
chr3	12253160	12271182	GLEAN_00527	1000	-	12253160	12271182	0	12	27,270,90,120,108,223,221,126,171,126,157,356,	0,312,1362,1841,2067,2567,2883,3895,4223,4677,6114,17666,
chr3	12364658	12370934	GLEAN_00541	1000	+	12364658	12370934	0	6	9,155,99,109,78,258,	0,591,1702,2893,4826,6018,
chr3	13102432	13106220	GLEAN_00552	1000	+	13102432	13106220	0	8	61,234,920,56,131,122,150,69,	0,538,951,1981,2153,2432,2636,3719,
chr3	13283200	13286494	GLEAN_00507	1000	-	13283200	13286494	0	3	152,745,81,	0,1043,3213,
chr3	13297021	13302729	GLEAN_00556	1000	+	13297021	13302729	0	12	495,71,64,120,54,52,127,199,70,132,239,129,	0,1056,1647,1867,2247,2485,2709,3792,4077,4227,4521,5579,
chr3	13312184	13320284	GLEAN_00558	1000	+	13312184	13320284	0	10	51,127,65,166,231,24,83,129,1226,79,	0,2349,2707,2853,4485,4836,5167,5581,6338,8021,
chr3	13978713	13986239	GLEAN_00565	1000	+	13978713	13986239	0	7	66,102,118,54,167,59,196,	0,458,4382,4708,5424,5683,7330,
chr3	14002803	14014920	GLEAN_00568	1000	+	14002803	14014920	0	10	132,134,118,71,114,76,63,70,79,4,	0,6027,7756,7962,8705,9335,10040,10276,11309,12113,
chr3	14080965	14081511	GLEAN_00497	1000	-	14080965	14081511	0	1	546,	0,
chr3	14130971	14134459	GLEAN_00570	1000	+	14130971	14134459	0	8	124,61,61,78,90,66,54,78,	0,1446,2343,2635,2818,3029,3192,3410,
chr3	14465081	14475178	GLEAN_08580	1000	+	14465081	14475178	0	14	5,60,43,105,78,103,66,117,79,88,62,115,91,161,	0,710,980,4728,5214,5590,6181,7446,8018,8744,9242,9382,9705,9936,
chr3	14495500	14502528	GLEAN_08578	1000	-	14495500	14502528	0	5	206,138,187,154,65,	0,1854,2813,5498,6963,
chr3	14520396	14521370	GLEAN_08582	1000	+	14520396	14521370	0	3	30,147,138,	0,467,836,
chr3	15377681	15382599	GLEAN_04298	1000	+	15377681	15382599	0	10	84,23,50,133,167,88,59,95,129,90,	0,1413,2099,2302,3306,3723,3955,4158,4504,4828,
chr3	15706551	15715454	GLEAN_23117	1000	-	15706551	15715454	0	8	168,309,150,169,90,182,155,34,	0,1832,2481,5871,6311,7137,8072,8869,
chr3	16672945	16698061	GLEAN_23551	1000	+	16672945	16698061	0	13	49,76,38,30,86,142,513,122,133,108,111,110,162,	0,1315,1859,4092,16122,16492,17908,18753,19719,20015,20305,21893,24954,
chr3	16698169	16704420	GLEAN_23552	1000	+	16698169	16704420	0	3	4,160,1798,	0,1867,4453,
chr3	16727591	16733965	GLEAN_23553	1000	+	16727591	16733965	0	11	124,107,174,322,161,173,65,152,102,94,53,	0,757,1469,2799,4197,4540,4946,5292,5669,6023,6321,
chr3	16922057	16972923	GLEAN_23541	1000	-	16922057	16972923	0	13	64,101,84,106,95,129,114,66,90,87,102,75,60,	0,883,1908,2832,5025,5873,10018,15882,17862,18506,25576,26088,50806,
chr3	16975712	16992995	GLEAN_23540	1000	-	16975712	16992995	0	20	142,164,109,119,84,90,162,171,258,207,210,133,149,213,133,128,90,70,101,861,	0,421,970,1409,1641,2197,3643,4887,6060,7076,7605,10877,11247,11830,12606,13374,15175,15368,15581,16422,
chr3	17092999	17095222	GLEAN_23538	1000	-	17092999	17095222	0	7	13,89,117,82,147,207,140,	0,199,496,983,1241,1632,2083,
chr3	17279928	17288879	GLEAN_23536	1000	-	17279928	17288879	0	10	186,68,132,109,216,69,87,115,141,26,	0,1057,1209,1487,1979,2409,2720,3181,4510,8925,
chr3	17348258	17359846	GLEAN_23563	1000	+	17348258	17359846	0	6	117,153,115,177,145,388,	0,3758,4086,4590,10719,11200,
chr3	17361826	17365150	GLEAN_23564	1000	+	17361826	17365150	0	9	123,157,117,90,131,108,144,145,23,	0,325,793,1371,1644,1872,2364,2759,3301,
chr3	17492684	17498684	GLEAN_23568	1000	+	17492684	17498684	0	9	453,58,65,159,103,143,192,156,81,	0,1012,1466,2329,2822,3827,4965,5489,5919,
chr3	17520959	17523956	GLEAN_23569	1000	+	17520959	17523956	0	10	173,118,119,58,51,93,129,107,154,141,	0,596,894,1220,1394,1682,1950,2291,2524,2856,
chr3	17701053	17713225	GLEAN_23571	1000	+	17701053	17713225	0	8	14,121,123,156,219,166,106,100,	0,1756,2346,2554,4431,9416,9854,12072,
chr3	17730276	17751574	GLEAN_23572	1000	+	17730276	17751574	0	7	126,123,150,228,166,103,100,	0,3239,4189,6071,7564,8961,21198,
chr3	17846678	17849903	GLEAN_23575	1000	+	17846678	17849903	0	3	57,126,171,	0,1715,3054,
chr3	17877473	17879408	GLEAN_23576	1000	+	17877473	17879408	0	3	688,248,117,	0,1033,1818,
chr3	18474847	18475228	GLEAN_23584	1000	+	18474847	18475228	0	1	381,	0,
chr3	18613322	18621885	GLEAN_23507	1000	-	18613322	18621885	0	6	206,285,252,255,21,31,	0,1029,3082,7103,8123,8532,
chr3	20510206	20534989	GLEAN_11909	1000	+	20510206	20534989	0	6	75,110,161,147,130,133,	0,9535,12933,14712,19081,24650,
chr3	21202366	21204840	GLEAN_15178	1000	+	21202366	21204840	0	8	250,73,148,103,257,157,152,36,	0,741,931,1287,1523,1884,2153,2438,
chr3	21265583	21267362	GLEAN_15181	1000	+	21265583	21267362	0	6	67,60,78,137,137,46,	0,342,527,1079,1484,1733,
chr3	21267942	21272276	GLEAN_15175	1000	-	21267942	21272276	0	2	254,388,	0,3946,
chr3	21324900	21333315	GLEAN_15185	1000	+	21324900	21333315	0	14	24,418,85,51,91,135,106,74,161,134,169,134,38,267,	0,1935,2512,2839,3125,3929,4269,5075,5283,6739,6953,7258,7586,8148,
chr3	21334447	21336729	GLEAN_15174	1000	-	21334447	21336729	0	7	157,137,99,93,26,187,192,	0,529,888,1242,1484,1743,2090,
chr3	23092548	23123506	GLEAN_23803	1000	-	23092548	23123506	0	12	155,238,131,133,153,149,133,99,55,66,152,138,	0,1020,2203,3379,7691,8271,8924,19575,19762,23139,25253,30820,
chr3	25453573	25506909	GLEAN_21161	1000	-	25453573	25506909	0	23	145,75,83,151,59,171,134,83,92,154,182,106,151,111,82,128,183,115,1002,67,87,103,28,	0,3701,5370,7076,8066,12018,14348,14883,16000,16428,17290,22637,24678,26433,29010,31587,33435,34172,34601,36956,51149,53127,53308,
chr3	26305554	26326048	GLEAN_15400	1000	-	26305554	26326048	0	22	29,92,102,131,146,124,155,169,151,137,176,193,135,110,199,269,118,135,114,204,60,30,	0,515,2670,3261,3517,4809,5304,5573,6338,7737,8859,11247,12101,14163,14524,15254,15974,16201,16716,17502,19784,20464,
chr3	28000815	28020615	GLEAN_04794	1000	+	28000815	28020615	0	19	138,199,110,93,98,82,129,126,213,141,165,108,176,113,120,179,164,133,48,	0,1786,3510,4018,4736,7168,7546,7784,8526,10318,10547,12034,12719,13531,14639,17467,18472,19191,19752,
chr3	28022788	28028116	GLEAN_04795	1000	+	28022788	28028116	0	4	111,179,160,120,	0,2203,4338,5208,
chr3	29824133	29834536	GLEAN_13125	1000	+	29824133	29834536	0	4	217,144,867,278,	0,4850,6014,10125,
chr3	30112268	30114718	GLEAN_13128	1000	+	30112268	30114718	0	4	156,121,131,174,	0,692,1139,2276,
chr3	30115635	30142475	GLEAN_13107	1000	-	30115635	30142475	0	20	92,122,89,126,75,192,118,217,98,104,159,148,177,155,169,135,259,236,204,137,	0,181,677,851,1838,2130,2532,3769,4078,4346,4701,5535,5791,6232,7334,8115,9560,10007,10525,26703,
chr3	30193262	30261575	GLEAN_13129	1000	+	30193262	30261575	0	14	205,83,163,55,116,79,155,98,115,73,103,151,93,179,	0,1834,4976,10422,13684,24344,31915,33566,34052,36681,37674,59216,62744,68134,
chr3	31018274	31021193	GLEAN_02490	1000	+	31018274	31021193	0	7	52,65,82,101,96,111,99,	0,899,1647,1816,2246,2430,2820,
chr3	31033876	31051308	GLEAN_02488	1000	-	31033876	31051308	0	8	90,111,96,101,82,65,76,36,	0,14556,14753,15649,15837,16532,17015,17396,
chr3	31221417	31264544	GLEAN_02482	1000	-	31221417	31264544	0	8	191,154,130,129,158,142,43,118,	0,4506,5232,8513,10930,15303,15566,43009,
chr3	31378138	31399124	GLEAN_02493	1000	+	31378138	31399124	0	9	29,67,127,68,108,59,103,87,78,	0,4871,9239,11578,12572,12821,13470,14590,20908,
chr3	31536250	31555808	GLEAN_02476	1000	-	31536250	31555808	0	11	158,130,158,130,222,156,144,159,81,71,136,	0,460,1086,1512,2227,5127,6017,7132,8886,12094,19422,
chr3	31893339	31908212	GLEAN_24845	1000	-	31893339	31908212	0	6	87,144,141,57,69,57,	0,6017,8061,10859,12904,14816,
chr3	32268942	32309546	GLEAN_08915	1000	+	32268942	32309546	0	17	120,58,144,101,103,95,107,117,64,89,71,95,99,69,79,121,7,	0,11773,28051,29578,30087,32080,32753,33681,34053,34892,35335,35993,36167,36625,37115,38306,40597,
chr3	32319919	32338562	GLEAN_08916	1000	+	32319919	32338562	0	21	180,70,75,135,121,69,107,128,183,218,66,64,72,75,98,127,101,67,105,205,248,	0,2592,3382,3879,4213,5101,7739,7953,9309,9866,11075,11246,12406,12967,13237,14515,14850,15692,16310,17026,18395,
chr3	32918688	32933766	GLEAN_24193	1000	-	32918688	32933766	0	12	77,240,85,42,178,149,141,78,70,113,176,67,	0,548,1125,1570,4678,8056,10337,11753,12514,13268,14259,15011,
chr3	40149672	40177307	GLEAN_17597	1000	-	40149672	40177307	0	11	102,105,95,59,125,142,59,124,144,101,45,	0,2686,4866,13613,14580,15057,17896,20986,25546,27394,27590,
chr3	40182086	40222896	GLEAN_17599	1000	+	40182086	40222896	0	11	51,124,76,182,122,217,167,78,192,72,168,	0,6932,10982,12319,21042,23960,30006,34463,36047,36379,40642,
chr3	41198004	41199153	GLEAN_17608	1000	+	41198004	41199153	0	1	1149,	0,
chr4	86978504	87041319	GLEAN_12390	1000	+	86978504	87041319	0	10	166,87,222,155,149,85,67,48,140,210,	0,38221,53754,55342,56622,58364,59315,60011,61850,62605,
chr4	89082795	89147027	GLEAN_24650	1000	+	89082795	89147027	0	4	18,71,136,24,	0,5266,49519,64208,
chr4	93302030	93328924	GLEAN_01801	1000	-	93302030	93328924	0	4	56,162,174,115,	0,22799,25500,26779,
chr4	82346200	82782167	GLEAN_16789	1000	-	82346200	82782167	0	25	66,45,204,114,70,124,130,12,52,115,142,73,111,101,90,114,91,107,159,92,161,79,121,150,78,	0,175,1982,2933,3963,4675,8350,10313,13349,106234,162606,184547,202522,249535,283378,371198,383564,387107,388804,389601,390446,393262,396721,402445,435889,
chr4	88917067	89055330	GLEAN_24649	1000	+	88917067	89055330	0	4	140,118,84,60,	0,42572,129106,138203,
chr4	90817026	90881183	GLEAN_17069	1000	+	90817026	90881183	0	9	42,144,158,160,182,121,157,173,249,	0,16507,19966,34232,48766,50596,51806,52637,63908,
chr4	92130822	92206708	GLEAN_08676	1000	-	92130822	92206708	0	4	87,84,114,72,	0,24625,25538,75814,
chr4	82999116	83019125	GLEAN_16785	1000	-	82999116	83019125	0	4	1697,144,96,61,	0,3873,14919,19948,
chr4	86393329	86449454	GLEAN_12386	1000	+	86393329	86449454	0	17	57,112,144,101,103,95,107,117,64,89,71,95,99,69,79,121,7,	0,9478,17966,18542,26867,33045,35711,38702,40780,41323,44431,46608,51897,53922,54111,55600,56118,
chr4	90918644	90943613	GLEAN_17070	1000	+	90918644	90943613	0	15	123,180,208,83,131,166,156,194,151,95,169,109,113,198,165,	0,1462,2217,4097,5162,6678,15131,17001,17665,18426,18661,20277,21159,22500,24804,
chr4	90951360	90954136	GLEAN_17071	1000	+	90951360	90954136	0	3	134,76,252,	0,1294,2524,
chr4	90955670	90956237	GLEAN_17067	1000	-	90955670	90956237	0	1	567,	0,
chr4	94926689	94944723	GLEAN_11155	1000	+	94926689	94944723	0	9	166,19,129,227,227,215,111,139,210,	0,3506,6451,12891,13575,15714,16657,17325,17824,
chr4	95932932	95937133	GLEAN_11146	1000	-	95932932	95937133	0	2	204,138,	0,4063,
chr4	97726023	97730861	GLEAN_21921	1000	+	97726023	97730861	0	8	72,82,129,101,36,117,94,50,	0,571,853,1303,1578,3985,4416,4788,
chr4	97828692	97860991	GLEAN_21925	1000	+	97828692	97860991	0	11	142,26,214,200,93,495,121,170,179,121,99,	0,23837,24011,24708,25064,25274,29920,30202,30514,31540,32200,
chr5	89120910	89147143	GLEAN_20930	1000	+	89120910	89147143	0	12	84,81,120,129,74,161,101,136,113,123,138,249,	0,2902,8317,10900,14690,18091,18959,20328,21329,22287,24323,25984,
chr5	93577313	93695338	GLEAN_23283	1000	-	93577313	93695338	0	9	57,150,113,129,135,96,148,98,31,	0,2931,7625,55483,73770,77506,79483,81391,117994,
chr5	93934945	94009388	GLEAN_23287	1000	+	93934945	94009388	0	21	59,74,51,68,162,150,83,137,74,127,89,75,149,184,134,100,144,223,181,130,117,	0,3134,14058,15471,16874,18816,22263,22930,26456,27876,30292,30751,38435,41850,47275,50646,52241,62478,70546,71944,74326,
chr5	100261464	100309597	GLEAN_15128	1000	-	100261464	100309597	0	36	17,42,103,66,91,128,219,224,181,75,157,88,177,84,52,122,124,229,67,106,168,150,143,64,228,162,110,115,121,85,169,21,53,160,184,86,	0,351,879,2403,3528,5007,5284,6223,11957,12563,13506,14826,15237,15701,19150,20640,21108,22025,24911,25703,26276,28942,30091,32128,32648,34017,36362,36612,37615,40987,41517,41954,43882,44094,45436,48047,
chr5	107604575	107618944	GLEAN_13799	1000	+	107604575	107618944	0	13	150,25,147,113,127,48,164,84,85,102,42,980,255,	0,4409,5008,5844,7039,8781,8972,9910,10246,11223,12411,12967,14114,
chr5	107733201	107797012	GLEAN_13800	1000	+	107733201	107797012	0	3	313,119,717,	0,391,63094,
chr5	108388485	108410816	GLEAN_13811	1000	+	108388485	108410816	0	13	6,57,69,90,110,526,111,148,103,160,114,87,162,	0,4865,7562,7755,8215,9957,11126,16846,18744,19647,20140,21242,22169,
chr5	111009703	111034465	GLEAN_21500	1000	-	111009703	111034465	0	16	70,122,89,103,120,181,85,100,114,159,135,180,60,128,150,58,	0,1868,2214,3505,5074,6214,7407,7572,8094,9205,11361,13522,15946,18741,23643,24704,
chr5	89314931	89330122	GLEAN_20924	1000	-	89314931	89330122	0	7	168,124,118,174,174,118,129,	0,1439,3099,4096,6105,7744,15062,
chr5	92240426	92240816	GLEAN_12413	1000	+	92240426	92240816	0	1	390,	0,
chr5	92348856	92352107	GLEAN_12403	1000	-	92348856	92352107	0	4	142,76,33,61,	0,739,1674,3190,
chr5	92705680	92720711	GLEAN_14709	1000	+	92705680	92720711	0	3	126,95,247,	0,2936,14784,
chr5	97967051	97989610	GLEAN_12339	1000	+	97967051	97989610	0	9	280,64,34,90,123,204,98,172,66,	0,4084,5162,8101,10177,13238,18628,21769,22493,
chr5	99016912	99024770	GLEAN_18382	1000	-	99016912	99024770	0	4	66,119,79,24,	0,1519,3056,7834,
chr5	99163298	99181464	GLEAN_18392	1000	+	99163298	99181464	0	6	115,99,177,152,119,175,	0,10638,12345,13709,16234,17991,
chr5	100156864	100167815	GLEAN_15130	1000	-	100156864	100167815	0	7	123,127,131,110,167,180,2,	0,551,1220,1777,2893,4293,10949,
chr5	100958182	100968257	GLEAN_00450	1000	-	100958182	100968257	0	8	49,103,184,109,82,105,101,95,	0,615,2548,2821,3717,4463,4723,9980,
chr5	102440636	102444381	GLEAN_13969	1000	-	102440636	102444381	0	11	70,98,84,79,152,82,116,91,107,100,23,	0,172,355,537,702,1033,1207,1428,1637,1835,3722,
chr5	102447547	102471269	GLEAN_13968	1000	-	102447547	102471269	0	31	86,153,127,184,81,95,178,156,124,112,170,168,85,133,134,85,175,234,125,181,88,135,198,148,124,128,143,182,59,76,127,	0,295,544,1318,1593,2160,2341,2846,3084,3281,4111,4876,5119,5296,5739,7441,8065,8538,9272,9856,10129,10311,10770,11941,13129,13324,15150,15678,16318,16657,23595,
chr5	102473028	102473915	GLEAN_13970	1000	+	102473028	102473915	0	3	79,111,197,	0,159,690,
chr5	102768359	102802585	GLEAN_13963	1000	-	102768359	102802585	0	8	66,84,90,99,75,98,103,66,	0,1259,2176,2368,3462,4323,12141,34160,
chr5	104251055	104288298	GLEAN_12628	1000	+	104251055	104288298	0	13	178,146,182,100,122,107,198,129,75,203,58,68,93,	0,2010,5538,9828,10023,21954,22869,23908,28073,32302,35502,36261,37150,
chr5	105612873	105619973	GLEAN_02605	1000	-	105612873	105619973	0	10	108,240,186,84,91,157,121,143,145,105,	0,1029,1876,2304,2478,3180,3606,4499,5070,6995,
chr5	105664903	105677482	GLEAN_02604	1000	-	105664903	105677482	0	10	140,69,159,165,202,136,137,147,112,149,	0,251,1134,1698,1956,2315,2653,2926,3280,12430,
chr5	107884051	107903879	GLEAN_13783	1000	-	107884051	107903879	0	10	63,88,95,69,90,67,110,66,77,10,	0,902,1940,3740,4578,9836,10284,11506,13082,19818,
chr5	107912261	107953638	GLEAN_13802	1000	+	107912261	107953638	0	6	121,108,157,70,144,717,	0,17718,20637,24353,29151,40660,
chr5	108490377	108496854	GLEAN_13813	1000	+	108490377	108496854	0	9	196,131,102,147,155,83,172,122,152,	0,1672,3298,3849,4595,4886,5144,5921,6325,
chr5	108536899	108557790	GLEAN_13816	1000	+	108536899	108557790	0	14	20,70,49,211,80,62,70,74,172,155,171,498,81,39,	0,489,2841,3574,5003,7203,8391,8658,11318,13000,13881,15110,19929,20852,
chr5	108845758	108850557	GLEAN_13820	1000	+	108845758	108850557	0	3	36,293,43,	0,626,4756,
chr5	109734594	109770224	GLEAN_16390	1000	+	109734594	109770224	0	5	495,168,122,692,50,	0,25554,26235,27196,35580,
chr5	110426711	110468518	GLEAN_16385	1000	-	110426711	110468518	0	9	148,83,96,146,117,152,67,61,54,	0,4015,6257,6441,7547,19488,21030,22887,41753,
chr5	110475725	110489665	GLEAN_16384	1000	-	110475725	110489665	0	9	129,134,49,117,103,111,85,67,21,	0,624,2854,3749,5435,8035,8269,10754,13919,
chr5	110569152	110575345	GLEAN_09428	1000	+	110569152	110575345	0	10	3,193,169,136,187,161,102,96,120,45,	0,979,1910,2634,3670,4347,5010,5482,5823,6148,
chr5	110978491	110994917	GLEAN_21506	1000	+	110978491	110994917	0	17	24,241,134,124,80,118,135,89,232,77,105,148,83,235,66,117,113,	0,1823,3596,6752,7715,9112,9620,10019,11311,12068,12315,13235,13754,14141,14884,15791,16313,
chr5	110996501	111005106	GLEAN_21501	1000	-	110996501	111005106	0	4	72,357,169,8,	0,6037,6925,8597,
chr5	111172101	111180538	GLEAN_21498	1000	-	111172101	111180538	0	4	90,167,24,52,	0,7272,7929,8385,
chr5	111181076	111229722	GLEAN_21509	1000	+	111181076	111229722	0	18	36,137,259,93,159,151,105,92,106,158,74,112,123,156,192,133,122,135,	0,25300,31209,34598,38114,38503,39955,40970,42025,43268,43558,44240,45410,45730,46711,47277,47906,48511,
chr5	111346378	111354145	GLEAN_21495	1000	-	111346378	111354145	0	3	263,121,3,	0,1166,7764,
chr5	111640318	111647389	GLEAN_21491	1000	-	111640318	111647389	0	9	135,144,198,162,95,178,172,136,16,	0,555,1824,3521,4423,4827,5455,6127,7055,
chr6	91216762	91296495	GLEAN_06027	1000	+	91216762	91296495	0	12	117,158,148,189,92,120,170,119,74,52,159,39,	0,24786,45435,47810,54241,60431,64587,68945,71657,75182,77789,79694,
chr6	104791002	104945880	GLEAN_18757	1000	+	104791002	104945880	0	24	220,56,206,121,64,90,218,75,64,160,153,124,104,85,147,72,93,54,81,69,93,131,125,725,	0,41683,52727,63804,64787,65706,72736,75354,77770,81766,84890,89894,92295,97103,99012,99886,100643,103074,103725,103911,107618,113114,124030,154153,
chr6	106928599	106981215	GLEAN_11997	1000	+	106928599	106981215	0	18	59,168,235,125,148,78,113,243,154,180,252,199,273,280,184,231,850,86,	0,280,3987,7857,11311,18475,19912,20095,22385,22667,28625,37901,39020,40626,41454,42677,44785,52530,
chr6	6968373	7292268	GLEAN_08943	1000	+	6968373	7292268	0	20	65,95,60,55,66,73,103,84,95,123,84,43,38,33,42,49,76,95,229,4,	0,1684,99347,153949,224582,228259,239022,266544,273914,276646,277016,277544,280881,282299,287397,289860,313340,318556,320707,323891,
chr6	17072977	17185113	GLEAN_06471	1000	+	17072977	17185113	0	12	60,115,236,139,119,114,112,206,136,269,230,139,	0,14642,20102,27278,34405,53900,56538,58984,60892,72640,93938,111997,
chr6	19503102	19584153	GLEAN_01743	1000	+	19503102	19584153	0	8	219,163,170,123,168,208,185,150,	0,30021,36882,39257,39857,75635,76732,80901,
chr6	53061879	53269454	GLEAN_03378	1000	+	53061879	53269454	0	19	417,456,90,105,133,92,111,129,87,281,140,186,162,159,245,160,170,174,201,	0,93909,96273,98055,98668,103154,108901,111417,113173,115747,120372,158907,167036,172927,190116,191427,197614,203769,207374,
chr6	53965394	54020692	GLEAN_18057	1000	+	53965394	54020692	0	13	348,88,114,107,135,153,124,92,162,140,73,54,102,	0,12066,22739,22973,25438,30214,37348,43326,45157,46421,49225,53007,55196,
chr6	54364040	54426543	GLEAN_18051	1000	-	54364040	54426543	0	24	84,192,214,146,118,155,99,96,138,92,115,113,400,180,108,256,107,78,78,233,123,76,129,18,	0,1106,2510,4576,6089,6333,10576,10798,11039,11358,12866,14745,16349,20896,24056,26590,28190,29911,33800,34786,54410,57959,62267,62485,
chr6	82955290	83035305	GLEAN_15110	1000	-	82955290	83035305	0	24	90,216,108,99,84,164,139,122,182,119,111,212,155,89,141,179,121,56,103,101,77,65,87,66,	0,604,1800,3875,6249,6901,8247,10950,11552,11869,12322,17953,18580,19113,21489,28334,34610,38847,39244,39749,52035,59189,59331,79949,
chr6	87793223	87823125	GLEAN_09316	1000	-	87793223	87823125	0	14	25,73,124,96,96,80,103,96,75,213,138,123,183,78,	0,2595,4476,4958,11649,11891,13407,13621,15557,16135,21996,22481,24369,29824,
chr6	89639314	89654664	GLEAN_17151	1000	+	89639314	89654664	0	8	233,57,169,162,132,100,147,68,	0,2093,11003,11780,13260,13822,14035,15282,
chr6	91346840	91367278	GLEAN_00045	1000	-	91346840	91367278	0	5	1969,151,304,196,80,	0,7099,8434,11424,20358,
chr6	91455223	91632803	GLEAN_00048	1000	+	91455223	91632803	0	5	247,131,206,233,191,	0,109310,133300,172504,177389,
chr6	94805806	94941673	GLEAN_04558	1000	+	94805806	94941673	0	20	17,121,921,45,87,37,52,55,38,157,945,104,238,92,61,137,72,141,224,122,	0,39961,40477,81712,87516,88503,92150,104676,104848,107680,112762,123081,123825,126000,126255,129233,129951,130749,133319,135745,
chr6	103409162	103432593	GLEAN_09670	1000	-	103409162	103432593	0	8	48,81,138,20,111,56,97,109,	0,431,9709,9933,17715,21674,22361,23322,
chr6	107606033	107619520	GLEAN_12658	1000	-	107606033	107619520	0	8	63,177,83,159,121,125,145,216,	0,2101,3020,3883,4442,5508,7572,13271,
chr6	6596098	6596380	GLEAN_08937	1000	-	6596098	6596380	0	1	282,	0,
chr6	11285502	11397352	GLEAN_23759	1000	-	11285502	11397352	0	23	141,90,192,180,119,139,146,97,171,117,94,192,125,116,139,128,112,128,276,149,130,109,66,	0,4591,6803,8855,14072,14953,17119,17389,18370,19261,26727,27419,32689,40729,44023,74511,85061,94314,94985,96531,102114,111569,111784,
chr6	11992812	12003011	GLEAN_05519	1000	+	11992812	12003011	0	3	188,125,1394,	0,7250,8805,
chr6	12373178	12411510	GLEAN_22493	1000	-	12373178	12411510	0	15	991,97,77,739,147,135,163,150,147,106,83,113,139,93,144,	0,2062,12259,14135,15889,17069,17692,22620,24295,25033,28411,28574,30824,34782,38188,
chr6	15181066	15187847	GLEAN_06453	1000	-	15181066	15187847	0	6	14,66,139,60,155,199,	0,377,4080,4438,4952,6582,
chr6	16792021	16834632	GLEAN_06448	1000	-	16792021	16834632	0	8	119,117,73,90,127,158,129,132,	0,1054,6549,10690,13924,18854,21225,42479,
chr6	18837551	18861307	GLEAN_01736	1000	+	18837551	18861307	0	9	72,79,97,109,61,114,59,93,54,	0,1113,3150,5654,14370,15640,20568,21213,23702,
chr6	19100083	19125550	GLEAN_01740	1000	+	19100083	19125550	0	7	24,64,32,78,106,94,46,	0,13995,14149,19944,20987,23349,25421,
chr6	21276823	21291519	GLEAN_22838	1000	+	21276823	21291519	0	9	12,102,142,31,220,261,136,139,25,	0,2781,4449,5086,11114,11484,12310,14392,14671,
chr6	26846259	26856321	GLEAN_24025	1000	-	26846259	26856321	0	6	74,64,134,59,35,9,	0,1827,3178,4828,7130,10053,
chr6	26904740	26907476	GLEAN_24023	1000	-	26904740	26907476	0	5	62,130,114,78,3,	0,315,796,2212,2733,
chr6	27101278	27114519	GLEAN_18926	1000	+	27101278	27114519	0	5	156,153,188,160,153,	0,2706,3911,5550,13088,
chr6	33327235	33384281	GLEAN_09891	1000	-	33327235	33384281	0	23	224,103,184,71,67,167,144,162,108,114,155,190,94,60,125,68,131,128,95,228,77,160,199,	0,1777,1964,3648,4151,6347,14577,17000,18839,19281,22326,26340,30916,33751,34530,45897,46592,47949,49080,51182,52711,54578,56847,
chr6	33473221	33486167	GLEAN_09897	1000	+	33473221	33486167	0	6	440,101,166,145,135,132,	0,1800,8693,9011,10154,12814,
chr6	33575414	33620244	GLEAN_09899	1000	+	33575414	33620244	0	15	200,60,115,153,158,152,105,251,83,90,125,155,90,83,148,	0,7435,8365,9292,12074,19775,22015,23250,29122,34034,35590,36937,41233,42153,44682,
chr6	33710728	33716106	GLEAN_09889	1000	-	33710728	33716106	0	6	318,303,42,81,39,54,	0,1016,2089,2624,5167,5324,
chr6	34165418	34190417	GLEAN_05786	1000	+	34165418	34190417	0	13	102,116,55,106,160,165,159,125,89,103,80,110,190,	0,2335,3756,4269,5780,7403,10091,15915,17181,18125,22418,24248,24809,
chr6	41889140	41942528	GLEAN_25717	1000	-	41889140	41942528	0	14	118,170,191,123,192,109,150,87,168,219,160,194,436,71,	0,1318,3902,5509,8587,9285,9782,10895,18833,24637,26410,41042,46020,53317,
chr6	54046887	54089433	GLEAN_18052	1000	-	54046887	54089433	0	8	13,106,84,120,261,270,39,88,	0,2310,17670,20360,23668,26588,36282,42458,
chr6	54282195	54354843	GLEAN_18060	1000	+	54282195	54354843	0	36	6,92,66,126,116,116,81,113,174,71,173,115,107,123,150,148,205,160,111,110,58,141,83,84,147,125,113,69,78,97,125,82,151,124,77,112,	0,5756,6135,8204,10272,13809,17329,18566,18951,22685,23444,23704,24745,25800,30688,32735,33013,35868,36216,40632,44768,47247,47468,48027,49345,49817,51962,54163,61140,63195,63479,67171,68887,70624,72128,72536,
chr6	54507744	54512463	GLEAN_12482	1000	-	54507744	54512463	0	6	107,81,133,96,116,46,	0,313,1142,3784,4468,4673,
chr6	58329046	58354719	GLEAN_16855	1000	+	58329046	58354719	0	6	124,102,183,185,175,62,	0,4512,6124,12709,19711,25611,
chr6	75159638	75160937	GLEAN_24121	1000	+	75159638	75160937	0	4	91,124,84,16,	0,182,415,1283,
chr6	78447688	78448660	GLEAN_07141	1000	-	78447688	78448660	0	1	972,	0,
chr6	78905813	78940819	GLEAN_07133	1000	-	78905813	78940819	0	2	125,46,	0,34960,
chr6	79528410	79536910	GLEAN_22128	1000	-	79528410	79536910	0	3	483,33,57,	0,2496,8443,
chr6	79637997	79649945	GLEAN_22126	1000	-	79637997	79649945	0	16	12,120,45,24,27,27,123,45,24,27,27,27,42,21,27,51,	0,768,1992,2128,3848,5271,5824,6207,6348,7415,7882,8702,9118,9248,10059,11897,
chr6	79724417	79730688	GLEAN_22133	1000	+	79724417	79730688	0	7	51,27,27,24,42,498,6,	0,777,916,3688,3803,5166,6265,
chr6	79753501	79767759	GLEAN_22124	1000	-	79753501	79767759	0	16	159,24,27,42,24,42,54,24,33,24,24,24,24,39,33,51,	0,954,1924,2845,4090,4762,6336,6480,7276,8808,9524,10150,10815,11279,12211,14207,
chr6	80296414	80305081	GLEAN_23099	1000	-	80296414	80305081	0	4	205,81,124,64,	0,1053,5440,8603,
chr6	86309377	86309848	GLEAN_11473	1000	+	86309377	86309848	0	1	471,	0,
chr6	89544715	89582107	GLEAN_17148	1000	-	89544715	89582107	0	6	140,124,133,203,102,84,	0,3514,6193,8328,10161,37308,
chr6	89583264	89586907	GLEAN_17150	1000	+	89583264	89586907	0	7	443,169,162,132,115,171,71,	0,1243,1508,2141,2448,3101,3572,
chr6	90399722	90431639	GLEAN_06024	1000	+	90399722	90431639	0	6	114,129,75,141,231,444,	0,19759,22656,22879,23570,31473,
chr6	92111567	92111999	GLEAN_14997	1000	+	92111567	92111999	0	1	432,	0,
chr6	93489589	93535969	GLEAN_20427	1000	+	93489589	93535969	0	12	164,146,126,174,169,48,94,107,115,119,147,160,	0,17905,20563,29832,32344,32969,33557,34086,35740,39304,40567,46220,
chr6	103553390	103554847	GLEAN_09673	1000	+	103553390	103554847	0	4	36,55,99,26,	0,432,873,1431,
chr6	105057505	105117710	GLEAN_07151	1000	-	105057505	105117710	0	10	228,182,115,119,90,171,51,91,90,222,	0,2086,4169,4550,9687,11140,29707,50921,59127,59983,
chr6	105383059	105393326	GLEAN_11980	1000	-	105383059	105393326	0	23	102,153,112,147,101,179,149,152,116,39,151,62,55,91,221,101,72,154,126,86,100,80,274,	0,322,849,1097,1342,1639,1897,2161,3950,4643,4996,5425,5586,5740,5919,6223,6422,6569,6927,7122,7593,8274,9993,
chr6	105404771	105418888	GLEAN_11983	1000	+	105404771	105418888	0	14	155,141,86,108,96,203,180,217,213,122,126,77,101,107,	0,864,10790,11030,11412,11607,11919,12177,12636,12939,13139,13347,13788,14010,
chr6	105569951	105585560	GLEAN_11975	1000	-	105569951	105585560	0	9	328,118,128,131,215,207,145,155,7,	0,525,1199,1868,2884,4599,5906,14304,15602,
chr6	106569227	106582020	GLEAN_11967	1000	-	106569227	106582020	0	5	158,163,115,30,5,	0,327,1573,7171,12788,
chr6	107516062	107541102	GLEAN_12659	1000	+	107516062	107541102	0	14	31,170,93,144,180,154,77,195,74,127,97,71,154,467,	0,11022,11578,12325,13682,14163,15948,17669,18112,18587,20737,22396,22778,24573,
chr6	109635102	109636110	GLEAN_15383	1000	-	109635102	109636110	0	1	1008,	0,
chr6	109644136	109651408	GLEAN_15389	1000	+	109644136	109651408	0	3	120,259,17,	0,4320,7255,
chr7	92210588	92283770	GLEAN_20312	1000	+	92210588	92283770	0	31	132,196,91,86,155,270,102,162,122,102,87,76,110,86,126,122,183,142,224,128,115,108,117,168,174,73,120,63,141,126,113,	0,3038,5855,7045,8190,9149,11131,14597,16115,19868,21432,22051,22210,22855,24928,25188,25568,33888,35802,46112,46808,52313,54062,56697,59213,60684,62337,63327,66842,69961,73069,
chr7	75604148	75690851	GLEAN_01211	1000	-	75604148	75690851	0	5	74,35,131,185,94,	0,48639,85212,85582,86609,
chr7	75720521	75996336	GLEAN_01212	1000	+	75720521	75996336	0	7	139,77,167,153,107,148,112,	0,114143,114292,121285,122487,175580,275703,
chr7	87275745	87326965	GLEAN_07320	1000	-	87275745	87326965	0	11	116,97,167,174,121,113,366,112,155,187,45,	0,5039,11169,14029,19455,22907,32477,35228,40033,49838,51175,
chr7	88409458	88480059	GLEAN_02303	1000	-	88409458	88480059	0	36	346,211,52,97,179,141,264,129,123,151,139,131,42,161,177,96,97,149,150,72,153,163,189,191,90,217,128,179,101,226,275,150,65,111,202,53,	0,1783,2718,3721,11115,13146,13633,14340,15265,16680,17048,18296,19108,20415,23552,25144,25354,25840,30108,31061,33044,34058,35489,36364,37431,38171,39263,40246,40636,40899,42021,42433,44754,45792,46906,70548,
chr7	91964272	92144114	GLEAN_20311	1000	+	91964272	92144114	0	25	89,121,58,88,86,84,49,68,81,77,104,185,72,321,130,117,73,211,201,116,100,54,204,54,176,	0,1109,42851,55496,72765,74881,100127,101747,102860,103222,103651,110138,111387,126691,134980,150447,152377,153619,154269,157028,162270,167154,175838,178960,179666,
chr7	78793954	78824201	GLEAN_09698	1000	-	78793954	78824201	0	9	15,61,112,71,164,211,74,123,117,	0,738,3978,7012,11131,14502,15687,28138,30130,
chr7	84852866	84874397	GLEAN_21957	1000	+	84852866	84874397	0	10	66,139,117,176,89,192,93,522,97,165,	0,2919,4157,9628,12672,14873,16573,17408,18974,21366,
chr7	85124806	85173068	GLEAN_21954	1000	-	85124806	85173068	0	17	144,82,141,162,185,157,184,80,176,165,132,114,155,121,135,139,557,	0,834,3046,3692,7007,7675,15864,17105,20159,24501,24887,27237,30547,36163,39142,42806,47705,
chr7	85287937	85317897	GLEAN_21960	1000	+	85287937	85317897	0	18	527,139,135,121,155,114,132,132,72,155,80,184,157,185,162,141,82,156,	0,2314,5617,8354,9167,9680,11137,14730,15021,16389,18779,19427,21314,22132,23980,24573,25261,29804,
chr7	87431328	87501750	GLEAN_07319	1000	-	87431328	87501750	0	12	117,45,172,67,568,88,125,260,164,122,48,153,	0,208,3341,7113,9733,12221,12484,15626,22512,27520,50005,70269,
chr9	62754967	62789715	GLEAN_01169	1000	+	62754967	62789715	0	7	139,296,200,115,143,149,152,	0,13564,21050,22169,22982,26891,34596,
chr9	63545511	63590975	GLEAN_10822	1000	+	63545511	63590975	0	9	85,70,94,138,53,97,73,83,93,	0,29775,32559,33339,34455,35054,36554,40405,45371,
chr9	65367340	65451707	GLEAN_09413	1000	-	65367340	65451707	0	18	12,145,101,109,91,105,69,118,75,147,118,166,263,109,195,129,66,43,	0,1873,4571,8604,9129,12188,15630,16087,16896,18832,19888,21856,22488,29346,65537,68529,78719,84324,
chr9	43662748	43677876	GLEAN_01140	1000	+	43662748	43677876	0	11	88,189,224,172,191,138,100,54,171,1044,38,	0,1735,3282,4978,6236,8828,10352,11181,12315,13756,15090,
chr9	53388452	53443535	GLEAN_20548	1000	+	53388452	53443535	0	19	74,103,84,98,56,84,77,159,107,96,61,77,125,68,110,96,75,64,87,	0,6064,7602,14299,23657,26573,29149,39023,40228,41501,47849,49553,50123,51038,51192,51753,52787,54461,54996,
chr9	56756104	56827530	GLEAN_04576	1000	+	56756104	56827530	0	9	339,223,189,198,155,106,150,201,164,	0,37162,42653,61002,61919,64726,65888,67626,71262,
chr9	57691776	57765737	GLEAN_03344	1000	+	57691776	57765737	0	21	78,74,107,78,77,138,110,67,18,36,68,43,81,79,97,85,121,144,81,87,11,	0,11805,14231,22152,33207,35818,38036,38764,39944,41704,42115,48308,49030,63136,64310,65205,66158,66390,68708,72061,73950,
chr9	59638512	59719219	GLEAN_19626	1000	-	59638512	59719219	0	20	144,63,170,80,150,103,115,111,86,77,152,92,136,105,92,85,133,160,112,102,	0,4014,4292,16499,27798,36459,38158,42996,44804,49111,57208,59808,61829,63495,65676,67424,69288,70565,72625,80605,
chr9	60832435	60874973	GLEAN_15380	1000	+	60832435	60874973	0	30	39,32,88,125,112,99,102,70,113,96,18,201,144,146,246,143,175,164,125,206,181,171,217,237,166,73,215,121,132,168,	0,397,587,2963,4838,6371,7246,7786,9466,10934,11574,16796,18703,20009,21225,23601,25054,25854,28086,29257,29551,31285,31895,34083,35276,36003,38662,39807,40660,42370,
chr9	61680786	61734087	GLEAN_01163	1000	+	61680786	61734087	0	17	48,111,66,46,139,125,129,131,82,131,130,81,65,106,62,116,181,	0,3679,7346,8050,9198,13116,17278,19401,21102,23924,24719,27401,36001,45010,49775,50514,53120,
chr9	63258051	63260032	GLEAN_25569	1000	+	63258051	63260032	0	5	66,223,252,212,297,	0,181,719,1097,1684,
chr9	64015115	64018392	GLEAN_21996	1000	+	64015115	64018392	0	5	14,117,103,102,63,	0,198,1546,2087,3214,
chr9	67401211	67477999	GLEAN_07594	1000	+	67401211	67477999	0	10	130,58,151,78,109,107,114,56,100,69,	0,1898,3268,14148,14612,26517,28510,30592,58378,76719,
chr9	68511906	68524808	GLEAN_07588	1000	-	68511906	68524808	0	3	227,141,187,	0,2333,12715,
chr9	68788490	68794475	GLEAN_07600	1000	+	68788490	68794475	0	4	102,136,181,199,	0,629,1468,5786,
chr9	69698956	69699778	GLEAN_07584	1000	-	69698956	69699778	0	1	822,	0,
chr14	1514998	1658334	GLEAN_07967	1000	+	1514998	1658334	0	9	88,119,117,147,140,196,83,59,92,	0,54170,72612,78665,90166,102315,121280,141387,143244,
chr14	14398637	14430325	GLEAN_15012	1000	+	14398637	14430325	0	9	116,113,50,93,94,185,183,144,90,	0,6181,7143,8244,21767,22702,29590,30808,31598,
chr14	22929015	22976668	GLEAN_02291	1000	-	22929015	22976668	0	12	203,132,154,77,183,153,150,104,99,106,46,132,	0,3353,5382,24951,27437,37553,39085,39618,39844,42092,43859,47521,
chr14	799829	810001	GLEAN_07041	1000	+	799829	810001	0	2	8982,990,	0,9182,
chr14	828139	840228	GLEAN_07043	1000	+	828139	840228	0	11	24,96,90,51,162,93,214,191,136,236,300,	0,6928,7135,8078,10084,10316,10514,10817,11141,11465,11789,
chr14	840293	860505	GLEAN_07044	1000	+	840293	860505	0	42	28,77,72,118,61,90,57,64,75,145,119,69,77,167,131,123,168,384,63,90,78,324,81,96,66,111,294,186,111,48,75,60,84,108,160,139,186,143,38,75,52,146,	0,605,827,2079,2304,2474,2665,2808,2963,3110,3634,3919,4041,4187,4438,4660,5607,6305,7335,7808,8303,9023,9430,9587,9792,10155,10345,10733,16204,16396,16574,17493,18088,18290,18490,18722,18961,19233,19467,19624,19915,20066,
chr14	949169	952756	GLEAN_07048	1000	+	949169	952756	0	10	146,115,129,74,134,65,67,80,100,56,	0,483,1645,1852,2114,2350,2714,2928,3217,3531,
chr14	971415	980149	GLEAN_07050	1000	+	971415	980149	0	9	66,1067,121,72,100,101,219,195,39,	0,1635,4449,4675,7621,7797,8052,8386,8695,
chr14	981363	984452	GLEAN_07051	1000	+	981363	984452	0	13	226,128,83,131,116,197,141,85,81,103,140,108,63,	0,300,507,800,1022,1384,1663,2059,2236,2399,2606,2837,3026,
chr14	994711	998582	GLEAN_07034	1000	-	994711	998582	0	10	240,74,142,176,96,54,103,136,193,214,	0,360,526,1113,1412,1992,2304,2547,3291,3657,
chr14	3239151	3247238	GLEAN_09067	1000	-	3239151	3247238	0	3	1073,100,294,	0,3568,7793,
chr14	7307960	7330831	GLEAN_20352	1000	+	7307960	7330831	0	4	372,304,75,440,	0,2953,20143,22431,
chr14	7532084	7574504	GLEAN_20354	1000	+	7532084	7574504	0	15	63,36,106,121,63,61,87,57,104,57,52,48,36,52,212,	0,3939,17601,19419,23186,23991,25461,27789,30588,32706,33579,34961,36123,38935,42208,
chr14	8130639	8206170	GLEAN_15296	1000	-	8130639	8206170	0	20	143,163,367,196,100,182,165,108,57,198,189,253,83,126,214,78,89,85,172,83,	0,2510,3920,6039,7537,8613,12403,29844,31161,37904,38382,40659,44423,50026,50734,55319,55640,59941,60177,75448,
chr14	14847687	14870716	GLEAN_15016	1000	+	14847687	14870716	0	8	153,112,65,27,96,53,111,139,	0,9749,14375,15451,16042,17432,18924,22890,
chr14	14923501	14926018	GLEAN_15002	1000	-	14923501	14926018	0	1	2517,	0,
chr14	18685174	18692241	GLEAN_00077	1000	-	18685174	18692241	0	4	132,114,193,101,	0,3068,3746,6966,
chr14	18692361	18723731	GLEAN_00091	1000	+	18692361	18723731	0	12	22,66,50,64,144,43,86,41,77,71,127,103,	0,5435,7276,8704,9846,10093,18744,18910,24035,27461,28795,31267,
chr14	18724669	18726484	GLEAN_00076	1000	-	18724669	18726484	0	1	1815,	0,
chr14	19939791	19967745	GLEAN_06241	1000	-	19939791	19967745	0	22	78,71,137,59,48,55,229,109,166,1901,127,104,62,82,187,185,171,427,203,171,127,71,	0,795,2634,4356,5587,6497,7113,7423,8082,11680,13669,14188,15523,15705,15868,16217,19055,22233,24036,26515,26831,27883,
chr14	20501762	20518026	GLEAN_06236	1000	-	20501762	20518026	0	9	54,177,102,74,71,48,66,32,69,	0,1927,3207,5218,6261,8084,9650,14767,16195,
chr14	21009207	21009801	GLEAN_16910	1000	+	21009207	21009801	0	1	594,	0,
chr14	21810008	21811704	GLEAN_16901	1000	-	21810008	21811704	0	2	216,129,	0,1567,
chr14	22893061	22894193	GLEAN_02299	1000	+	22893061	22894193	0	4	3,100,74,183,	0,187,546,949,
chr14	23143728	23168527	GLEAN_02300	1000	+	23143728	23168527	0	6	325,168,194,61,140,117,	0,10488,13621,20271,22375,24682,
chr14	24089863	24107526	GLEAN_13277	1000	+	24089863	24107526	0	8	51,79,110,162,176,172,92,55,	0,7076,8420,11195,12910,15636,16491,17608,
chr15	70233334	70263053	GLEAN_25227	1000	+	70233334	70263053	0	17	307,96,137,184,148,121,336,211,125,105,134,188,119,145,326,158,91,	0,1302,4269,4725,5484,5737,6798,7715,11218,12335,13643,14762,19841,20083,20641,25711,29628,
chr15	56943824	57063111	GLEAN_14285	1000	-	56943824	57063111	0	8	97,196,69,51,234,125,38,42,	0,745,1870,8388,12841,24606,64826,119245,
chr15	57130381	57148101	GLEAN_14299	1000	+	57130381	57148101	0	8	97,246,63,69,69,63,196,100,	0,3908,6594,9941,10129,15565,17321,17620,
chr15	72869167	72887611	GLEAN_20895	1000	+	72869167	72887611	0	19	195,72,153,536,464,184,118,154,18,69,128,151,193,115,88,63,104,84,12,	0,2107,2910,3467,7138,8753,9727,10230,10742,11184,12146,12376,13254,13796,14410,16826,17558,18087,18432,
chr15	56582906	56616864	GLEAN_14296	1000	+	56582906	56616864	0	18	57,63,87,239,83,138,53,87,156,109,62,111,150,151,195,104,64,65,	0,12789,12956,15392,15707,19871,21244,21374,22786,23064,25049,25582,25895,27104,31123,31801,32301,33893,
chr15	56625839	56661042	GLEAN_14297	1000	+	56625839	56661042	0	28	108,92,172,123,62,115,108,134,94,99,137,125,151,97,117,102,75,117,134,49,97,111,173,120,99,74,84,112,	0,449,3624,5140,6934,8388,8598,11656,13779,14010,16774,19358,19942,20376,21352,22334,22531,23167,24123,24423,27259,27441,28575,29265,29695,30149,31170,35091,
chr15	57326827	57350540	GLEAN_14284	1000	-	57326827	57350540	0	7	100,168,136,118,49,101,57,	0,657,3506,5308,7853,13483,23656,
chr15	57633802	57660197	GLEAN_14302	1000	+	57633802	57660197	0	7	148,96,195,66,72,79,205,	0,5476,8251,11146,15526,17658,26190,
chr15	67118221	67119457	GLEAN_12135	1000	-	67118221	67119457	0	1	1236,	0,
chr15	67380407	67385943	GLEAN_12133	1000	-	67380407	67385943	0	11	59,65,120,73,129,81,23,134,77,36,112,	0,502,1938,2184,2346,2605,3632,3872,4353,5173,5424,
chr15	68180122	68205142	GLEAN_19483	1000	-	68180122	68205142	0	8	78,84,207,102,75,125,73,63,	0,376,773,3779,13607,13828,19146,24957,
chr15	70316270	70334612	GLEAN_25229	1000	+	70316270	70334612	0	13	87,85,107,27,63,58,52,60,94,48,68,76,87,	0,2625,2864,8484,8705,10257,10564,11741,12966,14000,14846,16344,18255,
chr15	70486687	70492565	GLEAN_25234	1000	+	70486687	70492565	0	12	78,84,126,105,63,138,144,149,97,146,82,111,	0,317,1039,1577,1840,2144,2696,2959,3985,4294,5242,5767,
chr15	70563113	70599002	GLEAN_25221	1000	-	70563113	70599002	0	35	105,47,70,107,73,165,108,111,106,121,63,109,159,84,101,54,207,151,187,103,60,102,140,251,191,104,157,236,179,81,114,132,304,597,62,	0,421,2125,4160,4405,4716,10443,12932,13738,13946,14306,14652,17476,17981,19061,20121,21856,22545,22786,23537,23995,25346,26292,26677,27316,27710,28410,28772,29363,31244,32437,33081,33920,34623,35827,
chr15	70663025	70668213	GLEAN_25239	1000	+	70663025	70668213	0	9	54,157,236,156,176,121,128,122,116,	0,211,1525,1879,3191,3531,3824,4323,5072,
chr15	72357986	72378113	GLEAN_20874	1000	-	72357986	72378113	0	10	61,155,128,151,136,2018,1674,70,631,94,	0,281,1354,1588,1915,6877,11037,16849,18343,20033,
chr15	72382569	72391767	GLEAN_20873	1000	-	72382569	72391767	0	16	72,187,89,171,130,46,139,73,222,129,104,231,191,106,186,54,	0,321,1202,1456,2051,4006,4153,4683,5700,6125,6478,6704,7021,7488,8529,9144,
chr15	72702675	72715406	GLEAN_20867	1000	-	72702675	72715406	0	4	152,187,96,27,	0,3257,6544,12704,
chr15	72823625	72831767	GLEAN_20893	1000	+	72823625	72831767	0	9	189,61,114,77,107,66,130,3,147,	0,5283,5576,6449,6750,7028,7173,7330,7995,
chr19	44563612	44568907	GLEAN_12862	1000	-	44563612	44568907	0	6	84,242,90,171,208,414,	0,247,1025,1219,1783,4881,
chr19	46299515	46444597	GLEAN_06598	1000	+	46299515	46444597	0	22	22,86,72,70,44,96,168,96,93,111,137,153,67,98,82,92,90,170,139,112,108,174,	0,25953,66243,67253,68330,69095,80173,91951,93388,96917,98244,116475,120048,121165,122851,127038,131696,135559,137120,140776,142391,144908,
chr19	47933139	47994456	GLEAN_06579	1000	-	47933139	47994456	0	16	30,23,57,63,54,77,28,108,285,276,249,276,306,294,27,64,	0,5226,15313,21877,23304,25834,26601,28149,29092,33397,36648,43116,47337,51459,61140,61253,
chr19	50068000	50069996	GLEAN_15025	1000	+	50068000	50069996	0	5	88,315,36,161,15,	0,273,1162,1448,1981,
chr19	51639359	51651659	GLEAN_25985	1000	-	51639359	51651659	0	19	60,153,165,144,142,149,152,134,118,85,114,111,132,119,120,97,166,146,507,	0,460,892,1484,2023,3356,3658,4948,5458,6022,6204,6789,8157,8373,8565,9164,9343,10452,11793,
chr19	54288964	54411215	GLEAN_08439	1000	-	54288964	54411215	0	5	186,169,123,98,78,	0,917,3770,10076,122173,
chr19	55300326	55371338	GLEAN_14692	1000	-	55300326	55371338	0	55	154,179,90,195,78,259,181,84,133,252,92,169,160,95,35,82,240,111,123,191,118,112,100,170,183,101,121,182,207,155,146,192,139,136,143,120,119,96,137,3606,156,194,1156,168,141,218,163,590,150,174,181,123,90,165,135,	0,1722,1992,2523,3563,4602,5138,5728,6119,7936,8673,10173,11674,13919,15803,16660,17069,18248,19150,20091,20623,21335,24794,24979,26332,26627,29235,31917,32433,33822,35177,36060,38860,39268,39952,40599,43040,44220,44720,46975,51204,51803,52680,54395,54669,55667,57518,58011,61145,62698,64425,65596,66725,70643,70877,
chr19	58408053	58691352	GLEAN_04501	1000	+	58408053	58691352	0	9	78,39,159,142,171,70,99,159,79,	0,5823,41794,106826,179593,238313,278635,281355,283220,
chr19	42681611	42684750	GLEAN_03772	1000	-	42681611	42684750	0	11	116,81,82,110,174,125,68,110,45,60,85,	0,207,369,666,1085,1431,1702,2332,2709,2862,3054,
chr19	42703952	42710687	GLEAN_03795	1000	+	42703952	42710687	0	14	94,139,145,126,85,113,136,95,124,98,246,234,231,150,	0,372,2794,3056,3299,4076,4287,4538,4870,5265,5454,5928,6265,6585,
chr19	42746618	42839397	GLEAN_03769	1000	-	42746618	42839397	0	10	3907,131,50,37,144,87,68,73,75,45,	0,8608,9894,19025,21753,41805,43280,63313,71636,92734,
chr19	43141221	43174339	GLEAN_03766	1000	-	43141221	43174339	0	27	96,108,154,95,119,88,127,87,83,102,141,112,194,128,136,91,64,125,167,83,91,36,66,76,79,166,105,	0,428,693,1289,1479,2213,2506,2856,3590,4623,5212,5973,7263,8214,9496,11004,11477,15087,16941,18534,19654,21220,22051,22598,24059,25047,33013,
chr19	43319514	43349757	GLEAN_03803	1000	+	43319514	43349757	0	12	131,109,145,119,92,117,171,109,171,168,138,21,	0,11424,14116,21144,21860,22806,23680,24702,27488,28247,29401,30222,
chr19	43388687	43389650	GLEAN_03805	1000	+	43388687	43389650	0	1	963,	0,
chr19	43654733	43658919	GLEAN_17381	1000	-	43654733	43658919	0	5	116,94,123,152,166,	0,644,2080,2407,4020,
chr19	43702586	43705886	GLEAN_17378	1000	-	43702586	43705886	0	8	219,86,134,72,193,502,122,262,	0,468,843,1053,1252,1840,2617,3038,
chr19	44041903	44047902	GLEAN_17389	1000	+	44041903	44047902	0	8	204,37,90,107,100,100,202,57,	0,451,977,1334,1685,1997,2461,5942,
chr19	44056068	44073809	GLEAN_17373	1000	-	44056068	44073809	0	9	458,133,83,138,85,127,31,107,239,	0,859,1339,2424,3380,4107,5140,6271,17502,
chr19	44123810	44131996	GLEAN_17372	1000	-	44123810	44131996	0	13	174,192,459,133,137,208,307,121,158,192,80,56,162,	0,711,1193,1845,2260,2629,3432,4760,4993,5257,5547,5987,8024,
chr19	44217654	44219196	GLEAN_06539	1000	+	44217654	44219196	0	4	100,66,112,256,	0,536,1057,1286,
chr19	44222964	44227170	GLEAN_06540	1000	+	44222964	44227170	0	7	53,146,54,89,132,76,113,	0,269,1227,1632,2136,2482,4093,
chr19	44255327	44264980	GLEAN_06535	1000	-	44255327	44264980	0	11	169,143,61,150,147,195,137,91,59,68,127,	0,900,1485,2435,3889,5092,5447,5685,6397,7521,9526,
chr19	44511542	44520583	GLEAN_12864	1000	-	44511542	44520583	0	12	136,95,55,92,67,131,117,157,58,160,132,39,	0,1401,2582,3072,3341,3735,4095,4309,4859,6625,8727,9002,
chr19	44524347	44529255	GLEAN_12863	1000	-	44524347	44529255	0	7	36,54,90,99,67,114,8,	0,539,1422,4039,4243,4415,4900,
chr19	44548399	44561882	GLEAN_12873	1000	+	44548399	44561882	0	7	69,90,148,107,187,107,192,	0,11866,12247,12465,12673,12955,13291,
chr19	47328704	47382758	GLEAN_06607	1000	+	47328704	47382758	0	17	19,122,93,41,100,114,121,134,74,68,93,192,149,132,130,178,229,	0,4169,5863,15354,21186,26735,32299,43220,47028,48963,49219,49898,50589,51351,51962,52456,53825,
chr19	47424859	47437033	GLEAN_06589	1000	-	47424859	47437033	0	12	81,168,110,59,86,111,102,66,122,175,108,264,	0,3024,3422,3821,5196,6189,6503,8403,8758,10696,11376,11910,
chr19	47489206	47493702	GLEAN_06609	1000	+	47489206	47493702	0	12	24,72,70,98,57,231,127,191,99,111,87,54,	0,558,2171,2456,2718,2852,3369,3581,3875,4054,4253,4442,
chr19	47494693	47503088	GLEAN_06587	1000	-	47494693	47503088	0	13	54,102,123,136,98,162,102,96,156,123,43,185,216,	0,145,365,647,946,1168,1480,1721,2223,3111,3394,3628,8179,
chr19	47617581	47650141	GLEAN_06582	1000	-	47617581	47650141	0	9	185,321,258,84,321,258,105,321,238,	0,844,2425,15732,16472,18323,20041,30760,32322,
chr19	47766584	47837106	GLEAN_06580	1000	-	47766584	47837106	0	11	123,121,210,126,133,100,147,248,340,201,1638,	0,1750,5679,7372,13477,23094,27798,39162,40708,42428,68884,
chr19	48086802	48092756	GLEAN_06577	1000	-	48086802	48092756	0	13	404,225,60,62,111,173,161,142,66,134,97,166,44,	0,593,2070,2222,2541,2982,3258,3503,3880,4064,4278,4560,5910,
chr19	49536679	49543959	GLEAN_03566	1000	-	49536679	49543959	0	6	339,123,83,92,152,141,	0,556,1607,2793,3261,7139,
chr19	49592927	49615684	GLEAN_03574	1000	+	49592927	49615684	0	10	67,75,102,88,95,191,86,102,122,107,	0,4086,12675,16271,17366,19888,20659,21576,22153,22650,
chr19	49746233	49749944	GLEAN_03576	1000	+	49746233	49749944	0	6	85,42,74,97,145,121,	0,898,1774,2404,3067,3590,
chr19	50207400	50329832	GLEAN_15028	1000	+	50207400	50329832	0	55	10,415,109,102,158,75,201,159,163,135,223,150,104,201,187,138,153,174,201,123,116,135,463,188,190,95,135,204,116,173,192,81,189,180,204,305,393,165,119,155,204,151,179,120,123,224,162,92,152,243,189,231,221,99,390,	0,4570,10050,19085,20578,20887,22286,27819,30324,30889,34617,35466,39491,42408,47924,106447,107355,108857,109270,109584,109792,109998,110816,111377,111662,112455,112689,112929,113240,113592,113845,114118,114314,114663,114920,115710,116318,116794,117077,117276,117581,117942,118178,118447,118762,119010,119446,119718,120009,120246,120823,121237,121559,121859,122042,
chr19	50430377	50434597	GLEAN_15029	1000	+	50430377	50434597	0	11	237,90,83,104,145,97,89,146,38,76,140,	0,739,1307,1589,1916,2308,2481,3010,3610,3904,4080,
chr19	50435451	50439316	GLEAN_15023	1000	-	50435451	50439316	0	13	75,135,138,81,106,95,86,61,78,136,165,182,78,	0,157,362,582,748,962,1265,1788,2029,2193,2437,3049,3787,
chr19	50481151	50482938	GLEAN_15032	1000	+	50481151	50482938	0	8	52,98,155,43,100,65,118,104,	0,129,709,971,1090,1290,1446,1683,
chr19	50503769	50505537	GLEAN_11185	1000	+	50503769	50505537	0	8	52,98,155,43,100,65,118,104,	0,95,675,952,1071,1271,1427,1664,
chr19	50624899	50629479	GLEAN_11180	1000	-	50624899	50629479	0	2	146,109,	0,4471,
chr19	50630266	50633745	GLEAN_11193	1000	+	50630266	50633745	0	6	237,132,148,64,178,15,	0,713,2330,3029,3192,3464,
chr19	50664370	50673470	GLEAN_11195	1000	+	50664370	50673470	0	11	151,207,134,138,105,126,201,121,182,87,81,	0,1232,2794,3062,6798,7075,7385,7704,7908,8175,9019,
chr19	50743363	50749077	GLEAN_11178	1000	-	50743363	50749077	0	11	102,57,78,93,71,44,42,49,115,120,93,	0,184,775,1132,1467,1655,2529,2817,2945,3583,5621,
chr19	50894222	50895825	GLEAN_11204	1000	+	50894222	50895825	0	4	363,439,182,144,	0,643,1189,1459,
chr19	51303486	51309899	GLEAN_11168	1000	-	51303486	51309899	0	8	56,55,81,66,87,88,110,63,	0,692,1738,2045,2958,3587,3814,6350,
chr19	52606719	52613849	GLEAN_25996	1000	+	52606719	52613849	0	5	52,192,132,253,1039,	0,1105,1972,3787,6091,
chr19	52718868	52742812	GLEAN_25998	1000	+	52718868	52742812	0	18	253,222,111,55,68,71,83,112,141,101,136,639,131,591,194,102,116,132,	0,712,3971,5205,7527,8035,8740,10312,12590,13478,14340,16784,17973,19922,20936,22652,23384,23812,
chr19	53139486	53144996	GLEAN_26002	1000	+	53139486	53144996	0	7	202,84,89,186,138,193,287,	0,1794,2583,3108,3957,4312,5223,
chr19	54495781	54507361	GLEAN_08438	1000	-	54495781	54507361	0	19	91,223,1449,139,102,111,92,61,122,262,95,109,109,131,96,146,98,52,94,	0,478,793,2380,2597,2777,3085,3290,3462,3712,4416,4732,5162,5457,5675,5872,6380,7021,11486,
chr19	54510242	54516299	GLEAN_08441	1000	+	54510242	54516299	0	11	56,165,64,84,99,53,93,644,61,117,151,	0,216,492,641,1012,2193,3182,3469,4919,5304,5906,
chr19	54622619	54656238	GLEAN_08446	1000	+	54622619	54656238	0	13	106,110,48,21,43,89,92,61,52,59,85,137,285,	0,1318,3742,4020,21019,25990,28260,29139,29866,30885,32074,32371,33334,
chr19	54716008	54716634	GLEAN_08435	1000	-	54716008	54716634	0	3	129,154,128,	0,229,498,
chr19	54815246	54819560	GLEAN_08430	1000	-	54815246	54819560	0	10	61,58,137,159,46,73,209,135,180,67,	0,80,348,730,1788,2001,2566,2854,3933,4247,
chr19	54925008	54949136	GLEAN_08425	1000	-	54925008	54949136	0	16	228,53,76,130,95,157,65,99,141,83,110,83,196,114,67,175,	0,645,1136,2807,3415,4384,6686,7681,14839,15300,15724,16078,16760,19923,22041,23953,
chr19	55092670	55097804	GLEAN_08453	1000	+	55092670	55097804	0	3	120,63,318,	0,506,4816,
chr19	55129418	55154413	GLEAN_08420	1000	-	55129418	55154413	0	10	159,147,71,146,56,116,173,67,53,83,	0,1043,1976,5922,6787,7316,9017,18591,21584,24912,
chr19	55676965	55702585	GLEAN_16797	1000	-	55676965	55702585	0	13	79,155,72,77,112,149,113,81,119,67,65,83,28,	0,1951,2994,6788,12029,12533,13451,15596,15965,16357,19905,21090,25592,
chr19	55833654	55834550	GLEAN_03362	1000	+	55833654	55834550	0	2	362,304,	0,592,
chr19	55837083	55837698	GLEAN_03360	1000	-	55837083	55837698	0	3	172,85,121,	0,325,494,
chr19	55855583	55885911	GLEAN_03364	1000	+	55855583	55885911	0	4	291,64,97,115,	0,17085,22131,30213,
chr19	55970288	55988326	GLEAN_03366	1000	+	55970288	55988326	0	9	125,64,175,169,139,104,84,100,168,	0,3978,8731,9523,10108,12661,14528,16591,17870,
chr19	56058929	56067958	GLEAN_03368	1000	+	56058929	56067958	0	17	144,143,196,204,129,113,195,112,75,162,110,64,95,76,101,154,420,	0,1002,1631,1910,3003,3509,3755,4960,5291,5552,6557,6861,7017,7313,7520,7784,8609,
chr19	56125254	56150690	GLEAN_03355	1000	-	56125254	56150690	0	10	159,147,71,146,56,116,173,67,53,170,	0,1043,1976,5922,6787,7316,9017,18591,21584,25266,
chr19	56286197	56293611	GLEAN_14016	1000	-	56286197	56293611	0	4	63,72,132,42,	0,2153,6363,7372,
chr19	56310964	56338829	GLEAN_14021	1000	+	56310964	56338829	0	19	33,94,163,71,44,70,122,135,123,132,107,84,66,152,118,101,152,102,102,	0,5270,10631,13702,14318,15385,16587,19268,19495,19823,20196,23403,23641,23903,24794,25014,26828,27331,27763,
chr19	56357345	56359959	GLEAN_14014	1000	-	56357345	56359959	0	5	228,93,156,110,82,	0,746,934,1272,2532,
chr19	56465962	56477973	GLEAN_25327	1000	-	56465962	56477973	0	7	30,126,96,92,109,180,36,	0,1376,2877,7058,9284,11057,11975,
chr19	56498846	56505902	GLEAN_25326	1000	-	56498846	56505902	0	6	85,170,83,60,37,186,	0,309,571,1615,4015,6870,
chr19	57193073	57206119	GLEAN_18454	1000	-	57193073	57206119	0	5	180,95,1086,115,93,	0,2356,5306,12780,12953,
chr20	30401678	30417698	GLEAN_24265	1000	+	30401678	30417698	0	10	68,458,126,165,166,171,107,126,164,90,	0,8212,8989,9628,11448,12415,13064,14535,14773,15930,
chr20	24908707	25011206	GLEAN_10415	1000	-	24908707	25011206	0	7	132,177,58,281,152,159,58,	0,924,11416,38281,43323,66799,102441,
chr26	20969845	21080198	GLEAN_10854	1000	-	20969845	21080198	0	39	281,129,181,114,102,131,151,206,247,161,226,154,95,72,124,65,177,94,237,83,126,124,203,89,141,190,195,99,212,166,224,148,55,61,109,119,132,67,96,	0,756,1036,1365,1740,2040,2259,3270,3598,3975,4642,8220,8607,8847,9111,9320,9709,10255,10631,11517,11869,12284,12848,14003,14412,15144,15544,16321,17054,17691,18384,18935,22825,24061,24626,25273,29796,108751,110257,
chr26	29350139	29368163	GLEAN_25163	1000	-	29350139	29368163	0	9	458,133,83,138,85,127,31,107,239,	0,859,1622,2707,3663,4390,5423,6554,17785,
chr26	30400525	30429316	GLEAN_00395	1000	+	30400525	30429316	0	20	156,109,65,102,100,179,33,52,74,78,135,135,96,73,89,117,144,102,72,141,	0,3677,9801,9986,12341,13428,14368,14489,15336,15973,18332,19857,20522,23514,23864,24481,26475,27290,27876,28650,
chr26	5982745	6261990	GLEAN_14878	1000	+	5982745	6261990	0	7	118,106,143,159,174,176,153,	0,1024,1732,11406,216021,252331,279092,
chr26	8165329	8277145	GLEAN_00262	1000	-	8165329	8277145	0	12	142,230,269,136,206,112,114,119,139,236,4,27,	0,684,2332,13824,24815,32021,34043,34283,34929,37404,105185,111789,
chr26	11775358	11867760	GLEAN_14570	1000	+	11775358	11867760	0	25	98,185,208,170,123,113,163,93,92,81,104,103,123,83,145,111,121,92,112,168,273,62,73,68,96,	0,31043,33051,36337,49898,54887,55559,57297,57818,58819,60645,65484,66467,68421,71762,74385,75417,79726,80782,82534,84425,85664,90814,91582,92306,
chr26	15401612	15510318	GLEAN_01873	1000	-	15401612	15510318	0	16	58,119,71,156,73,206,66,192,96,190,197,178,143,145,140,415,	0,7616,8808,13748,18640,21710,24306,26614,32583,46878,49937,52901,53596,55516,60893,108291,
chr26	16343842	16494959	GLEAN_17305	1000	-	16343842	16494959	0	15	119,144,43,146,169,101,83,137,146,135,157,137,197,200,24,	0,718,3214,4566,16462,17201,18290,21848,24513,27591,37065,42446,56104,129728,151093,
chr26	20050675	20054609	GLEAN_26281	1000	-	20050675	20054609	0	4	684,249,663,408,	0,1473,2245,3526,
chr26	30161676	30364511	GLEAN_00393	1000	-	30161676	30364511	0	26	117,59,190,141,78,137,265,71,113,86,114,213,100,137,79,147,114,74,123,131,175,167,115,138,186,24,	0,802,2169,3645,4431,5970,6646,7898,9737,13241,14444,16273,16796,19475,20256,27335,29223,31580,34826,36190,154719,157070,166481,182256,196419,202811,
chr26	30449636	30558374	GLEAN_00396	1000	+	30449636	30558374	0	8	94,59,111,24,78,21,85,8,	0,9372,15437,15709,80458,86961,91791,108730,
chr26	4959738	4960680	GLEAN_08216	1000	+	4959738	4960680	0	1	942,	0,
chr26	6751469	6753398	GLEAN_15035	1000	+	6751469	6753398	0	1	1929,	0,
chr26	8276673	8277135	GLEAN_00265	1000	+	8276673	8277135	0	1	462,	0,
chr26	8964473	8972739	GLEAN_07980	1000	-	8964473	8972739	0	2	1444,5,	0,8261,
chr26	9358778	9372553	GLEAN_07984	1000	+	9358778	9372553	0	8	129,129,111,85,162,192,182,144,	0,1480,4542,6958,7418,9371,10838,13631,
chr26	12418814	12424441	GLEAN_01887	1000	-	12418814	12424441	0	5	38,213,107,137,111,	0,1587,5008,5284,5516,
chr26	15972972	15978542	GLEAN_17318	1000	+	15972972	15978542	0	4	139,275,181,170,	0,3543,4319,5400,
chr26	16034009	16083782	GLEAN_17320	1000	+	16034009	16083782	0	3	70,228,386,	0,47851,49387,
chr26	16143043	16167478	GLEAN_17323	1000	+	16143043	16167478	0	9	435,201,132,154,62,100,134,60,162,	0,7850,12539,13042,16646,18636,19491,20108,24273,
chr26	16171072	16172456	GLEAN_17307	1000	-	16171072	16172456	0	2	148,287,	0,1097,
chr26	16192574	16230249	GLEAN_17325	1000	+	16192574	16230249	0	13	194,198,71,187,96,113,140,72,21,145,47,82,65,	0,18261,22767,24582,27547,28661,29445,30166,31416,31589,36140,36478,37610,
chr26	16825857	16865463	GLEAN_17302	1000	-	16825857	16865463	0	19	406,83,114,145,66,135,62,180,168,56,70,96,103,161,109,143,138,117,27,	0,874,2203,4524,5662,5809,6432,7562,7836,9301,10830,11041,11790,12374,13556,15298,15648,19308,39579,
chr26	18427552	18473608	GLEAN_06651	1000	-	18427552	18473608	0	14	186,542,199,180,333,129,105,131,200,18,148,100,194,1138,	0,1402,4110,5731,6263,8356,12600,13706,15375,15928,16509,21449,22422,44918,
chr26	18691337	18723812	GLEAN_10829	1000	-	18691337	18723812	0	5	48,186,51,117,21,	0,8843,10605,19759,32454,
chr26	20877575	20892138	GLEAN_10859	1000	+	20877575	20892138	0	11	48,65,76,126,125,217,93,175,62,41,103,	0,7729,8625,9378,10301,11747,12663,13275,13545,14238,14460,
chr26	21462574	21468681	GLEAN_15947	1000	-	21462574	21468681	0	3	12,144,24,	0,1377,6083,
chr26	22305829	22346932	GLEAN_07795	1000	+	22305829	22346932	0	54	52,45,105,132,48,36,48,144,159,72,72,69,162,78,45,219,219,30,27,27,63,105,63,36,54,36,36,63,36,72,27,36,36,81,36,78,216,54,60,33,75,51,126,138,69,120,90,111,147,339,138,63,63,53,	0,2009,2955,4534,5685,6604,7809,9180,10555,11301,12645,13687,15036,15571,16782,17891,18683,19236,19645,20906,21035,21808,22205,22893,23542,23839,24383,24990,26256,26565,27398,28363,30150,30423,31737,32295,33281,33648,34321,35049,35158,35540,36052,36689,37156,37512,38151,38340,38809,39223,40056,40410,40625,41050,
chr26	22612164	22619965	GLEAN_25212	1000	+	22612164	22619965	0	6	34,109,223,99,107,154,	0,195,3280,4108,6759,7647,
chr26	22655400	22657071	GLEAN_25208	1000	-	22655400	22657071	0	1	1671,	0,
chr26	27862714	27891623	GLEAN_25168	1000	+	27862714	27891623	0	14	195,139,152,81,150,144,99,183,258,120,87,124,96,293,	0,13516,15649,16786,17701,18318,18574,19793,20533,22117,22675,26098,27896,28616,
chr26	28061813	28074995	GLEAN_25166	1000	-	28061813	28074995	0	7	138,154,162,143,180,120,39,	0,586,2812,3592,6473,9334,13143,
chr26	28639714	28661181	GLEAN_25174	1000	+	28639714	28661181	0	11	43,303,95,114,222,98,115,108,111,140,61,	0,6714,8559,9712,11406,13197,14253,16915,17245,18177,21406,
chr26	28711240	28774590	GLEAN_25175	1000	+	28711240	28774590	0	8	703,138,131,10527,123,138,118,209,	0,26081,42350,44873,58509,60877,61546,63141,
chr26	29335892	29341891	GLEAN_25181	1000	+	29335892	29341891	0	8	204,37,90,107,100,100,202,57,	0,451,977,1334,1685,1997,2461,5942,
chr26	30434679	30447725	GLEAN_00392	1000	-	30434679	30447725	0	10	104,47,146,42,168,54,162,160,92,267,	0,1080,1221,2052,3205,7346,8996,10717,12026,12779,
chr27	32634434	32658678	GLEAN_22935	1000	+	32634434	32658678	0	5	270,108,255,255,486,	0,16459,22098,22763,23758,
chr27	32746914	32774741	GLEAN_22928	1000	-	32746914	32774741	0	9	83,46,101,127,516,155,163,72,678,	0,995,3346,7954,9998,12230,18359,18972,27149,
chr27	35517030	35540554	GLEAN_16424	1000	-	35517030	35540554	0	14	159,167,141,137,196,86,181,92,175,111,138,43,98,259,	0,1715,3075,3350,3581,4225,4691,6193,7139,7581,7931,9620,10788,23265,
chr27	36165810	36189185	GLEAN_16435	1000	+	36165810	36189185	0	9	188,86,115,105,127,149,63,172,123,	0,2762,10279,13706,17797,19964,21688,22822,23252,
chr27	38006162	38030021	GLEAN_20296	1000	-	38006162	38030021	0	18	165,95,120,111,80,202,162,142,195,84,156,92,196,201,135,232,149,24,	0,1054,2603,4149,7574,8595,11086,11457,13947,15430,15669,18607,18844,20017,20817,22490,23489,23835,
chr27	32549849	32552823	GLEAN_22933	1000	+	32549849	32552823	0	3	31,180,32,	0,516,2942,
chr27	32624159	32633874	GLEAN_22931	1000	-	32624159	32633874	0	4	171,116,69,46,	0,3228,4727,9669,
chr27	32834578	32875160	GLEAN_22927	1000	-	32834578	32875160	0	17	177,106,138,71,123,191,111,122,146,197,145,191,124,173,84,267,91,	0,358,631,974,1198,1908,2609,3226,3545,4508,6621,9068,10231,12036,12475,13914,40491,
chr27	33849878	33865706	GLEAN_07899	1000	+	33849878	33865706	0	12	165,70,301,75,90,94,116,56,86,129,80,109,	0,7747,7948,8931,9757,9984,10724,11563,12012,15248,15460,15719,
chr27	34975986	34976307	GLEAN_12506	1000	-	34975986	34976307	0	1	321,	0,
chr27	35655621	35680217	GLEAN_16430	1000	+	35655621	35680217	0	14	61,58,67,75,59,50,52,55,73,71,87,65,140,95,	0,376,3276,6654,7338,9147,11661,13494,13646,15728,16757,22672,23434,24501,
chr27	35699736	35708827	GLEAN_16431	1000	+	35699736	35708827	0	8	67,50,153,53,228,151,58,92,	0,919,3602,4579,5657,7278,8521,8999,
chr27	35835417	35843760	GLEAN_16432	1000	+	35835417	35843760	0	3	113,125,65,	0,1616,8278,
chr27	36200416	36209662	GLEAN_16436	1000	+	36200416	36209662	0	2	282,771,	0,8475,
chr27	36260974	36294239	GLEAN_16418	1000	-	36260974	36294239	0	18	157,78,94,163,80,109,153,83,154,134,170,172,141,82,140,104,68,129,	0,2147,4857,5775,7433,11268,12803,13967,15399,23922,24818,25448,26191,26800,28796,29684,32347,33136,
chr27	38300294	38302868	GLEAN_16005	1000	+	38300294	38302868	0	2	980,403,	0,2171,
chr27	39869849	39871804	GLEAN_11437	1000	-	39869849	39871804	0	3	306,137,172,	0,1522,1783,
chr27	39896389	39955349	GLEAN_11436	1000	-	39896389	39955349	0	5	98,148,133,51,152,	0,1028,2557,55236,58808,
chr28	14408285	14851988	GLEAN_07677	1000	-	14408285	14851988	0	48	66,60,84,379,91,309,144,132,75,3790,3668,82,27,123,126,229,97,208,212,155,225,107,88,124,54,63,73,96,99,99,99,198,99,99,198,219,99,99,198,99,99,99,186,99,99,99,102,114,	0,1476,1658,14675,17662,18032,20965,22007,26256,26954,31062,39019,40168,40643,41519,42259,43104,44238,46019,65570,68466,73992,92063,96946,104548,160982,161208,165688,166307,166501,173109,178996,186236,186602,188316,192188,194692,197239,199396,205874,221616,250719,252713,258313,268481,268785,269295,443589,
chr28	17267069	17341711	GLEAN_08778	1000	+	17267069	17341711	0	3	15,104,193,	0,30344,74449,
chr28	23698781	23736700	GLEAN_16601	1000	+	23698781	23736700	0	11	64,59,54,120,87,127,128,86,70,43,32,	0,2378,18124,18982,22208,23163,31210,31737,36022,37097,37887,
chr28	27323249	27488220	GLEAN_23916	1000	-	27323249	27488220	0	16	2516,292,336,160,232,94,162,142,116,122,932,133,82,116,109,621,	0,5395,7851,8771,9247,34503,37755,41089,43166,45285,46402,50250,52793,53118,63847,164350,
chr28	17361421	17364457	GLEAN_08775	1000	-	17361421	17364457	0	2	193,98,	0,2938,
chr28	21514880	21548980	GLEAN_25034	1000	-	21514880	21548980	0	5	95,205,140,79,78,	0,7248,16676,26313,34022,
chr28	22348950	22393729	GLEAN_25040	1000	+	22348950	22393729	0	22	73,173,45,33,194,115,193,130,162,226,114,167,37,84,186,192,240,112,80,147,121,2048,	0,9763,10337,12352,14969,16096,16306,18589,18989,21631,22439,23094,23917,24877,26443,32769,34721,35325,40636,41509,42370,42731,
chr28	22521191	22543701	GLEAN_25043	1000	+	22521191	22543701	0	15	87,447,76,179,118,186,146,150,162,120,74,160,135,45,270,	0,1876,3829,4664,5889,9872,11045,11907,12509,13878,15255,18064,18967,21645,22240,
chr28	22549532	22603587	GLEAN_25044	1000	+	22549532	22603587	0	7	426,99,80,184,85,116,876,	0,6261,36928,37292,40018,48803,53179,
chr28	22941981	22965516	GLEAN_25024	1000	-	22941981	22965516	0	9	114,143,69,107,165,157,76,150,3,	0,2551,5146,7515,9391,10447,11714,17540,23532,
chr28	23055959	23060415	GLEAN_16595	1000	+	23055959	23060415	0	4	117,132,81,99,	0,2645,3506,4357,
chr28	23799238	23807777	GLEAN_16604	1000	+	23799238	23807777	0	8	178,116,120,93,109,153,201,152,	0,530,1763,2593,4846,6316,7877,8387,
chr28	23809981	23841087	GLEAN_16590	1000	-	23809981	23841087	0	8	166,175,90,100,111,198,107,172,	0,1695,8054,11462,12956,14630,16086,30934,
chr28	24307466	24361777	GLEAN_16586	1000	-	24307466	24361777	0	8	150,117,48,117,96,75,186,96,	0,370,6017,10566,13138,23217,24553,54215,
chr28	25187133	25211146	GLEAN_02586	1000	-	25187133	25211146	0	7	38,197,28,108,57,426,82,	0,198,1704,5604,11726,12618,23931,
chr28	25255785	25288168	GLEAN_02585	1000	-	25255785	25288168	0	15	36,108,81,158,187,96,132,9,57,144,204,126,75,134,40,	0,1006,1403,1803,2047,2560,4162,6054,8435,9610,10138,11280,11965,14106,32343,
chr28	25599516	25618329	GLEAN_02597	1000	+	25599516	25618329	0	3	6,256,494,	0,17790,18319,
chr28	25661828	25678107	GLEAN_02582	1000	-	25661828	25678107	0	9	30,98,173,110,80,186,146,178,133,	0,1158,1802,3659,4841,5042,7065,8582,16146,
chr28	26422919	26433671	GLEAN_08731	1000	+	26422919	26433671	0	8	273,172,138,86,134,208,145,101,	0,972,5178,6761,7544,8519,10040,10651,
chr28	27158518	27172003	GLEAN_23918	1000	-	27158518	27172003	0	9	92,58,151,228,53,153,50,69,31,	0,1327,5014,6119,7374,7523,11455,12314,13454,
chr28	28196854	28211981	GLEAN_09118	1000	+	28196854	28211981	0	13	55,119,225,387,88,95,114,68,101,96,59,123,60,	0,657,1396,2508,4159,4490,5216,7462,9426,11894,12987,13245,15067,
chr28	28278897	28286037	GLEAN_09113	1000	-	28278897	28286037	0	4	121,60,104,90,	0,5400,5639,7050,
chr28	28731478	28734063	GLEAN_14084	1000	+	28731478	28734063	0	4	3,66,210,117,	0,1423,1580,2468,
