# Supplementary material for: The bovine lactation genome: insights into the evolution of mammalian milk
Source: Genome Biol. 2009 Apr 24;10(4):R43. doi: 10.1186/gb-2009-10-4-r43 (PMC2688934; doi:10.1186/gb-2009-10-4-r43)
Supplement: Additional data file 13 — Custom track in BED format for the UCSC Genome Browser, bovine assembly 3.1. [file gb-2009-10-4-r43-S13.bed]

track name="tb_ct_Lactation Fat Yield" description="Fat Yield Candidate Genes" visibility=3 url=
chr5	89120910	89147143	GLEAN_20930	1000	+	89120910	89147143	0	12	84,81,120,129,74,161,101,136,113,123,138,249,	0,2902,8317,10900,14690,18091,18959,20328,21329,22287,24323,25984,
chr5	54917105	54935753	GLEAN_05669	1000	-	54917105	54935753	0	22	147,87,24,72,187,105,132,214,118,96,171,75,202,204,117,107,173,76,135,79,91,109,	0,241,415,556,1469,1747,1959,2796,3368,3846,4114,8567,10745,11672,12015,15903,16179,16594,17014,17227,17451,18539,
chr5	59504150	59516651	GLEAN_16442	1000	+	59504150	59516651	0	4	279,127,159,1505,	0,7597,9843,10996,
chr5	93577313	93695338	GLEAN_23283	1000	-	93577313	93695338	0	9	57,150,113,129,135,96,148,98,31,	0,2931,7625,55483,73770,77506,79483,81391,117994,
chr5	93934945	94009388	GLEAN_23287	1000	+	93934945	94009388	0	21	59,74,51,68,162,150,83,137,74,127,89,75,149,184,134,100,144,223,181,130,117,	0,3134,14058,15471,16874,18816,22263,22930,26456,27876,30292,30751,38435,41850,47275,50646,52241,62478,70546,71944,74326,
chr5	100261464	100309597	GLEAN_15128	1000	-	100261464	100309597	0	36	17,42,103,66,91,128,219,224,181,75,157,88,177,84,52,122,124,229,67,106,168,150,143,64,228,162,110,115,121,85,169,21,53,160,184,86,	0,351,879,2403,3528,5007,5284,6223,11957,12563,13506,14826,15237,15701,19150,20640,21108,22025,24911,25703,26276,28942,30091,32128,32648,34017,36362,36612,37615,40987,41517,41954,43882,44094,45436,48047,
chr5	44435820	44445980	GLEAN_10116	1000	-	44435820	44445980	0	6	207,71,50,134,75,81,	0,345,3029,5039,7310,10079,
chr5	44586108	44615060	GLEAN_10115	1000	-	44586108	44615060	0	4	576,78,156,153,	0,2439,3521,28799,
chr5	46576034	46609644	GLEAN_18589	1000	+	46576034	46609644	0	15	68,144,155,124,257,106,146,293,142,1494,96,170,165,108,225,	0,8752,16160,18546,19639,19976,21184,23894,25802,26283,28637,31066,31312,32544,33385,
chr5	47876610	47959703	GLEAN_07388	1000	-	47876610	47959703	0	13	785,207,140,113,106,169,169,186,126,66,62,165,22,	0,4149,6947,8914,17013,21741,23890,29451,31242,36033,36627,78555,83071,
chr5	48374576	48400675	GLEAN_04722	1000	+	48374576	48400675	0	6	169,156,103,315,171,418,	0,1548,7546,16934,20056,25681,
chr5	49025255	49062694	GLEAN_04724	1000	+	49025255	49062694	0	24	60,83,57,70,219,185,169,237,39,63,125,145,120,95,70,239,286,190,117,116,48,72,57,27,	0,3639,5795,6677,7424,8490,8776,10511,11846,12016,13077,13581,13883,14349,15017,17175,18330,19882,26512,27068,27888,32601,34984,37412,
chr5	54608700	54616538	GLEAN_05681	1000	-	54608700	54616538	0	6	407,88,123,129,171,99,	0,2255,5496,6417,7344,7739,
chr5	54645281	54647416	GLEAN_05688	1000	+	54645281	54647416	0	7	218,136,168,110,51,136,93,	0,381,634,943,1304,1494,2042,
chr5	54676772	54710121	GLEAN_05677	1000	-	54676772	54710121	0	15	126,113,165,190,276,89,52,101,102,211,99,77,64,177,162,	0,448,720,1788,2256,2760,3513,3764,4085,4305,31163,31446,31653,32585,33187,
chr5	54832932	54843019	GLEAN_05672	1000	-	54832932	54843019	0	10	81,104,268,114,39,147,144,97,98,174,	0,268,540,1501,2191,2411,5581,6098,6868,9913,
chr5	54889864	54902967	GLEAN_05691	1000	+	54889864	54902967	0	14	36,69,97,62,99,161,151,66,39,78,72,103,92,87,	0,921,8856,9112,9567,9935,10286,10753,11027,11244,11415,11692,11907,13016,
chr5	54904370	54909225	GLEAN_05670	1000	-	54904370	54909225	0	12	75,64,53,414,170,154,246,299,1053,163,103,113,	0,223,490,645,1181,1533,1967,2332,2805,4078,4355,4742,
chr5	54916283	54916882	GLEAN_05692	1000	+	54916283	54916882	0	2	138,369,	0,230,
chr5	55217218	55221904	GLEAN_05665	1000	-	55217218	55221904	0	12	128,108,156,100,166,140,123,82,201,80,198,33,	0,250,440,690,988,1482,1759,1967,2336,2715,3457,4653,
chr5	55794457	55807095	GLEAN_05709	1000	+	55794457	55807095	0	10	54,88,72,4623,86,78,147,129,123,15,	0,1689,2626,5107,10839,11111,11421,11969,12312,12623,
chr5	55853205	55858395	GLEAN_05711	1000	+	55853205	55858395	0	10	127,183,175,122,185,159,123,213,202,98,	0,592,1017,1708,2075,2762,3011,3749,4342,5092,
chr5	55900851	55953011	GLEAN_05655	1000	-	55900851	55953011	0	13	81,81,111,78,94,47,110,80,158,92,59,167,66,	0,494,1173,1624,6637,6887,7383,7624,13611,15188,16119,20776,52094,
chr5	55987634	55988594	GLEAN_05654	1000	-	55987634	55988594	0	2	539,85,	0,875,
chr5	56094352	56096521	GLEAN_05720	1000	+	56094352	56096521	0	5	88,116,204,97,44,	0,232,1138,1503,2125,
chr5	56243405	56256426	GLEAN_05647	1000	-	56243405	56256426	0	31	40,50,106,132,99,152,141,87,72,96,90,49,83,177,153,150,87,72,93,87,49,83,177,124,56,90,73,74,135,42,402,	0,213,620,803,1019,1224,1454,3467,3652,3976,4203,4630,4803,5041,5353,5998,7285,7549,7849,8044,8260,8600,8802,9066,9787,10047,10292,10481,10662,10968,12619,
chr5	56264794	56268079	GLEAN_05645	1000	-	56264794	56268079	0	4	125,86,23,51,	0,908,2020,3234,
chr5	56270885	56277163	GLEAN_05644	1000	-	56270885	56277163	0	13	66,54,128,95,134,79,79,64,93,70,106,129,88,	0,279,488,719,1099,1317,1577,1900,3407,3754,3916,4274,6190,
chr5	56279591	56299138	GLEAN_05643	1000	-	56279591	56299138	0	28	521,295,72,189,98,147,76,99,189,99,120,142,54,155,91,130,206,91,74,121,114,142,119,66,126,187,152,82,	0,706,1425,1651,1930,2351,2669,3052,3317,3699,4858,5674,6157,6609,6987,7284,7739,8378,8644,10887,11100,13149,13399,13685,14361,15189,15894,19465,
chr5	56343254	56345391	GLEAN_05642	1000	-	56343254	56345391	0	4	36,131,178,3,	0,786,1693,2134,
chr5	56378009	56380334	GLEAN_05640	1000	-	56378009	56380334	0	3	1410,178,56,	0,1842,2269,
chr5	56502260	56507721	GLEAN_05728	1000	+	56502260	56507721	0	6	1410,107,108,161,103,211,	0,3913,4219,4694,4937,5250,
chr5	56592470	56594947	GLEAN_05730	1000	+	56592470	56594947	0	7	66,189,75,96,138,84,66,	0,1041,1393,1570,1778,2163,2411,
chr5	58742649	58772969	GLEAN_13560	1000	-	58742649	58772969	0	19	118,105,83,96,55,71,104,145,112,71,24,141,73,53,105,69,121,131,159,	0,788,1544,4294,6119,9176,9668,10875,11579,12134,12707,13553,13967,17113,18152,21062,23381,25285,30161,
chr5	58921904	58922289	GLEAN_23394	1000	+	58921904	58922289	0	2	69,231,	0,154,
chr5	59563583	59569301	GLEAN_16444	1000	+	59563583	59569301	0	7	157,122,180,182,173,111,161,	0,1761,3129,4067,4725,5366,5557,
chr5	59574901	59598262	GLEAN_16441	1000	-	59574901	59598262	0	5	756,77,826,118,176,	0,2978,9886,16007,23185,
chr5	75049904	75064565	GLEAN_25630	1000	-	75049904	75064565	0	8	64,86,166,86,154,103,49,255,	0,1726,3507,5567,8600,9198,9661,14406,
chr5	75905210	75920542	GLEAN_18535	1000	+	75905210	75920542	0	6	35,72,118,63,160,131,	0,2156,10568,11388,11777,15201,
chr5	76161300	76204740	GLEAN_04048	1000	-	76161300	76204740	0	8	270,70,110,140,61,168,47,112,	0,15821,17592,25090,34356,36529,39157,43328,
chr5	77116551	77196298	GLEAN_11390	1000	+	77116551	77196298	0	14	214,113,680,136,208,178,118,165,174,154,189,4,88,69,	0,15300,15801,25709,40205,49284,63816,64786,65817,72509,76739,77070,79463,79678,
chr5	77260286	77299137	GLEAN_11389	1000	-	77260286	77299137	0	21	57,160,110,177,33,78,57,93,90,156,121,207,132,81,113,87,72,47,39,148,18,	0,318,607,885,3056,3404,4134,7187,10402,10723,11101,14539,15929,16079,19354,28811,30142,30633,32389,35999,38833,
chr5	79724152	79757007	GLEAN_20319	1000	+	79724152	79757007	0	13	106,109,47,71,41,102,96,56,99,98,163,83,63,	0,1755,3731,5314,10814,17370,18552,20757,21644,26384,29694,32548,32792,
chr5	89314931	89330122	GLEAN_20924	1000	-	89314931	89330122	0	7	168,124,118,174,174,118,129,	0,1439,3099,4096,6105,7744,15062,
chr5	92240426	92240816	GLEAN_12413	1000	+	92240426	92240816	0	1	390,	0,
chr5	92348856	92352107	GLEAN_12403	1000	-	92348856	92352107	0	4	142,76,33,61,	0,739,1674,3190,
chr5	92705680	92720711	GLEAN_14709	1000	+	92705680	92720711	0	3	126,95,247,	0,2936,14784,
chr5	97967051	97989610	GLEAN_12339	1000	+	97967051	97989610	0	9	280,64,34,90,123,204,98,172,66,	0,4084,5162,8101,10177,13238,18628,21769,22493,
chr5	99016912	99024770	GLEAN_18382	1000	-	99016912	99024770	0	4	66,119,79,24,	0,1519,3056,7834,
chr5	99163298	99181464	GLEAN_18392	1000	+	99163298	99181464	0	6	115,99,177,152,119,175,	0,10638,12345,13709,16234,17991,
chr5	100156864	100167815	GLEAN_15130	1000	-	100156864	100167815	0	7	123,127,131,110,167,180,2,	0,551,1220,1777,2893,4293,10949,
chr5	100958182	100968257	GLEAN_00450	1000	-	100958182	100968257	0	8	49,103,184,109,82,105,101,95,	0,615,2548,2821,3717,4463,4723,9980,
chr5	102440636	102444381	GLEAN_13969	1000	-	102440636	102444381	0	11	70,98,84,79,152,82,116,91,107,100,23,	0,172,355,537,702,1033,1207,1428,1637,1835,3722,
chr5	102447547	102471269	GLEAN_13968	1000	-	102447547	102471269	0	31	86,153,127,184,81,95,178,156,124,112,170,168,85,133,134,85,175,234,125,181,88,135,198,148,124,128,143,182,59,76,127,	0,295,544,1318,1593,2160,2341,2846,3084,3281,4111,4876,5119,5296,5739,7441,8065,8538,9272,9856,10129,10311,10770,11941,13129,13324,15150,15678,16318,16657,23595,
chr5	102473028	102473915	GLEAN_13970	1000	+	102473028	102473915	0	3	79,111,197,	0,159,690,
chr5	102768359	102802585	GLEAN_13963	1000	-	102768359	102802585	0	8	66,84,90,99,75,98,103,66,	0,1259,2176,2368,3462,4323,12141,34160,
chr6	91216762	91296495	GLEAN_06027	1000	+	91216762	91296495	0	12	117,158,148,189,92,120,170,119,74,52,159,39,	0,24786,45435,47810,54241,60431,64587,68945,71657,75182,77789,79694,
chr6	6968373	7292268	GLEAN_08943	1000	+	6968373	7292268	0	20	65,95,60,55,66,73,103,84,95,123,84,43,38,33,42,49,76,95,229,4,	0,1684,99347,153949,224582,228259,239022,266544,273914,276646,277016,277544,280881,282299,287397,289860,313340,318556,320707,323891,
chr6	17072977	17185113	GLEAN_06471	1000	+	17072977	17185113	0	12	60,115,236,139,119,114,112,206,136,269,230,139,	0,14642,20102,27278,34405,53900,56538,58984,60892,72640,93938,111997,
chr6	19503102	19584153	GLEAN_01743	1000	+	19503102	19584153	0	8	219,163,170,123,168,208,185,150,	0,30021,36882,39257,39857,75635,76732,80901,
chr6	53061879	53269454	GLEAN_03378	1000	+	53061879	53269454	0	19	417,456,90,105,133,92,111,129,87,281,140,186,162,159,245,160,170,174,201,	0,93909,96273,98055,98668,103154,108901,111417,113173,115747,120372,158907,167036,172927,190116,191427,197614,203769,207374,
chr6	53965394	54020692	GLEAN_18057	1000	+	53965394	54020692	0	13	348,88,114,107,135,153,124,92,162,140,73,54,102,	0,12066,22739,22973,25438,30214,37348,43326,45157,46421,49225,53007,55196,
chr6	54364040	54426543	GLEAN_18051	1000	-	54364040	54426543	0	24	84,192,214,146,118,155,99,96,138,92,115,113,400,180,108,256,107,78,78,233,123,76,129,18,	0,1106,2510,4576,6089,6333,10576,10798,11039,11358,12866,14745,16349,20896,24056,26590,28190,29911,33800,34786,54410,57959,62267,62485,
chr6	82955290	83035305	GLEAN_15110	1000	-	82955290	83035305	0	24	90,216,108,99,84,164,139,122,182,119,111,212,155,89,141,179,121,56,103,101,77,65,87,66,	0,604,1800,3875,6249,6901,8247,10950,11552,11869,12322,17953,18580,19113,21489,28334,34610,38847,39244,39749,52035,59189,59331,79949,
chr6	87793223	87823125	GLEAN_09316	1000	-	87793223	87823125	0	14	25,73,124,96,96,80,103,96,75,213,138,123,183,78,	0,2595,4476,4958,11649,11891,13407,13621,15557,16135,21996,22481,24369,29824,
chr6	89639314	89654664	GLEAN_17151	1000	+	89639314	89654664	0	8	233,57,169,162,132,100,147,68,	0,2093,11003,11780,13260,13822,14035,15282,
chr6	91346840	91367278	GLEAN_00045	1000	-	91346840	91367278	0	5	1969,151,304,196,80,	0,7099,8434,11424,20358,
chr6	91455223	91632803	GLEAN_00048	1000	+	91455223	91632803	0	5	247,131,206,233,191,	0,109310,133300,172504,177389,
chr6	6596098	6596380	GLEAN_08937	1000	-	6596098	6596380	0	1	282,	0,
chr6	11285502	11397352	GLEAN_23759	1000	-	11285502	11397352	0	23	141,90,192,180,119,139,146,97,171,117,94,192,125,116,139,128,112,128,276,149,130,109,66,	0,4591,6803,8855,14072,14953,17119,17389,18370,19261,26727,27419,32689,40729,44023,74511,85061,94314,94985,96531,102114,111569,111784,
chr6	11992812	12003011	GLEAN_05519	1000	+	11992812	12003011	0	3	188,125,1394,	0,7250,8805,
chr6	12373178	12411510	GLEAN_22493	1000	-	12373178	12411510	0	15	991,97,77,739,147,135,163,150,147,106,83,113,139,93,144,	0,2062,12259,14135,15889,17069,17692,22620,24295,25033,28411,28574,30824,34782,38188,
chr6	15181066	15187847	GLEAN_06453	1000	-	15181066	15187847	0	6	14,66,139,60,155,199,	0,377,4080,4438,4952,6582,
chr6	16792021	16834632	GLEAN_06448	1000	-	16792021	16834632	0	8	119,117,73,90,127,158,129,132,	0,1054,6549,10690,13924,18854,21225,42479,
chr6	18837551	18861307	GLEAN_01736	1000	+	18837551	18861307	0	9	72,79,97,109,61,114,59,93,54,	0,1113,3150,5654,14370,15640,20568,21213,23702,
chr6	19100083	19125550	GLEAN_01740	1000	+	19100083	19125550	0	7	24,64,32,78,106,94,46,	0,13995,14149,19944,20987,23349,25421,
chr6	21276823	21291519	GLEAN_22838	1000	+	21276823	21291519	0	9	12,102,142,31,220,261,136,139,25,	0,2781,4449,5086,11114,11484,12310,14392,14671,
chr6	26846259	26856321	GLEAN_24025	1000	-	26846259	26856321	0	6	74,64,134,59,35,9,	0,1827,3178,4828,7130,10053,
chr6	26904740	26907476	GLEAN_24023	1000	-	26904740	26907476	0	5	62,130,114,78,3,	0,315,796,2212,2733,
chr6	27101278	27114519	GLEAN_18926	1000	+	27101278	27114519	0	5	156,153,188,160,153,	0,2706,3911,5550,13088,
chr6	33327235	33384281	GLEAN_09891	1000	-	33327235	33384281	0	23	224,103,184,71,67,167,144,162,108,114,155,190,94,60,125,68,131,128,95,228,77,160,199,	0,1777,1964,3648,4151,6347,14577,17000,18839,19281,22326,26340,30916,33751,34530,45897,46592,47949,49080,51182,52711,54578,56847,
chr6	33473221	33486167	GLEAN_09897	1000	+	33473221	33486167	0	6	440,101,166,145,135,132,	0,1800,8693,9011,10154,12814,
chr6	33575414	33620244	GLEAN_09899	1000	+	33575414	33620244	0	15	200,60,115,153,158,152,105,251,83,90,125,155,90,83,148,	0,7435,8365,9292,12074,19775,22015,23250,29122,34034,35590,36937,41233,42153,44682,
chr6	33710728	33716106	GLEAN_09889	1000	-	33710728	33716106	0	6	318,303,42,81,39,54,	0,1016,2089,2624,5167,5324,
chr6	34165418	34190417	GLEAN_05786	1000	+	34165418	34190417	0	13	102,116,55,106,160,165,159,125,89,103,80,110,190,	0,2335,3756,4269,5780,7403,10091,15915,17181,18125,22418,24248,24809,
chr6	41889140	41942528	GLEAN_25717	1000	-	41889140	41942528	0	14	118,170,191,123,192,109,150,87,168,219,160,194,436,71,	0,1318,3902,5509,8587,9285,9782,10895,18833,24637,26410,41042,46020,53317,
chr6	54046887	54089433	GLEAN_18052	1000	-	54046887	54089433	0	8	13,106,84,120,261,270,39,88,	0,2310,17670,20360,23668,26588,36282,42458,
chr6	54282195	54354843	GLEAN_18060	1000	+	54282195	54354843	0	36	6,92,66,126,116,116,81,113,174,71,173,115,107,123,150,148,205,160,111,110,58,141,83,84,147,125,113,69,78,97,125,82,151,124,77,112,	0,5756,6135,8204,10272,13809,17329,18566,18951,22685,23444,23704,24745,25800,30688,32735,33013,35868,36216,40632,44768,47247,47468,48027,49345,49817,51962,54163,61140,63195,63479,67171,68887,70624,72128,72536,
chr6	54507744	54512463	GLEAN_12482	1000	-	54507744	54512463	0	6	107,81,133,96,116,46,	0,313,1142,3784,4468,4673,
chr6	58329046	58354719	GLEAN_16855	1000	+	58329046	58354719	0	6	124,102,183,185,175,62,	0,4512,6124,12709,19711,25611,
chr6	78447688	78448660	GLEAN_07141	1000	-	78447688	78448660	0	1	972,	0,
chr6	78905813	78940819	GLEAN_07133	1000	-	78905813	78940819	0	2	125,46,	0,34960,
chr6	79528410	79536910	GLEAN_22128	1000	-	79528410	79536910	0	3	483,33,57,	0,2496,8443,
chr6	79637997	79649945	GLEAN_22126	1000	-	79637997	79649945	0	16	12,120,45,24,27,27,123,45,24,27,27,27,42,21,27,51,	0,768,1992,2128,3848,5271,5824,6207,6348,7415,7882,8702,9118,9248,10059,11897,
chr6	79724417	79730688	GLEAN_22133	1000	+	79724417	79730688	0	7	51,27,27,24,42,498,6,	0,777,916,3688,3803,5166,6265,
chr6	79753501	79767759	GLEAN_22124	1000	-	79753501	79767759	0	16	159,24,27,42,24,42,54,24,33,24,24,24,24,39,33,51,	0,954,1924,2845,4090,4762,6336,6480,7276,8808,9524,10150,10815,11279,12211,14207,
chr6	80296414	80305081	GLEAN_23099	1000	-	80296414	80305081	0	4	205,81,124,64,	0,1053,5440,8603,
chr6	86309377	86309848	GLEAN_11473	1000	+	86309377	86309848	0	1	471,	0,
chr6	89544715	89582107	GLEAN_17148	1000	-	89544715	89582107	0	6	140,124,133,203,102,84,	0,3514,6193,8328,10161,37308,
chr6	89583264	89586907	GLEAN_17150	1000	+	89583264	89586907	0	7	443,169,162,132,115,171,71,	0,1243,1508,2141,2448,3101,3572,
chr6	90399722	90431639	GLEAN_06024	1000	+	90399722	90431639	0	6	114,129,75,141,231,444,	0,19759,22656,22879,23570,31473,
chr6	92111567	92111999	GLEAN_14997	1000	+	92111567	92111999	0	1	432,	0,
chr7	12544526	12591385	GLEAN_24576	1000	-	12544526	12591385	0	48	43,162,107,144,237,90,132,15,132,144,193,101,159,153,36,40,85,127,183,161,170,140,171,114,141,96,164,162,232,87,102,139,71,118,163,94,128,154,81,150,67,86,213,130,69,176,88,44,	0,521,1337,1539,2047,2837,3025,4666,4770,6240,6471,7569,7783,8404,8822,8920,9111,9495,10274,10726,12979,13239,13712,14008,17390,18207,21748,22948,23327,24271,25007,25195,25526,25684,29049,29590,29821,30102,30376,31376,31628,33346,35098,36864,37245,37794,38624,46815,
chr7	14662786	14702608	GLEAN_03053	1000	+	14662786	14702608	0	16	113,170,59,96,39,36,154,50,61,102,45,78,54,803,52,164,	0,8860,16314,17350,18524,18680,19315,21978,23540,25816,27335,27840,34578,36614,38086,39658,
chr7	8015759	8131728	GLEAN_12974	1000	-	8015759	8131728	0	23	69,235,206,131,163,113,96,382,53,111,296,200,210,129,363,158,136,138,72,319,58,157,459,	0,341,665,1027,1294,1555,3838,5040,5557,14620,15798,16371,17102,22925,24017,25029,26834,28301,30470,31928,85723,114463,115510,
chr7	9686808	9711903	GLEAN_02219	1000	+	9686808	9711903	0	22	39,304,152,136,146,214,195,110,144,76,142,94,80,76,92,177,63,77,143,108,81,204,	0,1284,4146,6395,10657,10991,12200,14713,14911,18910,19076,19311,20999,21154,21331,22815,23130,23336,23606,24235,24433,24891,
chr7	13093099	13124354	GLEAN_12005	1000	-	13093099	13124354	0	22	107,85,89,71,74,104,95,263,85,93,100,132,113,84,124,61,111,85,85,74,49,31,	0,890,2366,2619,2779,2959,3598,3778,4649,4910,5088,5279,7908,8105,8322,8533,8681,8995,9625,9838,13008,31224,
chr7	13436884	13554397	GLEAN_14460	1000	-	13436884	13554397	0	48	108,41,42,167,68,164,149,68,131,173,68,122,66,36,173,68,125,36,173,68,125,36,173,68,125,36,271,125,36,173,68,125,173,68,131,39,36,173,68,134,1822,4733,105,7068,111,93,2580,91,	0,3405,3717,5920,7558,8545,11423,12559,13339,15605,15935,16104,17549,18564,20437,23759,23920,26774,28491,29549,29707,33286,34521,35326,35547,37275,38822,40472,45419,48127,50246,50396,57230,58486,58650,60678,60959,63815,68274,68434,70077,72092,79999,82057,90528,95909,100828,117422,
chr7	16644247	16652533	GLEAN_13656	1000	+	16644247	16652533	0	16	3,215,182,212,179,106,114,139,196,259,108,236,34,183,133,194,	0,1028,2081,2354,3016,3308,3924,4143,4401,5212,5836,6704,7025,7205,7475,8092,
chr7	17161160	17208187	GLEAN_02078	1000	-	17161160	17208187	0	25	145,67,113,131,43,141,291,137,92,131,113,150,101,50,511,28,63,204,65,85,63,201,65,85,189,	0,374,562,2092,3094,4237,5290,6587,9357,10737,14361,14562,17294,17901,18378,19840,22320,24616,24908,28940,30328,33856,34137,43456,46838,
chr7	19266702	19299186	GLEAN_19368	1000	+	19266702	19299186	0	32	96,96,81,81,108,130,140,74,50,50,49,146,149,231,232,146,142,72,76,200,74,175,57,108,150,48,190,89,86,122,80,96,	0,11926,12160,13150,14408,16065,16626,16886,17972,18905,19045,19772,19991,20227,20598,21622,22145,22714,23319,23636,24080,24344,24863,25423,25700,26065,26262,26584,26781,27416,27640,32388,
chr7	22616179	22695787	GLEAN_25411	1000	-	22616179	22695787	0	10	177,131,98,199,91,195,125,159,204,529,	0,5882,7111,8186,11845,28859,49035,50458,63623,79079,
chr7	9757814	9785134	GLEAN_02220	1000	+	9757814	9785134	0	13	15,51,52,45,104,116,106,73,44,58,89,46,128,	0,24400,25138,25483,25622,25800,25996,26211,26392,26532,26669,27056,27192,
chr7	9860540	9865324	GLEAN_05530	1000	-	9860540	9865324	0	3	141,56,100,	0,4551,4684,
chr7	9867123	9873402	GLEAN_05529	1000	-	9867123	9873402	0	6	128,225,177,176,239,132,	0,3017,3324,4809,5825,6147,
chr7	9874645	9883997	GLEAN_05528	1000	-	9874645	9883997	0	10	491,139,173,143,32,20,26,83,54,18,	0,588,2987,3243,4223,4265,5604,5794,6917,9334,
chr7	10422972	10423641	GLEAN_05527	1000	-	10422972	10423641	0	1	669,	0,
chr7	10712284	10738253	GLEAN_21564	1000	+	10712284	10738253	0	23	196,124,148,164,367,210,158,109,196,104,183,88,128,136,155,151,98,193,119,173,118,111,135,	0,3970,4214,4683,9311,10389,10682,16076,16274,16559,16840,17096,18052,19354,19570,21063,22034,22404,22972,23508,23894,25539,25834,
chr7	10749093	10756174	GLEAN_21565	1000	+	10749093	10756174	0	7	82,267,309,282,255,249,191,	0,686,4691,5327,6180,6552,6890,
chr7	10835867	10844296	GLEAN_21559	1000	-	10835867	10844296	0	9	146,77,110,107,118,52,151,67,57,	0,1221,1380,1629,2623,4556,7990,8219,8372,
chr7	10885714	10928362	GLEAN_21570	1000	+	10885714	10928362	0	40	80,37,108,220,76,76,35,82,35,88,35,82,35,46,81,110,119,93,152,188,184,98,148,116,205,134,174,222,193,85,129,283,142,167,178,196,164,117,91,32,	0,7531,8219,8521,9809,11160,14133,14559,16112,17095,18877,19400,21469,21948,22089,22245,25322,25774,26332,26758,27053,28472,28917,30059,30581,30865,31947,33810,34897,36381,36660,36949,37548,39025,39575,40443,40951,41242,42128,42616,
chr7	10940177	10944646	GLEAN_21571	1000	+	10940177	10944646	0	11	20,47,84,89,60,105,190,108,137,107,16,	0,168,806,998,1236,2470,2676,3606,3832,4055,4453,
chr7	11182830	11194553	GLEAN_21552	1000	-	11182830	11194553	0	4	110,111,213,58,	0,976,9208,11665,
chr7	11831400	11846606	GLEAN_16504	1000	-	11831400	11846606	0	24	110,103,156,228,81,88,102,119,118,98,147,117,108,110,79,121,86,117,146,133,194,174,103,162,	0,506,700,1296,1946,2202,2462,2644,4337,4540,5711,6671,7080,7461,7745,7903,8107,11285,12192,12558,13339,13917,14268,15044,
chr7	11847829	11860605	GLEAN_16503	1000	-	11847829	11860605	0	4	67,98,106,50,	0,161,632,12726,
chr7	11861005	11864959	GLEAN_16507	1000	+	11861005	11864959	0	9	103,121,106,49,127,68,109,115,150,	0,182,387,756,887,2351,2513,2706,3804,
chr7	11905853	11913721	GLEAN_16509	1000	+	11905853	11913721	0	7	161,148,149,151,108,198,132,	0,1020,4803,5039,6938,7140,7736,
chr7	11951832	11954056	GLEAN_16497	1000	-	11951832	11954056	0	5	86,131,123,154,106,	0,896,1168,1870,2118,
chr7	11957777	11961731	GLEAN_16513	1000	+	11957777	11961731	0	8	127,72,127,88,138,88,124,136,	0,332,529,767,2347,2596,3599,3818,
chr7	12009499	12011648	GLEAN_16495	1000	-	12009499	12011648	0	6	380,198,165,79,181,95,	0,803,1092,1589,1759,2054,
chr7	12024577	12030729	GLEAN_16515	1000	+	12024577	12030729	0	11	91,36,144,63,171,130,217,104,126,161,74,	0,181,526,846,1234,2151,2366,3383,3766,4171,6078,
chr7	12066932	12070103	GLEAN_16516	1000	+	12066932	12070103	0	9	91,102,204,95,210,114,144,93,201,	0,459,721,1356,1541,1833,2027,2788,2970,
chr7	12727731	12739903	GLEAN_24594	1000	+	12727731	12739903	0	16	76,117,96,58,118,130,85,79,87,177,97,70,90,75,100,147,	0,280,859,1058,2028,3820,8170,9084,9855,10250,10498,11053,11394,11678,11846,12025,
chr7	12812360	12817749	GLEAN_24566	1000	-	12812360	12817749	0	2	129,447,	0,4942,
chr7	13058718	13073878	GLEAN_12006	1000	-	13058718	13073878	0	19	137,126,366,54,154,177,126,168,200,111,112,98,112,96,92,148,178,230,3,	0,723,1453,5146,5342,5602,5885,6425,6940,7682,7896,8565,9090,9919,10411,11870,14047,14379,15157,
chr7	13136369	13146675	GLEAN_12008	1000	+	13136369	13146675	0	12	42,157,68,131,148,127,143,72,159,126,76,23,	0,1307,1660,3731,3973,4226,5045,5268,7884,8608,9778,10283,
chr7	14060272	14068963	GLEAN_03027	1000	-	14060272	14068963	0	19	62,110,130,172,123,191,163,114,132,132,120,152,145,165,135,198,124,149,51,	0,155,381,711,973,1281,1564,2490,2750,3014,3240,3467,4029,5508,5746,6588,7015,7409,8640,
chr7	14271843	14274322	GLEAN_03046	1000	+	14271843	14274322	0	5	183,120,69,331,323,	0,1136,1407,1736,2156,
chr7	14311407	14341184	GLEAN_03018	1000	-	14311407	14341184	0	5	325,226,154,104,172,	0,2947,7713,11488,29605,
chr7	14556915	14561257	GLEAN_03016	1000	-	14556915	14561257	0	5	140,159,204,126,139,	0,295,740,1276,4203,
chr7	14647594	14656725	GLEAN_03052	1000	+	14647594	14656725	0	4	176,196,210,156,	0,4484,6653,8975,
chr7	14724677	14767013	GLEAN_03011	1000	-	14724677	14767013	0	28	77,170,196,84,149,147,146,170,115,145,99,107,82,86,168,87,87,81,197,133,135,132,90,88,95,90,138,3,	0,615,865,1636,2370,2710,3188,3967,4232,11592,11896,12466,14086,16715,18475,19118,20192,20372,22116,22523,22908,23208,30401,30612,31072,31252,31808,42333,
chr7	14866654	14873482	GLEAN_02926	1000	+	14866654	14873482	0	14	120,120,51,83,125,62,69,105,134,76,74,118,125,73,	0,845,2040,2318,3354,3581,3728,3893,4183,4427,4971,5142,6368,6755,
chr7	14881581	14917450	GLEAN_02927	1000	+	14881581	14917450	0	41	74,193,163,71,95,83,91,103,127,116,147,210,207,159,130,72,198,112,86,143,213,67,87,204,76,160,99,157,164,159,60,91,52,88,87,106,90,84,84,136,142,	0,889,2028,2299,4152,4350,4536,4741,4974,5583,5799,6853,7198,8775,9484,10972,11212,13877,14277,17637,17878,20532,20699,21496,22292,22626,23759,27161,28966,30437,30743,30925,31156,31756,31967,33787,34377,34647,35228,35509,35727,
chr7	15169991	15175730	GLEAN_02936	1000	+	15169991	15175730	0	11	12,47,195,171,185,154,182,74,139,118,205,	0,100,1923,2933,3589,4333,4572,4849,5010,5321,5534,
chr7	15185861	15190874	GLEAN_02917	1000	-	15185861	15190874	0	6	170,106,188,97,72,186,	0,2145,2983,4056,4665,4827,
chr7	15878002	15894197	GLEAN_13641	1000	+	15878002	15894197	0	7	66,199,106,299,200,126,345,	0,4121,4479,5705,10470,11955,15850,
chr7	15937720	15939682	GLEAN_13636	1000	-	15937720	15939682	0	1	1962,	0,
chr7	16188146	16200253	GLEAN_13645	1000	+	16188146	16200253	0	16	121,124,61,63,102,91,120,89,218,132,150,183,147,78,59,1688,	0,228,2063,2286,2777,3501,4357,4966,6453,7466,8168,8658,8929,9774,9985,10419,
chr7	16291689	16316463	GLEAN_13633	1000	-	16291689	16316463	0	15	101,97,491,253,93,81,169,227,69,61,230,57,863,51,271,	0,607,4971,6004,6952,7431,7664,8369,9622,10062,10255,13065,19129,21886,24503,
chr7	16364309	16375596	GLEAN_13651	1000	+	16364309	16375596	0	13	102,72,123,57,101,135,70,103,75,156,93,75,62,	0,2886,3083,7252,7800,8348,8801,8961,9197,10502,10744,10918,11225,
chr7	16597050	16620098	GLEAN_13625	1000	-	16597050	16620098	0	11	269,131,161,74,106,129,91,42,85,427,27,	0,568,3249,3498,5537,5744,5978,6474,7135,17836,23021,
chr7	16837755	16852409	GLEAN_13620	1000	-	16837755	16852409	0	20	103,47,288,101,211,71,96,212,238,109,157,67,59,109,160,104,349,103,110,48,	0,470,1511,2183,2366,3013,4721,6013,7138,7515,8529,8905,9398,9977,10360,11593,13012,13606,14381,14606,
chr7	17264725	17266155	GLEAN_02076	1000	-	17264725	17266155	0	4	98,52,178,29,	0,357,572,1401,
chr7	18489706	18495866	GLEAN_19355	1000	+	18489706	18495866	0	7	128,64,14,28,63,75,222,	0,2414,3002,3834,4495,5781,5938,
chr7	18962405	18963670	GLEAN_19334	1000	-	18962405	18963670	0	4	114,223,102,44,	0,381,1012,1221,
chr7	19127706	19130743	GLEAN_19331	1000	-	19127706	19130743	0	5	134,86,173,55,146,	0,305,797,1465,2891,
chr7	19855361	19880093	GLEAN_22398	1000	-	19855361	19880093	0	10	88,136,183,215,101,127,172,155,104,393,	0,443,1714,3394,5450,7284,8533,9905,17437,24339,
chr7	22494207	22512735	GLEAN_25412	1000	+	22494207	22512735	0	5	309,120,204,117,147,	0,10249,10476,12660,18381,
chr9	37678306	37810792	GLEAN_10343	1000	+	37678306	37810792	0	15	45,75,134,131,210,122,106,192,198,104,137,95,132,157,295,	0,6612,26570,27767,30689,35194,51673,69086,73119,79782,114869,116043,119356,128396,132191,
chr9	74427111	74960300	GLEAN_21046	1000	+	74427111	74960300	0	74	94,66,62,93,78,93,173,116,161,204,182,151,120,102,108,180,170,124,88,242,181,146,213,114,156,171,180,135,150,162,129,174,156,171,180,129,171,162,138,173,151,176,136,150,76,215,118,206,155,190,173,157,130,269,147,79,61,62,75,202,86,158,167,112,137,39,66,66,159,241,109,99,23,9,	0,5513,46737,66776,68104,68525,70679,73182,74009,77744,79378,80406,82195,84503,87853,88240,89582,94322,98415,104600,105846,108131,109429,121690,122704,126934,128173,133179,135980,137801,138536,139585,141939,147187,152201,154708,157097,159550,160137,168396,178760,180105,188732,190514,194193,203473,206967,209325,214710,234002,365324,379938,402506,416394,425121,427992,431185,455266,456837,464687,471…
chr9	16201996	16535180	GLEAN_23140	1000	+	16201996	16535180	0	10	196,78,69,134,156,109,98,111,87,141,	0,7849,10560,54027,54383,57508,93374,97039,258845,333043,
chr9	21423697	21516054	GLEAN_08177	1000	-	21423697	21516054	0	8	129,61,39,15,102,149,116,19,	0,5666,8676,11589,14863,24096,32738,92338,
chr9	32867864	33044562	GLEAN_08761	1000	+	32867864	33044562	0	32	139,190,75,161,100,95,105,85,149,120,238,143,4171,911,80,126,193,112,116,119,119,142,245,109,207,110,115,138,191,247,210,141,	0,61538,67362,70799,78281,84815,85471,86425,86597,94229,96997,102526,103312,110657,113359,114762,118716,120762,127188,130067,138694,145222,146860,148422,150367,157753,162860,167189,169383,170354,172243,176557,
chr9	35030635	35128143	GLEAN_25263	1000	-	35030635	35128143	0	5	1401,48,40,32,618,	0,7093,15299,42716,96890,
chr9	35164112	35359019	GLEAN_25262	1000	-	35164112	35359019	0	13	129,114,141,101,71,83,59,100,131,102,52,224,136,	0,2767,6589,47890,48247,71020,103427,126591,136361,137411,149097,169922,194771,
chr9	35379031	35425439	GLEAN_25264	1000	+	35379031	35425439	0	4	162,96,125,106,	0,35983,44703,46302,
chr9	62754967	62789715	GLEAN_01169	1000	+	62754967	62789715	0	7	139,296,200,115,143,149,152,	0,13564,21050,22169,22982,26891,34596,
chr9	63545511	63590975	GLEAN_10822	1000	+	63545511	63590975	0	9	85,70,94,138,53,97,73,83,93,	0,29775,32559,33339,34455,35054,36554,40405,45371,
chr9	65367340	65451707	GLEAN_09413	1000	-	65367340	65451707	0	18	12,145,101,109,91,105,69,118,75,147,118,166,263,109,195,129,66,43,	0,1873,4571,8604,9129,12188,15630,16087,16896,18832,19888,21856,22488,29346,65537,68529,78719,84324,
chr9	70836035	70938708	GLEAN_12742	1000	-	70836035	70938708	0	24	61,77,113,113,244,106,186,169,178,21,178,158,106,137,128,134,82,96,50,108,154,160,34,12,	0,795,2372,3456,10720,20483,24215,30982,31241,36795,37544,40022,45744,46787,47926,52432,68738,74784,77350,83143,89358,92054,101684,102661,
chr9	73900811	73986411	GLEAN_21040	1000	+	73900811	73986411	0	11	175,81,159,240,529,188,157,56,62,138,81,	0,37286,42165,47758,51856,59703,61509,66771,71867,75179,85519,
chr9	81855140	82152647	GLEAN_16878	1000	+	81855140	82152647	0	109	227,154,629,180,151,159,183,102,204,208,113,206,156,292,173,310,165,357,137,178,183,144,156,165,173,154,144,165,318,156,171,327,153,168,177,147,126,177,266,2161,338,145,219,260,166,156,153,183,138,186,123,84,144,195,141,168,162,195,174,192,132,110,157,132,156,210,102,120,201,174,132,197,133,117,150,177,156,156,171,134,205,183,147,155,148,95,235,195,126,156,159,167,163,188,151,183,138,192,334,69,1…	0,5206,7524,11105,13313,13778,15261,19494,21850,22907,23925,25544,26744,30741,32065,34512,37212,39878,45052,45406,46413,49387,49831,51497,53276,54401,57006,58158,62428,63652,63962,64815,66567,67022,71148,73294,77788,79280,80492,83039,86581,87562,88374,89372,91063,91569,96406,97386,98307,102361,104108,104822,107403,112369,113643,120450,120898,129625,131337,135623,142920,144029,149940,153958,154267…
chr9	8327208	8353417	GLEAN_18184	1000	+	8327208	8353417	0	9	54,36,45,33,147,55,189,78,188,	0,1211,2096,3551,7400,7820,9703,16621,26021,
chr9	8390076	8430102	GLEAN_06786	1000	+	8390076	8430102	0	9	6,145,55,97,91,128,172,305,144,	0,617,4646,4996,9475,29617,36269,37310,39882,
chr9	9446410	9448533	GLEAN_04351	1000	+	9446410	9448533	0	7	144,180,297,151,257,235,125,	0,400,698,1073,1321,1661,1998,
chr9	15221894	15256834	GLEAN_08006	1000	-	15221894	15256834	0	6	39,117,51,30,51,15,	0,586,2902,6201,12077,34925,
chr9	16669716	16677036	GLEAN_01750	1000	-	16669716	16677036	0	4	741,134,115,9,	0,1098,2162,7311,
chr9	17458618	17469281	GLEAN_16213	1000	+	17458618	17469281	0	2	70,125,	0,10538,
chr9	23754112	23784734	GLEAN_07085	1000	+	23754112	23784734	0	9	39,162,170,80,138,170,91,145,286,	0,17371,20299,26176,26474,28230,28501,30073,30336,
chr9	30503359	30506160	GLEAN_08754	1000	-	30503359	30506160	0	2	900,102,	0,2699,
chr9	32858561	32859032	GLEAN_08749	1000	-	32858561	32859032	0	1	471,	0,
chr9	33691339	33751257	GLEAN_08763	1000	+	33691339	33751257	0	12	53,480,118,532,128,110,100,56,176,109,177,568,	0,5056,9226,14576,19842,22086,24073,43177,45234,50234,52208,59350,
chr9	34661715	34669531	GLEAN_10185	1000	+	34661715	34669531	0	6	958,168,84,84,82,721,	0,3384,4041,4797,5482,7095,
chr9	34690983	34693776	GLEAN_10176	1000	-	34690983	34693776	0	10	389,154,105,133,83,90,94,77,97,50,	0,485,814,1013,1275,1590,1821,2244,2416,2743,
chr9	36577714	36577948	GLEAN_25253	1000	-	36577714	36577948	0	1	234,	0,
chr9	36582285	36585291	GLEAN_25252	1000	-	36582285	36585291	0	2	165,69,	0,2937,
chr9	37042321	37092990	GLEAN_25250	1000	-	37042321	37092990	0	20	89,163,159,124,140,130,113,33,127,146,127,141,41,127,140,169,119,48,2302,689,	0,3743,7139,7718,9135,11796,12918,14207,14439,22798,23035,24054,24672,26376,34570,37010,39565,39771,43061,49980,
chr9	43662748	43677876	GLEAN_01140	1000	+	43662748	43677876	0	11	88,189,224,172,191,138,100,54,171,1044,38,	0,1735,3282,4978,6236,8828,10352,11181,12315,13756,15090,
chr9	53388452	53443535	GLEAN_20548	1000	+	53388452	53443535	0	19	74,103,84,98,56,84,77,159,107,96,61,77,125,68,110,96,75,64,87,	0,6064,7602,14299,23657,26573,29149,39023,40228,41501,47849,49553,50123,51038,51192,51753,52787,54461,54996,
chr9	56756104	56827530	GLEAN_04576	1000	+	56756104	56827530	0	9	339,223,189,198,155,106,150,201,164,	0,37162,42653,61002,61919,64726,65888,67626,71262,
chr9	57691776	57765737	GLEAN_03344	1000	+	57691776	57765737	0	21	78,74,107,78,77,138,110,67,18,36,68,43,81,79,97,85,121,144,81,87,11,	0,11805,14231,22152,33207,35818,38036,38764,39944,41704,42115,48308,49030,63136,64310,65205,66158,66390,68708,72061,73950,
chr9	59638512	59719219	GLEAN_19626	1000	-	59638512	59719219	0	20	144,63,170,80,150,103,115,111,86,77,152,92,136,105,92,85,133,160,112,102,	0,4014,4292,16499,27798,36459,38158,42996,44804,49111,57208,59808,61829,63495,65676,67424,69288,70565,72625,80605,
chr9	60832435	60874973	GLEAN_15380	1000	+	60832435	60874973	0	30	39,32,88,125,112,99,102,70,113,96,18,201,144,146,246,143,175,164,125,206,181,171,217,237,166,73,215,121,132,168,	0,397,587,2963,4838,6371,7246,7786,9466,10934,11574,16796,18703,20009,21225,23601,25054,25854,28086,29257,29551,31285,31895,34083,35276,36003,38662,39807,40660,42370,
chr9	61680786	61734087	GLEAN_01163	1000	+	61680786	61734087	0	17	48,111,66,46,139,125,129,131,82,131,130,81,65,106,62,116,181,	0,3679,7346,8050,9198,13116,17278,19401,21102,23924,24719,27401,36001,45010,49775,50514,53120,
chr9	63258051	63260032	GLEAN_25569	1000	+	63258051	63260032	0	5	66,223,252,212,297,	0,181,719,1097,1684,
chr9	64015115	64018392	GLEAN_21996	1000	+	64015115	64018392	0	5	14,117,103,102,63,	0,198,1546,2087,3214,
chr9	67401211	67477999	GLEAN_07594	1000	+	67401211	67477999	0	10	130,58,151,78,109,107,114,56,100,69,	0,1898,3268,14148,14612,26517,28510,30592,58378,76719,
chr9	68511906	68524808	GLEAN_07588	1000	-	68511906	68524808	0	3	227,141,187,	0,2333,12715,
chr9	68788490	68794475	GLEAN_07600	1000	+	68788490	68794475	0	4	102,136,181,199,	0,629,1468,5786,
chr9	69698956	69699778	GLEAN_07584	1000	-	69698956	69699778	0	1	822,	0,
chr9	74076005	74080918	GLEAN_21035	1000	-	74076005	74080918	0	2	1228,152,	0,4761,
chr9	78933253	78972266	GLEAN_21198	1000	+	78933253	78972266	0	6	102,1501,161,94,81,143,	0,11923,33661,34034,35427,38870,
chr9	79138645	79164774	GLEAN_21194	1000	-	79138645	79164774	0	10	199,127,135,127,159,106,122,181,158,162,	0,1941,2626,3277,10459,11836,13234,16355,23832,25967,
chr9	81672086	81705697	GLEAN_13302	1000	+	81672086	81705697	0	13	191,151,183,138,192,334,69,143,127,317,93,59,241,	0,1091,4865,5305,10465,11579,14341,16164,18413,19286,23423,24927,33370,
chr9	82249744	82255636	GLEAN_18217	1000	+	82249744	82255636	0	4	259,80,184,227,	0,2953,4893,5665,
chr9	82854965	82857794	GLEAN_10300	1000	+	82854965	82857794	0	2	196,1448,	0,1381,
chr10	2070900	2119145	GLEAN_19380	1000	+	2070900	2119145	0	5	118,94,139,169,50,	0,737,28730,45640,48195,
chr10	7009078	7225750	GLEAN_10769	1000	+	7009078	7225750	0	22	60,60,191,60,58,89,79,141,89,61,43,78,77,165,46,136,199,218,121,168,130,110,	0,110922,125021,129118,131667,136666,145845,150063,151663,154055,189702,194208,195473,197000,200267,200735,201773,206133,207762,208545,210853,216562,
chr10	11772779	11804733	GLEAN_03279	1000	+	11772779	11804733	0	17	139,154,129,136,177,79,180,170,162,248,93,534,155,179,146,175,306,	0,1519,10413,12297,14722,16286,17477,19701,20915,22974,24319,27212,28508,28770,30517,31386,31648,
chr10	11927148	11931680	GLEAN_03275	1000	-	11927148	11931680	0	10	231,121,84,157,130,125,139,107,172,3,	0,313,544,945,1357,1755,2220,2687,2987,4529,
chr10	12953741	13180506	GLEAN_03287	1000	+	12953741	13180506	0	21	135,49,68,70,41,68,49,65,40,69,82,62,49,74,51,72,30,27,33,62,136,	0,6482,23022,38654,43070,44155,52819,60001,85479,99438,99603,110811,116640,149737,150773,161038,182424,202876,203214,223614,226629,
chr10	2941448	2984886	GLEAN_05058	1000	-	2941448	2984886	0	10	97,48,50,50,128,86,76,99,171,164,	0,3455,3909,11437,14597,15950,16605,18141,19151,43274,
chr10	4624645	4635262	GLEAN_11366	1000	-	4624645	4635262	0	5	30,170,155,78,170,	0,868,6008,7716,10447,
chr10	5948464	5967663	GLEAN_07685	1000	-	5948464	5967663	0	20	55,155,159,141,171,106,158,159,195,179,248,161,117,107,106,85,88,112,188,10,	0,189,824,1070,1452,3444,4344,4641,5145,6334,6626,6984,7569,7796,10606,11612,13169,13536,14062,19189,
chr10	10405672	10421250	GLEAN_20528	1000	-	10405672	10421250	0	8	117,141,108,109,146,81,162,63,	0,1346,3529,4320,6276,7302,12750,15515,
chr10	11846343	11892412	GLEAN_03280	1000	+	11846343	11892412	0	6	80,211,147,78,52,5,	0,36310,37928,45294,45927,46064,
chr11	72363201	72392715	GLEAN_19739	1000	-	72363201	72392715	0	5	60,96,164,124,294,	0,1002,1735,3668,29220,
chr11	72618481	72667104	GLEAN_19753	1000	+	72618481	72667104	0	16	20,187,71,388,77,157,112,95,159,88,140,38,92,86,65,115,	0,3165,5958,8728,10183,11676,12551,13630,32102,36147,37505,38710,41677,42105,46703,48508,
chr11	73318643	73365813	GLEAN_16106	1000	+	73318643	73365813	0	20	15,60,206,65,167,46,122,97,192,122,107,184,99,168,216,122,83,84,174,158,	0,1272,4469,6591,9347,12100,12324,13444,13957,34071,35848,36837,39559,41302,41867,42666,43431,45890,46374,47012,
chr11	73417012	73422772	GLEAN_16108	1000	+	73417012	73422772	0	5	138,268,213,197,183,	0,2272,3494,4601,5577,
chr11	80309304	80340990	GLEAN_09496	1000	-	80309304	80340990	0	26	131,121,96,43,73,73,92,147,52,189,90,99,61,139,115,77,73,77,84,84,48,97,30,64,52,16,	0,789,1174,2070,2196,2421,3764,6211,8181,9135,10060,10933,13708,19064,20136,20363,20916,21850,22300,22743,24460,26402,27282,28425,28795,31670,
chr12	47974922	47988480	GLEAN_04059	1000	-	47974922	47988480	0	4	644,172,123,351,	0,6587,10096,13207,
chr12	51779639	51780752	GLEAN_00584	1000	+	51779639	51780752	0	1	1113,	0,
chr14	259683	262582	GLEAN_12070	1000	+	259683	262582	0	3	221,212,392,	0,783,2507,
chr14	1514998	1658334	GLEAN_07967	1000	+	1514998	1658334	0	9	88,119,117,147,140,196,83,59,92,	0,54170,72612,78665,90166,102315,121280,141387,143244,
chr14	14398637	14430325	GLEAN_15012	1000	+	14398637	14430325	0	9	116,113,50,93,94,185,183,144,90,	0,6181,7143,8244,21767,22702,29590,30808,31598,
chr14	22929015	22976668	GLEAN_02291	1000	-	22929015	22976668	0	12	203,132,154,77,183,153,150,104,99,106,46,132,	0,3353,5382,24951,27437,37553,39085,39618,39844,42092,43859,47521,
chr14	279982	282593	GLEAN_12072	1000	+	279982	282593	0	7	37,29,38,90,106,113,145,	0,562,709,953,1659,1868,2466,
chr14	396497	404619	GLEAN_12073	1000	+	396497	404619	0	36	31,143,81,152,147,140,111,94,88,123,52,95,75,81,90,111,142,179,137,175,207,90,144,153,117,91,85,142,153,177,67,48,156,130,139,48,	0,120,425,587,819,1082,1304,1487,1669,1830,2031,2353,2517,2681,2832,3091,3270,3495,3756,4048,4298,4578,4748,4978,5848,6091,6253,6438,6652,6881,7158,7295,7424,7650,7860,8074,
chr14	404801	418212	GLEAN_12051	1000	-	404801	418212	0	15	106,117,253,92,79,82,84,132,114,141,201,76,150,104,12,	0,184,370,684,855,1015,1194,1436,1639,1825,2046,2355,6145,6728,13399,
chr14	478848	487874	GLEAN_03296	1000	-	478848	487874	0	26	147,98,161,158,150,135,147,185,175,102,161,152,113,139,138,171,113,266,68,139,166,196,124,100,192,171,	0,428,700,947,1214,1541,1763,2028,3680,3925,4107,4836,5221,5468,5687,5962,6220,6420,6814,6974,7198,7431,7796,7998,8592,8855,
chr14	489553	489847	GLEAN_03295	1000	-	489553	489847	0	1	294,	0,
chr14	499535	502695	GLEAN_03300	1000	+	499535	502695	0	12	74,180,112,148,102,197,197,154,84,191,171,244,	0,297,562,841,1068,1257,1526,1821,2137,2374,2645,2916,
chr14	512896	515058	GLEAN_03301	1000	+	512896	515058	0	7	132,197,127,158,161,101,105,	0,709,988,1200,1443,1855,2057,
chr14	521726	523191	GLEAN_03302	1000	+	521726	523191	0	7	83,129,166,122,120,141,22,	0,186,390,686,897,1176,1443,
chr14	538235	539927	GLEAN_03305	1000	+	538235	539927	0	6	563,101,99,92,123,180,	0,635,826,1132,1313,1512,
chr14	634453	639101	GLEAN_03308	1000	+	634453	639101	0	12	109,137,125,76,62,97,137,270,106,66,70,206,	0,379,753,2033,2175,2323,2499,2717,3962,4146,4302,4442,
chr14	799829	810001	GLEAN_07041	1000	+	799829	810001	0	2	8982,990,	0,9182,
chr14	828139	840228	GLEAN_07043	1000	+	828139	840228	0	11	24,96,90,51,162,93,214,191,136,236,300,	0,6928,7135,8078,10084,10316,10514,10817,11141,11465,11789,
chr14	840293	860505	GLEAN_07044	1000	+	840293	860505	0	42	28,77,72,118,61,90,57,64,75,145,119,69,77,167,131,123,168,384,63,90,78,324,81,96,66,111,294,186,111,48,75,60,84,108,160,139,186,143,38,75,52,146,	0,605,827,2079,2304,2474,2665,2808,2963,3110,3634,3919,4041,4187,4438,4660,5607,6305,7335,7808,8303,9023,9430,9587,9792,10155,10345,10733,16204,16396,16574,17493,18088,18290,18490,18722,18961,19233,19467,19624,19915,20066,
chr14	949169	952756	GLEAN_07048	1000	+	949169	952756	0	10	146,115,129,74,134,65,67,80,100,56,	0,483,1645,1852,2114,2350,2714,2928,3217,3531,
chr14	971415	980149	GLEAN_07050	1000	+	971415	980149	0	9	66,1067,121,72,100,101,219,195,39,	0,1635,4449,4675,7621,7797,8052,8386,8695,
chr14	981363	984452	GLEAN_07051	1000	+	981363	984452	0	13	226,128,83,131,116,197,141,85,81,103,140,108,63,	0,300,507,800,1022,1384,1663,2059,2236,2399,2606,2837,3026,
chr14	994711	998582	GLEAN_07034	1000	-	994711	998582	0	10	240,74,142,176,96,54,103,136,193,214,	0,360,526,1113,1412,1992,2304,2547,3291,3657,
chr14	3239151	3247238	GLEAN_09067	1000	-	3239151	3247238	0	3	1073,100,294,	0,3568,7793,
chr14	7307960	7330831	GLEAN_20352	1000	+	7307960	7330831	0	4	372,304,75,440,	0,2953,20143,22431,
chr14	7532084	7574504	GLEAN_20354	1000	+	7532084	7574504	0	15	63,36,106,121,63,61,87,57,104,57,52,48,36,52,212,	0,3939,17601,19419,23186,23991,25461,27789,30588,32706,33579,34961,36123,38935,42208,
chr14	8130639	8206170	GLEAN_15296	1000	-	8130639	8206170	0	20	143,163,367,196,100,182,165,108,57,198,189,253,83,126,214,78,89,85,172,83,	0,2510,3920,6039,7537,8613,12403,29844,31161,37904,38382,40659,44423,50026,50734,55319,55640,59941,60177,75448,
chr14	14847687	14870716	GLEAN_15016	1000	+	14847687	14870716	0	8	153,112,65,27,96,53,111,139,	0,9749,14375,15451,16042,17432,18924,22890,
chr14	14923501	14926018	GLEAN_15002	1000	-	14923501	14926018	0	1	2517,	0,
chr14	18685174	18692241	GLEAN_00077	1000	-	18685174	18692241	0	4	132,114,193,101,	0,3068,3746,6966,
chr14	18692361	18723731	GLEAN_00091	1000	+	18692361	18723731	0	12	22,66,50,64,144,43,86,41,77,71,127,103,	0,5435,7276,8704,9846,10093,18744,18910,24035,27461,28795,31267,
chr14	18724669	18726484	GLEAN_00076	1000	-	18724669	18726484	0	1	1815,	0,
chr14	19939791	19967745	GLEAN_06241	1000	-	19939791	19967745	0	22	78,71,137,59,48,55,229,109,166,1901,127,104,62,82,187,185,171,427,203,171,127,71,	0,795,2634,4356,5587,6497,7113,7423,8082,11680,13669,14188,15523,15705,15868,16217,19055,22233,24036,26515,26831,27883,
chr14	20501762	20518026	GLEAN_06236	1000	-	20501762	20518026	0	9	54,177,102,74,71,48,66,32,69,	0,1927,3207,5218,6261,8084,9650,14767,16195,
chr14	21009207	21009801	GLEAN_16910	1000	+	21009207	21009801	0	1	594,	0,
chr14	21810008	21811704	GLEAN_16901	1000	-	21810008	21811704	0	2	216,129,	0,1567,
chr14	22893061	22894193	GLEAN_02299	1000	+	22893061	22894193	0	4	3,100,74,183,	0,187,546,949,
chr14	23143728	23168527	GLEAN_02300	1000	+	23143728	23168527	0	6	325,168,194,61,140,117,	0,10488,13621,20271,22375,24682,
chr14	24089863	24107526	GLEAN_13277	1000	+	24089863	24107526	0	8	51,79,110,162,176,172,92,55,	0,7076,8420,11195,12910,15636,16491,17608,
chr18	53476851	53486687	GLEAN_01972	1000	-	53476851	53486687	0	10	84,122,151,116,88,143,64,156,102,36,	0,1595,2018,2801,3009,3849,5740,5946,6849,9800,
chr18	51892515	51894072	GLEAN_12025	1000	-	51892515	51894072	0	1	1557,	0,
chr18	51973035	51993092	GLEAN_12022	1000	-	51973035	51993092	0	13	63,82,179,41,88,143,106,99,66,122,148,242,121,	0,228,1141,1416,1884,2075,3741,4700,5101,7155,7945,13780,19936,
chr18	52181215	52206312	GLEAN_24333	1000	-	52181215	52206312	0	11	102,51,69,105,85,56,78,47,117,80,98,	0,1125,1593,3016,3914,4089,4305,5563,10028,13523,24999,
chr18	52267672	52288508	GLEAN_24336	1000	+	52267672	52288508	0	10	41,43,1971,181,110,62,149,95,103,1121,	0,138,4678,15751,16234,17434,18564,18825,19127,19715,
chr18	52313796	52322398	GLEAN_24338	1000	+	52313796	52322398	0	13	224,65,109,200,71,96,105,201,176,67,77,57,7,	0,652,2492,3216,3779,4932,6213,6399,6937,7341,8102,8272,8595,
chr18	52639417	52639952	GLEAN_24325	1000	-	52639417	52639952	0	2	204,264,	0,271,
chr18	52736847	52744198	GLEAN_24322	1000	-	52736847	52744198	0	5	35,253,159,101,91,	0,1061,6050,6515,7260,
chr18	52800484	52809173	GLEAN_24350	1000	+	52800484	52809173	0	13	19,148,67,119,81,113,149,112,3,77,72,155,88,	0,854,1100,2193,3571,4129,4361,5077,7665,8003,8184,8355,8601,
chr18	53016487	53021756	GLEAN_01984	1000	-	53016487	53021756	0	8	147,209,100,180,275,291,123,43,	0,400,2884,3695,4062,4419,5022,5226,
chr18	53292821	53295203	GLEAN_01979	1000	-	53292821	53295203	0	2	674,178,	0,2204,
chr18	53434259	53450016	GLEAN_02004	1000	+	53434259	53450016	0	11	170,226,96,84,84,287,195,174,136,168,78,	0,450,9428,9730,10122,10775,11510,13132,14235,15380,15679,
chr18	53499258	53503760	GLEAN_02006	1000	+	53499258	53503760	0	7	165,172,68,184,381,116,168,	0,839,1097,1988,2276,3552,4334,
chr18	53572759	53576025	GLEAN_02008	1000	+	53572759	53576025	0	8	70,106,82,163,119,188,109,72,	0,631,1581,2081,2333,2631,2933,3194,
chr18	53613886	53616218	GLEAN_01965	1000	-	53613886	53616218	0	5	124,130,76,132,15,	0,556,1000,1262,2317,
chr18	53622485	53625960	GLEAN_01964	1000	-	53622485	53625960	0	8	87,123,60,86,102,66,73,15,	0,273,682,919,1204,1510,1963,3460,
chr18	53903021	53916071	GLEAN_05456	1000	-	53903021	53916071	0	11	200,148,173,244,104,152,38,654,356,686,137,	0,754,1936,2314,3914,4136,4520,5365,9743,11645,12913,
chr18	54031369	54046223	GLEAN_05462	1000	+	54031369	54046223	0	12	126,108,133,104,186,91,59,93,93,171,97,113,	0,3694,5007,6231,8679,9131,12979,13338,13521,13913,14531,14741,
chr18	54082247	54083738	GLEAN_05465	1000	+	54082247	54083738	0	4	102,147,126,153,	0,268,1042,1338,
chr18	54269144	54270635	GLEAN_05472	1000	+	54269144	54270635	0	4	102,147,126,153,	0,268,1042,1338,
chr18	54431225	54437136	GLEAN_17954	1000	+	54431225	54437136	0	4	139,411,212,216,	0,995,2905,5695,
chr18	54445945	54449646	GLEAN_17955	1000	+	54445945	54449646	0	7	3,87,108,99,124,70,76,	0,1229,1676,2309,2876,3132,3625,
chr18	54618509	54630931	GLEAN_23471	1000	+	54618509	54630931	0	6	57,159,159,63,159,171,	0,5638,5960,6852,8561,12251,
chr18	55623411	55645886	GLEAN_11005	1000	-	55623411	55645886	0	15	17,92,143,155,61,174,135,71,115,156,148,233,101,91,78,	0,146,907,2417,3246,3574,5254,5825,6021,7802,8076,9181,12250,13123,22397,
chr18	56102640	56119447	GLEAN_16358	1000	-	56102640	56119447	0	3	2669,127,15,	0,11437,16792,
chr18	56524104	56538932	GLEAN_16354	1000	-	56524104	56538932	0	4	1192,52,127,15,	0,6966,7404,14813,
chr18	59588495	59597777	GLEAN_23693	1000	+	59588495	59597777	0	7	204,205,225,156,97,112,75,	0,2076,4161,6767,7012,7625,9207,
chr18	59804530	59806274	GLEAN_03855	1000	+	59804530	59806274	0	5	168,180,131,62,128,	0,981,1231,1441,1616,
chr18	59915574	59964099	GLEAN_03845	1000	-	59915574	59964099	0	7	69,99,50,130,210,109,59,	0,148,360,988,1264,4659,48466,
chr18	60061881	60063507	GLEAN_03859	1000	+	60061881	60063507	0	1	1626,	0,
chr18	60697075	60704010	GLEAN_00598	1000	-	60697075	60704010	0	4	178,187,123,97,	0,986,6513,6838,
chr18	60714528	60727124	GLEAN_00601	1000	+	60714528	60727124	0	7	76,130,127,160,361,177,388,	0,176,842,3038,5184,7552,12208,
chr18	60738011	60741217	GLEAN_00603	1000	+	60738011	60741217	0	4	132,183,263,214,	0,1414,2204,2992,
chr18	60760753	60769201	GLEAN_00595	1000	-	60760753	60769201	0	13	126,99,129,73,128,90,158,170,107,98,84,61,177,	0,952,1154,1745,1893,3568,4052,5317,6160,6842,7580,8119,8271,
chr19	35648802	35655436	GLEAN_16694	1000	+	35648802	35655436	0	9	203,104,131,31,158,127,107,154,53,	0,973,1649,2070,2683,4614,5504,5766,6581,
chr19	34954414	35011314	GLEAN_20986	1000	-	34954414	35011314	0	13	25,143,175,124,91,101,175,126,89,68,99,113,315,	0,1188,6117,18605,30476,30863,40142,40407,42403,48661,51374,54331,56585,
chr19	35103618	35141394	GLEAN_19200	1000	-	35103618	35141394	0	6	145,100,208,42,151,161,	0,11468,12121,17802,32458,37615,
chr19	36428033	36443335	GLEAN_16680	1000	-	36428033	36443335	0	13	180,29,136,96,159,87,123,70,89,126,134,103,180,	0,670,1724,3611,4780,6201,6572,7342,7804,9041,9940,10632,15122,
chr19	37319172	37362802	GLEAN_16719	1000	+	37319172	37362802	0	4	30,56,75,16,	0,242,4400,43614,
chr19	38922389	38931730	GLEAN_26824	1000	+	38922389	38931730	0	6	3,185,108,178,95,49,	0,333,2986,6502,8303,9292,
chr19	41671083	41684099	GLEAN_21309	1000	-	41671083	41684099	0	13	152,40,122,151,120,156,339,104,145,202,239,260,208,	0,434,1264,1492,3680,4008,5363,7478,7708,8682,9643,10116,12808,
chr19	44563612	44568907	GLEAN_12862	1000	-	44563612	44568907	0	6	84,242,90,171,208,414,	0,247,1025,1219,1783,4881,
chr19	46299515	46444597	GLEAN_06598	1000	+	46299515	46444597	0	22	22,86,72,70,44,96,168,96,93,111,137,153,67,98,82,92,90,170,139,112,108,174,	0,25953,66243,67253,68330,69095,80173,91951,93388,96917,98244,116475,120048,121165,122851,127038,131696,135559,137120,140776,142391,144908,
chr19	47933139	47994456	GLEAN_06579	1000	-	47933139	47994456	0	16	30,23,57,63,54,77,28,108,285,276,249,276,306,294,27,64,	0,5226,15313,21877,23304,25834,26601,28149,29092,33397,36648,43116,47337,51459,61140,61253,
chr19	50068000	50069996	GLEAN_15025	1000	+	50068000	50069996	0	5	88,315,36,161,15,	0,273,1162,1448,1981,
chr19	54288964	54411215	GLEAN_08439	1000	-	54288964	54411215	0	5	186,169,123,98,78,	0,917,3770,10076,122173,
chr19	55300326	55371338	GLEAN_14692	1000	-	55300326	55371338	0	55	154,179,90,195,78,259,181,84,133,252,92,169,160,95,35,82,240,111,123,191,118,112,100,170,183,101,121,182,207,155,146,192,139,136,143,120,119,96,137,3606,156,194,1156,168,141,218,163,590,150,174,181,123,90,165,135,	0,1722,1992,2523,3563,4602,5138,5728,6119,7936,8673,10173,11674,13919,15803,16660,17069,18248,19150,20091,20623,21335,24794,24979,26332,26627,29235,31917,32433,33822,35177,36060,38860,39268,39952,40599,43040,44220,44720,46975,51204,51803,52680,54395,54669,55667,57518,58011,61145,62698,64425,65596,66725,70643,70877,
chr19	58408053	58691352	GLEAN_04501	1000	+	58408053	58691352	0	9	78,39,159,142,171,70,99,159,79,	0,5823,41794,106826,179593,238313,278635,281355,283220,
chr19	62566249	62875990	GLEAN_23241	1000	+	62566249	62875990	0	18	136,103,32,83,112,129,157,135,97,138,174,92,63,139,81,108,141,165,	0,16132,18554,148932,229054,233293,254843,256038,256420,272224,273540,275648,277632,278742,293750,296190,296897,309576,
chr19	34622317	34638074	GLEAN_20991	1000	-	34622317	34638074	0	13	43,150,63,92,127,159,106,148,170,102,114,133,138,	0,360,1003,1741,2594,3374,3627,4162,5390,5935,6517,8656,15619,
chr19	34660630	34711201	GLEAN_21029	1000	+	34660630	34711201	0	7	20,179,110,217,93,153,206,	0,37120,41522,46172,46716,48855,50365,
chr19	35191844	35192753	GLEAN_19199	1000	-	35191844	35192753	0	1	909,	0,
chr19	35284769	35318720	GLEAN_19198	1000	-	35284769	35318720	0	22	116,150,177,39,114,172,149,68,81,126,196,219,172,168,90,130,174,57,131,52,153,56,	0,2877,5877,6947,8841,10894,12062,14297,15026,16321,17702,18169,21843,22475,22894,23654,24342,25643,29341,32245,32752,33895,
chr19	35733831	35754161	GLEAN_16696	1000	+	35733831	35754161	0	9	78,122,152,128,178,56,123,143,145,	0,710,2730,3005,10665,14403,14954,18774,20185,
chr19	35943211	35952384	GLEAN_16697	1000	+	35943211	35952384	0	6	88,162,143,117,96,213,	0,1547,5000,5278,7526,8960,
chr19	36335721	36343050	GLEAN_16703	1000	+	36335721	36343050	0	8	54,51,139,105,73,142,75,138,	0,407,2419,3383,4092,5114,6104,7191,
chr19	37238955	37248048	GLEAN_16675	1000	-	37238955	37248048	0	14	66,172,206,89,79,111,145,137,179,49,101,132,46,6,	0,157,699,2684,3351,3950,4454,4777,5135,6179,6612,6992,8816,9087,
chr19	37268857	37269160	GLEAN_16718	1000	+	37268857	37269160	0	1	303,	0,
chr19	37416767	37421851	GLEAN_16722	1000	+	37416767	37421851	0	5	52,170,165,145,257,	0,2024,3378,3796,4827,
chr19	37583788	37584814	GLEAN_02059	1000	+	37583788	37584814	0	1	1026,	0,
chr19	37940136	37975720	GLEAN_02050	1000	-	37940136	37975720	0	16	51,69,111,142,152,108,77,92,158,96,166,119,54,129,196,128,	0,311,512,704,1660,3007,9521,9903,10277,10566,11198,11469,11875,12171,12677,35456,
chr19	37988467	37999706	GLEAN_02063	1000	+	37988467	37999706	0	7	105,60,159,105,73,174,245,	0,1837,3712,4101,7088,9435,10994,
chr19	38405643	38508453	GLEAN_26814	1000	-	38405643	38508453	0	23	153,48,156,108,57,143,220,135,140,64,110,61,105,165,115,34,97,201,108,122,78,85,261,	0,3004,3322,3957,7101,7776,12620,14087,16071,17956,20780,22433,22908,23850,26235,27779,27928,28477,29938,37750,46844,94768,102549,
chr19	38961779	38981345	GLEAN_26808	1000	-	38961779	38981345	0	10	115,162,99,212,64,128,70,237,173,18,	0,548,4104,4577,5995,6850,7828,11059,16550,19548,
chr19	39017075	39021366	GLEAN_26806	1000	-	39017075	39021366	0	5	83,114,129,84,13,	0,193,3189,3608,4278,
chr19	39289631	39292911	GLEAN_26827	1000	+	39289631	39292911	0	5	5,161,121,111,124,	0,1569,2352,2840,3156,
chr19	39339298	39437302	GLEAN_26799	1000	-	39339298	39437302	0	15	108,213,57,45,61,131,75,127,96,69,95,75,55,62,48,	0,1475,2687,4404,5570,7243,9793,11210,12916,21859,22400,23666,26635,43273,97956,
chr19	39622510	39633685	GLEAN_26832	1000	+	39622510	39633685	0	14	228,78,78,54,118,99,56,93,63,96,80,105,94,105,	0,5653,6086,6291,6745,7065,7392,7817,8583,8815,9277,9442,10570,11070,
chr19	39635918	39636647	GLEAN_26833	1000	+	39635918	39636647	0	2	110,391,	0,338,
chr19	40942926	40955613	GLEAN_09581	1000	-	40942926	40955613	0	13	78,51,156,104,120,115,104,191,137,138,191,121,90,	0,201,1182,1575,2014,2236,5738,6003,7089,8455,10396,12466,12597,
chr19	41006995	41008565	GLEAN_09645	1000	+	41006995	41008565	0	3	174,152,136,	0,861,1434,
chr19	41429367	41433810	GLEAN_21317	1000	-	41429367	41433810	0	8	95,26,221,126,162,157,83,492,	0,1128,1584,1976,2187,2832,3072,3951,
chr19	41439298	41442943	GLEAN_21316	1000	-	41439298	41442943	0	6	255,126,162,157,83,417,	0,386,623,1090,1470,3228,
chr19	41543421	41548725	GLEAN_21312	1000	-	41543421	41548725	0	8	95,26,221,126,162,157,83,456,	0,813,926,1242,1987,2955,3705,4848,
chr19	41616041	41617662	GLEAN_21328	1000	+	41616041	41617662	0	4	31,164,102,45,	0,735,1043,1576,
chr19	41723713	41731143	GLEAN_21307	1000	-	41723713	41731143	0	8	135,201,163,90,86,47,70,87,	0,946,2260,3450,4055,6537,6670,7343,
chr19	41838781	41844878	GLEAN_21333	1000	+	41838781	41844878	0	4	3,670,140,450,	0,1236,3945,5647,
chr19	42468086	42499194	GLEAN_03776	1000	-	42468086	42499194	0	26	40,166,85,134,119,98,120,88,56,108,50,121,134,166,294,212,223,132,113,147,131,115,145,257,75,22,	0,127,436,804,1603,1882,2237,3211,3427,3863,4112,4619,5283,6284,7189,8145,9609,10049,10478,10680,10955,11479,11706,11932,24146,31086,
chr19	42561663	42562714	GLEAN_03793	1000	+	42561663	42562714	0	2	542,367,	0,684,
chr19	42681611	42684750	GLEAN_03772	1000	-	42681611	42684750	0	11	116,81,82,110,174,125,68,110,45,60,85,	0,207,369,666,1085,1431,1702,2332,2709,2862,3054,
chr19	42703952	42710687	GLEAN_03795	1000	+	42703952	42710687	0	14	94,139,145,126,85,113,136,95,124,98,246,234,231,150,	0,372,2794,3056,3299,4076,4287,4538,4870,5265,5454,5928,6265,6585,
chr19	42746618	42839397	GLEAN_03769	1000	-	42746618	42839397	0	10	3907,131,50,37,144,87,68,73,75,45,	0,8608,9894,19025,21753,41805,43280,63313,71636,92734,
chr19	43141221	43174339	GLEAN_03766	1000	-	43141221	43174339	0	27	96,108,154,95,119,88,127,87,83,102,141,112,194,128,136,91,64,125,167,83,91,36,66,76,79,166,105,	0,428,693,1289,1479,2213,2506,2856,3590,4623,5212,5973,7263,8214,9496,11004,11477,15087,16941,18534,19654,21220,22051,22598,24059,25047,33013,
chr19	43319514	43349757	GLEAN_03803	1000	+	43319514	43349757	0	12	131,109,145,119,92,117,171,109,171,168,138,21,	0,11424,14116,21144,21860,22806,23680,24702,27488,28247,29401,30222,
chr19	43388687	43389650	GLEAN_03805	1000	+	43388687	43389650	0	1	963,	0,
chr19	43654733	43658919	GLEAN_17381	1000	-	43654733	43658919	0	5	116,94,123,152,166,	0,644,2080,2407,4020,
chr19	43702586	43705886	GLEAN_17378	1000	-	43702586	43705886	0	8	219,86,134,72,193,502,122,262,	0,468,843,1053,1252,1840,2617,3038,
chr19	44041903	44047902	GLEAN_17389	1000	+	44041903	44047902	0	8	204,37,90,107,100,100,202,57,	0,451,977,1334,1685,1997,2461,5942,
chr19	44056068	44073809	GLEAN_17373	1000	-	44056068	44073809	0	9	458,133,83,138,85,127,31,107,239,	0,859,1339,2424,3380,4107,5140,6271,17502,
chr19	44123810	44131996	GLEAN_17372	1000	-	44123810	44131996	0	13	174,192,459,133,137,208,307,121,158,192,80,56,162,	0,711,1193,1845,2260,2629,3432,4760,4993,5257,5547,5987,8024,
chr19	44217654	44219196	GLEAN_06539	1000	+	44217654	44219196	0	4	100,66,112,256,	0,536,1057,1286,
chr19	44222964	44227170	GLEAN_06540	1000	+	44222964	44227170	0	7	53,146,54,89,132,76,113,	0,269,1227,1632,2136,2482,4093,
chr19	44255327	44264980	GLEAN_06535	1000	-	44255327	44264980	0	11	169,143,61,150,147,195,137,91,59,68,127,	0,900,1485,2435,3889,5092,5447,5685,6397,7521,9526,
chr19	44511542	44520583	GLEAN_12864	1000	-	44511542	44520583	0	12	136,95,55,92,67,131,117,157,58,160,132,39,	0,1401,2582,3072,3341,3735,4095,4309,4859,6625,8727,9002,
chr19	44524347	44529255	GLEAN_12863	1000	-	44524347	44529255	0	7	36,54,90,99,67,114,8,	0,539,1422,4039,4243,4415,4900,
chr19	44548399	44561882	GLEAN_12873	1000	+	44548399	44561882	0	7	69,90,148,107,187,107,192,	0,11866,12247,12465,12673,12955,13291,
chr19	47328704	47382758	GLEAN_06607	1000	+	47328704	47382758	0	17	19,122,93,41,100,114,121,134,74,68,93,192,149,132,130,178,229,	0,4169,5863,15354,21186,26735,32299,43220,47028,48963,49219,49898,50589,51351,51962,52456,53825,
chr19	47424859	47437033	GLEAN_06589	1000	-	47424859	47437033	0	12	81,168,110,59,86,111,102,66,122,175,108,264,	0,3024,3422,3821,5196,6189,6503,8403,8758,10696,11376,11910,
chr19	47489206	47493702	GLEAN_06609	1000	+	47489206	47493702	0	12	24,72,70,98,57,231,127,191,99,111,87,54,	0,558,2171,2456,2718,2852,3369,3581,3875,4054,4253,4442,
chr19	47494693	47503088	GLEAN_06587	1000	-	47494693	47503088	0	13	54,102,123,136,98,162,102,96,156,123,43,185,216,	0,145,365,647,946,1168,1480,1721,2223,3111,3394,3628,8179,
chr19	47617581	47650141	GLEAN_06582	1000	-	47617581	47650141	0	9	185,321,258,84,321,258,105,321,238,	0,844,2425,15732,16472,18323,20041,30760,32322,
chr19	47766584	47837106	GLEAN_06580	1000	-	47766584	47837106	0	11	123,121,210,126,133,100,147,248,340,201,1638,	0,1750,5679,7372,13477,23094,27798,39162,40708,42428,68884,
chr19	48086802	48092756	GLEAN_06577	1000	-	48086802	48092756	0	13	404,225,60,62,111,173,161,142,66,134,97,166,44,	0,593,2070,2222,2541,2982,3258,3503,3880,4064,4278,4560,5910,
chr19	49536679	49543959	GLEAN_03566	1000	-	49536679	49543959	0	6	339,123,83,92,152,141,	0,556,1607,2793,3261,7139,
chr19	49592927	49615684	GLEAN_03574	1000	+	49592927	49615684	0	10	67,75,102,88,95,191,86,102,122,107,	0,4086,12675,16271,17366,19888,20659,21576,22153,22650,
chr19	49746233	49749944	GLEAN_03576	1000	+	49746233	49749944	0	6	85,42,74,97,145,121,	0,898,1774,2404,3067,3590,
chr19	50207400	50329832	GLEAN_15028	1000	+	50207400	50329832	0	55	10,415,109,102,158,75,201,159,163,135,223,150,104,201,187,138,153,174,201,123,116,135,463,188,190,95,135,204,116,173,192,81,189,180,204,305,393,165,119,155,204,151,179,120,123,224,162,92,152,243,189,231,221,99,390,	0,4570,10050,19085,20578,20887,22286,27819,30324,30889,34617,35466,39491,42408,47924,106447,107355,108857,109270,109584,109792,109998,110816,111377,111662,112455,112689,112929,113240,113592,113845,114118,114314,114663,114920,115710,116318,116794,117077,117276,117581,117942,118178,118447,118762,119010,119446,119718,120009,120246,120823,121237,121559,121859,122042,
chr19	50430377	50434597	GLEAN_15029	1000	+	50430377	50434597	0	11	237,90,83,104,145,97,89,146,38,76,140,	0,739,1307,1589,1916,2308,2481,3010,3610,3904,4080,
chr19	50435451	50439316	GLEAN_15023	1000	-	50435451	50439316	0	13	75,135,138,81,106,95,86,61,78,136,165,182,78,	0,157,362,582,748,962,1265,1788,2029,2193,2437,3049,3787,
chr19	50481151	50482938	GLEAN_15032	1000	+	50481151	50482938	0	8	52,98,155,43,100,65,118,104,	0,129,709,971,1090,1290,1446,1683,
chr19	50503769	50505537	GLEAN_11185	1000	+	50503769	50505537	0	8	52,98,155,43,100,65,118,104,	0,95,675,952,1071,1271,1427,1664,
chr19	50624899	50629479	GLEAN_11180	1000	-	50624899	50629479	0	2	146,109,	0,4471,
chr19	50630266	50633745	GLEAN_11193	1000	+	50630266	50633745	0	6	237,132,148,64,178,15,	0,713,2330,3029,3192,3464,
chr19	50664370	50673470	GLEAN_11195	1000	+	50664370	50673470	0	11	151,207,134,138,105,126,201,121,182,87,81,	0,1232,2794,3062,6798,7075,7385,7704,7908,8175,9019,
chr19	50743363	50749077	GLEAN_11178	1000	-	50743363	50749077	0	11	102,57,78,93,71,44,42,49,115,120,93,	0,184,775,1132,1467,1655,2529,2817,2945,3583,5621,
chr19	50894222	50895825	GLEAN_11204	1000	+	50894222	50895825	0	4	363,439,182,144,	0,643,1189,1459,
chr19	51303486	51309899	GLEAN_11168	1000	-	51303486	51309899	0	8	56,55,81,66,87,88,110,63,	0,692,1738,2045,2958,3587,3814,6350,
chr19	52718868	52742812	GLEAN_25998	1000	+	52718868	52742812	0	18	253,222,111,55,68,71,83,112,141,101,136,639,131,591,194,102,116,132,	0,712,3971,5205,7527,8035,8740,10312,12590,13478,14340,16784,17973,19922,20936,22652,23384,23812,
chr19	53139486	53144996	GLEAN_26002	1000	+	53139486	53144996	0	7	202,84,89,186,138,193,287,	0,1794,2583,3108,3957,4312,5223,
chr19	54495781	54507361	GLEAN_08438	1000	-	54495781	54507361	0	19	91,223,1449,139,102,111,92,61,122,262,95,109,109,131,96,146,98,52,94,	0,478,793,2380,2597,2777,3085,3290,3462,3712,4416,4732,5162,5457,5675,5872,6380,7021,11486,
chr19	54510242	54516299	GLEAN_08441	1000	+	54510242	54516299	0	11	56,165,64,84,99,53,93,644,61,117,151,	0,216,492,641,1012,2193,3182,3469,4919,5304,5906,
chr19	54622619	54656238	GLEAN_08446	1000	+	54622619	54656238	0	13	106,110,48,21,43,89,92,61,52,59,85,137,285,	0,1318,3742,4020,21019,25990,28260,29139,29866,30885,32074,32371,33334,
chr19	54716008	54716634	GLEAN_08435	1000	-	54716008	54716634	0	3	129,154,128,	0,229,498,
chr19	54815246	54819560	GLEAN_08430	1000	-	54815246	54819560	0	10	61,58,137,159,46,73,209,135,180,67,	0,80,348,730,1788,2001,2566,2854,3933,4247,
chr19	54925008	54949136	GLEAN_08425	1000	-	54925008	54949136	0	16	228,53,76,130,95,157,65,99,141,83,110,83,196,114,67,175,	0,645,1136,2807,3415,4384,6686,7681,14839,15300,15724,16078,16760,19923,22041,23953,
chr19	55092670	55097804	GLEAN_08453	1000	+	55092670	55097804	0	3	120,63,318,	0,506,4816,
chr19	55129418	55154413	GLEAN_08420	1000	-	55129418	55154413	0	10	159,147,71,146,56,116,173,67,53,83,	0,1043,1976,5922,6787,7316,9017,18591,21584,24912,
chr19	55676965	55702585	GLEAN_16797	1000	-	55676965	55702585	0	13	79,155,72,77,112,149,113,81,119,67,65,83,28,	0,1951,2994,6788,12029,12533,13451,15596,15965,16357,19905,21090,25592,
chr19	55833654	55834550	GLEAN_03362	1000	+	55833654	55834550	0	2	362,304,	0,592,
chr19	55837083	55837698	GLEAN_03360	1000	-	55837083	55837698	0	3	172,85,121,	0,325,494,
chr19	55855583	55885911	GLEAN_03364	1000	+	55855583	55885911	0	4	291,64,97,115,	0,17085,22131,30213,
chr19	55970288	55988326	GLEAN_03366	1000	+	55970288	55988326	0	9	125,64,175,169,139,104,84,100,168,	0,3978,8731,9523,10108,12661,14528,16591,17870,
chr19	56058929	56067958	GLEAN_03368	1000	+	56058929	56067958	0	17	144,143,196,204,129,113,195,112,75,162,110,64,95,76,101,154,420,	0,1002,1631,1910,3003,3509,3755,4960,5291,5552,6557,6861,7017,7313,7520,7784,8609,
chr19	56125254	56150690	GLEAN_03355	1000	-	56125254	56150690	0	10	159,147,71,146,56,116,173,67,53,170,	0,1043,1976,5922,6787,7316,9017,18591,21584,25266,
chr19	56286197	56293611	GLEAN_14016	1000	-	56286197	56293611	0	4	63,72,132,42,	0,2153,6363,7372,
chr19	56310964	56338829	GLEAN_14021	1000	+	56310964	56338829	0	19	33,94,163,71,44,70,122,135,123,132,107,84,66,152,118,101,152,102,102,	0,5270,10631,13702,14318,15385,16587,19268,19495,19823,20196,23403,23641,23903,24794,25014,26828,27331,27763,
chr19	56357345	56359959	GLEAN_14014	1000	-	56357345	56359959	0	5	228,93,156,110,82,	0,746,934,1272,2532,
chr19	56465962	56477973	GLEAN_25327	1000	-	56465962	56477973	0	7	30,126,96,92,109,180,36,	0,1376,2877,7058,9284,11057,11975,
chr19	56498846	56505902	GLEAN_25326	1000	-	56498846	56505902	0	6	85,170,83,60,37,186,	0,309,571,1615,4015,6870,
chr19	57193073	57206119	GLEAN_18454	1000	-	57193073	57206119	0	5	180,95,1086,115,93,	0,2356,5306,12780,12953,
chr19	62402599	62413810	GLEAN_14080	1000	+	62402599	62413810	0	10	174,171,92,62,47,159,61,122,82,173,	0,4805,5784,6075,6885,7786,8603,9698,10679,11038,
chr19	62420182	62430842	GLEAN_14074	1000	-	62420182	62430842	0	10	265,60,82,110,181,116,93,79,51,175,	0,1418,2183,2734,3645,4471,5457,7951,9573,10485,
chr20	30401678	30417698	GLEAN_24265	1000	+	30401678	30417698	0	10	68,458,126,165,166,171,107,126,164,90,	0,8212,8989,9628,11448,12415,13064,14535,14773,15930,
chr20	6126716	6193369	GLEAN_00073	1000	+	6126716	6193369	0	10	1125,82,51,24,174,90,119,115,182,228,	0,21963,42292,53502,55225,60231,60681,62413,63652,66425,
chr20	9778278	9880990	GLEAN_07818	1000	+	9778278	9880990	0	11	73,78,71,59,115,79,116,103,143,171,240,	0,11354,26888,29186,81084,86555,90886,95060,97978,100095,102472,
chr20	31839064	31857465	GLEAN_13503	1000	-	31839064	31857465	0	3	193,127,70,	0,3620,18331,
chr20	1912873	1959034	GLEAN_06412	1000	-	1912873	1959034	0	16	123,156,66,31,108,20,26,67,98,199,38,32,66,48,62,78,	0,2196,10008,13153,14548,14748,14876,18659,21587,23658,26381,27001,27392,36272,41232,46083,
chr20	3187630	3200154	GLEAN_07174	1000	+	3187630	3200154	0	12	58,80,31,80,94,107,71,55,84,102,75,39,	0,1835,2481,2562,2933,3227,3429,6974,7381,8218,10083,12485,
chr20	4536700	4538864	GLEAN_07164	1000	-	4536700	4538864	0	4	371,220,146,367,	0,799,1390,1797,
chr20	4592136	4703352	GLEAN_07181	1000	+	4592136	4703352	0	10	20,62,73,95,125,105,61,101,123,108,	0,53250,60455,70933,75201,87760,92561,97313,100142,111108,
chr20	6545367	6551443	GLEAN_14749	1000	+	6545367	6551443	0	6	132,69,114,202,57,47,	0,485,3374,3800,5085,6029,
chr20	8788938	8795792	GLEAN_03607	1000	-	8788938	8795792	0	6	68,193,180,151,188,3,	0,1427,2976,4453,4696,6851,
chr20	8803147	8837498	GLEAN_03613	1000	+	8803147	8837498	0	17	63,85,58,98,126,89,89,61,180,81,149,141,100,190,77,139,206,	0,2276,3761,4263,7790,8609,13515,15317,15641,19615,21004,22588,22819,23639,26339,29586,34145,
chr20	10602913	10614224	GLEAN_13145	1000	+	10602913	10614224	0	5	165,142,107,205,1625,	0,1401,5758,7714,9686,
chr20	10636262	10668295	GLEAN_13136	1000	-	10636262	10668295	0	14	265,58,121,35,186,109,70,126,53,137,157,84,258,42,	0,2120,8845,12986,13379,15397,20589,20747,20961,21509,23047,28457,29081,31991,
chr20	10670305	10683861	GLEAN_13146	1000	+	10670305	10683861	0	5	28,93,59,146,193,	0,1695,10281,10525,13363,
chr20	24908707	25011206	GLEAN_10415	1000	-	24908707	25011206	0	7	132,177,58,281,152,159,58,	0,924,11416,38281,43323,66799,102441,
chr20	31775450	31793466	GLEAN_13504	1000	-	31775450	31793466	0	11	90,164,126,107,171,166,165,126,458,61,10,	0,1083,1359,2849,3434,4406,6227,6905,7350,15953,18006,
chr20	31983309	32010218	GLEAN_13500	1000	-	31983309	32010218	0	11	94,94,55,118,107,126,112,113,186,170,277,	0,1461,6353,7128,9256,10505,12083,14694,16945,25872,26632,
chr20	38428732	38437400	GLEAN_00641	1000	+	38428732	38437400	0	10	159,112,44,71,50,74,51,102,129,270,	0,2596,4141,5556,6345,6522,6751,6928,8021,8398,
chr20	39495594	39518409	GLEAN_11074	1000	+	39495594	39518409	0	19	57,81,191,124,122,118,65,79,147,99,167,163,138,78,101,105,73,115,149,	0,4527,6391,10649,12063,12709,13077,13227,14066,14760,16080,17389,17644,18141,18333,18528,20399,22102,22666,
chr21	5226495	5340366	GLEAN_09276	1000	+	5226495	5340366	0	5	133,42,64,155,125,	0,89174,89402,90824,113746,
chr21	43623881	44156349	GLEAN_00191	1000	-	43623881	44156349	0	10	62,53,182,165,108,60,67,84,49,70,	0,3092,4041,28216,47039,51208,59052,145672,222490,532398,
chr21	24942091	25051903	GLEAN_06315	1000	-	24942091	25051903	0	18	404,986,148,133,119,180,152,100,123,137,77,124,215,138,134,85,68,91,	0,12801,18939,21179,67038,70378,70808,76598,80202,81525,82377,84917,90770,92569,94541,106198,107864,109721,
chr21	30580634	30710109	GLEAN_26758	1000	+	30580634	30710109	0	10	275,194,746,1137,192,75,102,153,84,93,	0,22211,39640,61899,117086,117527,121309,122365,122772,129382,
chr21	45726389	45807666	GLEAN_08985	1000	+	45726389	45807666	0	26	217,101,129,22,89,72,27,111,72,105,123,121,47,91,139,102,61,36,68,83,129,159,123,59,235,167,	0,321,21914,28024,28134,33482,35042,35621,36380,39975,44256,46046,47593,48383,50895,51945,53046,53653,56973,58255,59962,63047,74994,79058,79776,81110,
chr21	49018809	49040600	GLEAN_25582	1000	-	49018809	49040600	0	13	114,58,80,129,109,183,126,117,130,108,118,79,167,	0,326,732,1342,1996,2941,3614,3892,6993,8617,13895,15826,21624,
chr21	49918825	49952272	GLEAN_04131	1000	-	49918825	49952272	0	15	111,227,191,143,170,159,103,132,156,117,78,618,99,56,142,	0,1301,1931,2773,3762,8909,10509,10713,12489,13073,13271,16382,20468,23420,33305,
chr21	2203585	2204443	GLEAN_05996	1000	-	2203585	2204443	0	1	858,	0,
chr21	4284757	4297417	GLEAN_09274	1000	+	4284757	4297417	0	9	82,148,79,47,103,80,76,94,59,	0,1534,2902,6519,6850,7541,8023,9963,12601,
chr21	26122639	26139747	GLEAN_06321	1000	+	26122639	26139747	0	13	40,47,68,117,87,81,26,89,102,89,173,85,85,	0,4043,5914,8765,10169,10612,12230,12691,13710,14799,15365,15816,17023,
chr21	26739924	26740113	GLEAN_15126	1000	+	26739924	26740113	0	1	189,	0,
chr21	27153372	27160813	GLEAN_00632	1000	+	27153372	27160813	0	3	207,233,259,	0,5654,7182,
chr21	27940862	27949473	GLEAN_00621	1000	-	27940862	27949473	0	5	149,114,101,109,154,	0,2439,6129,7130,8457,
chr21	31345629	31369543	GLEAN_09347	1000	+	31345629	31369543	0	8	89,148,213,133,32,76,216,137,	0,6660,9380,12438,13668,21439,22215,23777,
chr21	31865584	31873818	GLEAN_09343	1000	-	31865584	31873818	0	2	254,1462,	0,6772,
chr21	31919978	31936518	GLEAN_09350	1000	+	31919978	31936518	0	9	19,163,148,105,97,98,78,81,324,	0,2111,3869,8515,8853,10408,12861,14457,16216,
chr21	32131667	32136875	GLEAN_09341	1000	-	32131667	32136875	0	8	41,177,81,120,40,66,72,3,	0,126,598,844,1247,1480,1770,5205,
chr21	32538347	32562314	GLEAN_09358	1000	+	32538347	32562314	0	10	57,69,99,129,118,129,160,102,118,135,	0,12972,13472,14104,15665,16297,17073,18384,23452,23832,
chr21	32598162	32602295	GLEAN_09334	1000	-	32598162	32602295	0	12	183,87,196,74,91,100,66,94,220,113,114,15,	0,433,626,910,1437,1622,1803,2078,2930,3464,3681,4118,
chr21	32930892	32942738	GLEAN_09362	1000	+	32930892	32942738	0	10	184,120,83,85,58,134,50,168,123,138,	0,1758,5257,6104,6689,7468,7858,8144,9101,11708,
chr21	33522717	33524675	GLEAN_25092	1000	+	33522717	33524675	0	5	52,148,148,258,162,	0,246,868,1203,1796,
chr21	33562626	33563355	GLEAN_25074	1000	-	33562626	33563355	0	2	405,102,	0,627,
chr21	35932860	35957272	GLEAN_13265	1000	-	35932860	35957272	0	16	138,145,151,94,79,608,138,202,128,86,208,183,55,223,157,36,	0,251,1942,2789,2981,3876,4753,6254,7839,8119,8289,8889,9304,10495,14267,24376,
chr21	35959103	36015943	GLEAN_13270	1000	+	35959103	36015943	0	27	140,235,228,282,271,77,99,115,175,139,171,223,264,77,135,147,95,106,135,140,324,167,177,837,222,134,246,	0,14154,18230,19486,19865,21287,21447,24129,25134,28682,29000,33830,34548,34931,37613,38267,39253,40531,42366,43015,43435,44691,44946,48176,49704,55621,56594,
chr21	42337688	42340456	GLEAN_00196	1000	-	42337688	42340456	0	6	48,261,89,211,109,227,	0,409,793,1270,1808,2541,
chr21	44993720	44995193	GLEAN_07969	1000	-	44993720	44995193	0	1	1473,	0,
chr21	48976552	48987314	GLEAN_25590	1000	+	48976552	48987314	0	9	79,220,130,188,109,161,160,90,183,	0,3701,5034,5433,6359,6571,7642,10396,10579,
chr21	48990921	48995587	GLEAN_25591	1000	+	48990921	48995587	0	12	102,177,179,80,94,212,96,127,73,70,154,208,	0,581,927,1507,1816,2163,2702,2919,3433,3924,4111,4458,
chr21	48996822	48998237	GLEAN_25583	1000	-	48996822	48998237	0	3	64,109,7,	0,680,1408,
chr21	49568071	49588681	GLEAN_25575	1000	-	49568071	49588681	0	13	57,121,75,185,270,126,165,108,166,168,119,126,303,	0,328,681,5677,6760,7397,7835,9653,10208,15335,18543,19311,20307,
chr21	50278650	50324356	GLEAN_04128	1000	-	50278650	50324356	0	8	162,196,127,123,120,117,123,58,	0,9572,13477,14681,20954,25286,30153,45648,
chr21	52517561	52527401	GLEAN_23744	1000	+	52517561	52527401	0	4	643,274,148,204,	0,2731,6563,9636,
chr21	52595993	52599908	GLEAN_23745	1000	+	52595993	52599908	0	4	640,271,148,192,	0,1497,2760,3723,
chr21	54937362	54977600	GLEAN_21266	1000	-	54937362	54977600	0	15	169,71,61,197,1635,83,13,130,191,93,84,96,62,98,62,	0,3075,3741,7825,11808,18401,21288,21354,23502,24532,27297,29723,33549,38552,40176,
chr21	58234366	58295185	GLEAN_16319	1000	-	58234366	58295185	0	13	447,161,86,167,75,115,59,257,73,149,93,110,14,	0,2123,5439,6412,7514,12354,13321,53873,54436,56814,59088,60584,60805,
chr21	58945525	58967337	GLEAN_02986	1000	-	58945525	58967337	0	10	162,141,174,113,101,183,120,109,214,114,	0,1772,4347,4687,6627,7541,8676,14721,15962,21698,
chr21	59314069	59314603	GLEAN_14253	1000	+	59314069	59314603	0	1	534,	0,
chr22	8636222	8729570	GLEAN_17904	1000	-	8636222	8729570	0	19	168,114,93,165,64,109,149,377,154,94,113,89,43,92,73,74,99,91,116,	0,1380,1787,2150,5273,7212,66556,69170,73454,74684,78384,80687,80902,82543,83711,85377,88828,91008,93232,
chr22	13233834	13288523	GLEAN_02783	1000	-	13233834	13288523	0	13	113,292,201,63,196,110,115,65,195,92,147,183,94,	0,1105,4541,7254,10914,13036,14680,17080,17227,19244,25245,44870,54595,
chr22	13497226	13506001	GLEAN_02774	1000	-	13497226	13506001	0	6	6,171,96,112,119,3,	0,2336,3452,4843,6169,8772,
chr22	13865724	14120501	GLEAN_05931	1000	-	13865724	14120501	0	7	64,86,186,99,167,134,113,	0,1437,120448,153546,164292,232826,254664,
chr22	15455089	15611053	GLEAN_14036	1000	+	15455089	15611053	0	25	138,100,140,163,102,84,76,93,116,70,97,105,61,182,47,79,108,84,162,48,183,128,134,122,141,	0,3670,5388,8841,11938,12603,14313,24523,26868,27136,28833,35998,37869,39271,40323,49680,86562,95177,108583,113810,118011,129970,154064,155582,155823,
chr22	16186253	16335502	GLEAN_02414	1000	+	16186253	16335502	0	13	51,82,62,71,338,100,185,77,61,135,178,63,103,	0,3278,10763,12034,20129,25784,31562,40522,41881,64521,69264,132274,149146,
chr22	21489764	21510926	GLEAN_21381	1000	+	21489764	21510926	0	11	67,113,203,150,160,63,85,116,65,132,181,	0,3474,4193,5230,9923,16344,17318,18003,18446,19385,20981,
chr22	22249497	22297356	GLEAN_14081	1000	-	22249497	22297356	0	6	129,114,115,123,20,12,	0,31970,37104,37948,47287,47847,
chr22	5604219	5605066	GLEAN_17928	1000	+	5604219	5605066	0	2	94,614,	0,233,
chr22	9999338	10023242	GLEAN_26160	1000	-	9999338	10023242	0	12	76,146,56,180,191,81,99,43,80,58,94,171,	0,319,574,920,1230,2628,3521,5286,5630,22405,23439,23733,
chr22	10026249	10028795	GLEAN_26164	1000	+	10026249	10028795	0	5	328,135,181,92,155,	0,1206,1679,2030,2391,
chr22	10881314	10894823	GLEAN_11213	1000	+	10881314	10894823	0	7	69,116,85,180,175,167,123,	0,7365,8072,8851,9290,11215,13386,
chr22	10921033	10932873	GLEAN_11215	1000	+	10921033	10932873	0	6	133,119,246,129,166,95,	0,1248,10228,11223,11471,11745,
chr22	13308596	13315256	GLEAN_02781	1000	-	13308596	13315256	0	3	27,83,118,	0,297,6542,
chr22	13372045	13386094	GLEAN_02812	1000	+	13372045	13386094	0	8	155,31,94,105,82,80,83,129,	0,4588,4980,6486,7304,9374,10213,13920,
chr22	13403698	13410791	GLEAN_02779	1000	-	13403698	13410791	0	10	215,135,96,84,96,177,92,111,83,138,	0,977,1292,1568,2529,2709,3556,3953,6650,6955,
chr22	13440365	13442639	GLEAN_02776	1000	-	13440365	13442639	0	2	463,89,	0,2185,
chr22	13461607	13469339	GLEAN_02816	1000	+	13461607	13469339	0	9	101,140,45,100,108,85,124,140,192,	0,425,1420,1587,2459,2647,2956,6643,7540,
chr22	13507606	13516265	GLEAN_02817	1000	+	13507606	13516265	0	8	207,251,106,142,104,110,186,193,	0,1564,1933,3431,3664,5296,6356,8466,
chr22	14504976	14508317	GLEAN_06275	1000	+	14504976	14508317	0	6	3,102,95,100,54,291,	0,534,1177,2593,2788,3050,
chr22	14878775	14910292	GLEAN_14029	1000	+	14878775	14910292	0	15	221,149,143,90,117,105,159,177,207,140,84,123,155,115,160,	0,4028,7638,9370,13992,15315,17947,18731,20069,21883,22507,24770,28615,30675,31357,
chr22	14925685	14932523	GLEAN_14028	1000	-	14925685	14932523	0	6	112,147,186,108,161,1161,	0,1106,3099,3484,3970,5677,
chr22	15019753	15020142	GLEAN_14025	1000	-	15019753	15020142	0	2	69,69,	0,320,
chr22	15822735	15840514	GLEAN_02408	1000	-	15822735	15840514	0	10	13,146,124,111,116,70,131,477,78,255,	0,682,1002,1878,2992,5390,8211,10374,16395,17524,
chr22	16417858	16426428	GLEAN_02415	1000	+	16417858	16426428	0	2	928,248,	0,8322,
chr22	19067902	19113726	GLEAN_25201	1000	-	19067902	19113726	0	7	50,71,68,94,74,81,123,	0,5121,5500,9047,9772,11184,45701,
chr23	45199877	45223069	GLEAN_00239	1000	+	45199877	45223069	0	5	121,83,130,59,180,	0,1072,9321,15578,23012,
chr23	45344340	45392238	GLEAN_00235	1000	-	45344340	45392238	0	7	150,111,77,198,149,193,7,	0,246,1125,8685,9485,37083,47891,
chr23	45860185	45966386	GLEAN_17527	1000	+	45860185	45966386	0	29	118,177,127,114,125,81,146,82,103,119,126,125,66,158,122,62,81,60,62,67,117,142,38,142,56,123,62,60,94,	0,5063,7665,14865,16314,17845,24666,24940,25776,29071,39303,42266,47342,47582,48100,49493,54851,55169,55920,57468,60185,66356,75399,75576,97794,99743,103083,104445,106107,
chr23	47315355	47319032	GLEAN_17032	1000	-	47315355	47319032	0	4	1061,111,109,57,	0,1765,2212,3620,
chr23	47385873	47475171	GLEAN_17029	1000	-	47385873	47475171	0	9	358,75,124,33,233,103,128,169,70,	0,527,9219,10447,12672,13106,17765,31772,89228,
chr23	45317488	45341759	GLEAN_00240	1000	+	45317488	45341759	0	10	221,150,106,97,116,87,144,83,130,123,	0,3356,8355,14861,17630,19260,19976,22083,22968,24148,
chr23	46040266	46052934	GLEAN_17524	1000	-	46040266	46052934	0	8	144,113,354,108,142,89,187,216,	0,2033,5251,7609,9676,10456,11287,12452,
chr23	47057965	47079104	GLEAN_17035	1000	-	47057965	47079104	0	7	11,22,168,143,118,135,168,	0,3382,15914,16165,17593,18252,20971,
chr23	47127430	47135445	GLEAN_17033	1000	-	47127430	47135445	0	6	405,156,143,118,150,165,	0,592,2049,3151,5960,7850,
chr23	47213209	47222698	GLEAN_17041	1000	+	47213209	47222698	0	6	7,165,131,114,102,177,	0,1797,6288,7028,7988,9312,
chr23	47263553	47288905	GLEAN_17042	1000	+	47263553	47288905	0	10	152,157,138,229,150,77,91,564,153,287,	0,743,1508,3063,5233,8526,13355,14764,23036,25065,
chr23	47351683	47354377	GLEAN_17030	1000	-	47351683	47354377	0	4	1061,111,109,57,	0,1400,1781,2637,
chr26	29350139	29368163	GLEAN_25163	1000	-	29350139	29368163	0	9	458,133,83,138,85,127,31,107,239,	0,859,1622,2707,3663,4390,5423,6554,17785,
chr26	30400525	30429316	GLEAN_00395	1000	+	30400525	30429316	0	20	156,109,65,102,100,179,33,52,74,78,135,135,96,73,89,117,144,102,72,141,	0,3677,9801,9986,12341,13428,14368,14489,15336,15973,18332,19857,20522,23514,23864,24481,26475,27290,27876,28650,
chr26	30161676	30364511	GLEAN_00393	1000	-	30161676	30364511	0	26	117,59,190,141,78,137,265,71,113,86,114,213,100,137,79,147,114,74,123,131,175,167,115,138,186,24,	0,802,2169,3645,4431,5970,6646,7898,9737,13241,14444,16273,16796,19475,20256,27335,29223,31580,34826,36190,154719,157070,166481,182256,196419,202811,
chr26	30449636	30558374	GLEAN_00396	1000	+	30449636	30558374	0	8	94,59,111,24,78,21,85,8,	0,9372,15437,15709,80458,86961,91791,108730,
chr26	36820897	36854938	GLEAN_24612	1000	+	36820897	36854938	0	18	163,533,223,194,90,121,90,142,209,119,153,96,198,156,103,186,163,82,	0,4979,7659,8882,11963,15226,15947,16888,18440,19029,19545,21422,26366,30472,31009,32271,33311,33959,
chr26	38838997	39046878	GLEAN_09755	1000	+	38838997	39046878	0	23	33,113,5253,114,126,135,137,1312,36,61,202,62,116,172,141,90,144,77,44,161,107,121,66,	0,17975,45502,51322,88849,107933,160472,169459,172600,174767,175946,183444,184538,186022,187468,188493,195396,196001,197529,203485,203864,204629,207815,
chr26	28711240	28774590	GLEAN_25175	1000	+	28711240	28774590	0	8	703,138,131,10527,123,138,118,209,	0,26081,42350,44873,58509,60877,61546,63141,
chr26	29335892	29341891	GLEAN_25181	1000	+	29335892	29341891	0	8	204,37,90,107,100,100,202,57,	0,451,977,1334,1685,1997,2461,5942,
chr26	30434679	30447725	GLEAN_00392	1000	-	30434679	30447725	0	10	104,47,146,42,168,54,162,160,92,267,	0,1080,1221,2052,3205,7346,8996,10717,12026,12779,
chr26	35471959	35497107	GLEAN_06089	1000	-	35471959	35497107	0	7	52,107,90,100,31,88,234,	0,358,12324,23870,24151,24307,24914,
chr26	36070649	36086809	GLEAN_24608	1000	+	36070649	36086809	0	9	55,197,80,149,112,101,108,95,177,	0,2369,3949,6919,8002,10046,12290,14412,15983,
chr26	36109751	36118259	GLEAN_24606	1000	-	36109751	36118259	0	7	54,166,104,136,142,136,36,	0,367,2783,3726,4869,6646,8472,
chr26	36516770	36535754	GLEAN_24604	1000	-	36516770	36535754	0	12	127,140,124,85,96,109,76,88,55,99,97,32,	0,964,1446,1785,1988,2409,4151,6086,6329,6624,12169,18952,
chr26	37660872	37719244	GLEAN_24614	1000	+	37660872	37719244	0	29	86,112,154,174,187,166,112,196,104,177,85,107,76,109,125,148,107,115,172,109,63,66,178,96,166,98,146,80,155,	0,1081,6545,7640,10195,12983,13556,16095,16580,19942,23096,31811,34338,37238,40528,41367,45427,45951,46437,49227,50673,51874,52693,53478,54181,55075,55618,56515,58217,
chr26	39220075	39276914	GLEAN_09758	1000	+	39220075	39276914	0	9	493,100,205,195,33,115,58,96,169,	0,29515,30047,49268,50482,52089,52824,55154,56670,
chr26	40397412	40431743	GLEAN_01564	1000	-	40397412	40431743	0	9	181,118,128,131,215,207,145,155,1669,	0,1585,2221,2881,3158,6705,10699,11174,32662,
chr26	41199768	41216135	GLEAN_01573	1000	+	41199768	41216135	0	7	141,75,81,90,188,175,171,	0,7421,8175,11948,13128,14710,16196,
chr26	41318289	41319746	GLEAN_01560	1000	-	41318289	41319746	0	3	411,548,175,	0,442,1282,
chr26	41665568	41677051	GLEAN_11456	1000	-	41665568	41677051	0	9	161,145,114,129,123,128,96,225,199,	0,1604,2787,3656,4439,5211,7946,8157,11284,
chr27	17273479	17304558	GLEAN_01012	1000	+	17273479	17304558	0	14	78,47,91,87,79,75,46,145,55,82,132,124,57,90,	0,15522,18433,19253,20153,21984,22900,23682,24497,24680,28587,28821,29352,30989,
chr27	17602665	17792375	GLEAN_01014	1000	+	17602665	17792375	0	15	2094,208,162,135,39,123,215,67,215,106,74,96,117,98,295,	0,7653,33083,108190,110764,124930,144708,156360,179071,181413,183230,183451,185292,188724,189415,
chr27	19087690	19318483	GLEAN_13928	1000	+	19087690	19318483	0	10	138,170,118,141,141,90,34,216,33,20,	0,88059,108798,112235,115250,130952,160651,185927,197755,230773,
chr27	19511467	19582725	GLEAN_13926	1000	-	19511467	19582725	0	9	134,189,54,90,81,187,410,114,103,	0,13832,43587,50403,53624,57210,63696,69916,71155,
chr27	5753503	5753965	GLEAN_08539	1000	-	5753503	5753965	0	1	462,	0,
chr27	11841050	11862663	GLEAN_21621	1000	-	11841050	11862663	0	5	79,97,117,136,108,	0,2371,3814,21013,21505,
chr27	12216452	12219068	GLEAN_21624	1000	+	12216452	12219068	0	3	272,131,1340,	0,717,1276,
chr27	13141481	13184039	GLEAN_21611	1000	-	13141481	13184039	0	18	141,144,117,89,73,96,135,135,78,74,52,33,179,100,102,65,115,105,	0,2523,4126,5203,8125,9018,9962,11935,14338,16791,17762,17966,20667,21060,23596,27110,27867,42453,
chr27	13451055	13454624	GLEAN_21634	1000	+	13451055	13454624	0	4	111,487,141,158,	0,1398,2390,3411,
chr27	13637095	13649092	GLEAN_21637	1000	+	13637095	13649092	0	7	100,220,138,76,180,167,49,	0,1196,2788,3020,4704,10183,11948,
chr27	18128638	18159254	GLEAN_01007	1000	-	18128638	18159254	0	11	81,144,69,59,128,71,226,101,115,75,125,	0,1906,4430,4578,4716,6683,8009,14773,15378,17350,30491,
chr27	18161360	18173179	GLEAN_01016	1000	+	18161360	18173179	0	6	117,194,162,145,111,129,	0,1971,5716,7389,9845,11690,
chr27	21869401	21885625	GLEAN_22304	1000	+	21869401	21885625	0	3	154,174,758,	0,8683,15466,
chr27	23649117	23657090	GLEAN_05374	1000	-	23649117	23657090	0	2	883,137,	0,7836,
