# Supplementary material for: The bovine lactation genome: insights into the evolution of mammalian milk
Source: Genome Biol. 2009 Apr 24;10(4):R43. doi: 10.1186/gb-2009-10-4-r43 (PMC2688934; doi:10.1186/gb-2009-10-4-r43)
Supplement: Additional data file 14 — Custom track in BED format for the UCSC Genome Browser, bovine assembly 3.1. [file gb-2009-10-4-r43-S14.bed]

track name="tb_ct_Lactation Milk Yield" description="Milk Yield Candidate Genes" visibility=3 url=
chr1	109021015	109061036	GLEAN_21454	1000	+	109021015	109061036	0	8	7,136,175,163,127,220,51,174,	0,2707,4786,5250,18623,36865,39521,39847,
chr1	107708425	107752179	GLEAN_24497	1000	-	107708425	107752179	0	14	66,66,129,114,572,117,145,74,83,100,119,75,70,28,	0,3207,3953,12952,16942,20278,20598,20885,23918,24248,25573,28431,31362,43726,
chr1	101482135	101487328	GLEAN_19638	1000	-	101482135	101487328	0	3	614,405,130,	0,4248,5063,
chr1	102251535	102283816	GLEAN_15359	1000	-	102251535	102283816	0	17	43,58,48,113,98,21,157,57,112,99,103,109,68,43,113,53,172,	0,9373,10394,12051,12772,13211,14065,14557,15952,16594,18960,24349,26965,27328,28986,30002,32109,
chr1	102408830	102458299	GLEAN_15358	1000	-	102408830	102458299	0	18	132,54,161,145,163,83,138,57,102,138,85,155,151,117,205,133,153,90,	0,290,1108,7231,8938,21197,22344,25019,26376,27919,30637,31273,39581,42487,44559,45198,46884,49379,
chr1	102463605	102493963	GLEAN_15357	1000	-	102463605	102493963	0	7	106,139,160,129,84,148,47,	0,1699,3344,5516,6728,17994,30311,
chr1	106347285	106372541	GLEAN_02228	1000	-	106347285	106372541	0	5	402,161,148,60,114,	0,3192,20278,23227,25142,
chr1	106444326	106515455	GLEAN_02238	1000	+	106444326	106515455	0	16	45,182,115,98,104,194,166,152,174,106,116,126,116,131,173,102,	0,27982,31570,37159,39770,49564,50073,52224,53891,55414,57763,60767,63554,68388,69457,71027,
chr1	107752886	107754551	GLEAN_24499	1000	+	107752886	107754551	0	3	84,76,41,	0,363,1624,
chr1	109332599	109356459	GLEAN_21447	1000	-	109332599	109356459	0	5	15,181,143,90,177,	0,778,5953,20410,23683,
chr1	109398835	109406375	GLEAN_21446	1000	-	109398835	109406375	0	5	15,181,146,90,177,	0,2245,5569,5804,7363,
chr1	110126894	110131977	GLEAN_21442	1000	-	110126894	110131977	0	3	98,193,132,	0,2634,4951,
chr1	110783687	110849970	GLEAN_10881	1000	+	110783687	110849970	0	3	27,207,558,	0,49152,65725,
chr1	116586998	116606369	GLEAN_02543	1000	-	116586998	116606369	0	3	332,304,657,	0,3028,18714,
chr3	23525361	23621353	GLEAN_23810	1000	+	23525361	23621353	0	6	90,258,81,86,119,449,	0,44200,73574,77492,91522,95543,
chr3	31056854	31067137	GLEAN_02487	1000	-	31056854	31067137	0	8	90,111,96,101,82,65,76,36,	0,7773,7971,8812,9012,9395,9866,10247,
chr3	37859168	37918389	GLEAN_02468	1000	-	37859168	37918389	0	8	44,1095,114,34,115,125,81,45,	0,4203,7064,7296,7468,27641,33349,59176,
chr3	75734411	75762390	GLEAN_11821	1000	-	75734411	75762390	0	11	27,139,73,153,78,58,132,110,96,82,168,	0,313,4480,11528,12789,13323,16329,18875,22040,23876,27811,
chr3	75799166	75892691	GLEAN_11822	1000	+	75799166	75892691	0	13	445,42,105,86,46,67,145,132,162,80,99,101,131,	0,36180,42260,48285,49535,54892,60219,67695,71021,80735,81955,85813,93394,
chr3	79703840	80090391	GLEAN_09218	1000	-	79703840	80090391	0	10	18,92,166,179,129,128,118,75,66,418,	0,34398,55609,58180,84806,109876,116859,136592,191396,386133,
chr3	81504628	81559227	GLEAN_07615	1000	-	81504628	81559227	0	11	198,85,86,142,186,65,83,89,90,85,82,	0,15594,17846,19784,20652,24705,25417,27585,28799,36406,54517,
chr3	82458569	82691861	GLEAN_14062	1000	-	82458569	82691861	0	27	239,102,78,162,152,117,87,161,117,100,123,111,182,143,169,118,124,150,234,150,217,145,127,107,149,63,240,	0,7825,8536,9984,11451,13040,13962,14371,16762,16966,18205,26003,27005,27894,34001,39209,40127,40879,45299,49913,56116,57866,60735,77842,103174,137708,233052,
chr3	84383090	84423591	GLEAN_16063	1000	-	84383090	84423591	0	9	179,139,188,142,177,161,150,163,210,	0,6004,12241,19651,21785,25011,25559,28473,40291,
chr3	91746667	91810783	GLEAN_06873	1000	+	91746667	91810783	0	22	129,120,213,175,701,151,87,104,58,104,90,114,78,178,48,83,116,221,101,448,159,68,	0,11380,11679,14862,17041,20237,24305,29127,31929,32069,32468,34179,39307,39533,40252,40388,54063,55105,56276,58935,63052,64048,
chr3	92316752	92425576	GLEAN_06878	1000	+	92316752	92425576	0	34	341,131,164,134,70,82,154,74,96,123,58,74,70,78,121,59,55,105,124,87,120,52,151,128,163,32,139,48,53,84,91,117,90,198,	0,26748,26909,29663,30733,30959,31865,52968,58360,59372,62043,64007,65468,67069,68440,68642,69206,88780,93117,93792,95544,96784,97863,101061,102700,103617,103888,105244,105585,106070,106675,107261,108384,108626,
chr3	92426923	92587512	GLEAN_06868	1000	-	92426923	92587512	0	25	75,136,92,79,141,64,111,85,172,86,119,113,160,105,91,39,51,30,48,96,69,77,79,51,111,	0,294,1566,2457,4032,4292,4601,5465,6689,8854,14261,14511,19792,22690,23935,27751,38335,39393,40404,41261,46114,73762,107008,133022,160478,
chr3	98823301	98933688	GLEAN_21152	1000	+	98823301	98933688	0	12	148,149,160,43,66,90,128,191,78,149,104,50,	0,9497,37841,50947,51052,68517,86231,87497,89490,90099,102586,110337,
chr3	103303233	103461666	GLEAN_10529	1000	-	103303233	103461666	0	97	257,130,111,212,118,18,75,155,163,164,121,189,144,129,195,160,170,120,207,156,174,129,198,156,174,102,102,123,227,232,9,204,219,108,120,207,242,85,327,160,167,171,162,1472,496,200,130,242,63,118,157,167,318,209,124,177,519,201,234,150,234,150,216,150,715,4643,136,89,153,99,108,84,163,194,139,179,170,184,127,155,153,126,96,105,162,78,129,277,155,94,128,96,120,107,113,167,15,	0,1026,3916,4555,12061,15125,16271,17182,19433,20861,21542,23687,24282,25192,25626,27287,28457,29051,29296,29607,32921,33931,34612,34954,35202,35768,36493,36692,37872,38701,39870,40594,41773,44025,44567,46009,46886,47621,48936,49617,53390,54194,54520,84093,86252,89439,90472,91410,92305,95459,97413,98837,103147,103844,104940,105319,106254,109000,110563,111716,114087,116125,116362,117900,118767,119…
chr3	20510206	20534989	GLEAN_11909	1000	+	20510206	20534989	0	6	75,110,161,147,130,133,	0,9535,12933,14712,19081,24650,
chr3	21202366	21204840	GLEAN_15178	1000	+	21202366	21204840	0	8	250,73,148,103,257,157,152,36,	0,741,931,1287,1523,1884,2153,2438,
chr3	21265583	21267362	GLEAN_15181	1000	+	21265583	21267362	0	6	67,60,78,137,137,46,	0,342,527,1079,1484,1733,
chr3	21267942	21272276	GLEAN_15175	1000	-	21267942	21272276	0	2	254,388,	0,3946,
chr3	21324900	21333315	GLEAN_15185	1000	+	21324900	21333315	0	14	24,418,85,51,91,135,106,74,161,134,169,134,38,267,	0,1935,2512,2839,3125,3929,4269,5075,5283,6739,6953,7258,7586,8148,
chr3	21334447	21336729	GLEAN_15174	1000	-	21334447	21336729	0	7	157,137,99,93,26,187,192,	0,529,888,1242,1484,1743,2090,
chr3	23092548	23123506	GLEAN_23803	1000	-	23092548	23123506	0	12	155,238,131,133,153,149,133,99,55,66,152,138,	0,1020,2203,3379,7691,8271,8924,19575,19762,23139,25253,30820,
chr3	25453573	25506909	GLEAN_21161	1000	-	25453573	25506909	0	23	145,75,83,151,59,171,134,83,92,154,182,106,151,111,82,128,183,115,1002,67,87,103,28,	0,3701,5370,7076,8066,12018,14348,14883,16000,16428,17290,22637,24678,26433,29010,31587,33435,34172,34601,36956,51149,53127,53308,
chr3	26305554	26326048	GLEAN_15400	1000	-	26305554	26326048	0	22	29,92,102,131,146,124,155,169,151,137,176,193,135,110,199,269,118,135,114,204,60,30,	0,515,2670,3261,3517,4809,5304,5573,6338,7737,8859,11247,12101,14163,14524,15254,15974,16201,16716,17502,19784,20464,
chr3	28000815	28020615	GLEAN_04794	1000	+	28000815	28020615	0	19	138,199,110,93,98,82,129,126,213,141,165,108,176,113,120,179,164,133,48,	0,1786,3510,4018,4736,7168,7546,7784,8526,10318,10547,12034,12719,13531,14639,17467,18472,19191,19752,
chr3	28022788	28028116	GLEAN_04795	1000	+	28022788	28028116	0	4	111,179,160,120,	0,2203,4338,5208,
chr3	29824133	29834536	GLEAN_13125	1000	+	29824133	29834536	0	4	217,144,867,278,	0,4850,6014,10125,
chr3	30112268	30114718	GLEAN_13128	1000	+	30112268	30114718	0	4	156,121,131,174,	0,692,1139,2276,
chr3	30115635	30142475	GLEAN_13107	1000	-	30115635	30142475	0	20	92,122,89,126,75,192,118,217,98,104,159,148,177,155,169,135,259,236,204,137,	0,181,677,851,1838,2130,2532,3769,4078,4346,4701,5535,5791,6232,7334,8115,9560,10007,10525,26703,
chr3	30193262	30261575	GLEAN_13129	1000	+	30193262	30261575	0	14	205,83,163,55,116,79,155,98,115,73,103,151,93,179,	0,1834,4976,10422,13684,24344,31915,33566,34052,36681,37674,59216,62744,68134,
chr3	31018274	31021193	GLEAN_02490	1000	+	31018274	31021193	0	7	52,65,82,101,96,111,99,	0,899,1647,1816,2246,2430,2820,
chr3	31033876	31051308	GLEAN_02488	1000	-	31033876	31051308	0	8	90,111,96,101,82,65,76,36,	0,14556,14753,15649,15837,16532,17015,17396,
chr3	31221417	31264544	GLEAN_02482	1000	-	31221417	31264544	0	8	191,154,130,129,158,142,43,118,	0,4506,5232,8513,10930,15303,15566,43009,
chr3	31378138	31399124	GLEAN_02493	1000	+	31378138	31399124	0	9	29,67,127,68,108,59,103,87,78,	0,4871,9239,11578,12572,12821,13470,14590,20908,
chr3	31536250	31555808	GLEAN_02476	1000	-	31536250	31555808	0	11	158,130,158,130,222,156,144,159,81,71,136,	0,460,1086,1512,2227,5127,6017,7132,8886,12094,19422,
chr3	31893339	31908212	GLEAN_24845	1000	-	31893339	31908212	0	6	87,144,141,57,69,57,	0,6017,8061,10859,12904,14816,
chr3	32268942	32309546	GLEAN_08915	1000	+	32268942	32309546	0	17	120,58,144,101,103,95,107,117,64,89,71,95,99,69,79,121,7,	0,11773,28051,29578,30087,32080,32753,33681,34053,34892,35335,35993,36167,36625,37115,38306,40597,
chr3	32319919	32338562	GLEAN_08916	1000	+	32319919	32338562	0	21	180,70,75,135,121,69,107,128,183,218,66,64,72,75,98,127,101,67,105,205,248,	0,2592,3382,3879,4213,5101,7739,7953,9309,9866,11075,11246,12406,12967,13237,14515,14850,15692,16310,17026,18395,
chr3	32918688	32933766	GLEAN_24193	1000	-	32918688	32933766	0	12	77,240,85,42,178,149,141,78,70,113,176,67,	0,548,1125,1570,4678,8056,10337,11753,12514,13268,14259,15011,
chr3	40149672	40177307	GLEAN_17597	1000	-	40149672	40177307	0	11	102,105,95,59,125,142,59,124,144,101,45,	0,2686,4866,13613,14580,15057,17896,20986,25546,27394,27590,
chr3	40182086	40222896	GLEAN_17599	1000	+	40182086	40222896	0	11	51,124,76,182,122,217,167,78,192,72,168,	0,6932,10982,12319,21042,23960,30006,34463,36047,36379,40642,
chr3	41198004	41199153	GLEAN_17608	1000	+	41198004	41199153	0	1	1149,	0,
chr3	77708536	77717760	GLEAN_23714	1000	-	77708536	77717760	0	6	57,174,178,120,72,71,	0,1865,5567,8251,8951,9153,
chr3	77718490	77722538	GLEAN_23713	1000	-	77718490	77722538	0	3	28,190,313,	0,3311,3735,
chr3	78530297	78539223	GLEAN_09222	1000	-	78530297	78539223	0	8	736,202,171,686,161,105,121,170,	0,2035,2904,3694,5671,6362,7151,8756,
chr3	80695087	80704164	GLEAN_22421	1000	-	80695087	80704164	0	4	117,187,76,16,	0,2634,3856,9061,
chr3	82185116	82253084	GLEAN_14065	1000	+	82185116	82253084	0	25	111,199,124,153,40,164,343,186,158,124,187,107,144,88,128,136,152,151,95,193,125,173,118,111,111,	0,15743,19837,26588,28756,30055,32061,34136,38393,40414,42734,52280,55427,56328,56881,57645,59512,61961,62228,63388,64530,65010,66737,67112,67857,
chr3	83417952	83418636	GLEAN_18325	1000	+	83417952	83418636	0	1	684,	0,
chr3	90012607	90027150	GLEAN_08827	1000	+	90012607	90027150	0	8	115,147,153,160,225,140,144,674,	0,1494,6514,7820,9411,12420,13334,13869,
chr3	90352969	90370205	GLEAN_08813	1000	-	90352969	90370205	0	7	78,204,158,186,116,184,346,	0,1811,5286,7537,12969,13172,16890,
chr3	90586764	90611867	GLEAN_08831	1000	+	90586764	90611867	0	8	189,106,95,153,82,82,109,156,	0,5117,7013,10109,12323,14037,16419,24947,
chr3	90650453	90699351	GLEAN_08811	1000	-	90650453	90699351	0	11	275,85,114,89,119,132,487,147,463,200,43,	0,1722,4036,4341,6022,7600,14504,20666,21090,48227,48855,
chr3	91526604	91550441	GLEAN_20568	1000	-	91526604	91550441	0	5	332,1305,107,81,152,	0,1333,10693,13036,23685,
chr3	92158890	92191508	GLEAN_06876	1000	+	92158890	92191508	0	7	97,61,53,74,70,84,80,	0,18051,26528,27361,29470,30591,32538,
chr3	93904796	93908711	GLEAN_16406	1000	+	93904796	93908711	0	2	129,378,	0,3537,
chr3	97352962	97377508	GLEAN_23616	1000	+	97352962	97377508	0	9	257,109,45,63,51,48,96,108,195,	0,3840,7620,8279,11252,12451,15661,17556,24351,
chr3	97433487	97458700	GLEAN_23618	1000	+	97433487	97458700	0	11	100,98,80,74,105,56,96,195,165,44,250,	0,2531,5351,7353,9506,15088,19773,21378,22227,23589,24963,
chr3	97686970	97704484	GLEAN_23621	1000	+	97686970	97704484	0	10	133,87,71,1144,261,165,99,123,76,220,	0,3926,4795,10722,14638,15880,16137,16779,17126,17294,
chr3	98131210	98133117	GLEAN_21142	1000	+	98131210	98133117	0	2	42,714,	0,1193,
chr3	98236225	98268348	GLEAN_21143	1000	+	98236225	98268348	0	10	60,130,287,73,194,141,159,125,103,153,	0,2285,2804,16495,17670,26284,26870,27959,30814,31970,
chr3	98320814	98326897	GLEAN_21138	1000	-	98320814	98326897	0	8	66,87,73,200,196,152,120,84,	0,687,913,1234,1768,2565,2887,5999,
chr3	98368092	98380493	GLEAN_21145	1000	+	98368092	98380493	0	6	58,117,154,123,131,86,	0,712,2458,3337,3728,12315,
chr3	98501114	98504319	GLEAN_21135	1000	-	98501114	98504319	0	8	663,160,260,159,97,41,143,52,	0,741,1101,1630,1917,2159,2286,3153,
chr3	98505631	98513132	GLEAN_21148	1000	+	98505631	98513132	0	14	36,127,149,40,74,42,72,114,98,145,430,143,42,132,	0,3184,3833,4071,4435,4646,4770,4919,5113,5292,5523,6057,6626,7369,
chr3	98801671	98809040	GLEAN_21151	1000	+	98801671	98809040	0	21	369,161,93,136,116,114,83,166,82,183,53,65,104,120,90,207,130,75,82,72,85,	0,520,912,1084,1465,1666,1923,2449,2817,3540,3875,4107,4332,4714,4942,5970,6423,6635,6831,7053,7284,
chr3	98992875	98995351	GLEAN_21129	1000	-	98992875	98995351	0	6	110,130,176,101,73,4,	0,544,889,1424,1985,2472,
chr3	99134620	99175461	GLEAN_21126	1000	-	99134620	99175461	0	14	72,75,109,79,56,87,97,133,44,43,102,46,133,97,	0,824,1045,5390,5584,5778,6070,14228,14792,18071,23305,26911,36386,40744,
chr3	101142988	101177182	GLEAN_17872	1000	+	101142988	101177182	0	8	4,105,64,34,90,303,83,235,	0,16109,16941,26852,29604,29991,30409,33959,
chr3	101594684	101603547	GLEAN_07359	1000	-	101594684	101603547	0	10	60,296,73,72,186,168,159,196,92,105,	0,287,745,1118,1289,1762,2051,7680,8124,8758,
chr3	101842981	101846646	GLEAN_07355	1000	-	101842981	101846646	0	8	27,191,52,70,78,84,49,67,	0,705,1103,1267,1544,1750,2066,3598,
chr3	102457840	102459492	GLEAN_07369	1000	+	102457840	102459492	0	7	46,191,81,57,106,137,222,	0,176,586,790,937,1125,1430,
chr3	102540806	102541463	GLEAN_07344	1000	-	102540806	102541463	0	1	657,	0,
chr3	102560099	102560759	GLEAN_07343	1000	-	102560099	102560759	0	1	660,	0,
chr3	102653220	102659851	GLEAN_07372	1000	+	102653220	102659851	0	9	66,84,170,124,90,76,94,163,51,	0,149,436,1204,2887,3954,4447,6280,6580,
chr5	68147635	68170484	GLEAN_20818	1000	+	68147635	68170484	0	9	19,93,172,118,85,113,167,113,173,	0,1354,7721,13123,14677,15348,18019,19187,22676,
chr5	70036156	70489253	GLEAN_13236	1000	-	70036156	70489253	0	14	198,196,147,279,164,156,126,113,105,172,124,83,302,106,	0,1131,6674,30023,40495,55973,86846,88800,134586,250930,294361,313243,328094,452991,
chr5	67561846	68054158	GLEAN_20817	1000	+	67561846	68054158	0	10	39,150,303,87,94,131,198,82,80,33,	0,474001,474333,477231,485180,487307,489406,490827,491600,492279,
chr5	74313208	74331486	GLEAN_16776	1000	+	74313208	74331486	0	10	32,85,154,71,128,58,99,131,66,196,	0,6169,6650,9582,12553,13727,14462,16476,16873,18082,
chr5	69631197	69687342	GLEAN_13242	1000	+	69631197	69687342	0	5	121,83,112,122,198,	0,45494,53574,54741,55947,
chr5	71572640	71666240	GLEAN_10554	1000	+	71572640	71666240	0	13	27,225,147,54,93,61,54,93,145,40,89,73,45,	0,32039,58335,60880,70686,73578,76627,76839,78037,81855,91397,91931,93555,
chr5	71995804	72013805	GLEAN_10547	1000	-	71995804	72013805	0	16	102,128,143,129,113,177,66,144,112,172,167,156,173,129,127,167,	0,1056,3041,4157,5981,6726,7136,7526,9029,10133,10702,12471,13482,16122,16345,17834,
chr5	73903637	73912263	GLEAN_16757	1000	-	73903637	73912263	0	3	114,124,263,	0,6263,8363,
chr5	73944852	73956455	GLEAN_16755	1000	-	73944852	73956455	0	14	14,284,143,130,86,131,148,133,113,73,86,137,46,123,	0,454,1000,3365,3587,4820,5576,6125,7007,7913,8547,9876,11163,11480,
chr5	74453904	74454555	GLEAN_16750	1000	-	74453904	74454555	0	1	651,	0,
chr5	74495148	74499015	GLEAN_16778	1000	+	74495148	74499015	0	2	595,299,	0,3568,
chr5	75049904	75064565	GLEAN_25630	1000	-	75049904	75064565	0	8	64,86,166,86,154,103,49,255,	0,1726,3507,5567,8600,9198,9661,14406,
chr5	75905210	75920542	GLEAN_18535	1000	+	75905210	75920542	0	6	35,72,118,63,160,131,	0,2156,10568,11388,11777,15201,
chr5	76161300	76204740	GLEAN_04048	1000	-	76161300	76204740	0	8	270,70,110,140,61,168,47,112,	0,15821,17592,25090,34356,36529,39157,43328,
chr5	77116551	77196298	GLEAN_11390	1000	+	77116551	77196298	0	14	214,113,680,136,208,178,118,165,174,154,189,4,88,69,	0,15300,15801,25709,40205,49284,63816,64786,65817,72509,76739,77070,79463,79678,
chr5	77260286	77299137	GLEAN_11389	1000	-	77260286	77299137	0	21	57,160,110,177,33,78,57,93,90,156,121,207,132,81,113,87,72,47,39,148,18,	0,318,607,885,3056,3404,4134,7187,10402,10723,11101,14539,15929,16079,19354,28811,30142,30633,32389,35999,38833,
chr5	79724152	79757007	GLEAN_20319	1000	+	79724152	79757007	0	13	106,109,47,71,41,102,96,56,99,98,163,83,63,	0,1755,3731,5314,10814,17370,18552,20757,21644,26384,29694,32548,32792,
chr6	91216762	91296495	GLEAN_06027	1000	+	91216762	91296495	0	12	117,158,148,189,92,120,170,119,74,52,159,39,	0,24786,45435,47810,54241,60431,64587,68945,71657,75182,77789,79694,
chr6	104791002	104945880	GLEAN_18757	1000	+	104791002	104945880	0	24	220,56,206,121,64,90,218,75,64,160,153,124,104,85,147,72,93,54,81,69,93,131,125,725,	0,41683,52727,63804,64787,65706,72736,75354,77770,81766,84890,89894,92295,97103,99012,99886,100643,103074,103725,103911,107618,113114,124030,154153,
chr6	106928599	106981215	GLEAN_11997	1000	+	106928599	106981215	0	18	59,168,235,125,148,78,113,243,154,180,252,199,273,280,184,231,850,86,	0,280,3987,7857,11311,18475,19912,20095,22385,22667,28625,37901,39020,40626,41454,42677,44785,52530,
chr6	6968373	7292268	GLEAN_08943	1000	+	6968373	7292268	0	20	65,95,60,55,66,73,103,84,95,123,84,43,38,33,42,49,76,95,229,4,	0,1684,99347,153949,224582,228259,239022,266544,273914,276646,277016,277544,280881,282299,287397,289860,313340,318556,320707,323891,
chr6	17072977	17185113	GLEAN_06471	1000	+	17072977	17185113	0	12	60,115,236,139,119,114,112,206,136,269,230,139,	0,14642,20102,27278,34405,53900,56538,58984,60892,72640,93938,111997,
chr6	19503102	19584153	GLEAN_01743	1000	+	19503102	19584153	0	8	219,163,170,123,168,208,185,150,	0,30021,36882,39257,39857,75635,76732,80901,
chr6	53061879	53269454	GLEAN_03378	1000	+	53061879	53269454	0	19	417,456,90,105,133,92,111,129,87,281,140,186,162,159,245,160,170,174,201,	0,93909,96273,98055,98668,103154,108901,111417,113173,115747,120372,158907,167036,172927,190116,191427,197614,203769,207374,
chr6	53965394	54020692	GLEAN_18057	1000	+	53965394	54020692	0	13	348,88,114,107,135,153,124,92,162,140,73,54,102,	0,12066,22739,22973,25438,30214,37348,43326,45157,46421,49225,53007,55196,
chr6	54364040	54426543	GLEAN_18051	1000	-	54364040	54426543	0	24	84,192,214,146,118,155,99,96,138,92,115,113,400,180,108,256,107,78,78,233,123,76,129,18,	0,1106,2510,4576,6089,6333,10576,10798,11039,11358,12866,14745,16349,20896,24056,26590,28190,29911,33800,34786,54410,57959,62267,62485,
chr6	64702757	64787824	GLEAN_12892	1000	+	64702757	64787824	0	21	67,270,282,137,175,190,116,115,182,107,127,105,111,151,92,128,123,112,100,106,129,	0,38312,41682,43037,47354,52067,54394,70843,72642,74035,74232,74632,74821,76263,78348,78895,80040,83068,83293,83739,84938,
chr6	65883365	65929961	GLEAN_22862	1000	+	65883365	65929961	0	16	124,131,160,188,228,133,38,150,106,164,77,229,184,200,195,153,	0,3592,7636,12406,14535,14975,15738,20552,26891,32656,34234,34831,38872,41369,43932,46443,
chr6	82955290	83035305	GLEAN_15110	1000	-	82955290	83035305	0	24	90,216,108,99,84,164,139,122,182,119,111,212,155,89,141,179,121,56,103,101,77,65,87,66,	0,604,1800,3875,6249,6901,8247,10950,11552,11869,12322,17953,18580,19113,21489,28334,34610,38847,39244,39749,52035,59189,59331,79949,
chr6	87793223	87823125	GLEAN_09316	1000	-	87793223	87823125	0	14	25,73,124,96,96,80,103,96,75,213,138,123,183,78,	0,2595,4476,4958,11649,11891,13407,13621,15557,16135,21996,22481,24369,29824,
chr6	89639314	89654664	GLEAN_17151	1000	+	89639314	89654664	0	8	233,57,169,162,132,100,147,68,	0,2093,11003,11780,13260,13822,14035,15282,
chr6	91346840	91367278	GLEAN_00045	1000	-	91346840	91367278	0	5	1969,151,304,196,80,	0,7099,8434,11424,20358,
chr6	91455223	91632803	GLEAN_00048	1000	+	91455223	91632803	0	5	247,131,206,233,191,	0,109310,133300,172504,177389,
chr6	94805806	94941673	GLEAN_04558	1000	+	94805806	94941673	0	20	17,121,921,45,87,37,52,55,38,157,945,104,238,92,61,137,72,141,224,122,	0,39961,40477,81712,87516,88503,92150,104676,104848,107680,112762,123081,123825,126000,126255,129233,129951,130749,133319,135745,
chr6	103409162	103432593	GLEAN_09670	1000	-	103409162	103432593	0	8	48,81,138,20,111,56,97,109,	0,431,9709,9933,17715,21674,22361,23322,
chr6	107606033	107619520	GLEAN_12658	1000	-	107606033	107619520	0	8	63,177,83,159,121,125,145,216,	0,2101,3020,3883,4442,5508,7572,13271,
chr6	110222716	110232690	GLEAN_05745	1000	+	110222716	110232690	0	4	99,93,97,167,	0,3053,6841,9807,
chr6	6596098	6596380	GLEAN_08937	1000	-	6596098	6596380	0	1	282,	0,
chr6	11285502	11397352	GLEAN_23759	1000	-	11285502	11397352	0	23	141,90,192,180,119,139,146,97,171,117,94,192,125,116,139,128,112,128,276,149,130,109,66,	0,4591,6803,8855,14072,14953,17119,17389,18370,19261,26727,27419,32689,40729,44023,74511,85061,94314,94985,96531,102114,111569,111784,
chr6	11992812	12003011	GLEAN_05519	1000	+	11992812	12003011	0	3	188,125,1394,	0,7250,8805,
chr6	12373178	12411510	GLEAN_22493	1000	-	12373178	12411510	0	15	991,97,77,739,147,135,163,150,147,106,83,113,139,93,144,	0,2062,12259,14135,15889,17069,17692,22620,24295,25033,28411,28574,30824,34782,38188,
chr6	15181066	15187847	GLEAN_06453	1000	-	15181066	15187847	0	6	14,66,139,60,155,199,	0,377,4080,4438,4952,6582,
chr6	16792021	16834632	GLEAN_06448	1000	-	16792021	16834632	0	8	119,117,73,90,127,158,129,132,	0,1054,6549,10690,13924,18854,21225,42479,
chr6	18837551	18861307	GLEAN_01736	1000	+	18837551	18861307	0	9	72,79,97,109,61,114,59,93,54,	0,1113,3150,5654,14370,15640,20568,21213,23702,
chr6	19100083	19125550	GLEAN_01740	1000	+	19100083	19125550	0	7	24,64,32,78,106,94,46,	0,13995,14149,19944,20987,23349,25421,
chr6	21276823	21291519	GLEAN_22838	1000	+	21276823	21291519	0	9	12,102,142,31,220,261,136,139,25,	0,2781,4449,5086,11114,11484,12310,14392,14671,
chr6	26846259	26856321	GLEAN_24025	1000	-	26846259	26856321	0	6	74,64,134,59,35,9,	0,1827,3178,4828,7130,10053,
chr6	26904740	26907476	GLEAN_24023	1000	-	26904740	26907476	0	5	62,130,114,78,3,	0,315,796,2212,2733,
chr6	27101278	27114519	GLEAN_18926	1000	+	27101278	27114519	0	5	156,153,188,160,153,	0,2706,3911,5550,13088,
chr6	33327235	33384281	GLEAN_09891	1000	-	33327235	33384281	0	23	224,103,184,71,67,167,144,162,108,114,155,190,94,60,125,68,131,128,95,228,77,160,199,	0,1777,1964,3648,4151,6347,14577,17000,18839,19281,22326,26340,30916,33751,34530,45897,46592,47949,49080,51182,52711,54578,56847,
chr6	33473221	33486167	GLEAN_09897	1000	+	33473221	33486167	0	6	440,101,166,145,135,132,	0,1800,8693,9011,10154,12814,
chr6	33575414	33620244	GLEAN_09899	1000	+	33575414	33620244	0	15	200,60,115,153,158,152,105,251,83,90,125,155,90,83,148,	0,7435,8365,9292,12074,19775,22015,23250,29122,34034,35590,36937,41233,42153,44682,
chr6	33710728	33716106	GLEAN_09889	1000	-	33710728	33716106	0	6	318,303,42,81,39,54,	0,1016,2089,2624,5167,5324,
chr6	34165418	34190417	GLEAN_05786	1000	+	34165418	34190417	0	13	102,116,55,106,160,165,159,125,89,103,80,110,190,	0,2335,3756,4269,5780,7403,10091,15915,17181,18125,22418,24248,24809,
chr6	41889140	41942528	GLEAN_25717	1000	-	41889140	41942528	0	14	118,170,191,123,192,109,150,87,168,219,160,194,436,71,	0,1318,3902,5509,8587,9285,9782,10895,18833,24637,26410,41042,46020,53317,
chr6	54046887	54089433	GLEAN_18052	1000	-	54046887	54089433	0	8	13,106,84,120,261,270,39,88,	0,2310,17670,20360,23668,26588,36282,42458,
chr6	54282195	54354843	GLEAN_18060	1000	+	54282195	54354843	0	36	6,92,66,126,116,116,81,113,174,71,173,115,107,123,150,148,205,160,111,110,58,141,83,84,147,125,113,69,78,97,125,82,151,124,77,112,	0,5756,6135,8204,10272,13809,17329,18566,18951,22685,23444,23704,24745,25800,30688,32735,33013,35868,36216,40632,44768,47247,47468,48027,49345,49817,51962,54163,61140,63195,63479,67171,68887,70624,72128,72536,
chr6	54507744	54512463	GLEAN_12482	1000	-	54507744	54512463	0	6	107,81,133,96,116,46,	0,313,1142,3784,4468,4673,
chr6	58329046	58354719	GLEAN_16855	1000	+	58329046	58354719	0	6	124,102,183,185,175,62,	0,4512,6124,12709,19711,25611,
chr6	60567457	60594531	GLEAN_23988	1000	-	60567457	60594531	0	6	617,161,91,57,267,46,	0,1138,2982,6259,13517,27028,
chr6	61697311	61705546	GLEAN_12207	1000	-	61697311	61705546	0	6	82,118,48,54,97,66,	0,1741,3028,3392,5024,8169,
chr6	64147736	64168341	GLEAN_02210	1000	+	64147736	64168341	0	8	58,81,54,48,136,176,153,38,	0,484,5137,11878,12726,13727,17839,20567,
chr6	64241974	64267948	GLEAN_24828	1000	+	64241974	64267948	0	5	55,155,57,60,51,	0,193,22444,22667,25923,
chr6	66430268	66449058	GLEAN_22867	1000	+	66430268	66449058	0	9	16,198,179,180,114,84,181,159,167,	0,4771,11625,12918,13196,14741,15679,17070,18623,
chr6	66453939	66479062	GLEAN_22868	1000	+	66453939	66479062	0	19	109,121,124,144,112,32,125,58,132,129,73,65,96,104,78,138,38,160,178,	0,1947,4023,5428,5651,7484,8782,8996,13438,14433,15485,17102,18294,19257,19499,20386,22717,24086,24945,
chr6	67048663	67092330	GLEAN_22875	1000	+	67048663	67092330	0	25	19,73,151,113,220,159,165,197,120,187,144,140,112,155,199,169,97,95,251,90,108,114,161,196,90,	0,3288,7033,11882,12121,12696,16104,18014,18361,19239,22436,22823,23062,26525,27805,28297,34937,35997,37160,37491,38052,39056,39580,42869,43577,
chr6	78447688	78448660	GLEAN_07141	1000	-	78447688	78448660	0	1	972,	0,
chr6	78905813	78940819	GLEAN_07133	1000	-	78905813	78940819	0	2	125,46,	0,34960,
chr6	79528410	79536910	GLEAN_22128	1000	-	79528410	79536910	0	3	483,33,57,	0,2496,8443,
chr6	79637997	79649945	GLEAN_22126	1000	-	79637997	79649945	0	16	12,120,45,24,27,27,123,45,24,27,27,27,42,21,27,51,	0,768,1992,2128,3848,5271,5824,6207,6348,7415,7882,8702,9118,9248,10059,11897,
chr6	79724417	79730688	GLEAN_22133	1000	+	79724417	79730688	0	7	51,27,27,24,42,498,6,	0,777,916,3688,3803,5166,6265,
chr6	79753501	79767759	GLEAN_22124	1000	-	79753501	79767759	0	16	159,24,27,42,24,42,54,24,33,24,24,24,24,39,33,51,	0,954,1924,2845,4090,4762,6336,6480,7276,8808,9524,10150,10815,11279,12211,14207,
chr6	80296414	80305081	GLEAN_23099	1000	-	80296414	80305081	0	4	205,81,124,64,	0,1053,5440,8603,
chr6	86309377	86309848	GLEAN_11473	1000	+	86309377	86309848	0	1	471,	0,
chr6	89544715	89582107	GLEAN_17148	1000	-	89544715	89582107	0	6	140,124,133,203,102,84,	0,3514,6193,8328,10161,37308,
chr6	89583264	89586907	GLEAN_17150	1000	+	89583264	89586907	0	7	443,169,162,132,115,171,71,	0,1243,1508,2141,2448,3101,3572,
chr6	90399722	90431639	GLEAN_06024	1000	+	90399722	90431639	0	6	114,129,75,141,231,444,	0,19759,22656,22879,23570,31473,
chr6	92111567	92111999	GLEAN_14997	1000	+	92111567	92111999	0	1	432,	0,
chr6	93489589	93535969	GLEAN_20427	1000	+	93489589	93535969	0	12	164,146,126,174,169,48,94,107,115,119,147,160,	0,17905,20563,29832,32344,32969,33557,34086,35740,39304,40567,46220,
chr6	103553390	103554847	GLEAN_09673	1000	+	103553390	103554847	0	4	36,55,99,26,	0,432,873,1431,
chr6	105057505	105117710	GLEAN_07151	1000	-	105057505	105117710	0	10	228,182,115,119,90,171,51,91,90,222,	0,2086,4169,4550,9687,11140,29707,50921,59127,59983,
chr6	105383059	105393326	GLEAN_11980	1000	-	105383059	105393326	0	23	102,153,112,147,101,179,149,152,116,39,151,62,55,91,221,101,72,154,126,86,100,80,274,	0,322,849,1097,1342,1639,1897,2161,3950,4643,4996,5425,5586,5740,5919,6223,6422,6569,6927,7122,7593,8274,9993,
chr6	105404771	105418888	GLEAN_11983	1000	+	105404771	105418888	0	14	155,141,86,108,96,203,180,217,213,122,126,77,101,107,	0,864,10790,11030,11412,11607,11919,12177,12636,12939,13139,13347,13788,14010,
chr6	105569951	105585560	GLEAN_11975	1000	-	105569951	105585560	0	9	328,118,128,131,215,207,145,155,7,	0,525,1199,1868,2884,4599,5906,14304,15602,
chr6	106569227	106582020	GLEAN_11967	1000	-	106569227	106582020	0	5	158,163,115,30,5,	0,327,1573,7171,12788,
chr6	107516062	107541102	GLEAN_12659	1000	+	107516062	107541102	0	14	31,170,93,144,180,154,77,195,74,127,97,71,154,467,	0,11022,11578,12325,13682,14163,15948,17669,18112,18587,20737,22396,22778,24573,
chr6	109635102	109636110	GLEAN_15383	1000	-	109635102	109636110	0	1	1008,	0,
chr6	109644136	109651408	GLEAN_15389	1000	+	109644136	109651408	0	3	120,259,17,	0,4320,7255,
chr6	109883847	109888239	GLEAN_19770	1000	-	109883847	109888239	0	3	106,84,107,	0,2901,4285,
chr7	92210588	92283770	GLEAN_20312	1000	+	92210588	92283770	0	31	132,196,91,86,155,270,102,162,122,102,87,76,110,86,126,122,183,142,224,128,115,108,117,168,174,73,120,63,141,126,113,	0,3038,5855,7045,8190,9149,11131,14597,16115,19868,21432,22051,22210,22855,24928,25188,25568,33888,35802,46112,46808,52313,54062,56697,59213,60684,62337,63327,66842,69961,73069,
chr7	57885277	57939318	GLEAN_19238	1000	+	57885277	57939318	0	14	513,495,88,155,186,129,183,97,124,175,171,110,103,120,	0,9344,12696,30002,30813,32747,33698,37900,39329,41599,46646,47406,48879,53921,
chr7	64093448	64099039	GLEAN_14209	1000	-	64093448	64099039	0	6	162,108,89,170,177,191,	0,1177,2458,3356,4422,5400,
chr7	75604148	75690851	GLEAN_01211	1000	-	75604148	75690851	0	5	74,35,131,185,94,	0,48639,85212,85582,86609,
chr7	75720521	75996336	GLEAN_01212	1000	+	75720521	75996336	0	7	139,77,167,153,107,148,112,	0,114143,114292,121285,122487,175580,275703,
chr7	87275745	87326965	GLEAN_07320	1000	-	87275745	87326965	0	11	116,97,167,174,121,113,366,112,155,187,45,	0,5039,11169,14029,19455,22907,32477,35228,40033,49838,51175,
chr7	88409458	88480059	GLEAN_02303	1000	-	88409458	88480059	0	36	346,211,52,97,179,141,264,129,123,151,139,131,42,161,177,96,97,149,150,72,153,163,189,191,90,217,128,179,101,226,275,150,65,111,202,53,	0,1783,2718,3721,11115,13146,13633,14340,15265,16680,17048,18296,19108,20415,23552,25144,25354,25840,30108,31061,33044,34058,35489,36364,37431,38171,39263,40246,40636,40899,42021,42433,44754,45792,46906,70548,
chr7	91964272	92144114	GLEAN_20311	1000	+	91964272	92144114	0	25	89,121,58,88,86,84,49,68,81,77,104,185,72,321,130,117,73,211,201,116,100,54,204,54,176,	0,1109,42851,55496,72765,74881,100127,101747,102860,103222,103651,110138,111387,126691,134980,150447,152377,153619,154269,157028,162270,167154,175838,178960,179666,
chr7	56142491	56143748	GLEAN_04697	1000	+	56142491	56143748	0	1	1257,	0,
chr7	56893594	56934969	GLEAN_19222	1000	-	56893594	56934969	0	10	35,113,107,75,79,140,99,127,107,123,	0,1801,2960,5081,6099,7049,13016,16323,40531,41252,
chr7	57516680	57536258	GLEAN_19219	1000	-	57516680	57536258	0	22	178,233,106,100,112,123,119,161,160,111,105,133,95,212,124,116,193,172,128,267,324,40,	0,1475,2569,3225,3745,4618,4978,5631,6810,7985,8434,9079,10128,12522,13167,14627,15416,16195,16482,17323,18114,19538,
chr7	57748949	57787128	GLEAN_19237	1000	+	57748949	57787128	0	27	108,56,149,74,187,74,231,192,234,204,183,255,195,138,186,207,111,184,137,105,238,83,181,540,103,86,95,	0,2452,5289,8134,9026,9824,11582,12631,13017,13411,13732,14083,14426,19364,19703,20017,23106,27397,28833,31159,31680,32402,33012,35224,36401,37236,38084,
chr7	57789453	57796185	GLEAN_19216	1000	-	57789453	57796185	0	8	44,192,88,96,63,74,173,77,	0,533,1703,2076,2938,3535,3814,6655,
chr7	57815056	57842772	GLEAN_19215	1000	-	57815056	57842772	0	6	68,77,162,151,89,374,	0,981,2134,2789,3750,27342,
chr7	58374358	58402453	GLEAN_21215	1000	+	58374358	58402453	0	18	136,135,86,81,192,95,121,60,90,66,132,129,129,126,66,192,91,35,	0,1358,2903,4555,7591,10501,12100,14857,16025,17773,18000,20410,22958,24431,25092,25804,26778,28060,
chr7	59009770	59020332	GLEAN_23858	1000	-	59009770	59020332	0	9	29,149,149,134,121,122,88,63,57,	0,498,2493,3646,5497,7391,8888,9579,10505,
chr7	59122718	59138672	GLEAN_23862	1000	+	59122718	59138672	0	11	95,82,174,91,94,202,102,112,129,110,207,	0,2603,3139,7099,7961,9374,10773,11375,11702,12659,15747,
chr7	61354490	61393748	GLEAN_20938	1000	+	61354490	61393748	0	28	166,161,182,152,120,133,166,213,86,83,134,74,182,140,172,228,114,123,96,138,148,120,211,255,163,502,97,168,	0,909,1865,5056,5414,5692,6860,7902,8908,13429,14691,16082,16870,18957,20440,22784,23484,23976,25123,25637,26732,31144,31772,33752,35539,36589,38446,39090,
chr7	62164921	62193923	GLEAN_15158	1000	+	62164921	62193923	0	13	228,100,93,92,135,159,124,80,123,140,73,54,102,	0,534,1033,4170,5398,6038,6820,11112,18794,19422,23176,26799,28900,
chr7	64618867	64634148	GLEAN_14217	1000	+	64618867	64634148	0	7	55,339,84,41,127,37,160,	0,1046,2236,7741,9184,13006,15121,
chr7	64767070	64822224	GLEAN_14195	1000	-	64767070	64822224	0	10	498,357,148,183,141,176,236,92,109,184,	0,2938,4227,11132,13952,19107,21956,29945,44935,54970,
chr7	67130820	67134452	GLEAN_26359	1000	-	67130820	67134452	0	5	192,99,79,254,264,	0,408,587,1221,3368,
chr7	68210018	68257300	GLEAN_11539	1000	+	68210018	68257300	0	7	330,61,113,37,149,55,134,	0,28462,29583,32883,37349,39824,47148,
chr7	78793954	78824201	GLEAN_09698	1000	-	78793954	78824201	0	9	15,61,112,71,164,211,74,123,117,	0,738,3978,7012,11131,14502,15687,28138,30130,
chr7	84852866	84874397	GLEAN_21957	1000	+	84852866	84874397	0	10	66,139,117,176,89,192,93,522,97,165,	0,2919,4157,9628,12672,14873,16573,17408,18974,21366,
chr7	85124806	85173068	GLEAN_21954	1000	-	85124806	85173068	0	17	144,82,141,162,185,157,184,80,176,165,132,114,155,121,135,139,557,	0,834,3046,3692,7007,7675,15864,17105,20159,24501,24887,27237,30547,36163,39142,42806,47705,
chr7	85287937	85317897	GLEAN_21960	1000	+	85287937	85317897	0	18	527,139,135,121,155,114,132,132,72,155,80,184,157,185,162,141,82,156,	0,2314,5617,8354,9167,9680,11137,14730,15021,16389,18779,19427,21314,22132,23980,24573,25261,29804,
chr7	87431328	87501750	GLEAN_07319	1000	-	87431328	87501750	0	12	117,45,172,67,568,88,125,260,164,122,48,153,	0,208,3341,7113,9733,12221,12484,15626,22512,27520,50005,70269,
chr7	98385200	98434523	GLEAN_04201	1000	-	98385200	98434523	0	9	126,122,115,112,186,186,1051,201,31,	0,2691,3173,14824,20915,30706,43334,46059,49292,
chr9	37678306	37810792	GLEAN_10343	1000	+	37678306	37810792	0	15	45,75,134,131,210,122,106,192,198,104,137,95,132,157,295,	0,6612,26570,27767,30689,35194,51673,69086,73119,79782,114869,116043,119356,128396,132191,
chr9	74427111	74960300	GLEAN_21046	1000	+	74427111	74960300	0	74	94,66,62,93,78,93,173,116,161,204,182,151,120,102,108,180,170,124,88,242,181,146,213,114,156,171,180,135,150,162,129,174,156,171,180,129,171,162,138,173,151,176,136,150,76,215,118,206,155,190,173,157,130,269,147,79,61,62,75,202,86,158,167,112,137,39,66,66,159,241,109,99,23,9,	0,5513,46737,66776,68104,68525,70679,73182,74009,77744,79378,80406,82195,84503,87853,88240,89582,94322,98415,104600,105846,108131,109429,121690,122704,126934,128173,133179,135980,137801,138536,139585,141939,147187,152201,154708,157097,159550,160137,168396,178760,180105,188732,190514,194193,203473,206967,209325,214710,234002,365324,379938,402506,416394,425121,427992,431185,455266,456837,464687,471…
chr9	84612826	85253871	GLEAN_10306	1000	+	84612826	85253871	0	22	128,79,195,150,111,244,90,180,328,146,110,159,210,205,139,173,137,17,97,784,131,1725,	0,17580,265584,332469,363299,515108,544479,564096,577500,598057,604409,605225,611163,616362,622210,622607,629899,631680,632804,634297,637024,639320,
chr9	32867864	33044562	GLEAN_08761	1000	+	32867864	33044562	0	32	139,190,75,161,100,95,105,85,149,120,238,143,4171,911,80,126,193,112,116,119,119,142,245,109,207,110,115,138,191,247,210,141,	0,61538,67362,70799,78281,84815,85471,86425,86597,94229,96997,102526,103312,110657,113359,114762,118716,120762,127188,130067,138694,145222,146860,148422,150367,157753,162860,167189,169383,170354,172243,176557,
chr9	35030635	35128143	GLEAN_25263	1000	-	35030635	35128143	0	5	1401,48,40,32,618,	0,7093,15299,42716,96890,
chr9	35164112	35359019	GLEAN_25262	1000	-	35164112	35359019	0	13	129,114,141,101,71,83,59,100,131,102,52,224,136,	0,2767,6589,47890,48247,71020,103427,126591,136361,137411,149097,169922,194771,
chr9	35379031	35425439	GLEAN_25264	1000	+	35379031	35425439	0	4	162,96,125,106,	0,35983,44703,46302,
chr9	62754967	62789715	GLEAN_01169	1000	+	62754967	62789715	0	7	139,296,200,115,143,149,152,	0,13564,21050,22169,22982,26891,34596,
chr9	63545511	63590975	GLEAN_10822	1000	+	63545511	63590975	0	9	85,70,94,138,53,97,73,83,93,	0,29775,32559,33339,34455,35054,36554,40405,45371,
chr9	65367340	65451707	GLEAN_09413	1000	-	65367340	65451707	0	18	12,145,101,109,91,105,69,118,75,147,118,166,263,109,195,129,66,43,	0,1873,4571,8604,9129,12188,15630,16087,16896,18832,19888,21856,22488,29346,65537,68529,78719,84324,
chr9	70836035	70938708	GLEAN_12742	1000	-	70836035	70938708	0	24	61,77,113,113,244,106,186,169,178,21,178,158,106,137,128,134,82,96,50,108,154,160,34,12,	0,795,2372,3456,10720,20483,24215,30982,31241,36795,37544,40022,45744,46787,47926,52432,68738,74784,77350,83143,89358,92054,101684,102661,
chr9	73900811	73986411	GLEAN_21040	1000	+	73900811	73986411	0	11	175,81,159,240,529,188,157,56,62,138,81,	0,37286,42165,47758,51856,59703,61509,66771,71867,75179,85519,
chr9	81855140	82152647	GLEAN_16878	1000	+	81855140	82152647	0	109	227,154,629,180,151,159,183,102,204,208,113,206,156,292,173,310,165,357,137,178,183,144,156,165,173,154,144,165,318,156,171,327,153,168,177,147,126,177,266,2161,338,145,219,260,166,156,153,183,138,186,123,84,144,195,141,168,162,195,174,192,132,110,157,132,156,210,102,120,201,174,132,197,133,117,150,177,156,156,171,134,205,183,147,155,148,95,235,195,126,156,159,167,163,188,151,183,138,192,334,69,1…	0,5206,7524,11105,13313,13778,15261,19494,21850,22907,23925,25544,26744,30741,32065,34512,37212,39878,45052,45406,46413,49387,49831,51497,53276,54401,57006,58158,62428,63652,63962,64815,66567,67022,71148,73294,77788,79280,80492,83039,86581,87562,88374,89372,91063,91569,96406,97386,98307,102361,104108,104822,107403,112369,113643,120450,120898,129625,131337,135623,142920,144029,149940,153958,154267…
chr9	32858561	32859032	GLEAN_08749	1000	-	32858561	32859032	0	1	471,	0,
chr9	33691339	33751257	GLEAN_08763	1000	+	33691339	33751257	0	12	53,480,118,532,128,110,100,56,176,109,177,568,	0,5056,9226,14576,19842,22086,24073,43177,45234,50234,52208,59350,
chr9	34661715	34669531	GLEAN_10185	1000	+	34661715	34669531	0	6	958,168,84,84,82,721,	0,3384,4041,4797,5482,7095,
chr9	34690983	34693776	GLEAN_10176	1000	-	34690983	34693776	0	10	389,154,105,133,83,90,94,77,97,50,	0,485,814,1013,1275,1590,1821,2244,2416,2743,
chr9	36577714	36577948	GLEAN_25253	1000	-	36577714	36577948	0	1	234,	0,
chr9	36582285	36585291	GLEAN_25252	1000	-	36582285	36585291	0	2	165,69,	0,2937,
chr9	37042321	37092990	GLEAN_25250	1000	-	37042321	37092990	0	20	89,163,159,124,140,130,113,33,127,146,127,141,41,127,140,169,119,48,2302,689,	0,3743,7139,7718,9135,11796,12918,14207,14439,22798,23035,24054,24672,26376,34570,37010,39565,39771,43061,49980,
chr9	43662748	43677876	GLEAN_01140	1000	+	43662748	43677876	0	11	88,189,224,172,191,138,100,54,171,1044,38,	0,1735,3282,4978,6236,8828,10352,11181,12315,13756,15090,
chr9	53388452	53443535	GLEAN_20548	1000	+	53388452	53443535	0	19	74,103,84,98,56,84,77,159,107,96,61,77,125,68,110,96,75,64,87,	0,6064,7602,14299,23657,26573,29149,39023,40228,41501,47849,49553,50123,51038,51192,51753,52787,54461,54996,
chr9	56756104	56827530	GLEAN_04576	1000	+	56756104	56827530	0	9	339,223,189,198,155,106,150,201,164,	0,37162,42653,61002,61919,64726,65888,67626,71262,
chr9	57691776	57765737	GLEAN_03344	1000	+	57691776	57765737	0	21	78,74,107,78,77,138,110,67,18,36,68,43,81,79,97,85,121,144,81,87,11,	0,11805,14231,22152,33207,35818,38036,38764,39944,41704,42115,48308,49030,63136,64310,65205,66158,66390,68708,72061,73950,
chr9	59638512	59719219	GLEAN_19626	1000	-	59638512	59719219	0	20	144,63,170,80,150,103,115,111,86,77,152,92,136,105,92,85,133,160,112,102,	0,4014,4292,16499,27798,36459,38158,42996,44804,49111,57208,59808,61829,63495,65676,67424,69288,70565,72625,80605,
chr9	60832435	60874973	GLEAN_15380	1000	+	60832435	60874973	0	30	39,32,88,125,112,99,102,70,113,96,18,201,144,146,246,143,175,164,125,206,181,171,217,237,166,73,215,121,132,168,	0,397,587,2963,4838,6371,7246,7786,9466,10934,11574,16796,18703,20009,21225,23601,25054,25854,28086,29257,29551,31285,31895,34083,35276,36003,38662,39807,40660,42370,
chr9	61680786	61734087	GLEAN_01163	1000	+	61680786	61734087	0	17	48,111,66,46,139,125,129,131,82,131,130,81,65,106,62,116,181,	0,3679,7346,8050,9198,13116,17278,19401,21102,23924,24719,27401,36001,45010,49775,50514,53120,
chr9	63258051	63260032	GLEAN_25569	1000	+	63258051	63260032	0	5	66,223,252,212,297,	0,181,719,1097,1684,
chr9	64015115	64018392	GLEAN_21996	1000	+	64015115	64018392	0	5	14,117,103,102,63,	0,198,1546,2087,3214,
chr9	67401211	67477999	GLEAN_07594	1000	+	67401211	67477999	0	10	130,58,151,78,109,107,114,56,100,69,	0,1898,3268,14148,14612,26517,28510,30592,58378,76719,
chr9	68511906	68524808	GLEAN_07588	1000	-	68511906	68524808	0	3	227,141,187,	0,2333,12715,
chr9	68788490	68794475	GLEAN_07600	1000	+	68788490	68794475	0	4	102,136,181,199,	0,629,1468,5786,
chr9	69698956	69699778	GLEAN_07584	1000	-	69698956	69699778	0	1	822,	0,
chr9	74076005	74080918	GLEAN_21035	1000	-	74076005	74080918	0	2	1228,152,	0,4761,
chr9	78933253	78972266	GLEAN_21198	1000	+	78933253	78972266	0	6	102,1501,161,94,81,143,	0,11923,33661,34034,35427,38870,
chr9	79138645	79164774	GLEAN_21194	1000	-	79138645	79164774	0	10	199,127,135,127,159,106,122,181,158,162,	0,1941,2626,3277,10459,11836,13234,16355,23832,25967,
chr9	81672086	81705697	GLEAN_13302	1000	+	81672086	81705697	0	13	191,151,183,138,192,334,69,143,127,317,93,59,241,	0,1091,4865,5305,10465,11579,14341,16164,18413,19286,23423,24927,33370,
chr9	82249744	82255636	GLEAN_18217	1000	+	82249744	82255636	0	4	259,80,184,227,	0,2953,4893,5665,
chr9	82854965	82857794	GLEAN_10300	1000	+	82854965	82857794	0	2	196,1448,	0,1381,
chr10	88711090	88749264	GLEAN_05269	1000	+	88711090	88749264	0	14	7,196,430,161,101,156,75,160,233,121,137,89,107,7,	0,5613,6166,7310,7941,9389,23825,30047,30949,35339,36097,36496,37572,38167,
chr10	91356062	91432726	GLEAN_10608	1000	-	91356062	91432726	0	41	181,152,156,89,169,108,134,138,199,140,754,215,163,108,201,273,160,109,206,166,67,162,146,107,204,97,117,176,128,72,177,176,156,133,146,449,138,202,225,185,416,	0,658,1466,1743,2296,4173,5964,9088,9938,10844,15881,17071,19789,32028,32895,33727,34388,35469,35971,37385,41222,43706,45178,46140,48790,50873,51031,51856,52344,52763,53700,55723,56301,58177,64811,66343,66984,70724,72615,73698,76248,
chr10	90272502	90284891	GLEAN_10618	1000	+	90272502	90284891	0	11	3,54,97,125,186,129,97,190,152,155,135,	0,3925,5022,6118,6566,6914,8136,10105,10738,11218,12254,
chr10	90368770	90414026	GLEAN_10619	1000	+	90368770	90414026	0	6	132,31,144,107,136,29,	0,41093,42166,44444,44930,45227,
chr10	91336078	91354064	GLEAN_10623	1000	+	91336078	91354064	0	8	37,104,55,92,115,162,74,132,	0,117,10513,11020,14089,16027,17440,17854,
chr10	91476994	91483062	GLEAN_10624	1000	+	91476994	91483062	0	2	67,266,	0,5802,
chr10	91497940	91502606	GLEAN_10625	1000	+	91497940	91502606	0	3	67,276,14,	0,3851,4652,
chr11	100657843	100665079	GLEAN_12109	1000	+	100657843	100665079	0	8	118,111,51,155,183,177,421,65,	0,5302,5694,5836,6155,6430,6677,7171,
chr11	88975494	89034391	GLEAN_17797	1000	-	88975494	89034391	0	17	77,45,124,141,135,159,200,93,112,98,112,96,92,145,166,221,3,	0,2640,6870,10093,10444,15418,22835,23646,37363,37670,38444,39774,40381,48082,51686,56531,58894,
chr11	91609918	91625984	GLEAN_06379	1000	+	91609918	91625984	0	27	81,123,81,117,44,64,60,81,39,63,94,107,59,142,87,108,88,338,114,246,76,89,150,103,107,154,215,	0,1861,2958,6039,6424,6570,7037,7287,8157,8693,8844,9028,10213,10562,11561,11751,12061,12501,13169,13916,14242,14570,14920,15233,15432,15612,15851,
chr11	91939700	92143408	GLEAN_09206	1000	-	91939700	92143408	0	11	126,98,138,141,108,110,177,173,149,90,259,	0,4714,28297,43944,59588,93249,107962,122838,186058,200967,203449,
chr11	93451861	93654944	GLEAN_24015	1000	+	93451861	93654944	0	17	9,84,90,93,127,138,94,68,127,158,52,84,106,93,106,92,87,	0,10635,26140,29322,47959,155146,157631,162194,180762,182144,184442,196589,197974,199867,200138,200835,202996,
chr11	93683872	93770104	GLEAN_24016	1000	+	93683872	93770104	0	9	143,70,75,100,119,65,64,27,57,	0,26769,55808,69435,71138,79875,82305,83345,86175,
chr11	93813813	93876370	GLEAN_24017	1000	+	93813813	93876370	0	23	60,27,76,99,104,109,46,107,116,105,75,112,99,117,176,159,67,108,119,139,216,127,178,	0,1036,11178,11893,13056,19570,21820,22856,23980,26265,27525,30116,38999,39453,40129,41804,48167,53772,55097,57510,58666,60335,62379,
chr11	94894799	94902109	GLEAN_26477	1000	+	94894799	94902109	0	2	2157,276,	0,7034,
chr11	96305791	96349901	GLEAN_19499	1000	+	96305791	96349901	0	14	105,69,189,57,75,71,31,91,85,65,132,157,66,46,	0,2262,3682,10051,12059,15314,15597,20633,23382,23975,33059,38306,42824,44064,
chr11	98138941	98181413	GLEAN_09174	1000	-	98138941	98181413	0	18	176,115,243,202,96,122,33,87,69,85,104,216,329,194,60,194,111,39,	0,2131,3670,4054,4521,4804,5257,5749,6245,7508,8040,8356,9567,10139,11016,11870,13297,42433,
chr11	98302502	98305740	GLEAN_03823	1000	+	98302502	98305740	0	8	3,121,150,141,80,131,70,105,	0,680,1306,1736,2074,2469,2888,3133,
chr11	99282409	99358579	GLEAN_23259	1000	+	99282409	99358579	0	23	466,96,1163,95,563,88,113,53,128,88,147,76,101,49,106,91,146,135,130,123,151,189,698,	0,4397,9836,11199,14845,15728,20119,24951,30788,32403,33622,39471,61921,63402,63974,64214,65045,66374,66747,69069,70104,73373,75472,
chr11	99873367	99981088	GLEAN_23267	1000	+	99873367	99981088	0	18	21,213,194,60,194,329,216,104,85,69,87,33,122,96,202,243,115,176,	0,94211,95657,96645,97388,97825,99149,99577,100128,101407,101885,102431,102795,103104,103465,103808,105475,107545,
chr11	80309304	80340990	GLEAN_09496	1000	-	80309304	80340990	0	26	131,121,96,43,73,73,92,147,52,189,90,99,61,139,115,77,73,77,84,84,48,97,30,64,52,16,	0,789,1174,2070,2196,2421,3764,6211,8181,9135,10060,10933,13708,19064,20136,20363,20916,21850,22300,22743,24460,26402,27282,28425,28795,31670,
chr11	82081216	82103503	GLEAN_24862	1000	-	82081216	82103503	0	13	69,97,159,73,85,141,115,131,107,127,58,142,19,	0,702,1531,5818,6035,6881,7759,8277,10558,12955,13529,17155,22268,
chr11	88169326	88186736	GLEAN_02268	1000	-	88169326	88186736	0	4	138,166,164,51,	0,3896,9713,17359,
chr11	88226118	88249710	GLEAN_02267	1000	-	88226118	88249710	0	10	21,104,175,96,101,221,122,183,72,84,	0,4302,8918,9295,9608,12188,21229,21711,22286,23508,
chr11	88680801	88685636	GLEAN_17802	1000	-	88680801	88685636	0	3	552,182,172,	0,690,4663,
chr11	90105041	90146953	GLEAN_17827	1000	+	90105041	90146953	0	9	90,141,63,111,109,108,95,114,111,	0,9607,11139,14524,18501,19624,30807,38507,41801,
chr11	91013951	91018014	GLEAN_12735	1000	+	91013951	91018014	0	4	3,137,82,150,	0,411,1618,3913,
chr11	91510130	91524879	GLEAN_06376	1000	-	91510130	91524879	0	5	69,49,82,71,35,	0,434,1977,10291,14714,
chr11	91574658	91586091	GLEAN_06378	1000	+	91574658	91586091	0	8	109,132,75,62,82,73,137,326,	0,839,4677,5893,7361,9240,10169,11107,
chr11	91707905	91711617	GLEAN_06370	1000	-	91707905	91711617	0	6	23,102,120,80,137,138,	0,761,1089,1413,2904,3574,
chr11	93289904	93291401	GLEAN_24012	1000	+	93289904	93291401	0	1	1497,	0,
chr11	93391375	93411090	GLEAN_24014	1000	+	93391375	93411090	0	4	57,108,51,105,	0,3710,15864,19610,
chr11	93910264	93915114	GLEAN_24006	1000	-	93910264	93915114	0	6	6,113,87,82,99,9,	0,164,616,1278,1671,4841,
chr11	93924771	93938861	GLEAN_24005	1000	-	93924771	93938861	0	3	336,74,37,	0,13441,14053,
chr11	94154826	94158622	GLEAN_12824	1000	-	94154826	94158622	0	7	366,149,172,167,91,82,92,	0,1114,1426,1711,2228,3136,3704,
chr11	94421963	94436711	GLEAN_26468	1000	-	94421963	94436711	0	5	69,49,82,71,35,	0,434,1977,10291,14713,
chr11	94517223	94542503	GLEAN_26471	1000	+	94517223	94542503	0	16	99,222,111,149,61,255,232,113,70,143,191,130,105,83,64,69,	0,3303,8691,11022,11403,11647,14684,15545,15822,19699,19945,20685,21611,22841,23890,25211,
chr11	94562394	94609971	GLEAN_26472	1000	+	94562394	94609971	0	56	237,126,141,147,134,145,155,136,102,138,111,78,156,205,182,244,123,218,93,135,149,60,199,105,24,36,48,92,145,182,100,198,147,104,163,15,132,138,105,209,121,122,133,99,160,77,210,297,113,18,55,197,54,147,148,126,	0,1227,5049,5373,6827,7127,7354,8209,10007,10991,11625,12414,12600,12974,13682,14203,14616,15404,16345,17021,18229,19453,20620,22175,22705,23271,25378,26149,26547,26792,27564,27788,28089,29628,29837,30395,32014,32399,33379,34793,35998,36303,36761,38513,40197,40971,41628,42208,43008,43453,45856,46334,46625,46763,46997,47451,
chr11	94748994	94756296	GLEAN_26462	1000	-	94748994	94756296	0	10	69,148,103,99,73,131,50,90,160,91,	0,1055,1349,1923,2129,3287,3643,3796,4122,7211,
chr11	94972621	94988836	GLEAN_26458	1000	-	94972621	94988836	0	12	108,241,15,101,90,24,63,93,134,129,142,63,	0,409,783,1053,1442,2069,3812,6013,6380,10671,11793,16152,
chr11	95737659	95767026	GLEAN_26487	1000	+	95737659	95767026	0	23	81,54,63,132,97,70,114,79,448,138,110,173,95,34,46,181,127,170,82,109,103,72,161,	0,5045,6849,7189,8334,8699,9844,11009,12912,13904,14411,14801,15607,22737,22934,24097,24356,25174,25423,26488,27439,28604,29206,
chr11	96519481	96527997	GLEAN_19502	1000	+	96519481	96527997	0	9	122,102,46,90,66,69,177,129,81,	0,1725,3485,3817,4966,6002,7221,7799,8435,
chr11	97183245	97187600	GLEAN_19490	1000	-	97183245	97187600	0	7	182,49,95,143,97,160,108,	0,645,2262,2447,2751,3699,4247,
chr11	97983110	98014430	GLEAN_09175	1000	-	97983110	98014430	0	17	517,162,188,123,111,183,152,44,559,105,176,74,155,145,153,104,106,	0,869,1115,5677,6606,7561,8728,9467,10558,11367,15534,21325,21777,23427,25715,26967,31214,
chr11	98193860	98202385	GLEAN_09173	1000	-	98193860	98202385	0	6	685,135,36,48,66,71,	0,1627,2479,2598,7796,8454,
chr11	99565683	99584197	GLEAN_23263	1000	+	99565683	99584197	0	10	138,121,74,108,103,109,214,87,139,116,	0,4026,4910,8260,9336,9713,10577,13232,13913,18398,
chr11	99785685	99789772	GLEAN_23256	1000	-	99785685	99789772	0	6	17,105,111,74,140,90,	0,239,1019,2250,3188,3997,
chr11	99927342	99935866	GLEAN_23253	1000	-	99927342	99935866	0	7	222,430,135,36,48,66,71,	0,255,1627,2479,2598,7795,8453,
chr11	100495406	100498857	GLEAN_11586	1000	-	100495406	100498857	0	5	62,94,161,52,78,	0,532,1207,1697,3373,
chr11	100611483	100611891	GLEAN_12108	1000	+	100611483	100611891	0	1	408,	0,
chr11	100897184	100914401	GLEAN_14470	1000	+	100897184	100914401	0	8	77,48,51,54,48,36,129,691,	0,5453,6589,7293,7727,8569,11741,16526,
chr11	100958362	100958941	GLEAN_14471	1000	+	100958362	100958941	0	1	579,	0,
chr11	100959893	100961523	GLEAN_14472	1000	+	100959893	100961523	0	2	157,26,	0,1604,
chr11	100962743	100963045	GLEAN_14473	1000	+	100962743	100963045	0	2	115,95,	0,207,
chr11	101206986	101232038	GLEAN_14476	1000	+	101206986	101232038	0	31	60,3582,131,98,127,199,175,143,62,139,240,98,82,118,112,106,141,114,193,231,83,132,81,57,112,138,77,78,60,78,69,	0,206,5378,7782,9039,9580,9862,10884,11849,12017,12507,13627,14111,14332,14591,14845,15581,16523,16884,17393,18019,18772,20734,20994,21136,21645,22020,22716,23252,24121,24983,
chr12	47974922	47988480	GLEAN_04059	1000	-	47974922	47988480	0	4	644,172,123,351,	0,6587,10096,13207,
chr12	51779639	51780752	GLEAN_00584	1000	+	51779639	51780752	0	1	1113,	0,
chr14	259683	262582	GLEAN_12070	1000	+	259683	262582	0	3	221,212,392,	0,783,2507,
chr14	1514998	1658334	GLEAN_07967	1000	+	1514998	1658334	0	9	88,119,117,147,140,196,83,59,92,	0,54170,72612,78665,90166,102315,121280,141387,143244,
chr14	14398637	14430325	GLEAN_15012	1000	+	14398637	14430325	0	9	116,113,50,93,94,185,183,144,90,	0,6181,7143,8244,21767,22702,29590,30808,31598,
chr14	22929015	22976668	GLEAN_02291	1000	-	22929015	22976668	0	12	203,132,154,77,183,153,150,104,99,106,46,132,	0,3353,5382,24951,27437,37553,39085,39618,39844,42092,43859,47521,
chr14	62237874	62308923	GLEAN_23966	1000	+	62237874	62308923	0	12	108,114,153,185,758,169,163,81,126,153,98,136,	0,1526,11617,19505,22808,30172,34793,62539,64421,65325,66838,70913,
chr14	64273169	64576590	GLEAN_03150	1000	+	64273169	64576590	0	14	26,81,129,115,165,168,55,49,34,138,126,193,176,159,	0,32928,35878,55591,80186,80856,85154,109497,134329,162043,172104,205332,217975,303262,
chr14	69554874	69617990	GLEAN_17000	1000	+	69554874	69617990	0	24	63,116,87,49,169,123,273,1141,492,155,83,94,545,236,253,218,133,153,161,97,167,332,144,155,	0,13514,17335,18582,20111,26056,26747,28874,33540,35035,40541,42838,43077,44140,44831,47097,52712,55905,56503,57510,58693,59312,61920,62961,
chr14	279982	282593	GLEAN_12072	1000	+	279982	282593	0	7	37,29,38,90,106,113,145,	0,562,709,953,1659,1868,2466,
chr14	396497	404619	GLEAN_12073	1000	+	396497	404619	0	36	31,143,81,152,147,140,111,94,88,123,52,95,75,81,90,111,142,179,137,175,207,90,144,153,117,91,85,142,153,177,67,48,156,130,139,48,	0,120,425,587,819,1082,1304,1487,1669,1830,2031,2353,2517,2681,2832,3091,3270,3495,3756,4048,4298,4578,4748,4978,5848,6091,6253,6438,6652,6881,7158,7295,7424,7650,7860,8074,
chr14	404801	418212	GLEAN_12051	1000	-	404801	418212	0	15	106,117,253,92,79,82,84,132,114,141,201,76,150,104,12,	0,184,370,684,855,1015,1194,1436,1639,1825,2046,2355,6145,6728,13399,
chr14	478848	487874	GLEAN_03296	1000	-	478848	487874	0	26	147,98,161,158,150,135,147,185,175,102,161,152,113,139,138,171,113,266,68,139,166,196,124,100,192,171,	0,428,700,947,1214,1541,1763,2028,3680,3925,4107,4836,5221,5468,5687,5962,6220,6420,6814,6974,7198,7431,7796,7998,8592,8855,
chr14	489553	489847	GLEAN_03295	1000	-	489553	489847	0	1	294,	0,
chr14	499535	502695	GLEAN_03300	1000	+	499535	502695	0	12	74,180,112,148,102,197,197,154,84,191,171,244,	0,297,562,841,1068,1257,1526,1821,2137,2374,2645,2916,
chr14	512896	515058	GLEAN_03301	1000	+	512896	515058	0	7	132,197,127,158,161,101,105,	0,709,988,1200,1443,1855,2057,
chr14	521726	523191	GLEAN_03302	1000	+	521726	523191	0	7	83,129,166,122,120,141,22,	0,186,390,686,897,1176,1443,
chr14	538235	539927	GLEAN_03305	1000	+	538235	539927	0	6	563,101,99,92,123,180,	0,635,826,1132,1313,1512,
chr14	634453	639101	GLEAN_03308	1000	+	634453	639101	0	12	109,137,125,76,62,97,137,270,106,66,70,206,	0,379,753,2033,2175,2323,2499,2717,3962,4146,4302,4442,
chr14	799829	810001	GLEAN_07041	1000	+	799829	810001	0	2	8982,990,	0,9182,
chr14	828139	840228	GLEAN_07043	1000	+	828139	840228	0	11	24,96,90,51,162,93,214,191,136,236,300,	0,6928,7135,8078,10084,10316,10514,10817,11141,11465,11789,
chr14	840293	860505	GLEAN_07044	1000	+	840293	860505	0	42	28,77,72,118,61,90,57,64,75,145,119,69,77,167,131,123,168,384,63,90,78,324,81,96,66,111,294,186,111,48,75,60,84,108,160,139,186,143,38,75,52,146,	0,605,827,2079,2304,2474,2665,2808,2963,3110,3634,3919,4041,4187,4438,4660,5607,6305,7335,7808,8303,9023,9430,9587,9792,10155,10345,10733,16204,16396,16574,17493,18088,18290,18490,18722,18961,19233,19467,19624,19915,20066,
chr14	949169	952756	GLEAN_07048	1000	+	949169	952756	0	10	146,115,129,74,134,65,67,80,100,56,	0,483,1645,1852,2114,2350,2714,2928,3217,3531,
chr14	971415	980149	GLEAN_07050	1000	+	971415	980149	0	9	66,1067,121,72,100,101,219,195,39,	0,1635,4449,4675,7621,7797,8052,8386,8695,
chr14	981363	984452	GLEAN_07051	1000	+	981363	984452	0	13	226,128,83,131,116,197,141,85,81,103,140,108,63,	0,300,507,800,1022,1384,1663,2059,2236,2399,2606,2837,3026,
chr14	994711	998582	GLEAN_07034	1000	-	994711	998582	0	10	240,74,142,176,96,54,103,136,193,214,	0,360,526,1113,1412,1992,2304,2547,3291,3657,
chr14	3239151	3247238	GLEAN_09067	1000	-	3239151	3247238	0	3	1073,100,294,	0,3568,7793,
chr14	7307960	7330831	GLEAN_20352	1000	+	7307960	7330831	0	4	372,304,75,440,	0,2953,20143,22431,
chr14	7532084	7574504	GLEAN_20354	1000	+	7532084	7574504	0	15	63,36,106,121,63,61,87,57,104,57,52,48,36,52,212,	0,3939,17601,19419,23186,23991,25461,27789,30588,32706,33579,34961,36123,38935,42208,
chr14	8130639	8206170	GLEAN_15296	1000	-	8130639	8206170	0	20	143,163,367,196,100,182,165,108,57,198,189,253,83,126,214,78,89,85,172,83,	0,2510,3920,6039,7537,8613,12403,29844,31161,37904,38382,40659,44423,50026,50734,55319,55640,59941,60177,75448,
chr14	14847687	14870716	GLEAN_15016	1000	+	14847687	14870716	0	8	153,112,65,27,96,53,111,139,	0,9749,14375,15451,16042,17432,18924,22890,
chr14	14923501	14926018	GLEAN_15002	1000	-	14923501	14926018	0	1	2517,	0,
chr14	18685174	18692241	GLEAN_00077	1000	-	18685174	18692241	0	4	132,114,193,101,	0,3068,3746,6966,
chr14	18692361	18723731	GLEAN_00091	1000	+	18692361	18723731	0	12	22,66,50,64,144,43,86,41,77,71,127,103,	0,5435,7276,8704,9846,10093,18744,18910,24035,27461,28795,31267,
chr14	18724669	18726484	GLEAN_00076	1000	-	18724669	18726484	0	1	1815,	0,
chr14	19939791	19967745	GLEAN_06241	1000	-	19939791	19967745	0	22	78,71,137,59,48,55,229,109,166,1901,127,104,62,82,187,185,171,427,203,171,127,71,	0,795,2634,4356,5587,6497,7113,7423,8082,11680,13669,14188,15523,15705,15868,16217,19055,22233,24036,26515,26831,27883,
chr14	20501762	20518026	GLEAN_06236	1000	-	20501762	20518026	0	9	54,177,102,74,71,48,66,32,69,	0,1927,3207,5218,6261,8084,9650,14767,16195,
chr14	21009207	21009801	GLEAN_16910	1000	+	21009207	21009801	0	1	594,	0,
chr14	21810008	21811704	GLEAN_16901	1000	-	21810008	21811704	0	2	216,129,	0,1567,
chr14	22893061	22894193	GLEAN_02299	1000	+	22893061	22894193	0	4	3,100,74,183,	0,187,546,949,
chr14	59456148	59489890	GLEAN_16650	1000	-	59456148	59489890	0	6	169,435,149,1018,197,177,	0,1179,3029,5922,9739,33565,
chr14	59689352	59713812	GLEAN_16648	1000	-	59689352	59713812	0	12	96,127,98,94,93,69,99,92,95,86,68,132,	0,1505,2817,4786,4971,8875,10807,12188,13818,16602,23079,24328,
chr14	64752593	64843086	GLEAN_03151	1000	+	64752593	64843086	0	12	135,69,172,60,122,21,97,136,89,64,95,113,	0,27414,28533,45182,55977,61641,71451,78322,80382,87241,88432,90380,
chr14	65171807	65232993	GLEAN_03134	1000	-	65171807	65232993	0	7	78,96,99,123,74,112,99,	0,20216,24834,27930,28386,38039,61087,
chr14	65303740	65356243	GLEAN_03133	1000	-	65303740	65356243	0	12	71,157,141,108,125,99,237,66,177,85,102,384,	0,768,2779,5097,8206,14476,19096,20866,22347,23228,36820,52119,
chr14	66345996	66346467	GLEAN_03090	1000	-	66345996	66346467	0	1	471,	0,
chr14	66394871	66395345	GLEAN_03091	1000	+	66394871	66395345	0	1	474,	0,
chr14	69410021	69457551	GLEAN_16992	1000	-	69410021	69457551	0	15	75,151,169,199,219,302,43,133,111,55,99,115,114,129,132,	0,3198,14853,18112,20731,24230,26582,26733,26989,28346,28548,42068,44991,46730,47398,
chr17	56319991	56596582	GLEAN_09969	1000	+	56319991	56596582	0	31	72,238,85,84,146,195,189,166,105,729,226,103,125,100,221,206,938,180,224,193,427,220,189,224,143,159,177,158,162,113,133,	0,31786,143282,156331,216256,218897,219479,223839,226122,229586,231108,232296,232702,239371,244211,244929,248947,253616,254399,256427,257337,258517,259798,265118,265530,268494,269442,270761,273571,275379,276458,
chr17	60527949	60559724	GLEAN_04411	1000	-	60527949	60559724	0	21	140,77,121,136,138,173,145,138,193,113,65,154,118,89,132,82,130,62,114,57,65,	0,420,1440,2280,2501,4063,5673,6569,8958,10934,11343,11797,12058,12731,15441,15721,17775,23501,23720,26722,31710,
chr17	61588192	61620514	GLEAN_02657	1000	-	61588192	61620514	0	17	77,159,58,101,156,102,118,134,274,126,161,137,185,91,200,197,157,	0,667,923,3564,5414,6538,6870,7978,8323,8857,10649,13452,13668,15057,16195,21460,32165,
chr17	61966413	62045384	GLEAN_02652	1000	-	61966413	62045384	0	10	162,121,131,144,219,180,147,117,216,369,	0,3099,10284,15728,16935,17916,23494,26895,72714,78602,
chr17	62112439	62137494	GLEAN_02671	1000	+	62112439	62137494	0	13	123,105,141,80,112,129,114,103,185,165,158,115,33,	0,10444,11664,12627,14962,15563,16311,18219,18927,21522,23235,24468,25022,
chr17	57743611	57752806	GLEAN_26511	1000	-	57743611	57752806	0	6	340,91,74,99,43,127,	0,835,1474,5176,5477,9068,
chr17	57815820	57820317	GLEAN_26518	1000	+	57815820	57820317	0	2	133,86,	0,4411,
chr17	57936366	57957724	GLEAN_26520	1000	+	57936366	57957724	0	5	103,59,134,151,183,	0,14796,15812,18791,21175,
chr17	58168652	58185770	GLEAN_26505	1000	-	58168652	58185770	0	10	152,154,117,91,46,104,156,145,148,78,	0,1154,4711,5191,9205,9851,12946,14115,15618,17040,
chr17	58523634	58533360	GLEAN_26501	1000	-	58523634	58533360	0	7	141,179,89,98,96,207,132,	0,3344,4532,5223,7942,8734,9594,
chr17	60444429	60466014	GLEAN_04412	1000	-	60444429	60466014	0	12	168,163,153,72,96,161,98,215,101,159,94,290,	0,273,942,1923,2255,2938,5439,7459,7883,9849,13456,21295,
chr17	60488813	60525303	GLEAN_04419	1000	+	60488813	60525303	0	9	259,679,62,162,62,159,162,90,225,	0,17538,33634,34059,34456,35030,35281,35530,36265,
chr17	60579028	60596328	GLEAN_04410	1000	-	60579028	60596328	0	20	233,113,105,114,143,204,74,231,135,211,132,62,122,96,42,50,189,13,134,174,	0,1198,1585,2276,2483,3697,4509,4665,5811,8480,9963,10196,10381,11239,11461,12604,12999,14598,14683,17126,
chr17	61036155	61040048	GLEAN_14440	1000	+	61036155	61040048	0	6	234,99,144,49,185,153,	0,321,1553,2233,3108,3740,
chr17	61226007	61240471	GLEAN_14439	1000	-	61226007	61240471	0	11	54,73,340,121,231,77,207,43,54,136,47,	0,283,898,1863,3023,4691,7027,7608,10065,10231,14417,
chr17	61332323	61339343	GLEAN_14438	1000	-	61332323	61339343	0	3	503,139,135,	0,1873,6885,
chr17	61440749	61470649	GLEAN_13217	1000	+	61440749	61470649	0	14	33,74,76,98,109,90,96,81,188,121,131,116,105,95,	0,7890,8558,9430,11270,12813,13677,17548,20108,22469,26061,26461,27586,29805,
chr17	61624265	61640836	GLEAN_02661	1000	+	61624265	61640836	0	7	202,150,222,107,89,112,111,	0,3142,6629,13804,15322,16264,16460,
chr17	61688218	61689579	GLEAN_02663	1000	+	61688218	61689579	0	2	147,84,	0,1277,
chr17	61691885	61693505	GLEAN_02654	1000	-	61691885	61693505	0	3	36,143,103,	0,1228,1517,
chr17	61876082	61879731	GLEAN_02668	1000	+	61876082	61879731	0	7	54,176,88,147,186,141,165,	0,1008,1282,1507,1760,2764,3484,
chr17	63891321	63906153	GLEAN_25048	1000	-	63891321	63906153	0	12	356,166,143,244,169,107,528,153,128,157,154,209,	0,1460,1970,2444,3006,4206,4428,6340,6843,8282,8730,14623,
chr17	63917299	63944529	GLEAN_25047	1000	-	63917299	63944529	0	7	167,347,49,49,51,199,842,	0,1046,1996,3755,5643,22356,26388,
chr18	32230509	32269346	GLEAN_17718	1000	-	32230509	32269346	0	8	162,78,177,78,80,179,172,130,	0,258,464,765,4152,5628,13891,38707,
chr18	27529132	27605247	GLEAN_20407	1000	+	27529132	27605247	0	6	78,628,144,80,144,249,	0,17049,36584,58290,67540,75866,
chr18	31431483	31455886	GLEAN_17738	1000	-	31431483	31455886	0	10	99,81,80,89,74,90,54,75,38,148,	0,1231,4516,5161,13120,15319,15975,18094,23348,24255,
chr18	31532012	31537964	GLEAN_17745	1000	+	31532012	31537964	0	5	90,156,96,121,29,	0,2294,3405,3893,5923,
chr18	31805932	31808407	GLEAN_17732	1000	-	31805932	31808407	0	4	278,205,74,370,	0,1032,1361,2105,
chr18	32037260	32053248	GLEAN_17724	1000	-	32037260	32053248	0	22	83,189,163,193,191,162,120,183,156,206,116,216,134,144,95,112,95,106,68,65,107,201,	0,155,427,671,955,1809,2048,2253,2654,3119,3727,5293,5590,5862,6115,6293,6670,6841,7023,7352,7815,15787,
chr18	32306767	32314878	GLEAN_17764	1000	+	32306767	32314878	0	21	104,153,79,24,54,153,64,44,126,149,130,1692,122,133,136,162,156,197,84,91,98,	0,218,537,1334,1449,1659,1923,2075,2197,2718,2940,3145,4920,5913,6308,6566,6984,7307,7592,7783,8013,
chr18	32315184	32316175	GLEAN_17765	1000	+	32315184	32316175	0	2	223,59,	0,932,
chr18	32410110	32420341	GLEAN_17714	1000	-	32410110	32420341	0	2	899,259,	0,9972,
chr18	32550293	32554096	GLEAN_17772	1000	+	32550293	32554096	0	4	99,72,99,114,	0,1734,1890,3689,
chr18	32556568	32567162	GLEAN_17773	1000	+	32556568	32567162	0	29	85,157,112,100,190,148,105,110,84,96,103,181,73,92,188,119,151,434,105,153,37,178,156,116,166,187,220,164,193,	0,2398,2932,3345,3714,4010,4246,4666,4853,5029,5221,5435,5710,5901,6068,6343,6549,7021,7548,7735,7972,8146,8430,8689,8884,9136,9412,9999,10401,
chr18	32603247	32605644	GLEAN_17710	1000	-	32603247	32605644	0	8	112,152,59,116,141,98,88,56,	0,236,1015,1184,1576,1828,2017,2341,
chr18	32611140	32632447	GLEAN_17708	1000	-	32611140	32632447	0	24	92,134,188,108,132,170,196,169,105,120,99,119,175,58,99,165,215,242,131,55,147,132,95,115,	0,250,521,879,1069,1287,1570,2053,2474,2782,3060,4593,5072,5583,5927,6103,6825,7176,8629,10654,10799,14616,16156,21192,
chr18	33305332	33413623	GLEAN_17784	1000	+	33305332	33413623	0	16	97,644,117,142,137,163,83,113,177,127,192,135,477,58,141,125,	0,13492,16298,17938,20016,26029,29909,44444,46222,49165,51017,60684,67901,69149,100578,108166,
chr18	33444545	33489197	GLEAN_17786	1000	+	33444545	33489197	0	4	88,152,114,177,	0,6629,15643,44475,
chr18	33642452	33652293	GLEAN_17790	1000	+	33642452	33652293	0	11	21,112,148,62,120,157,149,82,220,141,102,	0,3806,4018,5406,5584,6207,6893,7387,7686,8903,9739,
chr18	33658357	33665056	GLEAN_17697	1000	-	33658357	33665056	0	5	281,169,828,208,395,	0,1264,3311,4905,6304,
chr18	33999946	34009201	GLEAN_20276	1000	-	33999946	34009201	0	9	270,145,98,201,129,72,131,133,63,	0,1963,3137,3862,4154,4487,6242,8938,9192,
chr18	35711933	35724402	GLEAN_23082	1000	-	35711933	35724402	0	9	55,160,154,114,188,83,200,213,21,	0,542,877,2184,2904,5512,8020,10120,12448,
chr18	35807777	35821779	GLEAN_23081	1000	-	35807777	35821779	0	9	200,49,93,201,111,84,88,181,88,	0,1485,2573,3446,4591,5212,11951,13329,13914,
chr18	35933886	35988949	GLEAN_23089	1000	+	35933886	35988949	0	22	201,125,142,97,77,96,81,99,56,114,141,55,123,90,128,105,142,127,108,161,99,102,	0,9793,14073,15809,17028,20199,20750,21029,26315,27444,30443,31507,41832,42123,42506,43572,45014,45340,50190,50418,53457,54961,
chr19	35648802	35655436	GLEAN_16694	1000	+	35648802	35655436	0	9	203,104,131,31,158,127,107,154,53,	0,973,1649,2070,2683,4614,5504,5766,6581,
chr19	34954414	35011314	GLEAN_20986	1000	-	34954414	35011314	0	13	25,143,175,124,91,101,175,126,89,68,99,113,315,	0,1188,6117,18605,30476,30863,40142,40407,42403,48661,51374,54331,56585,
chr19	35103618	35141394	GLEAN_19200	1000	-	35103618	35141394	0	6	145,100,208,42,151,161,	0,11468,12121,17802,32458,37615,
chr19	36428033	36443335	GLEAN_16680	1000	-	36428033	36443335	0	13	180,29,136,96,159,87,123,70,89,126,134,103,180,	0,670,1724,3611,4780,6201,6572,7342,7804,9041,9940,10632,15122,
chr19	37319172	37362802	GLEAN_16719	1000	+	37319172	37362802	0	4	30,56,75,16,	0,242,4400,43614,
chr19	38922389	38931730	GLEAN_26824	1000	+	38922389	38931730	0	6	3,185,108,178,95,49,	0,333,2986,6502,8303,9292,
chr19	41671083	41684099	GLEAN_21309	1000	-	41671083	41684099	0	13	152,40,122,151,120,156,339,104,145,202,239,260,208,	0,434,1264,1492,3680,4008,5363,7478,7708,8682,9643,10116,12808,
chr19	44563612	44568907	GLEAN_12862	1000	-	44563612	44568907	0	6	84,242,90,171,208,414,	0,247,1025,1219,1783,4881,
chr19	46299515	46444597	GLEAN_06598	1000	+	46299515	46444597	0	22	22,86,72,70,44,96,168,96,93,111,137,153,67,98,82,92,90,170,139,112,108,174,	0,25953,66243,67253,68330,69095,80173,91951,93388,96917,98244,116475,120048,121165,122851,127038,131696,135559,137120,140776,142391,144908,
chr19	47933139	47994456	GLEAN_06579	1000	-	47933139	47994456	0	16	30,23,57,63,54,77,28,108,285,276,249,276,306,294,27,64,	0,5226,15313,21877,23304,25834,26601,28149,29092,33397,36648,43116,47337,51459,61140,61253,
chr19	50068000	50069996	GLEAN_15025	1000	+	50068000	50069996	0	5	88,315,36,161,15,	0,273,1162,1448,1981,
chr19	54288964	54411215	GLEAN_08439	1000	-	54288964	54411215	0	5	186,169,123,98,78,	0,917,3770,10076,122173,
chr19	55300326	55371338	GLEAN_14692	1000	-	55300326	55371338	0	55	154,179,90,195,78,259,181,84,133,252,92,169,160,95,35,82,240,111,123,191,118,112,100,170,183,101,121,182,207,155,146,192,139,136,143,120,119,96,137,3606,156,194,1156,168,141,218,163,590,150,174,181,123,90,165,135,	0,1722,1992,2523,3563,4602,5138,5728,6119,7936,8673,10173,11674,13919,15803,16660,17069,18248,19150,20091,20623,21335,24794,24979,26332,26627,29235,31917,32433,33822,35177,36060,38860,39268,39952,40599,43040,44220,44720,46975,51204,51803,52680,54395,54669,55667,57518,58011,61145,62698,64425,65596,66725,70643,70877,
chr19	58408053	58691352	GLEAN_04501	1000	+	58408053	58691352	0	9	78,39,159,142,171,70,99,159,79,	0,5823,41794,106826,179593,238313,278635,281355,283220,
chr19	62566249	62875990	GLEAN_23241	1000	+	62566249	62875990	0	18	136,103,32,83,112,129,157,135,97,138,174,92,63,139,81,108,141,165,	0,16132,18554,148932,229054,233293,254843,256038,256420,272224,273540,275648,277632,278742,293750,296190,296897,309576,
chr19	34622317	34638074	GLEAN_20991	1000	-	34622317	34638074	0	13	43,150,63,92,127,159,106,148,170,102,114,133,138,	0,360,1003,1741,2594,3374,3627,4162,5390,5935,6517,8656,15619,
chr19	34660630	34711201	GLEAN_21029	1000	+	34660630	34711201	0	7	20,179,110,217,93,153,206,	0,37120,41522,46172,46716,48855,50365,
chr19	35191844	35192753	GLEAN_19199	1000	-	35191844	35192753	0	1	909,	0,
chr19	35284769	35318720	GLEAN_19198	1000	-	35284769	35318720	0	22	116,150,177,39,114,172,149,68,81,126,196,219,172,168,90,130,174,57,131,52,153,56,	0,2877,5877,6947,8841,10894,12062,14297,15026,16321,17702,18169,21843,22475,22894,23654,24342,25643,29341,32245,32752,33895,
chr19	35733831	35754161	GLEAN_16696	1000	+	35733831	35754161	0	9	78,122,152,128,178,56,123,143,145,	0,710,2730,3005,10665,14403,14954,18774,20185,
chr19	35943211	35952384	GLEAN_16697	1000	+	35943211	35952384	0	6	88,162,143,117,96,213,	0,1547,5000,5278,7526,8960,
chr19	36335721	36343050	GLEAN_16703	1000	+	36335721	36343050	0	8	54,51,139,105,73,142,75,138,	0,407,2419,3383,4092,5114,6104,7191,
chr19	37238955	37248048	GLEAN_16675	1000	-	37238955	37248048	0	14	66,172,206,89,79,111,145,137,179,49,101,132,46,6,	0,157,699,2684,3351,3950,4454,4777,5135,6179,6612,6992,8816,9087,
chr19	37268857	37269160	GLEAN_16718	1000	+	37268857	37269160	0	1	303,	0,
chr19	37416767	37421851	GLEAN_16722	1000	+	37416767	37421851	0	5	52,170,165,145,257,	0,2024,3378,3796,4827,
chr19	37583788	37584814	GLEAN_02059	1000	+	37583788	37584814	0	1	1026,	0,
chr19	37940136	37975720	GLEAN_02050	1000	-	37940136	37975720	0	16	51,69,111,142,152,108,77,92,158,96,166,119,54,129,196,128,	0,311,512,704,1660,3007,9521,9903,10277,10566,11198,11469,11875,12171,12677,35456,
chr19	37988467	37999706	GLEAN_02063	1000	+	37988467	37999706	0	7	105,60,159,105,73,174,245,	0,1837,3712,4101,7088,9435,10994,
chr19	38405643	38508453	GLEAN_26814	1000	-	38405643	38508453	0	23	153,48,156,108,57,143,220,135,140,64,110,61,105,165,115,34,97,201,108,122,78,85,261,	0,3004,3322,3957,7101,7776,12620,14087,16071,17956,20780,22433,22908,23850,26235,27779,27928,28477,29938,37750,46844,94768,102549,
chr19	38961779	38981345	GLEAN_26808	1000	-	38961779	38981345	0	10	115,162,99,212,64,128,70,237,173,18,	0,548,4104,4577,5995,6850,7828,11059,16550,19548,
chr19	39017075	39021366	GLEAN_26806	1000	-	39017075	39021366	0	5	83,114,129,84,13,	0,193,3189,3608,4278,
chr19	39289631	39292911	GLEAN_26827	1000	+	39289631	39292911	0	5	5,161,121,111,124,	0,1569,2352,2840,3156,
chr19	39339298	39437302	GLEAN_26799	1000	-	39339298	39437302	0	15	108,213,57,45,61,131,75,127,96,69,95,75,55,62,48,	0,1475,2687,4404,5570,7243,9793,11210,12916,21859,22400,23666,26635,43273,97956,
chr19	39622510	39633685	GLEAN_26832	1000	+	39622510	39633685	0	14	228,78,78,54,118,99,56,93,63,96,80,105,94,105,	0,5653,6086,6291,6745,7065,7392,7817,8583,8815,9277,9442,10570,11070,
chr19	39635918	39636647	GLEAN_26833	1000	+	39635918	39636647	0	2	110,391,	0,338,
chr19	40942926	40955613	GLEAN_09581	1000	-	40942926	40955613	0	13	78,51,156,104,120,115,104,191,137,138,191,121,90,	0,201,1182,1575,2014,2236,5738,6003,7089,8455,10396,12466,12597,
chr19	41006995	41008565	GLEAN_09645	1000	+	41006995	41008565	0	3	174,152,136,	0,861,1434,
chr19	41429367	41433810	GLEAN_21317	1000	-	41429367	41433810	0	8	95,26,221,126,162,157,83,492,	0,1128,1584,1976,2187,2832,3072,3951,
chr19	41439298	41442943	GLEAN_21316	1000	-	41439298	41442943	0	6	255,126,162,157,83,417,	0,386,623,1090,1470,3228,
chr19	41543421	41548725	GLEAN_21312	1000	-	41543421	41548725	0	8	95,26,221,126,162,157,83,456,	0,813,926,1242,1987,2955,3705,4848,
chr19	41616041	41617662	GLEAN_21328	1000	+	41616041	41617662	0	4	31,164,102,45,	0,735,1043,1576,
chr19	41723713	41731143	GLEAN_21307	1000	-	41723713	41731143	0	8	135,201,163,90,86,47,70,87,	0,946,2260,3450,4055,6537,6670,7343,
chr19	41838781	41844878	GLEAN_21333	1000	+	41838781	41844878	0	4	3,670,140,450,	0,1236,3945,5647,
chr19	42468086	42499194	GLEAN_03776	1000	-	42468086	42499194	0	26	40,166,85,134,119,98,120,88,56,108,50,121,134,166,294,212,223,132,113,147,131,115,145,257,75,22,	0,127,436,804,1603,1882,2237,3211,3427,3863,4112,4619,5283,6284,7189,8145,9609,10049,10478,10680,10955,11479,11706,11932,24146,31086,
chr19	42561663	42562714	GLEAN_03793	1000	+	42561663	42562714	0	2	542,367,	0,684,
chr19	42681611	42684750	GLEAN_03772	1000	-	42681611	42684750	0	11	116,81,82,110,174,125,68,110,45,60,85,	0,207,369,666,1085,1431,1702,2332,2709,2862,3054,
chr19	42703952	42710687	GLEAN_03795	1000	+	42703952	42710687	0	14	94,139,145,126,85,113,136,95,124,98,246,234,231,150,	0,372,2794,3056,3299,4076,4287,4538,4870,5265,5454,5928,6265,6585,
chr19	42746618	42839397	GLEAN_03769	1000	-	42746618	42839397	0	10	3907,131,50,37,144,87,68,73,75,45,	0,8608,9894,19025,21753,41805,43280,63313,71636,92734,
chr19	43141221	43174339	GLEAN_03766	1000	-	43141221	43174339	0	27	96,108,154,95,119,88,127,87,83,102,141,112,194,128,136,91,64,125,167,83,91,36,66,76,79,166,105,	0,428,693,1289,1479,2213,2506,2856,3590,4623,5212,5973,7263,8214,9496,11004,11477,15087,16941,18534,19654,21220,22051,22598,24059,25047,33013,
chr19	43319514	43349757	GLEAN_03803	1000	+	43319514	43349757	0	12	131,109,145,119,92,117,171,109,171,168,138,21,	0,11424,14116,21144,21860,22806,23680,24702,27488,28247,29401,30222,
chr19	43388687	43389650	GLEAN_03805	1000	+	43388687	43389650	0	1	963,	0,
chr19	43654733	43658919	GLEAN_17381	1000	-	43654733	43658919	0	5	116,94,123,152,166,	0,644,2080,2407,4020,
chr19	43702586	43705886	GLEAN_17378	1000	-	43702586	43705886	0	8	219,86,134,72,193,502,122,262,	0,468,843,1053,1252,1840,2617,3038,
chr19	44041903	44047902	GLEAN_17389	1000	+	44041903	44047902	0	8	204,37,90,107,100,100,202,57,	0,451,977,1334,1685,1997,2461,5942,
chr19	44056068	44073809	GLEAN_17373	1000	-	44056068	44073809	0	9	458,133,83,138,85,127,31,107,239,	0,859,1339,2424,3380,4107,5140,6271,17502,
chr19	44123810	44131996	GLEAN_17372	1000	-	44123810	44131996	0	13	174,192,459,133,137,208,307,121,158,192,80,56,162,	0,711,1193,1845,2260,2629,3432,4760,4993,5257,5547,5987,8024,
chr19	44217654	44219196	GLEAN_06539	1000	+	44217654	44219196	0	4	100,66,112,256,	0,536,1057,1286,
chr19	44222964	44227170	GLEAN_06540	1000	+	44222964	44227170	0	7	53,146,54,89,132,76,113,	0,269,1227,1632,2136,2482,4093,
chr19	44255327	44264980	GLEAN_06535	1000	-	44255327	44264980	0	11	169,143,61,150,147,195,137,91,59,68,127,	0,900,1485,2435,3889,5092,5447,5685,6397,7521,9526,
chr19	44511542	44520583	GLEAN_12864	1000	-	44511542	44520583	0	12	136,95,55,92,67,131,117,157,58,160,132,39,	0,1401,2582,3072,3341,3735,4095,4309,4859,6625,8727,9002,
chr19	44524347	44529255	GLEAN_12863	1000	-	44524347	44529255	0	7	36,54,90,99,67,114,8,	0,539,1422,4039,4243,4415,4900,
chr19	44548399	44561882	GLEAN_12873	1000	+	44548399	44561882	0	7	69,90,148,107,187,107,192,	0,11866,12247,12465,12673,12955,13291,
chr19	47328704	47382758	GLEAN_06607	1000	+	47328704	47382758	0	17	19,122,93,41,100,114,121,134,74,68,93,192,149,132,130,178,229,	0,4169,5863,15354,21186,26735,32299,43220,47028,48963,49219,49898,50589,51351,51962,52456,53825,
chr19	47424859	47437033	GLEAN_06589	1000	-	47424859	47437033	0	12	81,168,110,59,86,111,102,66,122,175,108,264,	0,3024,3422,3821,5196,6189,6503,8403,8758,10696,11376,11910,
chr19	47489206	47493702	GLEAN_06609	1000	+	47489206	47493702	0	12	24,72,70,98,57,231,127,191,99,111,87,54,	0,558,2171,2456,2718,2852,3369,3581,3875,4054,4253,4442,
chr19	47494693	47503088	GLEAN_06587	1000	-	47494693	47503088	0	13	54,102,123,136,98,162,102,96,156,123,43,185,216,	0,145,365,647,946,1168,1480,1721,2223,3111,3394,3628,8179,
chr19	47617581	47650141	GLEAN_06582	1000	-	47617581	47650141	0	9	185,321,258,84,321,258,105,321,238,	0,844,2425,15732,16472,18323,20041,30760,32322,
chr19	47766584	47837106	GLEAN_06580	1000	-	47766584	47837106	0	11	123,121,210,126,133,100,147,248,340,201,1638,	0,1750,5679,7372,13477,23094,27798,39162,40708,42428,68884,
chr19	48086802	48092756	GLEAN_06577	1000	-	48086802	48092756	0	13	404,225,60,62,111,173,161,142,66,134,97,166,44,	0,593,2070,2222,2541,2982,3258,3503,3880,4064,4278,4560,5910,
chr19	49536679	49543959	GLEAN_03566	1000	-	49536679	49543959	0	6	339,123,83,92,152,141,	0,556,1607,2793,3261,7139,
chr19	49592927	49615684	GLEAN_03574	1000	+	49592927	49615684	0	10	67,75,102,88,95,191,86,102,122,107,	0,4086,12675,16271,17366,19888,20659,21576,22153,22650,
chr19	49746233	49749944	GLEAN_03576	1000	+	49746233	49749944	0	6	85,42,74,97,145,121,	0,898,1774,2404,3067,3590,
chr19	50207400	50329832	GLEAN_15028	1000	+	50207400	50329832	0	55	10,415,109,102,158,75,201,159,163,135,223,150,104,201,187,138,153,174,201,123,116,135,463,188,190,95,135,204,116,173,192,81,189,180,204,305,393,165,119,155,204,151,179,120,123,224,162,92,152,243,189,231,221,99,390,	0,4570,10050,19085,20578,20887,22286,27819,30324,30889,34617,35466,39491,42408,47924,106447,107355,108857,109270,109584,109792,109998,110816,111377,111662,112455,112689,112929,113240,113592,113845,114118,114314,114663,114920,115710,116318,116794,117077,117276,117581,117942,118178,118447,118762,119010,119446,119718,120009,120246,120823,121237,121559,121859,122042,
chr19	50430377	50434597	GLEAN_15029	1000	+	50430377	50434597	0	11	237,90,83,104,145,97,89,146,38,76,140,	0,739,1307,1589,1916,2308,2481,3010,3610,3904,4080,
chr19	50435451	50439316	GLEAN_15023	1000	-	50435451	50439316	0	13	75,135,138,81,106,95,86,61,78,136,165,182,78,	0,157,362,582,748,962,1265,1788,2029,2193,2437,3049,3787,
chr19	50481151	50482938	GLEAN_15032	1000	+	50481151	50482938	0	8	52,98,155,43,100,65,118,104,	0,129,709,971,1090,1290,1446,1683,
chr19	50503769	50505537	GLEAN_11185	1000	+	50503769	50505537	0	8	52,98,155,43,100,65,118,104,	0,95,675,952,1071,1271,1427,1664,
chr19	50624899	50629479	GLEAN_11180	1000	-	50624899	50629479	0	2	146,109,	0,4471,
chr19	50630266	50633745	GLEAN_11193	1000	+	50630266	50633745	0	6	237,132,148,64,178,15,	0,713,2330,3029,3192,3464,
chr19	50664370	50673470	GLEAN_11195	1000	+	50664370	50673470	0	11	151,207,134,138,105,126,201,121,182,87,81,	0,1232,2794,3062,6798,7075,7385,7704,7908,8175,9019,
chr19	50743363	50749077	GLEAN_11178	1000	-	50743363	50749077	0	11	102,57,78,93,71,44,42,49,115,120,93,	0,184,775,1132,1467,1655,2529,2817,2945,3583,5621,
chr19	50894222	50895825	GLEAN_11204	1000	+	50894222	50895825	0	4	363,439,182,144,	0,643,1189,1459,
chr19	51303486	51309899	GLEAN_11168	1000	-	51303486	51309899	0	8	56,55,81,66,87,88,110,63,	0,692,1738,2045,2958,3587,3814,6350,
chr19	52718868	52742812	GLEAN_25998	1000	+	52718868	52742812	0	18	253,222,111,55,68,71,83,112,141,101,136,639,131,591,194,102,116,132,	0,712,3971,5205,7527,8035,8740,10312,12590,13478,14340,16784,17973,19922,20936,22652,23384,23812,
chr19	53139486	53144996	GLEAN_26002	1000	+	53139486	53144996	0	7	202,84,89,186,138,193,287,	0,1794,2583,3108,3957,4312,5223,
chr19	54495781	54507361	GLEAN_08438	1000	-	54495781	54507361	0	19	91,223,1449,139,102,111,92,61,122,262,95,109,109,131,96,146,98,52,94,	0,478,793,2380,2597,2777,3085,3290,3462,3712,4416,4732,5162,5457,5675,5872,6380,7021,11486,
chr19	54510242	54516299	GLEAN_08441	1000	+	54510242	54516299	0	11	56,165,64,84,99,53,93,644,61,117,151,	0,216,492,641,1012,2193,3182,3469,4919,5304,5906,
chr19	54622619	54656238	GLEAN_08446	1000	+	54622619	54656238	0	13	106,110,48,21,43,89,92,61,52,59,85,137,285,	0,1318,3742,4020,21019,25990,28260,29139,29866,30885,32074,32371,33334,
chr19	54716008	54716634	GLEAN_08435	1000	-	54716008	54716634	0	3	129,154,128,	0,229,498,
chr19	54815246	54819560	GLEAN_08430	1000	-	54815246	54819560	0	10	61,58,137,159,46,73,209,135,180,67,	0,80,348,730,1788,2001,2566,2854,3933,4247,
chr19	54925008	54949136	GLEAN_08425	1000	-	54925008	54949136	0	16	228,53,76,130,95,157,65,99,141,83,110,83,196,114,67,175,	0,645,1136,2807,3415,4384,6686,7681,14839,15300,15724,16078,16760,19923,22041,23953,
chr19	55092670	55097804	GLEAN_08453	1000	+	55092670	55097804	0	3	120,63,318,	0,506,4816,
chr19	55129418	55154413	GLEAN_08420	1000	-	55129418	55154413	0	10	159,147,71,146,56,116,173,67,53,83,	0,1043,1976,5922,6787,7316,9017,18591,21584,24912,
chr19	55676965	55702585	GLEAN_16797	1000	-	55676965	55702585	0	13	79,155,72,77,112,149,113,81,119,67,65,83,28,	0,1951,2994,6788,12029,12533,13451,15596,15965,16357,19905,21090,25592,
chr19	55833654	55834550	GLEAN_03362	1000	+	55833654	55834550	0	2	362,304,	0,592,
chr19	55837083	55837698	GLEAN_03360	1000	-	55837083	55837698	0	3	172,85,121,	0,325,494,
chr19	55855583	55885911	GLEAN_03364	1000	+	55855583	55885911	0	4	291,64,97,115,	0,17085,22131,30213,
chr19	55970288	55988326	GLEAN_03366	1000	+	55970288	55988326	0	9	125,64,175,169,139,104,84,100,168,	0,3978,8731,9523,10108,12661,14528,16591,17870,
chr19	56058929	56067958	GLEAN_03368	1000	+	56058929	56067958	0	17	144,143,196,204,129,113,195,112,75,162,110,64,95,76,101,154,420,	0,1002,1631,1910,3003,3509,3755,4960,5291,5552,6557,6861,7017,7313,7520,7784,8609,
chr19	56125254	56150690	GLEAN_03355	1000	-	56125254	56150690	0	10	159,147,71,146,56,116,173,67,53,170,	0,1043,1976,5922,6787,7316,9017,18591,21584,25266,
chr19	56286197	56293611	GLEAN_14016	1000	-	56286197	56293611	0	4	63,72,132,42,	0,2153,6363,7372,
chr19	56310964	56338829	GLEAN_14021	1000	+	56310964	56338829	0	19	33,94,163,71,44,70,122,135,123,132,107,84,66,152,118,101,152,102,102,	0,5270,10631,13702,14318,15385,16587,19268,19495,19823,20196,23403,23641,23903,24794,25014,26828,27331,27763,
chr19	56357345	56359959	GLEAN_14014	1000	-	56357345	56359959	0	5	228,93,156,110,82,	0,746,934,1272,2532,
chr19	56465962	56477973	GLEAN_25327	1000	-	56465962	56477973	0	7	30,126,96,92,109,180,36,	0,1376,2877,7058,9284,11057,11975,
chr19	56498846	56505902	GLEAN_25326	1000	-	56498846	56505902	0	6	85,170,83,60,37,186,	0,309,571,1615,4015,6870,
chr19	57193073	57206119	GLEAN_18454	1000	-	57193073	57206119	0	5	180,95,1086,115,93,	0,2356,5306,12780,12953,
chr19	62402599	62413810	GLEAN_14080	1000	+	62402599	62413810	0	10	174,171,92,62,47,159,61,122,82,173,	0,4805,5784,6075,6885,7786,8603,9698,10679,11038,
chr19	62420182	62430842	GLEAN_14074	1000	-	62420182	62430842	0	10	265,60,82,110,181,116,93,79,51,175,	0,1418,2183,2734,3645,4471,5457,7951,9573,10485,
chr20	30401678	30417698	GLEAN_24265	1000	+	30401678	30417698	0	10	68,458,126,165,166,171,107,126,164,90,	0,8212,8989,9628,11448,12415,13064,14535,14773,15930,
chr20	31839064	31857465	GLEAN_13503	1000	-	31839064	31857465	0	3	193,127,70,	0,3620,18331,
chr20	59344543	59409502	GLEAN_07443	1000	+	59344543	59409502	0	4	55,97,43,114,	0,15195,63778,64845,
chr20	24908707	25011206	GLEAN_10415	1000	-	24908707	25011206	0	7	132,177,58,281,152,159,58,	0,924,11416,38281,43323,66799,102441,
chr20	31775450	31793466	GLEAN_13504	1000	-	31775450	31793466	0	11	90,164,126,107,171,166,165,126,458,61,10,	0,1083,1359,2849,3434,4406,6227,6905,7350,15953,18006,
chr20	31983309	32010218	GLEAN_13500	1000	-	31983309	32010218	0	11	94,94,55,118,107,126,112,113,186,170,277,	0,1461,6353,7128,9256,10505,12083,14694,16945,25872,26632,
chr20	38428732	38437400	GLEAN_00641	1000	+	38428732	38437400	0	10	159,112,44,71,50,74,51,102,129,270,	0,2596,4141,5556,6345,6522,6751,6928,8021,8398,
chr20	39495594	39518409	GLEAN_11074	1000	+	39495594	39518409	0	19	57,81,191,124,122,118,65,79,147,99,167,163,138,78,101,105,73,115,149,	0,4527,6391,10649,12063,12709,13077,13227,14066,14760,16080,17389,17644,18141,18333,18528,20399,22102,22666,
chr20	51707444	51757304	GLEAN_05322	1000	+	51707444	51757304	0	7	35,127,85,138,65,127,494,	0,38814,42014,44735,45633,46317,49366,
chr20	62578126	62585744	GLEAN_01495	1000	+	62578126	62585744	0	4	122,84,103,99,	0,1134,4662,7519,
chr21	20932281	20992382	GLEAN_22642	1000	+	20932281	20992382	0	37	84,73,131,157,58,42,124,86,127,90,137,181,88,131,71,115,123,69,102,171,122,165,180,167,77,117,52,128,69,94,188,54,60,69,96,105,81,	0,5874,10961,11519,11756,13253,13617,14149,15764,19192,19952,23015,24561,30401,30991,31853,33569,37412,41079,42307,42554,43188,43928,47481,47982,49022,51245,52128,52355,52609,52981,54577,54711,57011,58614,59001,60020,
chr21	22512956	22545460	GLEAN_22618	1000	-	22512956	22545460	0	6	51,58,120,150,110,51,	0,233,6269,12445,17475,32453,
chr21	23297658	23387734	GLEAN_22611	1000	-	23297658	23387734	0	9	189,81,111,157,107,93,132,157,5,	0,1687,2926,5181,9416,15005,29558,37161,90071,
chr21	24942091	25051903	GLEAN_06315	1000	-	24942091	25051903	0	18	404,986,148,133,119,180,152,100,123,137,77,124,215,138,134,85,68,91,	0,12801,18939,21179,67038,70378,70808,76598,80202,81525,82377,84917,90770,92569,94541,106198,107864,109721,
chr21	30580634	30710109	GLEAN_26758	1000	+	30580634	30710109	0	10	275,194,746,1137,192,75,102,153,84,93,	0,22211,39640,61899,117086,117527,121309,122365,122772,129382,
chr21	20020545	20047922	GLEAN_17420	1000	-	20020545	20047922	0	8	159,68,145,156,182,132,129,73,	0,4374,19602,20657,21382,23730,24243,27304,
chr21	20196622	20210991	GLEAN_17418	1000	-	20196622	20210991	0	9	138,156,185,145,156,182,132,129,73,	0,259,1447,6594,7649,8374,10722,11235,14296,
chr21	20992667	21008931	GLEAN_22641	1000	-	20992667	21008931	0	22	59,161,209,169,123,247,136,118,54,161,108,87,121,237,127,155,183,80,147,165,196,611,	0,579,1526,1856,2140,3211,3547,4072,4294,5061,6656,7066,7305,8339,9494,9845,10105,11098,11325,11568,12624,15653,
chr21	21453107	21492716	GLEAN_22634	1000	-	21453107	21492716	0	6	129,108,72,112,92,69,	0,1695,29273,34159,34962,39540,
chr21	21778215	21804823	GLEAN_22647	1000	+	21778215	21804823	0	14	130,164,63,99,112,114,152,182,151,211,116,167,80,731,	0,15770,16144,18178,18938,19272,19526,21093,21383,22801,23098,23442,25523,25877,
chr21	21823694	21829257	GLEAN_22650	1000	+	21823694	21829257	0	3	164,111,589,	0,542,4974,
chr21	21864170	21886089	GLEAN_22652	1000	+	21864170	21886089	0	15	11,133,123,234,171,150,148,137,96,147,108,111,177,42,72,	0,7084,7560,9368,10194,10815,11861,12796,15495,16711,17056,18399,19576,20078,21847,
chr21	21902704	21916996	GLEAN_22629	1000	-	21902704	21916996	0	20	258,156,118,116,114,67,128,141,142,95,301,172,171,169,168,93,176,37,162,51,	0,413,673,2086,2402,2928,3185,3801,4316,4695,5991,7557,8791,9219,10529,11182,13209,13667,13890,14241,
chr21	21956156	21967060	GLEAN_22627	1000	-	21956156	21967060	0	18	143,123,158,124,95,119,54,123,210,84,187,123,120,138,184,97,174,213,	0,922,1160,1846,2089,2509,3356,4037,4522,5201,5415,5734,5999,6193,8316,8628,10333,10691,
chr21	23022044	23025408	GLEAN_22616	1000	-	23022044	23025408	0	5	81,66,106,152,3,	0,1363,2314,2922,3361,
chr21	24098029	24108606	GLEAN_19061	1000	+	24098029	24108606	0	6	65,126,99,130,66,108,	0,195,5900,8113,9723,10469,
chr21	26122639	26139747	GLEAN_06321	1000	+	26122639	26139747	0	13	40,47,68,117,87,81,26,89,102,89,173,85,85,	0,4043,5914,8765,10169,10612,12230,12691,13710,14799,15365,15816,17023,
chr21	26739924	26740113	GLEAN_15126	1000	+	26739924	26740113	0	1	189,	0,
chr21	27153372	27160813	GLEAN_00632	1000	+	27153372	27160813	0	3	207,233,259,	0,5654,7182,
chr21	27940862	27949473	GLEAN_00621	1000	-	27940862	27949473	0	5	149,114,101,109,154,	0,2439,6129,7130,8457,
chr21	31345629	31369543	GLEAN_09347	1000	+	31345629	31369543	0	8	89,148,213,133,32,76,216,137,	0,6660,9380,12438,13668,21439,22215,23777,
chr21	31865584	31873818	GLEAN_09343	1000	-	31865584	31873818	0	2	254,1462,	0,6772,
chr21	31919978	31936518	GLEAN_09350	1000	+	31919978	31936518	0	9	19,163,148,105,97,98,78,81,324,	0,2111,3869,8515,8853,10408,12861,14457,16216,
chr21	32131667	32136875	GLEAN_09341	1000	-	32131667	32136875	0	8	41,177,81,120,40,66,72,3,	0,126,598,844,1247,1480,1770,5205,
chr21	32538347	32562314	GLEAN_09358	1000	+	32538347	32562314	0	10	57,69,99,129,118,129,160,102,118,135,	0,12972,13472,14104,15665,16297,17073,18384,23452,23832,
chr21	32598162	32602295	GLEAN_09334	1000	-	32598162	32602295	0	12	183,87,196,74,91,100,66,94,220,113,114,15,	0,433,626,910,1437,1622,1803,2078,2930,3464,3681,4118,
chr21	32930892	32942738	GLEAN_09362	1000	+	32930892	32942738	0	10	184,120,83,85,58,134,50,168,123,138,	0,1758,5257,6104,6689,7468,7858,8144,9101,11708,
chr21	33522717	33524675	GLEAN_25092	1000	+	33522717	33524675	0	5	52,148,148,258,162,	0,246,868,1203,1796,
chr21	33562626	33563355	GLEAN_25074	1000	-	33562626	33563355	0	2	405,102,	0,627,
chr21	35932860	35957272	GLEAN_13265	1000	-	35932860	35957272	0	16	138,145,151,94,79,608,138,202,128,86,208,183,55,223,157,36,	0,251,1942,2789,2981,3876,4753,6254,7839,8119,8289,8889,9304,10495,14267,24376,
chr21	35959103	36015943	GLEAN_13270	1000	+	35959103	36015943	0	27	140,235,228,282,271,77,99,115,175,139,171,223,264,77,135,147,95,106,135,140,324,167,177,837,222,134,246,	0,14154,18230,19486,19865,21287,21447,24129,25134,28682,29000,33830,34548,34931,37613,38267,39253,40531,42366,43015,43435,44691,44946,48176,49704,55621,56594,
chr26	20969845	21080198	GLEAN_10854	1000	-	20969845	21080198	0	39	281,129,181,114,102,131,151,206,247,161,226,154,95,72,124,65,177,94,237,83,126,124,203,89,141,190,195,99,212,166,224,148,55,61,109,119,132,67,96,	0,756,1036,1365,1740,2040,2259,3270,3598,3975,4642,8220,8607,8847,9111,9320,9709,10255,10631,11517,11869,12284,12848,14003,14412,15144,15544,16321,17054,17691,18384,18935,22825,24061,24626,25273,29796,108751,110257,
chr26	29350139	29368163	GLEAN_25163	1000	-	29350139	29368163	0	9	458,133,83,138,85,127,31,107,239,	0,859,1622,2707,3663,4390,5423,6554,17785,
chr26	30400525	30429316	GLEAN_00395	1000	+	30400525	30429316	0	20	156,109,65,102,100,179,33,52,74,78,135,135,96,73,89,117,144,102,72,141,	0,3677,9801,9986,12341,13428,14368,14489,15336,15973,18332,19857,20522,23514,23864,24481,26475,27290,27876,28650,
chr26	16343842	16494959	GLEAN_17305	1000	-	16343842	16494959	0	15	119,144,43,146,169,101,83,137,146,135,157,137,197,200,24,	0,718,3214,4566,16462,17201,18290,21848,24513,27591,37065,42446,56104,129728,151093,
chr26	20050675	20054609	GLEAN_26281	1000	-	20050675	20054609	0	4	684,249,663,408,	0,1473,2245,3526,
chr26	30161676	30364511	GLEAN_00393	1000	-	30161676	30364511	0	26	117,59,190,141,78,137,265,71,113,86,114,213,100,137,79,147,114,74,123,131,175,167,115,138,186,24,	0,802,2169,3645,4431,5970,6646,7898,9737,13241,14444,16273,16796,19475,20256,27335,29223,31580,34826,36190,154719,157070,166481,182256,196419,202811,
chr26	30449636	30558374	GLEAN_00396	1000	+	30449636	30558374	0	8	94,59,111,24,78,21,85,8,	0,9372,15437,15709,80458,86961,91791,108730,
chr26	36820897	36854938	GLEAN_24612	1000	+	36820897	36854938	0	18	163,533,223,194,90,121,90,142,209,119,153,96,198,156,103,186,163,82,	0,4979,7659,8882,11963,15226,15947,16888,18440,19029,19545,21422,26366,30472,31009,32271,33311,33959,
chr26	38838997	39046878	GLEAN_09755	1000	+	38838997	39046878	0	23	33,113,5253,114,126,135,137,1312,36,61,202,62,116,172,141,90,144,77,44,161,107,121,66,	0,17975,45502,51322,88849,107933,160472,169459,172600,174767,175946,183444,184538,186022,187468,188493,195396,196001,197529,203485,203864,204629,207815,
chr26	16143043	16167478	GLEAN_17323	1000	+	16143043	16167478	0	9	435,201,132,154,62,100,134,60,162,	0,7850,12539,13042,16646,18636,19491,20108,24273,
chr26	16171072	16172456	GLEAN_17307	1000	-	16171072	16172456	0	2	148,287,	0,1097,
chr26	16192574	16230249	GLEAN_17325	1000	+	16192574	16230249	0	13	194,198,71,187,96,113,140,72,21,145,47,82,65,	0,18261,22767,24582,27547,28661,29445,30166,31416,31589,36140,36478,37610,
chr26	16825857	16865463	GLEAN_17302	1000	-	16825857	16865463	0	19	406,83,114,145,66,135,62,180,168,56,70,96,103,161,109,143,138,117,27,	0,874,2203,4524,5662,5809,6432,7562,7836,9301,10830,11041,11790,12374,13556,15298,15648,19308,39579,
chr26	18427552	18473608	GLEAN_06651	1000	-	18427552	18473608	0	14	186,542,199,180,333,129,105,131,200,18,148,100,194,1138,	0,1402,4110,5731,6263,8356,12600,13706,15375,15928,16509,21449,22422,44918,
chr26	18691337	18723812	GLEAN_10829	1000	-	18691337	18723812	0	5	48,186,51,117,21,	0,8843,10605,19759,32454,
chr26	20877575	20892138	GLEAN_10859	1000	+	20877575	20892138	0	11	48,65,76,126,125,217,93,175,62,41,103,	0,7729,8625,9378,10301,11747,12663,13275,13545,14238,14460,
chr26	21462574	21468681	GLEAN_15947	1000	-	21462574	21468681	0	3	12,144,24,	0,1377,6083,
chr26	22305829	22346932	GLEAN_07795	1000	+	22305829	22346932	0	54	52,45,105,132,48,36,48,144,159,72,72,69,162,78,45,219,219,30,27,27,63,105,63,36,54,36,36,63,36,72,27,36,36,81,36,78,216,54,60,33,75,51,126,138,69,120,90,111,147,339,138,63,63,53,	0,2009,2955,4534,5685,6604,7809,9180,10555,11301,12645,13687,15036,15571,16782,17891,18683,19236,19645,20906,21035,21808,22205,22893,23542,23839,24383,24990,26256,26565,27398,28363,30150,30423,31737,32295,33281,33648,34321,35049,35158,35540,36052,36689,37156,37512,38151,38340,38809,39223,40056,40410,40625,41050,
chr26	22612164	22619965	GLEAN_25212	1000	+	22612164	22619965	0	6	34,109,223,99,107,154,	0,195,3280,4108,6759,7647,
chr26	22655400	22657071	GLEAN_25208	1000	-	22655400	22657071	0	1	1671,	0,
chr26	28711240	28774590	GLEAN_25175	1000	+	28711240	28774590	0	8	703,138,131,10527,123,138,118,209,	0,26081,42350,44873,58509,60877,61546,63141,
chr26	29335892	29341891	GLEAN_25181	1000	+	29335892	29341891	0	8	204,37,90,107,100,100,202,57,	0,451,977,1334,1685,1997,2461,5942,
chr26	30434679	30447725	GLEAN_00392	1000	-	30434679	30447725	0	10	104,47,146,42,168,54,162,160,92,267,	0,1080,1221,2052,3205,7346,8996,10717,12026,12779,
chr26	35471959	35497107	GLEAN_06089	1000	-	35471959	35497107	0	7	52,107,90,100,31,88,234,	0,358,12324,23870,24151,24307,24914,
chr26	36070649	36086809	GLEAN_24608	1000	+	36070649	36086809	0	9	55,197,80,149,112,101,108,95,177,	0,2369,3949,6919,8002,10046,12290,14412,15983,
chr26	36109751	36118259	GLEAN_24606	1000	-	36109751	36118259	0	7	54,166,104,136,142,136,36,	0,367,2783,3726,4869,6646,8472,
chr26	36516770	36535754	GLEAN_24604	1000	-	36516770	36535754	0	12	127,140,124,85,96,109,76,88,55,99,97,32,	0,964,1446,1785,1988,2409,4151,6086,6329,6624,12169,18952,
chr26	37660872	37719244	GLEAN_24614	1000	+	37660872	37719244	0	29	86,112,154,174,187,166,112,196,104,177,85,107,76,109,125,148,107,115,172,109,63,66,178,96,166,98,146,80,155,	0,1081,6545,7640,10195,12983,13556,16095,16580,19942,23096,31811,34338,37238,40528,41367,45427,45951,46437,49227,50673,51874,52693,53478,54181,55075,55618,56515,58217,
chr26	39220075	39276914	GLEAN_09758	1000	+	39220075	39276914	0	9	493,100,205,195,33,115,58,96,169,	0,29515,30047,49268,50482,52089,52824,55154,56670,
chr26	40397412	40431743	GLEAN_01564	1000	-	40397412	40431743	0	9	181,118,128,131,215,207,145,155,1669,	0,1585,2221,2881,3158,6705,10699,11174,32662,
chr26	41199768	41216135	GLEAN_01573	1000	+	41199768	41216135	0	7	141,75,81,90,188,175,171,	0,7421,8175,11948,13128,14710,16196,
chr26	41318289	41319746	GLEAN_01560	1000	-	41318289	41319746	0	3	411,548,175,	0,442,1282,
chr26	41665568	41677051	GLEAN_11456	1000	-	41665568	41677051	0	9	161,145,114,129,123,128,96,225,199,	0,1604,2787,3656,4439,5211,7946,8157,11284,
chr27	23963348	24119460	GLEAN_05382	1000	+	23963348	24119460	0	28	673,225,96,81,37,76,95,67,187,122,92,79,172,80,146,166,220,110,189,238,83,121,98,75,106,187,157,87,	0,23098,42012,53294,82131,82928,101753,103300,103666,107698,109261,109444,120735,122050,123945,125870,127363,127870,131898,134234,135465,142146,143950,145870,146632,147282,149292,156025,
chr27	17273479	17304558	GLEAN_01012	1000	+	17273479	17304558	0	14	78,47,91,87,79,75,46,145,55,82,132,124,57,90,	0,15522,18433,19253,20153,21984,22900,23682,24497,24680,28587,28821,29352,30989,
chr27	17602665	17792375	GLEAN_01014	1000	+	17602665	17792375	0	15	2094,208,162,135,39,123,215,67,215,106,74,96,117,98,295,	0,7653,33083,108190,110764,124930,144708,156360,179071,181413,183230,183451,185292,188724,189415,
chr27	19087690	19318483	GLEAN_13928	1000	+	19087690	19318483	0	10	138,170,118,141,141,90,34,216,33,20,	0,88059,108798,112235,115250,130952,160651,185927,197755,230773,
chr27	19511467	19582725	GLEAN_13926	1000	-	19511467	19582725	0	9	134,189,54,90,81,187,410,114,103,	0,13832,43587,50403,53624,57210,63696,69916,71155,
chr27	32634434	32658678	GLEAN_22935	1000	+	32634434	32658678	0	5	270,108,255,255,486,	0,16459,22098,22763,23758,
chr27	32746914	32774741	GLEAN_22928	1000	-	32746914	32774741	0	9	83,46,101,127,516,155,163,72,678,	0,995,3346,7954,9998,12230,18359,18972,27149,
chr27	35517030	35540554	GLEAN_16424	1000	-	35517030	35540554	0	14	159,167,141,137,196,86,181,92,175,111,138,43,98,259,	0,1715,3075,3350,3581,4225,4691,6193,7139,7581,7931,9620,10788,23265,
chr27	36165810	36189185	GLEAN_16435	1000	+	36165810	36189185	0	9	188,86,115,105,127,149,63,172,123,	0,2762,10279,13706,17797,19964,21688,22822,23252,
chr27	38006162	38030021	GLEAN_20296	1000	-	38006162	38030021	0	18	165,95,120,111,80,202,162,142,195,84,156,92,196,201,135,232,149,24,	0,1054,2603,4149,7574,8595,11086,11457,13947,15430,15669,18607,18844,20017,20817,22490,23489,23835,
chr27	11841050	11862663	GLEAN_21621	1000	-	11841050	11862663	0	5	79,97,117,136,108,	0,2371,3814,21013,21505,
chr27	12216452	12219068	GLEAN_21624	1000	+	12216452	12219068	0	3	272,131,1340,	0,717,1276,
chr27	13141481	13184039	GLEAN_21611	1000	-	13141481	13184039	0	18	141,144,117,89,73,96,135,135,78,74,52,33,179,100,102,65,115,105,	0,2523,4126,5203,8125,9018,9962,11935,14338,16791,17762,17966,20667,21060,23596,27110,27867,42453,
chr27	13451055	13454624	GLEAN_21634	1000	+	13451055	13454624	0	4	111,487,141,158,	0,1398,2390,3411,
chr27	13637095	13649092	GLEAN_21637	1000	+	13637095	13649092	0	7	100,220,138,76,180,167,49,	0,1196,2788,3020,4704,10183,11948,
chr27	18128638	18159254	GLEAN_01007	1000	-	18128638	18159254	0	11	81,144,69,59,128,71,226,101,115,75,125,	0,1906,4430,4578,4716,6683,8009,14773,15378,17350,30491,
chr27	18161360	18173179	GLEAN_01016	1000	+	18161360	18173179	0	6	117,194,162,145,111,129,	0,1971,5716,7389,9845,11690,
chr27	21869401	21885625	GLEAN_22304	1000	+	21869401	21885625	0	3	154,174,758,	0,8683,15466,
chr27	23649117	23657090	GLEAN_05374	1000	-	23649117	23657090	0	2	883,137,	0,7836,
chr27	24145758	24149872	GLEAN_05372	1000	-	24145758	24149872	0	4	386,220,146,13,	0,1019,2214,4101,
chr27	24776455	24851545	GLEAN_15553	1000	-	24776455	24851545	0	7	117,116,94,183,108,92,160,	0,1353,22557,32733,34455,56607,74930,
chr27	24973794	24997029	GLEAN_15551	1000	-	24973794	24997029	0	7	73,119,162,90,174,210,102,	0,4362,6134,6413,8997,10747,23133,
chr27	29461887	29462649	GLEAN_25637	1000	-	29461887	29462649	0	1	762,	0,
chr27	30998093	31003697	GLEAN_10739	1000	-	30998093	31003697	0	4	214,116,88,227,	0,1682,4473,5377,
chr27	32549849	32552823	GLEAN_22933	1000	+	32549849	32552823	0	3	31,180,32,	0,516,2942,
chr27	32624159	32633874	GLEAN_22931	1000	-	32624159	32633874	0	4	171,116,69,46,	0,3228,4727,9669,
chr27	32834578	32875160	GLEAN_22927	1000	-	32834578	32875160	0	17	177,106,138,71,123,191,111,122,146,197,145,191,124,173,84,267,91,	0,358,631,974,1198,1908,2609,3226,3545,4508,6621,9068,10231,12036,12475,13914,40491,
chr27	33849878	33865706	GLEAN_07899	1000	+	33849878	33865706	0	12	165,70,301,75,90,94,116,56,86,129,80,109,	0,7747,7948,8931,9757,9984,10724,11563,12012,15248,15460,15719,
chr27	34975986	34976307	GLEAN_12506	1000	-	34975986	34976307	0	1	321,	0,
chr27	35655621	35680217	GLEAN_16430	1000	+	35655621	35680217	0	14	61,58,67,75,59,50,52,55,73,71,87,65,140,95,	0,376,3276,6654,7338,9147,11661,13494,13646,15728,16757,22672,23434,24501,
chr27	35699736	35708827	GLEAN_16431	1000	+	35699736	35708827	0	8	67,50,153,53,228,151,58,92,	0,919,3602,4579,5657,7278,8521,8999,
chr27	35835417	35843760	GLEAN_16432	1000	+	35835417	35843760	0	3	113,125,65,	0,1616,8278,
chr27	36200416	36209662	GLEAN_16436	1000	+	36200416	36209662	0	2	282,771,	0,8475,
chr27	36260974	36294239	GLEAN_16418	1000	-	36260974	36294239	0	18	157,78,94,163,80,109,153,83,154,134,170,172,141,82,140,104,68,129,	0,2147,4857,5775,7433,11268,12803,13967,15399,23922,24818,25448,26191,26800,28796,29684,32347,33136,
chr27	38300294	38302868	GLEAN_16005	1000	+	38300294	38302868	0	2	980,403,	0,2171,
chr27	39869849	39871804	GLEAN_11437	1000	-	39869849	39871804	0	3	306,137,172,	0,1522,1783,
chr27	39896389	39955349	GLEAN_11436	1000	-	39896389	39955349	0	5	98,148,133,51,152,	0,1028,2557,55236,58808,
chr29	16228080	16253416	GLEAN_24189	1000	+	16228080	16253416	0	3	132,96,141,	0,23337,25195,
chr29	21208386	21258942	GLEAN_01382	1000	-	21208386	21258942	0	17	139,98,158,84,94,63,125,101,134,126,163,65,145,78,123,146,27,	0,2417,5673,10278,12120,12921,14047,19586,22995,26411,26935,28455,29924,31239,33526,35855,50529,
chr29	21719806	21761140	GLEAN_01400	1000	+	21719806	21761140	0	11	42,85,66,164,127,27,67,92,203,240,90,	0,4896,7168,10720,17520,17750,20977,23779,38120,39553,41244,
chr29	33027784	33065658	GLEAN_26691	1000	+	33027784	33065658	0	8	142,147,201,143,158,119,111,206,	0,19249,19983,29656,30472,36153,37216,37668,
chr29	35125012	35140417	GLEAN_24753	1000	-	35125012	35140417	0	8	163,169,119,415,146,104,219,54,	0,806,3108,3748,7255,7773,8705,15351,
chr29	36036267	36148262	GLEAN_18985	1000	+	36036267	36148262	0	8	145,1863,208,139,70,47,59,46,	0,76632,106705,108718,109483,110008,110839,111949,
chr29	36231329	36311149	GLEAN_18987	1000	+	36231329	36311149	0	19	54,177,54,49,66,71,57,237,120,100,113,133,182,98,162,258,27,45,361,	0,66018,66434,69387,69758,69913,70166,70898,71565,71782,71959,73016,73404,73904,74788,75572,76845,78782,79459,
chr29	37870931	37881765	GLEAN_19024	1000	+	37870931	37881765	0	18	111,141,123,227,91,156,159,108,114,156,189,76,165,143,72,213,55,125,	0,458,806,1011,1676,1850,4919,5962,7100,7618,8292,8601,8945,9250,10057,10225,10529,10709,
chr29	38262960	38276959	GLEAN_19038	1000	+	38262960	38276959	0	20	313,58,56,127,106,78,100,143,207,125,134,134,171,111,88,91,136,90,122,19,	0,2367,2803,3397,3642,3996,4180,4371,4640,5523,5724,5948,11607,11937,12354,12906,13078,13585,13774,13980,
chr29	38355070	38494162	GLEAN_19042	1000	+	38355070	38494162	0	24	353,88,90,126,145,92,81,60,161,94,81,116,136,105,107,155,111,103,43,43,136,227,120,116,	0,100960,112609,113642,115992,116374,116577,120275,121113,121606,126379,128079,128307,129446,130133,130900,131190,132348,132861,134897,135141,137381,138767,138976,
chr29	16259984	16367030	GLEAN_24181	1000	-	16259984	16367030	0	23	179,121,144,160,60,131,81,94,158,134,116,143,206,175,72,121,89,51,186,107,118,195,54,	0,4249,9211,9571,12096,21027,23544,26343,32786,34142,38089,42051,45167,52154,54971,58094,59288,63103,63812,78570,90612,102456,106992,
chr29	22023187	22026346	GLEAN_01405	1000	+	22023187	22026346	0	3	91,139,166,	0,2465,2993,
chr29	23965117	23970465	GLEAN_17235	1000	-	23965117	23970465	0	3	135,103,110,	0,4035,5238,
chr29	24481903	24498136	GLEAN_06692	1000	+	24481903	24498136	0	12	65,224,65,70,189,105,96,109,178,132,102,96,	0,1763,3073,3232,4257,4859,7070,9675,9979,10724,14354,16137,
chr29	24694627	24696843	GLEAN_06683	1000	-	24694627	24696843	0	4	311,191,566,378,	0,427,1160,1838,
chr29	24697822	24702364	GLEAN_06695	1000	+	24697822	24702364	0	2	14,931,	0,3611,
chr29	24999631	25008541	GLEAN_06681	1000	-	24999631	25008541	0	7	240,98,145,94,202,166,189,	0,943,2274,2496,6772,8182,8721,
chr29	25076003	25094099	GLEAN_06698	1000	+	25076003	25094099	0	5	86,253,228,129,420,	0,3892,13182,16077,17676,
chr29	25099015	25105314	GLEAN_06680	1000	-	25099015	25105314	0	13	1332,164,214,173,87,119,92,154,160,164,164,84,117,	0,1416,2223,2534,3010,3218,3438,3755,4040,4453,5009,5468,6182,
chr29	29167436	29228766	GLEAN_19462	1000	+	29167436	29228766	0	18	105,174,124,113,197,221,168,131,75,159,129,100,153,36,86,75,156,102,	0,33552,34570,39718,40883,41662,42917,45975,46970,48349,49167,52431,53945,55474,58041,58807,59371,61228,
chr29	29998848	30014221	GLEAN_19466	1000	+	29998848	30014221	0	6	204,123,60,138,114,102,	0,2457,5244,7341,14980,15271,
chr29	30113344	30121245	GLEAN_19470	1000	+	30113344	30121245	0	4	740,130,75,120,	0,5655,7528,7781,
chr29	32562325	32597723	GLEAN_26687	1000	+	32562325	32597723	0	12	207,111,198,102,126,61,77,98,97,80,126,52,	0,12003,13583,13900,19534,27738,28176,33625,33979,34368,34896,35346,
chr29	32689659	32691945	GLEAN_26684	1000	-	32689659	32691945	0	4	159,126,147,114,	0,255,670,2172,
chr29	32970552	32973233	GLEAN_26689	1000	+	32970552	32973233	0	3	55,188,66,	0,1721,2615,
chr29	33065890	33066653	GLEAN_26692	1000	+	33065890	33066653	0	2	213,354,	0,409,
chr29	33168819	33196152	GLEAN_26682	1000	-	33168819	33196152	0	5	5089,8684,188,157,57,	0,5126,14720,15331,27276,
chr29	33204285	33213784	GLEAN_26681	1000	-	33204285	33213784	0	10	159,125,173,214,130,144,143,64,159,12,	0,381,593,3278,3898,6542,7196,7495,8237,9487,
chr29	33226783	33234447	GLEAN_26679	1000	-	33226783	33234447	0	18	166,143,119,90,229,140,98,59,75,189,100,103,118,64,118,94,68,28,	0,387,630,1085,1499,1984,2233,2481,2665,2843,3205,3509,3890,4191,4384,6342,6810,7636,
chr29	33280577	33283360	GLEAN_26674	1000	-	33280577	33283360	0	4	110,98,125,39,	0,191,2470,2744,
chr29	33428524	33434736	GLEAN_26663	1000	-	33428524	33434736	0	11	180,57,146,56,101,102,147,76,122,107,64,	0,680,838,1331,1480,2872,3140,3418,5749,5960,6148,
chr29	33445744	33486300	GLEAN_26702	1000	+	33445744	33486300	0	10	112,438,174,95,69,59,181,144,84,363,	0,34622,35445,36223,37899,38054,38289,38579,39983,40193,
chr29	35034562	35061684	GLEAN_24755	1000	-	35034562	35061684	0	27	84,124,103,170,110,171,95,165,124,112,96,208,108,164,179,109,76,103,117,84,159,98,115,222,117,149,61,	0,677,1977,2252,2678,3087,7060,7860,8349,9428,9646,10756,11116,11333,11594,14957,15154,17835,18534,19221,19905,20761,21778,23935,24512,25686,27061,
chr29	35089330	35092585	GLEAN_24774	1000	+	35089330	35092585	0	4	128,172,76,113,	0,1340,2790,3142,
chr29	35141328	35150170	GLEAN_24777	1000	+	35141328	35150170	0	4	36,224,110,131,	0,5074,5375,8711,
chr29	35464460	35476209	GLEAN_24750	1000	-	35464460	35476209	0	12	52,126,80,97,98,77,61,129,102,198,111,192,	0,281,524,816,1087,2082,4011,7393,7625,8378,9117,11557,
chr29	35988047	36029202	GLEAN_18981	1000	-	35988047	36029202	0	13	87,432,72,57,128,139,93,57,51,105,144,215,46,	0,847,1661,2816,3474,13630,14728,15641,18461,19070,28071,28354,41109,
chr29	36599235	36611318	GLEAN_18993	1000	+	36599235	36611318	0	13	9,210,142,142,169,127,103,121,222,37,104,173,73,	0,3475,4139,4434,5350,6515,6727,7047,8275,10889,11129,11392,12010,
chr29	36635320	36637531	GLEAN_18995	1000	+	36635320	36637531	0	5	480,99,98,94,102,	0,812,1495,1730,2109,
chr29	37144496	37149576	GLEAN_18965	1000	-	37144496	37149576	0	9	483,165,136,137,88,41,129,209,445,	0,681,1305,1854,2665,2827,3159,3493,4635,
chr29	37417523	37420841	GLEAN_19012	1000	+	37417523	37420841	0	7	102,112,194,73,147,124,187,	0,412,1649,1935,2081,2498,3131,
chr29	37446403	37447645	GLEAN_18954	1000	-	37446403	37447645	0	4	126,56,145,75,	0,291,930,1167,
chr29	37657486	37668875	GLEAN_19021	1000	+	37657486	37668875	0	12	32,161,108,164,93,79,42,138,129,113,82,77,	0,4243,4788,5220,6195,6447,7035,8066,8331,8600,9235,11312,
chr29	37701088	37720390	GLEAN_19023	1000	+	37701088	37720390	0	10	85,168,102,59,167,225,124,144,199,119,	0,1736,4074,4504,4687,7107,8658,9688,16000,19183,
chr29	37924997	37939723	GLEAN_19027	1000	+	37924997	37939723	0	19	104,58,96,54,179,143,69,163,1999,158,49,642,70,56,124,100,74,115,100,	0,2287,2550,2998,3130,3387,4059,4232,4566,7029,7281,7739,12235,12426,12598,13022,14214,14370,14626,
chr29	38045103	38052218	GLEAN_19030	1000	+	38045103	38052218	0	14	12,67,69,137,156,75,75,249,90,141,94,160,82,135,	0,111,505,660,1083,1328,1504,1925,2258,4335,4559,6522,6806,6980,
chr29	38175846	38178409	GLEAN_18945	1000	-	38175846	38178409	0	3	142,308,3,	0,408,2560,
chr29	38197908	38201178	GLEAN_19034	1000	+	38197908	38201178	0	10	87,85,114,149,97,81,126,65,210,111,	0,359,1236,1712,2013,2199,2382,2719,2869,3159,
chr29	38339846	38353273	GLEAN_19041	1000	+	38339846	38353273	0	22	133,47,78,249,51,118,121,98,92,216,138,81,228,150,90,108,108,143,102,100,186,72,	0,304,640,1818,2280,3540,3943,4413,4664,5272,5599,5923,6188,7233,8028,8230,9089,9485,9720,12646,12850,13355,
chr29	38713874	38717704	GLEAN_10958	1000	-	38713874	38717704	0	8	147,94,156,58,79,105,212,31,	0,240,778,1102,2428,2643,2909,3799,
chr29	38771934	38773414	GLEAN_10954	1000	-	38771934	38773414	0	2	192,1056,	0,424,
chr29	38784844	38791961	GLEAN_10953	1000	-	38784844	38791961	0	12	108,162,86,106,137,85,98,135,140,248,82,29,	0,804,1707,1894,2265,3198,3498,4192,4697,4992,6743,7088,
