# Supplementary material for: The bovine lactation genome: insights into the evolution of mammalian milk
Source: Genome Biol. 2009 Apr 24;10(4):R43. doi: 10.1186/gb-2009-10-4-r43 (PMC2688934; doi:10.1186/gb-2009-10-4-r43)
Supplement: Additional data file 15 — Custom track in BED format for the UCSC Genome Browser, bovine assembly 3.1. [file gb-2009-10-4-r43-S15.bed]

track name="tb_ct_Lactation Protein Percentage" description="Protein Percentage Candidate Genes" visibility=3 url=
chr1	68070687	68158720	GLEAN_10144	1000	-	68070687	68158720	0	30	65,111,94,117,141,80,109,153,189,166,77,65,116,73,73,131,100,72,75,81,114,87,105,54,111,68,108,97,319,32,	0,22922,23510,25812,27709,31631,32176,33565,35657,38735,51212,52047,53269,54558,54717,57668,58351,58533,58936,59137,59920,60655,62773,65743,70592,79465,80884,82617,83373,88001,
chr1	140487358	140571645	GLEAN_14242	1000	-	140487358	140571645	0	19	171,109,89,101,132,212,165,166,211,188,202,204,146,174,222,135,583,134,733,	0,880,1290,1956,5535,7224,17723,30765,36712,37648,39737,47102,49501,58683,66515,69157,73371,75253,83554,
chr1	63316091	63475846	GLEAN_09867	1000	-	63316091	63475846	0	29	96,167,120,104,223,430,135,90,96,162,169,250,205,86,51,58,127,85,38,121,126,164,56,107,120,299,414,16,52,	0,725,2197,4594,8495,30053,39690,46553,48605,50486,74489,86378,96590,104998,115179,131407,135300,138012,139725,140409,140843,143543,147265,151111,152466,156738,157083,159205,159703,
chr1	67336730	67391245	GLEAN_10146	1000	+	67336730	67391245	0	31	51,174,183,71,81,70,135,73,132,180,158,189,62,151,117,18,154,121,125,176,123,80,43,110,97,73,178,188,89,81,198,	0,514,1555,2030,3861,5111,7911,8724,11663,12924,13254,14092,15818,19592,22223,22952,23113,23363,26916,28706,29417,29617,30619,30750,31141,32153,33880,34979,41100,46197,54317,
chr1	68259771	68343496	GLEAN_10152	1000	+	68259771	68343496	0	31	27,174,90,147,71,81,70,135,70,135,171,158,189,62,151,87,154,112,125,164,123,80,43,110,97,73,172,194,89,81,213,	0,2399,12763,14193,18986,19150,20823,22632,27114,29954,32698,34016,34783,37909,41446,45477,45793,47101,54203,55791,56786,58348,60339,60777,62731,64135,72067,72915,74405,78000,83512,
chr1	75752721	75805409	GLEAN_07542	1000	+	75752721	75805409	0	7	74,104,173,112,105,342,1262,	0,7809,16034,20594,29706,41800,51426,
chr1	124862608	124925676	GLEAN_24851	1000	-	124862608	124925676	0	14	159,286,206,87,192,115,138,140,234,114,123,96,178,44,	0,2011,3065,9114,10511,11571,14870,16752,17144,38246,44201,45148,61927,63024,
chr1	125675790	125737836	GLEAN_24850	1000	-	125675790	125737836	0	15	214,55,137,160,57,91,152,172,179,56,148,162,109,173,43,	0,7843,18775,32367,34871,36337,38364,39983,41460,45155,46159,47493,48456,51500,62003,
chr1	127469728	127746975	GLEAN_09571	1000	+	127469728	127746975	0	16	170,166,119,65,127,150,79,36,86,120,94,102,115,164,61,101,	0,52859,65749,79823,80860,99301,99544,100049,103275,114476,117563,120200,122114,238584,258207,277146,
chr1	134995322	135019804	GLEAN_18332	1000	-	134995322	135019804	0	17	194,64,147,668,14,133,20,98,95,182,65,130,62,86,58,83,130,	0,784,2032,3713,4607,4888,5612,6904,7550,10745,11378,12532,12993,13345,14642,16188,24352,
chr1	135604982	135783761	GLEAN_10207	1000	+	135604982	135783761	0	12	59,182,119,90,127,140,203,110,142,1108,138,141,	0,10689,20881,37977,43034,47373,48424,49470,49749,56439,175685,178638,
chr1	141424128	141465387	GLEAN_21706	1000	+	141424128	141465387	0	7	110,64,107,142,243,109,155,	0,426,16261,27973,39316,40321,41104,
chr1	145332931	145403904	GLEAN_04336	1000	+	145332931	145403904	0	18	177,127,146,93,182,192,107,126,137,209,127,111,144,115,37,64,85,194,	0,916,18937,23335,24730,32570,37558,41930,44391,46707,48255,56232,59391,64744,66339,66613,66775,70779,
chr1	64318979	64321678	GLEAN_09859	1000	-	64318979	64321678	0	4	24,145,153,11,	0,1234,2314,2688,
chr1	64606153	64612653	GLEAN_09874	1000	+	64606153	64612653	0	3	1225,92,69,	0,3564,6431,
chr1	65129794	65130370	GLEAN_24715	1000	+	65129794	65130370	0	1	576,	0,
chr1	65327140	65336792	GLEAN_24717	1000	+	65327140	65336792	0	4	123,122,89,236,	0,4164,7326,9416,
chr1	65361817	65379341	GLEAN_24718	1000	+	65361817	65379341	0	6	122,108,78,101,168,47,	0,8570,10696,11319,15734,17477,
chr1	66768482	66775017	GLEAN_22457	1000	+	66768482	66775017	0	2	108,1971,	0,4564,
chr1	69321558	69322347	GLEAN_19386	1000	+	69321558	69322347	0	1	789,	0,
chr1	74542944	74559554	GLEAN_07533	1000	+	74542944	74559554	0	6	336,156,367,187,498,130,	0,5025,7593,9735,10055,16480,
chr1	75163279	75182434	GLEAN_07537	1000	+	75163279	75182434	0	9	36,134,163,189,116,84,60,74,11,	0,11318,12506,13991,16049,16471,17763,18592,19144,
chr1	75571198	75579109	GLEAN_07541	1000	+	75571198	75579109	0	5	119,154,162,139,221,	0,2938,5104,5828,7690,
chr1	116586998	116606369	GLEAN_02543	1000	-	116586998	116606369	0	3	332,304,657,	0,3028,18714,
chr1	122974860	123070848	GLEAN_06476	1000	+	122974860	123070848	0	15	183,120,69,57,114,111,109,121,82,124,108,101,99,100,122,	0,2219,3481,6220,8067,20707,41447,44181,45898,61708,92915,93261,93757,94780,95866,
chr1	125047828	125061052	GLEAN_24855	1000	+	125047828	125061052	0	9	737,286,145,93,296,308,218,159,59,	0,3405,4800,5325,9120,10166,11477,12231,13165,
chr1	126843222	126857338	GLEAN_09562	1000	-	126843222	126857338	0	5	74,115,68,166,102,	0,1791,4915,5992,14014,
chr1	126888126	126893604	GLEAN_09567	1000	+	126888126	126893604	0	6	15,33,30,51,129,48,	0,345,463,575,3594,5430,
chr1	127062169	127074618	GLEAN_09569	1000	+	127062169	127074618	0	7	134,107,152,63,199,137,75,	0,1472,2648,4989,7646,8899,12374,
chr1	127941748	127998525	GLEAN_09559	1000	-	127941748	127998525	0	10	153,78,78,109,61,100,99,92,185,92,	0,12558,14823,16895,33371,34999,51830,53823,54924,56685,
chr1	132908934	132912138	GLEAN_01293	1000	-	132908934	132912138	0	3	14,147,85,	0,1307,3119,
chr1	133204871	133239077	GLEAN_01302	1000	+	133204871	133239077	0	8	56,82,133,79,136,77,167,128,	0,11261,20552,21756,25109,27046,28664,34078,
chr1	133496888	133524694	GLEAN_05271	1000	+	133496888	133524694	0	11	78,132,91,63,86,49,74,79,98,65,16,	0,6932,9943,13156,13586,14723,15951,18043,22464,27285,27790,
chr1	133778636	133791317	GLEAN_15603	1000	+	133778636	133791317	0	9	131,251,145,111,67,126,181,124,154,	0,1826,4087,4832,10049,11280,11689,12175,12527,
chr1	134611686	134620027	GLEAN_07447	1000	-	134611686	134620027	0	7	129,157,93,120,114,53,159,	0,659,3270,5331,6256,7902,8182,
chr1	134874538	134888374	GLEAN_18335	1000	-	134874538	134888374	0	13	233,111,20,98,80,182,65,130,62,86,58,83,133,	0,1168,2152,2285,3029,5999,6348,6508,8211,8695,10281,11733,13703,
chr1	134941075	134966458	GLEAN_18334	1000	-	134941075	134966458	0	11	113,67,137,112,46,86,47,84,105,55,87,	0,371,1492,2525,4618,5730,6957,7740,8375,12023,25296,
chr1	135707248	135730215	GLEAN_10206	1000	-	135707248	135730215	0	10	33,172,137,130,176,165,162,183,108,39,	0,681,2197,3124,5048,12393,13461,17242,18078,22928,
chr1	137522139	137539078	GLEAN_02715	1000	-	137522139	137539078	0	13	90,163,338,144,181,28,10,185,94,93,50,104,134,	0,551,1426,4372,5651,6099,6601,6760,8841,10609,13096,14236,16805,
chr1	137715459	137719877	GLEAN_08705	1000	+	137715459	137719877	0	3	289,108,437,	0,801,3981,
chr1	138123373	138129987	GLEAN_08115	1000	+	138123373	138129987	0	3	289,108,437,	0,802,6177,
chr1	138435558	138451618	GLEAN_24285	1000	-	138435558	138451618	0	9	216,119,264,225,84,201,120,112,72,	0,1360,2681,3988,5408,7317,7815,9173,15988,
chr1	141948148	141950389	GLEAN_09155	1000	-	141948148	141950389	0	2	582,336,	0,1905,
chr1	141963719	141978808	GLEAN_09157	1000	+	141963719	141978808	0	5	225,135,171,142,182,	0,949,5755,12304,14907,
chr1	145231818	145260623	GLEAN_04335	1000	+	145231818	145260623	0	5	163,152,123,94,116,	0,22296,22755,24841,28689,
chr2	13867360	13955523	GLEAN_08674	1000	+	13867360	13955523	0	6	194,51,133,33,103,98,	0,1966,81860,86074,86119,88065,
chr2	21221080	21306219	GLEAN_14101	1000	-	21221080	21306219	0	25	162,126,99,111,99,174,103,78,80,84,190,116,144,161,62,99,119,89,194,211,132,256,80,125,182,	0,4893,14686,14884,15092,16809,18373,18563,18795,18971,19150,19467,21974,22291,28171,28486,34034,34857,35088,35983,39330,41083,43003,44452,84957,
chr2	23426438	23496672	GLEAN_24837	1000	+	23426438	23496672	0	19	57,63,141,117,118,91,60,116,96,163,100,126,147,114,134,145,141,126,84,	0,17481,17649,19000,21275,31590,36779,39239,49716,50033,50301,50894,51915,52418,52832,53870,66313,68298,70150,
chr2	25805500	25983865	GLEAN_02284	1000	+	25805500	25983865	0	21	139,119,72,76,47,96,90,93,111,137,189,67,98,13,92,90,170,136,112,108,177,	0,67722,92704,115455,118813,120789,122865,123975,128193,128591,132104,151200,163037,167178,168685,168860,169106,169555,174129,175881,178188,
chr2	58436555	58546884	GLEAN_12420	1000	-	58436555	58546884	0	24	237,103,116,104,97,228,138,372,55,173,90,170,93,74,69,82,100,166,120,79,133,76,56,18,	0,3529,5085,5325,5525,10319,14366,22963,24182,25583,26754,29460,30047,32657,34006,38781,41044,46431,48040,64175,67299,104659,110154,110311,
chr2	59233368	59553065	GLEAN_09775	1000	-	59233368	59553065	0	3	199,112,16,	0,283697,319681,
chr2	62254766	62300477	GLEAN_25161	1000	-	62254766	62300477	0	12	96,84,126,93,174,144,108,96,111,125,11,47,	0,1470,4327,4600,5134,6850,9842,11391,14392,19893,36733,45664,
chr2	64835671	64893807	GLEAN_04807	1000	-	64835671	64893807	0	17	54,114,85,38,83,109,63,54,72,82,74,63,117,87,51,93,39,	0,4527,6903,8685,10930,12990,15778,17427,18736,19963,20873,30147,33983,53891,54832,55261,58097,
chr2	65435692	65536199	GLEAN_18715	1000	+	65435692	65536199	0	18	11,75,187,105,43,79,45,53,121,88,89,70,170,107,28,43,107,181,	0,18090,23819,50463,72529,73537,74559,74772,78318,78558,79594,82829,87233,88871,90612,96654,97101,100326,
chr2	16824153	16837875	GLEAN_14652	1000	+	16824153	16837875	0	9	300,123,127,123,180,130,85,164,193,	0,4039,5994,8298,9185,10236,10541,10836,13529,
chr2	17060763	17143674	GLEAN_03401	1000	-	17060763	17143674	0	9	102,123,97,141,98,81,176,32,77,	0,3422,5588,6373,46001,46408,70282,77410,82834,
chr2	17199452	17253788	GLEAN_03400	1000	-	17199452	17253788	0	6	29,128,144,101,54,270,	0,1283,6542,24168,25882,54066,
chr2	17368005	17408512	GLEAN_03399	1000	-	17368005	17408512	0	6	508,86,107,74,95,81,	0,1885,3365,29483,34879,40426,
chr2	18994766	18997145	GLEAN_03410	1000	+	18994766	18997145	0	2	745,278,	0,2101,
chr2	20223707	20255687	GLEAN_03389	1000	-	20223707	20255687	0	5	1233,189,90,267,45,	0,1644,2679,3336,31935,
chr2	22747599	22757540	GLEAN_09719	1000	+	22747599	22757540	0	7	109,115,182,83,52,50,39,	0,1660,2134,3162,8418,9466,9902,
chr2	22757604	22764370	GLEAN_09716	1000	-	22757604	22764370	0	11	86,132,187,140,47,72,101,108,175,104,66,	0,382,770,1212,2549,2927,3776,3961,4701,4963,6700,
chr2	23997715	24060464	GLEAN_21594	1000	-	23997715	24060464	0	16	137,90,112,126,89,109,126,99,126,99,63,82,63,84,86,27,	0,3420,4614,5641,8877,10278,17587,17810,23736,29831,32693,35415,35698,39191,52245,62722,
chr2	25685756	25689238	GLEAN_09950	1000	-	25685756	25689238	0	2	102,60,	0,3422,
chr2	57531864	57534967	GLEAN_12423	1000	+	57531864	57534967	0	2	15,1047,	0,2056,
chr2	59679265	59759854	GLEAN_09776	1000	+	59679265	59759854	0	4	40,112,34,168,	0,39801,72968,80421,
chr2	65700723	65717838	GLEAN_18717	1000	+	65700723	65717838	0	4	114,209,178,120,	0,7686,13680,16995,
chr2	67079551	67085663	GLEAN_21894	1000	-	67079551	67085663	0	6	234,80,116,97,94,66,	0,864,1574,3410,4822,6046,
chr2	67096273	67106012	GLEAN_21895	1000	+	67096273	67106012	0	7	105,138,109,212,69,69,189,	0,1211,6552,8287,9021,9213,9550,
chr3	4182379	4197283	GLEAN_00298	1000	-	4182379	4197283	0	17	147,213,155,88,96,103,173,78,105,153,110,151,146,122,124,105,85,	0,2270,2727,3153,3722,3926,5792,6809,7067,7827,8216,8792,9707,10263,10809,13271,14819,
chr3	12568959	12652283	GLEAN_00548	1000	+	12568959	12652283	0	31	502,192,194,75,51,51,96,120,171,193,102,41,104,199,87,172,145,151,117,1704,256,185,198,144,144,120,114,211,628,103,150,	0,6253,28408,29311,29551,31892,32607,33738,34446,39807,46762,54862,55509,58311,59049,60177,61995,63215,67343,67869,70713,71592,72634,74042,78945,79196,80433,81092,81786,82491,83174,
chr3	17787047	17830789	GLEAN_23574	1000	+	17787047	17830789	0	4	183,132,115,428,	0,23582,25060,43314,
chr3	115275967	115353153	GLEAN_10078	1000	+	115275967	115353153	0	21	66,87,18,48,45,51,39,60,45,66,78,36,126,72,27,171,93,93,93,142,1679,	0,17959,24601,28476,31271,31935,35059,38727,46061,47252,52953,61371,61804,63420,64088,65422,69249,70267,71524,73151,75507,
chr3	3531191	3559988	GLEAN_14885	1000	+	3531191	3559988	0	11	109,146,130,135,197,141,189,88,142,113,95,	0,2048,12526,13457,14924,15780,19648,20068,23793,26858,28702,
chr3	7569970	7608305	GLEAN_22591	1000	-	7569970	7608305	0	7	51,93,74,99,285,339,76,	0,1636,9281,13916,27114,29326,38259,
chr3	13320953	13529096	GLEAN_00505	1000	-	13320953	13529096	0	2	208,47,	0,208096,
chr3	17165734	17174179	GLEAN_23558	1000	+	17165734	17174179	0	12	4,57,113,186,121,183,179,79,122,93,119,163,	0,2767,2966,3352,4216,5814,6279,7160,7334,7709,7965,8282,
chr3	23525361	23621353	GLEAN_23810	1000	+	23525361	23621353	0	6	90,258,81,86,119,449,	0,44200,73574,77492,91522,95543,
chr3	31056854	31067137	GLEAN_02487	1000	-	31056854	31067137	0	8	90,111,96,101,82,65,76,36,	0,7773,7971,8812,9012,9395,9866,10247,
chr3	37859168	37918389	GLEAN_02468	1000	-	37859168	37918389	0	8	44,1095,114,34,115,125,81,45,	0,4203,7064,7296,7468,27641,33349,59176,
chr3	45863091	45949407	GLEAN_02417	1000	-	45863091	45949407	0	15	96,237,138,87,157,166,187,125,90,161,94,137,143,108,27,	0,1210,3810,25538,29686,41337,51449,55405,57351,59268,78531,79536,82134,85727,86289,
chr3	49887381	49971512	GLEAN_00678	1000	+	49887381	49971512	0	15	27,138,184,169,148,190,332,153,141,159,300,121,42,108,119,	0,9464,32859,37835,41183,47204,49042,49786,52814,53122,59410,62591,71542,73888,84012,
chr3	53338184	53364107	GLEAN_15160	1000	-	53338184	53364107	0	3	36,168,75,	0,17845,25848,
chr3	75734411	75762390	GLEAN_11821	1000	-	75734411	75762390	0	11	27,139,73,153,78,58,132,110,96,82,168,	0,313,4480,11528,12789,13323,16329,18875,22040,23876,27811,
chr3	75799166	75892691	GLEAN_11822	1000	+	75799166	75892691	0	13	445,42,105,86,46,67,145,132,162,80,99,101,131,	0,36180,42260,48285,49535,54892,60219,67695,71021,80735,81955,85813,93394,
chr3	79703840	80090391	GLEAN_09218	1000	-	79703840	80090391	0	10	18,92,166,179,129,128,118,75,66,418,	0,34398,55609,58180,84806,109876,116859,136592,191396,386133,
chr3	81504628	81559227	GLEAN_07615	1000	-	81504628	81559227	0	11	198,85,86,142,186,65,83,89,90,85,82,	0,15594,17846,19784,20652,24705,25417,27585,28799,36406,54517,
chr3	82458569	82691861	GLEAN_14062	1000	-	82458569	82691861	0	27	239,102,78,162,152,117,87,161,117,100,123,111,182,143,169,118,124,150,234,150,217,145,127,107,149,63,240,	0,7825,8536,9984,11451,13040,13962,14371,16762,16966,18205,26003,27005,27894,34001,39209,40127,40879,45299,49913,56116,57866,60735,77842,103174,137708,233052,
chr3	84383090	84423591	GLEAN_16063	1000	-	84383090	84423591	0	9	179,139,188,142,177,161,150,163,210,	0,6004,12241,19651,21785,25011,25559,28473,40291,
chr3	98823301	98933688	GLEAN_21152	1000	+	98823301	98933688	0	12	148,149,160,43,66,90,128,191,78,149,104,50,	0,9497,37841,50947,51052,68517,86231,87497,89490,90099,102586,110337,
chr3	103303233	103461666	GLEAN_10529	1000	-	103303233	103461666	0	97	257,130,111,212,118,18,75,155,163,164,121,189,144,129,195,160,170,120,207,156,174,129,198,156,174,102,102,123,227,232,9,204,219,108,120,207,242,85,327,160,167,171,162,1472,496,200,130,242,63,118,157,167,318,209,124,177,519,201,234,150,234,150,216,150,715,4643,136,89,153,99,108,84,163,194,139,179,170,184,127,155,153,126,96,105,162,78,129,277,155,94,128,96,120,107,113,167,15,	0,1026,3916,4555,12061,15125,16271,17182,19433,20861,21542,23687,24282,25192,25626,27287,28457,29051,29296,29607,32921,33931,34612,34954,35202,35768,36493,36692,37872,38701,39870,40594,41773,44025,44567,46009,46886,47621,48936,49617,53390,54194,54520,84093,86252,89439,90472,91410,92305,95459,97413,98837,103147,103844,104940,105319,106254,109000,110563,111716,114087,116125,116362,117900,118767,119…
chr3	107063057	107156036	GLEAN_05312	1000	+	107063057	107156036	0	20	139,512,244,102,98,88,93,133,229,124,133,149,152,139,160,143,123,91,92,188,	0,33523,53796,56524,60327,63674,65411,67266,70437,72357,73220,75166,76382,76890,78537,83941,84919,85728,86884,92791,
chr3	109280767	109323669	GLEAN_21868	1000	+	109280767	109323669	0	4	293,148,135,135,	0,25324,33457,42767,
chr3	109435853	109498354	GLEAN_08250	1000	+	109435853	109498354	0	22	31,180,218,163,186,197,160,167,92,108,101,101,162,159,237,123,210,203,155,206,148,68,	0,10464,14497,14807,15048,19135,20254,27950,30765,31814,33286,34050,35991,37475,42450,49364,52383,52727,54074,55748,58226,62433,
chr3	115170844	115215672	GLEAN_10077	1000	+	115170844	115215672	0	2	96,168,	0,44660,
chr3	3445774	3501065	GLEAN_14884	1000	+	3445774	3501065	0	7	70,78,60,47,68,145,99,	0,483,9176,17333,18987,35793,55192,
chr3	4197501	4240895	GLEAN_00302	1000	+	4197501	4240895	0	33	40,114,74,81,77,110,110,100,136,83,151,67,76,83,140,86,139,163,147,190,96,89,124,90,110,78,69,137,187,111,162,195,60,	0,5221,5520,8799,10353,11164,15483,17163,18109,19538,24917,26007,27019,28998,30152,31004,31204,34329,34593,35479,35791,37039,37517,38525,38781,39700,39944,40529,40897,41173,41821,42883,43334,
chr3	4246712	4251104	GLEAN_00303	1000	+	4246712	4251104	0	8	70,110,166,86,162,177,45,84,	0,1455,1976,2574,2875,3760,4095,4308,
chr3	4279969	4305291	GLEAN_00305	1000	+	4279969	4305291	0	12	49,656,141,95,111,73,58,108,131,120,117,117,	0,2461,4080,5265,10541,17688,18251,18820,20294,23930,24456,25205,
chr3	4613802	4615417	GLEAN_00311	1000	+	4613802	4615417	0	4	180,175,103,142,	0,594,1077,1473,
chr3	5565605	5591029	GLEAN_00318	1000	+	5565605	5591029	0	6	265,128,162,417,192,39,	0,1174,3911,16068,18085,25385,
chr3	7645600	7676169	GLEAN_22590	1000	-	7645600	7676169	0	4	80,264,294,82,	0,2130,5514,30487,
chr3	8062893	8085672	GLEAN_22584	1000	-	8062893	8085672	0	10	36,49,13,108,103,203,147,108,69,61,	0,176,541,773,1018,1483,1985,2348,2606,22718,
chr3	8240356	8243689	GLEAN_22597	1000	+	8240356	8243689	0	6	123,68,64,77,91,81,	0,1965,2269,2637,2963,3252,
chr3	8251917	8255294	GLEAN_22599	1000	+	8251917	8255294	0	12	87,135,116,133,145,191,61,119,111,150,43,143,	0,234,504,802,1238,1492,2119,2358,2560,2770,3112,3234,
chr3	8281924	8291266	GLEAN_22600	1000	+	8281924	8291266	0	14	95,107,191,121,113,75,78,86,120,130,96,84,58,38,	0,888,3977,5697,5966,6500,6744,6963,7253,8054,8576,8842,9057,9304,
chr3	8418381	8445960	GLEAN_09887	1000	-	8418381	8445960	0	9	102,99,57,105,195,115,93,204,35,	0,4268,9733,10524,14248,20210,24020,25291,27544,
chr3	9979241	9986677	GLEAN_13859	1000	-	9979241	9986677	0	5	179,255,258,21,40,	0,2478,5324,6379,7396,
chr3	10038883	10054810	GLEAN_13863	1000	+	10038883	10054810	0	8	112,21,258,255,120,57,41,87,	0,3617,4818,10369,11268,13583,15682,15840,
chr3	10154497	10162291	GLEAN_13866	1000	+	10154497	10162291	0	6	344,114,119,97,187,177,	0,3002,3208,4117,4520,7617,
chr3	10541363	10567864	GLEAN_02825	1000	-	10541363	10567864	0	10	93,67,51,189,141,194,173,176,205,280,	0,1107,4782,5944,6796,8015,13616,15084,17456,26221,
chr3	12096665	12110922	GLEAN_00534	1000	+	12096665	12110922	0	14	31,62,51,63,97,118,187,150,133,82,181,246,132,105,	0,2027,2773,2913,4018,7117,8686,9506,10544,10857,11999,12901,13402,14152,
chr3	12116380	12118905	GLEAN_00535	1000	+	12116380	12118905	0	6	126,258,201,219,257,166,	0,578,1041,1366,1988,2359,
chr3	12127417	12153625	GLEAN_00536	1000	+	12127417	12153625	0	22	74,99,124,157,90,90,79,126,69,209,138,600,176,76,176,159,60,160,91,75,139,84,	0,3629,4244,4970,7000,8259,9042,12905,13129,13658,14511,14786,16877,18207,18722,19935,22910,23295,23852,24764,25806,26124,
chr3	12253160	12271182	GLEAN_00527	1000	-	12253160	12271182	0	12	27,270,90,120,108,223,221,126,171,126,157,356,	0,312,1362,1841,2067,2567,2883,3895,4223,4677,6114,17666,
chr3	12364658	12370934	GLEAN_00541	1000	+	12364658	12370934	0	6	9,155,99,109,78,258,	0,591,1702,2893,4826,6018,
chr3	13102432	13106220	GLEAN_00552	1000	+	13102432	13106220	0	8	61,234,920,56,131,122,150,69,	0,538,951,1981,2153,2432,2636,3719,
chr3	13283200	13286494	GLEAN_00507	1000	-	13283200	13286494	0	3	152,745,81,	0,1043,3213,
chr3	13297021	13302729	GLEAN_00556	1000	+	13297021	13302729	0	12	495,71,64,120,54,52,127,199,70,132,239,129,	0,1056,1647,1867,2247,2485,2709,3792,4077,4227,4521,5579,
chr3	13312184	13320284	GLEAN_00558	1000	+	13312184	13320284	0	10	51,127,65,166,231,24,83,129,1226,79,	0,2349,2707,2853,4485,4836,5167,5581,6338,8021,
chr3	13978713	13986239	GLEAN_00565	1000	+	13978713	13986239	0	7	66,102,118,54,167,59,196,	0,458,4382,4708,5424,5683,7330,
chr3	14002803	14014920	GLEAN_00568	1000	+	14002803	14014920	0	10	132,134,118,71,114,76,63,70,79,4,	0,6027,7756,7962,8705,9335,10040,10276,11309,12113,
chr3	14080965	14081511	GLEAN_00497	1000	-	14080965	14081511	0	1	546,	0,
chr3	14130971	14134459	GLEAN_00570	1000	+	14130971	14134459	0	8	124,61,61,78,90,66,54,78,	0,1446,2343,2635,2818,3029,3192,3410,
chr3	14465081	14475178	GLEAN_08580	1000	+	14465081	14475178	0	14	5,60,43,105,78,103,66,117,79,88,62,115,91,161,	0,710,980,4728,5214,5590,6181,7446,8018,8744,9242,9382,9705,9936,
chr3	14495500	14502528	GLEAN_08578	1000	-	14495500	14502528	0	5	206,138,187,154,65,	0,1854,2813,5498,6963,
chr3	14520396	14521370	GLEAN_08582	1000	+	14520396	14521370	0	3	30,147,138,	0,467,836,
chr3	15377681	15382599	GLEAN_04298	1000	+	15377681	15382599	0	10	84,23,50,133,167,88,59,95,129,90,	0,1413,2099,2302,3306,3723,3955,4158,4504,4828,
chr3	15706551	15715454	GLEAN_23117	1000	-	15706551	15715454	0	8	168,309,150,169,90,182,155,34,	0,1832,2481,5871,6311,7137,8072,8869,
chr3	16672945	16698061	GLEAN_23551	1000	+	16672945	16698061	0	13	49,76,38,30,86,142,513,122,133,108,111,110,162,	0,1315,1859,4092,16122,16492,17908,18753,19719,20015,20305,21893,24954,
chr3	16698169	16704420	GLEAN_23552	1000	+	16698169	16704420	0	3	4,160,1798,	0,1867,4453,
chr3	16727591	16733965	GLEAN_23553	1000	+	16727591	16733965	0	11	124,107,174,322,161,173,65,152,102,94,53,	0,757,1469,2799,4197,4540,4946,5292,5669,6023,6321,
chr3	16922057	16972923	GLEAN_23541	1000	-	16922057	16972923	0	13	64,101,84,106,95,129,114,66,90,87,102,75,60,	0,883,1908,2832,5025,5873,10018,15882,17862,18506,25576,26088,50806,
chr3	16975712	16992995	GLEAN_23540	1000	-	16975712	16992995	0	20	142,164,109,119,84,90,162,171,258,207,210,133,149,213,133,128,90,70,101,861,	0,421,970,1409,1641,2197,3643,4887,6060,7076,7605,10877,11247,11830,12606,13374,15175,15368,15581,16422,
chr3	17092999	17095222	GLEAN_23538	1000	-	17092999	17095222	0	7	13,89,117,82,147,207,140,	0,199,496,983,1241,1632,2083,
chr3	17279928	17288879	GLEAN_23536	1000	-	17279928	17288879	0	10	186,68,132,109,216,69,87,115,141,26,	0,1057,1209,1487,1979,2409,2720,3181,4510,8925,
chr3	17348258	17359846	GLEAN_23563	1000	+	17348258	17359846	0	6	117,153,115,177,145,388,	0,3758,4086,4590,10719,11200,
chr3	17361826	17365150	GLEAN_23564	1000	+	17361826	17365150	0	9	123,157,117,90,131,108,144,145,23,	0,325,793,1371,1644,1872,2364,2759,3301,
chr3	17492684	17498684	GLEAN_23568	1000	+	17492684	17498684	0	9	453,58,65,159,103,143,192,156,81,	0,1012,1466,2329,2822,3827,4965,5489,5919,
chr3	17520959	17523956	GLEAN_23569	1000	+	17520959	17523956	0	10	173,118,119,58,51,93,129,107,154,141,	0,596,894,1220,1394,1682,1950,2291,2524,2856,
chr3	17701053	17713225	GLEAN_23571	1000	+	17701053	17713225	0	8	14,121,123,156,219,166,106,100,	0,1756,2346,2554,4431,9416,9854,12072,
chr3	17730276	17751574	GLEAN_23572	1000	+	17730276	17751574	0	7	126,123,150,228,166,103,100,	0,3239,4189,6071,7564,8961,21198,
chr3	17846678	17849903	GLEAN_23575	1000	+	17846678	17849903	0	3	57,126,171,	0,1715,3054,
chr3	17877473	17879408	GLEAN_23576	1000	+	17877473	17879408	0	3	688,248,117,	0,1033,1818,
chr3	18474847	18475228	GLEAN_23584	1000	+	18474847	18475228	0	1	381,	0,
chr3	18613322	18621885	GLEAN_23507	1000	-	18613322	18621885	0	6	206,285,252,255,21,31,	0,1029,3082,7103,8123,8532,
chr3	20510206	20534989	GLEAN_11909	1000	+	20510206	20534989	0	6	75,110,161,147,130,133,	0,9535,12933,14712,19081,24650,
chr3	21202366	21204840	GLEAN_15178	1000	+	21202366	21204840	0	8	250,73,148,103,257,157,152,36,	0,741,931,1287,1523,1884,2153,2438,
chr3	21265583	21267362	GLEAN_15181	1000	+	21265583	21267362	0	6	67,60,78,137,137,46,	0,342,527,1079,1484,1733,
chr3	21267942	21272276	GLEAN_15175	1000	-	21267942	21272276	0	2	254,388,	0,3946,
chr3	21324900	21333315	GLEAN_15185	1000	+	21324900	21333315	0	14	24,418,85,51,91,135,106,74,161,134,169,134,38,267,	0,1935,2512,2839,3125,3929,4269,5075,5283,6739,6953,7258,7586,8148,
chr3	21334447	21336729	GLEAN_15174	1000	-	21334447	21336729	0	7	157,137,99,93,26,187,192,	0,529,888,1242,1484,1743,2090,
chr3	23092548	23123506	GLEAN_23803	1000	-	23092548	23123506	0	12	155,238,131,133,153,149,133,99,55,66,152,138,	0,1020,2203,3379,7691,8271,8924,19575,19762,23139,25253,30820,
chr3	25453573	25506909	GLEAN_21161	1000	-	25453573	25506909	0	23	145,75,83,151,59,171,134,83,92,154,182,106,151,111,82,128,183,115,1002,67,87,103,28,	0,3701,5370,7076,8066,12018,14348,14883,16000,16428,17290,22637,24678,26433,29010,31587,33435,34172,34601,36956,51149,53127,53308,
chr3	26305554	26326048	GLEAN_15400	1000	-	26305554	26326048	0	22	29,92,102,131,146,124,155,169,151,137,176,193,135,110,199,269,118,135,114,204,60,30,	0,515,2670,3261,3517,4809,5304,5573,6338,7737,8859,11247,12101,14163,14524,15254,15974,16201,16716,17502,19784,20464,
chr3	28000815	28020615	GLEAN_04794	1000	+	28000815	28020615	0	19	138,199,110,93,98,82,129,126,213,141,165,108,176,113,120,179,164,133,48,	0,1786,3510,4018,4736,7168,7546,7784,8526,10318,10547,12034,12719,13531,14639,17467,18472,19191,19752,
chr3	28022788	28028116	GLEAN_04795	1000	+	28022788	28028116	0	4	111,179,160,120,	0,2203,4338,5208,
chr3	29824133	29834536	GLEAN_13125	1000	+	29824133	29834536	0	4	217,144,867,278,	0,4850,6014,10125,
chr3	30112268	30114718	GLEAN_13128	1000	+	30112268	30114718	0	4	156,121,131,174,	0,692,1139,2276,
chr3	30115635	30142475	GLEAN_13107	1000	-	30115635	30142475	0	20	92,122,89,126,75,192,118,217,98,104,159,148,177,155,169,135,259,236,204,137,	0,181,677,851,1838,2130,2532,3769,4078,4346,4701,5535,5791,6232,7334,8115,9560,10007,10525,26703,
chr3	30193262	30261575	GLEAN_13129	1000	+	30193262	30261575	0	14	205,83,163,55,116,79,155,98,115,73,103,151,93,179,	0,1834,4976,10422,13684,24344,31915,33566,34052,36681,37674,59216,62744,68134,
chr3	31018274	31021193	GLEAN_02490	1000	+	31018274	31021193	0	7	52,65,82,101,96,111,99,	0,899,1647,1816,2246,2430,2820,
chr3	31033876	31051308	GLEAN_02488	1000	-	31033876	31051308	0	8	90,111,96,101,82,65,76,36,	0,14556,14753,15649,15837,16532,17015,17396,
chr3	31221417	31264544	GLEAN_02482	1000	-	31221417	31264544	0	8	191,154,130,129,158,142,43,118,	0,4506,5232,8513,10930,15303,15566,43009,
chr3	31378138	31399124	GLEAN_02493	1000	+	31378138	31399124	0	9	29,67,127,68,108,59,103,87,78,	0,4871,9239,11578,12572,12821,13470,14590,20908,
chr3	31536250	31555808	GLEAN_02476	1000	-	31536250	31555808	0	11	158,130,158,130,222,156,144,159,81,71,136,	0,460,1086,1512,2227,5127,6017,7132,8886,12094,19422,
chr3	31893339	31908212	GLEAN_24845	1000	-	31893339	31908212	0	6	87,144,141,57,69,57,	0,6017,8061,10859,12904,14816,
chr3	32268942	32309546	GLEAN_08915	1000	+	32268942	32309546	0	17	120,58,144,101,103,95,107,117,64,89,71,95,99,69,79,121,7,	0,11773,28051,29578,30087,32080,32753,33681,34053,34892,35335,35993,36167,36625,37115,38306,40597,
chr3	32319919	32338562	GLEAN_08916	1000	+	32319919	32338562	0	21	180,70,75,135,121,69,107,128,183,218,66,64,72,75,98,127,101,67,105,205,248,	0,2592,3382,3879,4213,5101,7739,7953,9309,9866,11075,11246,12406,12967,13237,14515,14850,15692,16310,17026,18395,
chr3	32918688	32933766	GLEAN_24193	1000	-	32918688	32933766	0	12	77,240,85,42,178,149,141,78,70,113,176,67,	0,548,1125,1570,4678,8056,10337,11753,12514,13268,14259,15011,
chr3	40149672	40177307	GLEAN_17597	1000	-	40149672	40177307	0	11	102,105,95,59,125,142,59,124,144,101,45,	0,2686,4866,13613,14580,15057,17896,20986,25546,27394,27590,
chr3	40182086	40222896	GLEAN_17599	1000	+	40182086	40222896	0	11	51,124,76,182,122,217,167,78,192,72,168,	0,6932,10982,12319,21042,23960,30006,34463,36047,36379,40642,
chr3	41198004	41199153	GLEAN_17608	1000	+	41198004	41199153	0	1	1149,	0,
chr3	47143474	47151948	GLEAN_26244	1000	+	47143474	47151948	0	8	3,70,116,135,203,178,89,100,	0,1226,1381,2328,4047,5261,7824,8374,
chr3	48640598	48727417	GLEAN_11233	1000	+	48640598	48727417	0	23	110,37,99,89,70,98,124,57,143,70,70,98,92,92,64,64,78,66,90,120,105,57,78,	0,34093,40732,46249,53967,55391,55843,58552,60872,63934,66227,66388,66598,68308,68486,68678,76051,76233,76395,76964,82151,84641,86741,
chr3	52181705	52191139	GLEAN_08557	1000	+	52181705	52191139	0	10	190,128,110,197,243,281,213,103,176,114,	0,706,1977,2344,3305,4805,6213,7297,7707,9320,
chr3	52229354	52260094	GLEAN_08548	1000	-	52229354	52260094	0	11	117,194,103,213,281,243,197,110,128,200,23,	0,1473,1909,2655,3536,4630,5471,5938,7022,9768,30717,
chr3	52633658	52664311	GLEAN_26182	1000	+	52633658	52664311	0	7	17,107,134,147,130,282,134,	0,4827,23709,26024,26512,27770,30519,
chr3	52665704	52687007	GLEAN_26183	1000	+	52665704	52687007	0	3	13,282,134,	0,18418,21169,
chr3	77708536	77717760	GLEAN_23714	1000	-	77708536	77717760	0	6	57,174,178,120,72,71,	0,1865,5567,8251,8951,9153,
chr3	77718490	77722538	GLEAN_23713	1000	-	77718490	77722538	0	3	28,190,313,	0,3311,3735,
chr3	78530297	78539223	GLEAN_09222	1000	-	78530297	78539223	0	8	736,202,171,686,161,105,121,170,	0,2035,2904,3694,5671,6362,7151,8756,
chr3	80695087	80704164	GLEAN_22421	1000	-	80695087	80704164	0	4	117,187,76,16,	0,2634,3856,9061,
chr3	82185116	82253084	GLEAN_14065	1000	+	82185116	82253084	0	25	111,199,124,153,40,164,343,186,158,124,187,107,144,88,128,136,152,151,95,193,125,173,118,111,111,	0,15743,19837,26588,28756,30055,32061,34136,38393,40414,42734,52280,55427,56328,56881,57645,59512,61961,62228,63388,64530,65010,66737,67112,67857,
chr3	83417952	83418636	GLEAN_18325	1000	+	83417952	83418636	0	1	684,	0,
chr3	98801671	98809040	GLEAN_21151	1000	+	98801671	98809040	0	21	369,161,93,136,116,114,83,166,82,183,53,65,104,120,90,207,130,75,82,72,85,	0,520,912,1084,1465,1666,1923,2449,2817,3540,3875,4107,4332,4714,4942,5970,6423,6635,6831,7053,7284,
chr3	98992875	98995351	GLEAN_21129	1000	-	98992875	98995351	0	6	110,130,176,101,73,4,	0,544,889,1424,1985,2472,
chr3	99134620	99175461	GLEAN_21126	1000	-	99134620	99175461	0	14	72,75,109,79,56,87,97,133,44,43,102,46,133,97,	0,824,1045,5390,5584,5778,6070,14228,14792,18071,23305,26911,36386,40744,
chr3	101142988	101177182	GLEAN_17872	1000	+	101142988	101177182	0	8	4,105,64,34,90,303,83,235,	0,16109,16941,26852,29604,29991,30409,33959,
chr3	101594684	101603547	GLEAN_07359	1000	-	101594684	101603547	0	10	60,296,73,72,186,168,159,196,92,105,	0,287,745,1118,1289,1762,2051,7680,8124,8758,
chr3	101842981	101846646	GLEAN_07355	1000	-	101842981	101846646	0	8	27,191,52,70,78,84,49,67,	0,705,1103,1267,1544,1750,2066,3598,
chr3	102457840	102459492	GLEAN_07369	1000	+	102457840	102459492	0	7	46,191,81,57,106,137,222,	0,176,586,790,937,1125,1430,
chr3	102540806	102541463	GLEAN_07344	1000	-	102540806	102541463	0	1	657,	0,
chr3	102560099	102560759	GLEAN_07343	1000	-	102560099	102560759	0	1	660,	0,
chr3	102653220	102659851	GLEAN_07372	1000	+	102653220	102659851	0	9	66,84,170,124,90,76,94,163,51,	0,149,436,1204,2887,3954,4447,6280,6580,
chr3	104808406	104819340	GLEAN_19778	1000	-	104808406	104819340	0	8	84,111,131,94,114,103,62,63,	0,804,3201,3428,4001,5369,6661,10871,
chr3	104873947	104934018	GLEAN_19782	1000	+	104873947	104934018	0	24	57,95,98,30,111,176,85,97,168,102,115,117,188,112,110,136,111,163,236,114,111,162,112,143,	0,472,1357,1589,3252,8967,9288,27479,31436,32739,34306,35040,35801,37627,40133,41140,42955,44258,53342,56002,57644,58348,59577,59928,
chr3	105191024	105215152	GLEAN_19789	1000	+	105191024	105215152	0	16	64,85,95,140,185,67,159,114,129,105,159,114,458,86,86,153,	0,1753,3017,4685,7850,11077,12054,12748,16052,16927,17808,18184,21208,21995,23210,23975,
chr3	106386431	106387256	GLEAN_05305	1000	+	106386431	106387256	0	2	67,440,	0,385,
chr3	106404500	106422412	GLEAN_05298	1000	-	106404500	106422412	0	10	222,144,196,188,85,112,173,714,906,137,	0,1895,2479,4950,7281,8565,9391,10484,12747,17775,
chr3	106527549	106541803	GLEAN_05306	1000	+	106527549	106541803	0	5	42,98,100,183,33,	0,8493,8834,9338,14221,
chr3	107585471	107588261	GLEAN_05315	1000	+	107585471	107588261	0	3	108,181,98,	0,1558,2692,
chr3	109205686	109223460	GLEAN_21864	1000	-	109205686	109223460	0	9	1259,429,684,85,77,187,516,372,63,	0,1809,4712,6949,7309,7809,10352,15817,17711,
chr3	113030048	113042163	GLEAN_04727	1000	-	113030048	113042163	0	8	80,48,63,108,133,49,71,78,	0,763,1757,3904,7433,8717,10084,12037,
chr4	22361288	22454894	GLEAN_06770	1000	-	22361288	22454894	0	12	222,102,170,69,69,248,189,130,54,48,88,45,	0,5418,11403,14872,16492,34495,39101,42379,81715,91209,92627,93561,
chr4	26343396	26401145	GLEAN_12314	1000	-	26343396	26401145	0	12	29,123,139,147,171,110,136,66,104,177,65,11,	0,789,10044,11625,13798,18542,22569,26291,27784,34280,45139,57738,
chr4	28686656	28780288	GLEAN_15219	1000	+	28686656	28780288	0	25	110,103,90,122,122,102,89,84,139,89,100,194,105,133,38,70,140,108,111,162,72,146,69,113,248,	0,2867,5877,7039,21964,22202,23639,31684,36832,37362,42394,43376,50966,51670,62808,66807,70725,74846,76643,81871,83478,87543,87957,89868,93384,
chr4	29975175	30243232	GLEAN_18300	1000	-	29975175	30243232	0	54	248,141,113,116,183,243,120,192,228,128,149,194,123,171,141,165,205,123,236,171,135,102,183,144,114,147,234,63,162,143,124,163,194,162,240,103,166,205,174,132,151,149,151,137,78,195,93,139,117,146,157,161,234,60,	0,1195,1814,7050,7245,11615,19846,23537,28915,35573,36562,37902,39531,42659,49678,53043,54271,88206,89613,111169,115912,123813,125454,126539,129067,137726,141740,144300,153514,167034,167595,168820,173351,173799,175604,178935,179684,182737,186906,194623,198217,209724,210334,212957,215733,216636,218100,223105,229555,234688,234950,238643,264647,267997,
chr4	26236309	26245614	GLEAN_12317	1000	+	26236309	26245614	0	7	139,64,53,74,64,84,50,	0,399,581,1854,3986,7013,9255,
chr4	26254219	26291129	GLEAN_12315	1000	-	26254219	26291129	0	6	75,114,114,81,168,63,	0,7078,8773,9679,10727,36847,
chr4	26406591	26445133	GLEAN_12318	1000	+	26406591	26445133	0	10	67,65,139,99,161,215,136,129,130,188,	0,8538,14670,17663,24190,29384,30478,34749,36815,38354,
chr4	29932377	29974177	GLEAN_18301	1000	+	29932377	29974177	0	10	24,141,132,375,72,162,126,150,137,31,	0,29292,33404,36420,38103,38314,39209,40242,41221,41769,
chr4	31271690	31296799	GLEAN_21740	1000	+	31271690	31296799	0	11	70,153,144,165,159,312,99,103,215,94,154,	0,5438,7439,9473,12223,12709,17188,18076,20521,24421,24955,
chr5	68147635	68170484	GLEAN_20818	1000	+	68147635	68170484	0	9	19,93,172,118,85,113,167,113,173,	0,1354,7721,13123,14677,15348,18019,19187,22676,
chr5	70036156	70489253	GLEAN_13236	1000	-	70036156	70489253	0	14	198,196,147,279,164,156,126,113,105,172,124,83,302,106,	0,1131,6674,30023,40495,55973,86846,88800,134586,250930,294361,313243,328094,452991,
chr5	41523304	41729976	GLEAN_19128	1000	+	41523304	41729976	0	51	154,86,110,89,135,135,132,120,140,80,107,130,125,113,145,140,129,171,259,189,119,70,218,251,149,94,187,182,230,128,219,202,89,188,155,147,192,147,101,191,161,171,101,195,194,73,185,153,209,72,122,	0,438,4867,8381,11496,14404,20142,22767,23513,23746,25460,39750,42600,48615,60906,61183,63651,63854,72917,79055,84140,85199,85955,90116,90650,95232,100671,101949,107546,108194,109911,113449,114228,131379,132441,133707,133994,134842,138438,141297,151115,176493,178074,185511,187267,188930,190058,200527,201918,203969,206550,
chr5	54917105	54935753	GLEAN_05669	1000	-	54917105	54935753	0	22	147,87,24,72,187,105,132,214,118,96,171,75,202,204,117,107,173,76,135,79,91,109,	0,241,415,556,1469,1747,1959,2796,3368,3846,4114,8567,10745,11672,12015,15903,16179,16594,17014,17227,17451,18539,
chr5	67561846	68054158	GLEAN_20817	1000	+	67561846	68054158	0	10	39,150,303,87,94,131,198,82,80,33,	0,474001,474333,477231,485180,487307,489406,490827,491600,492279,
chr5	74313208	74331486	GLEAN_16776	1000	+	74313208	74331486	0	10	32,85,154,71,128,58,99,131,66,196,	0,6169,6650,9582,12553,13727,14462,16476,16873,18082,
chr5	39002854	39004581	GLEAN_17221	1000	-	39002854	39004581	0	4	61,76,159,133,	0,565,1114,1594,
chr5	40417936	40433423	GLEAN_01310	1000	-	40417936	40433423	0	16	31,142,100,104,129,120,104,128,101,203,113,77,112,66,75,3,	0,4108,5088,5453,5740,6307,8975,9414,9810,11518,12524,12766,13660,14503,14673,15484,
chr5	44435820	44445980	GLEAN_10116	1000	-	44435820	44445980	0	6	207,71,50,134,75,81,	0,345,3029,5039,7310,10079,
chr5	44586108	44615060	GLEAN_10115	1000	-	44586108	44615060	0	4	576,78,156,153,	0,2439,3521,28799,
chr5	46576034	46609644	GLEAN_18589	1000	+	46576034	46609644	0	15	68,144,155,124,257,106,146,293,142,1494,96,170,165,108,225,	0,8752,16160,18546,19639,19976,21184,23894,25802,26283,28637,31066,31312,32544,33385,
chr5	47876610	47959703	GLEAN_07388	1000	-	47876610	47959703	0	13	785,207,140,113,106,169,169,186,126,66,62,165,22,	0,4149,6947,8914,17013,21741,23890,29451,31242,36033,36627,78555,83071,
chr5	48374576	48400675	GLEAN_04722	1000	+	48374576	48400675	0	6	169,156,103,315,171,418,	0,1548,7546,16934,20056,25681,
chr5	49025255	49062694	GLEAN_04724	1000	+	49025255	49062694	0	24	60,83,57,70,219,185,169,237,39,63,125,145,120,95,70,239,286,190,117,116,48,72,57,27,	0,3639,5795,6677,7424,8490,8776,10511,11846,12016,13077,13581,13883,14349,15017,17175,18330,19882,26512,27068,27888,32601,34984,37412,
chr5	54608700	54616538	GLEAN_05681	1000	-	54608700	54616538	0	6	407,88,123,129,171,99,	0,2255,5496,6417,7344,7739,
chr5	54645281	54647416	GLEAN_05688	1000	+	54645281	54647416	0	7	218,136,168,110,51,136,93,	0,381,634,943,1304,1494,2042,
chr5	54676772	54710121	GLEAN_05677	1000	-	54676772	54710121	0	15	126,113,165,190,276,89,52,101,102,211,99,77,64,177,162,	0,448,720,1788,2256,2760,3513,3764,4085,4305,31163,31446,31653,32585,33187,
chr5	54832932	54843019	GLEAN_05672	1000	-	54832932	54843019	0	10	81,104,268,114,39,147,144,97,98,174,	0,268,540,1501,2191,2411,5581,6098,6868,9913,
chr5	54889864	54902967	GLEAN_05691	1000	+	54889864	54902967	0	14	36,69,97,62,99,161,151,66,39,78,72,103,92,87,	0,921,8856,9112,9567,9935,10286,10753,11027,11244,11415,11692,11907,13016,
chr5	54904370	54909225	GLEAN_05670	1000	-	54904370	54909225	0	12	75,64,53,414,170,154,246,299,1053,163,103,113,	0,223,490,645,1181,1533,1967,2332,2805,4078,4355,4742,
chr5	54916283	54916882	GLEAN_05692	1000	+	54916283	54916882	0	2	138,369,	0,230,
chr5	55217218	55221904	GLEAN_05665	1000	-	55217218	55221904	0	12	128,108,156,100,166,140,123,82,201,80,198,33,	0,250,440,690,988,1482,1759,1967,2336,2715,3457,4653,
chr5	69631197	69687342	GLEAN_13242	1000	+	69631197	69687342	0	5	121,83,112,122,198,	0,45494,53574,54741,55947,
chr5	71572640	71666240	GLEAN_10554	1000	+	71572640	71666240	0	13	27,225,147,54,93,61,54,93,145,40,89,73,45,	0,32039,58335,60880,70686,73578,76627,76839,78037,81855,91397,91931,93555,
chr5	71995804	72013805	GLEAN_10547	1000	-	71995804	72013805	0	16	102,128,143,129,113,177,66,144,112,172,167,156,173,129,127,167,	0,1056,3041,4157,5981,6726,7136,7526,9029,10133,10702,12471,13482,16122,16345,17834,
chr5	73903637	73912263	GLEAN_16757	1000	-	73903637	73912263	0	3	114,124,263,	0,6263,8363,
chr5	73944852	73956455	GLEAN_16755	1000	-	73944852	73956455	0	14	14,284,143,130,86,131,148,133,113,73,86,137,46,123,	0,454,1000,3365,3587,4820,5576,6125,7007,7913,8547,9876,11163,11480,
chr5	74453904	74454555	GLEAN_16750	1000	-	74453904	74454555	0	1	651,	0,
chr5	74495148	74499015	GLEAN_16778	1000	+	74495148	74499015	0	2	595,299,	0,3568,
chr5	75049904	75064565	GLEAN_25630	1000	-	75049904	75064565	0	8	64,86,166,86,154,103,49,255,	0,1726,3507,5567,8600,9198,9661,14406,
chr5	75905210	75920542	GLEAN_18535	1000	+	75905210	75920542	0	6	35,72,118,63,160,131,	0,2156,10568,11388,11777,15201,
chr5	76161300	76204740	GLEAN_04048	1000	-	76161300	76204740	0	8	270,70,110,140,61,168,47,112,	0,15821,17592,25090,34356,36529,39157,43328,
chr5	77116551	77196298	GLEAN_11390	1000	+	77116551	77196298	0	14	214,113,680,136,208,178,118,165,174,154,189,4,88,69,	0,15300,15801,25709,40205,49284,63816,64786,65817,72509,76739,77070,79463,79678,
chr5	77260286	77299137	GLEAN_11389	1000	-	77260286	77299137	0	21	57,160,110,177,33,78,57,93,90,156,121,207,132,81,113,87,72,47,39,148,18,	0,318,607,885,3056,3404,4134,7187,10402,10723,11101,14539,15929,16079,19354,28811,30142,30633,32389,35999,38833,
chr5	79724152	79757007	GLEAN_20319	1000	+	79724152	79757007	0	13	106,109,47,71,41,102,96,56,99,98,163,83,63,	0,1755,3731,5314,10814,17370,18552,20757,21644,26384,29694,32548,32792,
chr6	91216762	91296495	GLEAN_06027	1000	+	91216762	91296495	0	12	117,158,148,189,92,120,170,119,74,52,159,39,	0,24786,45435,47810,54241,60431,64587,68945,71657,75182,77789,79694,
chr6	19503102	19584153	GLEAN_01743	1000	+	19503102	19584153	0	8	219,163,170,123,168,208,185,150,	0,30021,36882,39257,39857,75635,76732,80901,
chr6	53061879	53269454	GLEAN_03378	1000	+	53061879	53269454	0	19	417,456,90,105,133,92,111,129,87,281,140,186,162,159,245,160,170,174,201,	0,93909,96273,98055,98668,103154,108901,111417,113173,115747,120372,158907,167036,172927,190116,191427,197614,203769,207374,
chr6	53965394	54020692	GLEAN_18057	1000	+	53965394	54020692	0	13	348,88,114,107,135,153,124,92,162,140,73,54,102,	0,12066,22739,22973,25438,30214,37348,43326,45157,46421,49225,53007,55196,
chr6	54364040	54426543	GLEAN_18051	1000	-	54364040	54426543	0	24	84,192,214,146,118,155,99,96,138,92,115,113,400,180,108,256,107,78,78,233,123,76,129,18,	0,1106,2510,4576,6089,6333,10576,10798,11039,11358,12866,14745,16349,20896,24056,26590,28190,29911,33800,34786,54410,57959,62267,62485,
chr6	64702757	64787824	GLEAN_12892	1000	+	64702757	64787824	0	21	67,270,282,137,175,190,116,115,182,107,127,105,111,151,92,128,123,112,100,106,129,	0,38312,41682,43037,47354,52067,54394,70843,72642,74035,74232,74632,74821,76263,78348,78895,80040,83068,83293,83739,84938,
chr6	65883365	65929961	GLEAN_22862	1000	+	65883365	65929961	0	16	124,131,160,188,228,133,38,150,106,164,77,229,184,200,195,153,	0,3592,7636,12406,14535,14975,15738,20552,26891,32656,34234,34831,38872,41369,43932,46443,
chr6	82955290	83035305	GLEAN_15110	1000	-	82955290	83035305	0	24	90,216,108,99,84,164,139,122,182,119,111,212,155,89,141,179,121,56,103,101,77,65,87,66,	0,604,1800,3875,6249,6901,8247,10950,11552,11869,12322,17953,18580,19113,21489,28334,34610,38847,39244,39749,52035,59189,59331,79949,
chr6	87793223	87823125	GLEAN_09316	1000	-	87793223	87823125	0	14	25,73,124,96,96,80,103,96,75,213,138,123,183,78,	0,2595,4476,4958,11649,11891,13407,13621,15557,16135,21996,22481,24369,29824,
chr6	89639314	89654664	GLEAN_17151	1000	+	89639314	89654664	0	8	233,57,169,162,132,100,147,68,	0,2093,11003,11780,13260,13822,14035,15282,
chr6	91346840	91367278	GLEAN_00045	1000	-	91346840	91367278	0	5	1969,151,304,196,80,	0,7099,8434,11424,20358,
chr6	91455223	91632803	GLEAN_00048	1000	+	91455223	91632803	0	5	247,131,206,233,191,	0,109310,133300,172504,177389,
chr6	18837551	18861307	GLEAN_01736	1000	+	18837551	18861307	0	9	72,79,97,109,61,114,59,93,54,	0,1113,3150,5654,14370,15640,20568,21213,23702,
chr6	19100083	19125550	GLEAN_01740	1000	+	19100083	19125550	0	7	24,64,32,78,106,94,46,	0,13995,14149,19944,20987,23349,25421,
chr6	21276823	21291519	GLEAN_22838	1000	+	21276823	21291519	0	9	12,102,142,31,220,261,136,139,25,	0,2781,4449,5086,11114,11484,12310,14392,14671,
chr6	26846259	26856321	GLEAN_24025	1000	-	26846259	26856321	0	6	74,64,134,59,35,9,	0,1827,3178,4828,7130,10053,
chr6	26904740	26907476	GLEAN_24023	1000	-	26904740	26907476	0	5	62,130,114,78,3,	0,315,796,2212,2733,
chr6	27101278	27114519	GLEAN_18926	1000	+	27101278	27114519	0	5	156,153,188,160,153,	0,2706,3911,5550,13088,
chr6	33327235	33384281	GLEAN_09891	1000	-	33327235	33384281	0	23	224,103,184,71,67,167,144,162,108,114,155,190,94,60,125,68,131,128,95,228,77,160,199,	0,1777,1964,3648,4151,6347,14577,17000,18839,19281,22326,26340,30916,33751,34530,45897,46592,47949,49080,51182,52711,54578,56847,
chr6	33473221	33486167	GLEAN_09897	1000	+	33473221	33486167	0	6	440,101,166,145,135,132,	0,1800,8693,9011,10154,12814,
chr6	33575414	33620244	GLEAN_09899	1000	+	33575414	33620244	0	15	200,60,115,153,158,152,105,251,83,90,125,155,90,83,148,	0,7435,8365,9292,12074,19775,22015,23250,29122,34034,35590,36937,41233,42153,44682,
chr6	33710728	33716106	GLEAN_09889	1000	-	33710728	33716106	0	6	318,303,42,81,39,54,	0,1016,2089,2624,5167,5324,
chr6	34165418	34190417	GLEAN_05786	1000	+	34165418	34190417	0	13	102,116,55,106,160,165,159,125,89,103,80,110,190,	0,2335,3756,4269,5780,7403,10091,15915,17181,18125,22418,24248,24809,
chr6	41889140	41942528	GLEAN_25717	1000	-	41889140	41942528	0	14	118,170,191,123,192,109,150,87,168,219,160,194,436,71,	0,1318,3902,5509,8587,9285,9782,10895,18833,24637,26410,41042,46020,53317,
chr6	54046887	54089433	GLEAN_18052	1000	-	54046887	54089433	0	8	13,106,84,120,261,270,39,88,	0,2310,17670,20360,23668,26588,36282,42458,
chr6	54282195	54354843	GLEAN_18060	1000	+	54282195	54354843	0	36	6,92,66,126,116,116,81,113,174,71,173,115,107,123,150,148,205,160,111,110,58,141,83,84,147,125,113,69,78,97,125,82,151,124,77,112,	0,5756,6135,8204,10272,13809,17329,18566,18951,22685,23444,23704,24745,25800,30688,32735,33013,35868,36216,40632,44768,47247,47468,48027,49345,49817,51962,54163,61140,63195,63479,67171,68887,70624,72128,72536,
chr6	54507744	54512463	GLEAN_12482	1000	-	54507744	54512463	0	6	107,81,133,96,116,46,	0,313,1142,3784,4468,4673,
chr6	58329046	58354719	GLEAN_16855	1000	+	58329046	58354719	0	6	124,102,183,185,175,62,	0,4512,6124,12709,19711,25611,
chr6	60567457	60594531	GLEAN_23988	1000	-	60567457	60594531	0	6	617,161,91,57,267,46,	0,1138,2982,6259,13517,27028,
chr6	61697311	61705546	GLEAN_12207	1000	-	61697311	61705546	0	6	82,118,48,54,97,66,	0,1741,3028,3392,5024,8169,
chr6	64147736	64168341	GLEAN_02210	1000	+	64147736	64168341	0	8	58,81,54,48,136,176,153,38,	0,484,5137,11878,12726,13727,17839,20567,
chr6	64241974	64267948	GLEAN_24828	1000	+	64241974	64267948	0	5	55,155,57,60,51,	0,193,22444,22667,25923,
chr6	66430268	66449058	GLEAN_22867	1000	+	66430268	66449058	0	9	16,198,179,180,114,84,181,159,167,	0,4771,11625,12918,13196,14741,15679,17070,18623,
chr6	66453939	66479062	GLEAN_22868	1000	+	66453939	66479062	0	19	109,121,124,144,112,32,125,58,132,129,73,65,96,104,78,138,38,160,178,	0,1947,4023,5428,5651,7484,8782,8996,13438,14433,15485,17102,18294,19257,19499,20386,22717,24086,24945,
chr6	67048663	67092330	GLEAN_22875	1000	+	67048663	67092330	0	25	19,73,151,113,220,159,165,197,120,187,144,140,112,155,199,169,97,95,251,90,108,114,161,196,90,	0,3288,7033,11882,12121,12696,16104,18014,18361,19239,22436,22823,23062,26525,27805,28297,34937,35997,37160,37491,38052,39056,39580,42869,43577,
chr6	75159638	75160937	GLEAN_24121	1000	+	75159638	75160937	0	4	91,124,84,16,	0,182,415,1283,
chr6	78447688	78448660	GLEAN_07141	1000	-	78447688	78448660	0	1	972,	0,
chr6	78905813	78940819	GLEAN_07133	1000	-	78905813	78940819	0	2	125,46,	0,34960,
chr6	79528410	79536910	GLEAN_22128	1000	-	79528410	79536910	0	3	483,33,57,	0,2496,8443,
chr6	79637997	79649945	GLEAN_22126	1000	-	79637997	79649945	0	16	12,120,45,24,27,27,123,45,24,27,27,27,42,21,27,51,	0,768,1992,2128,3848,5271,5824,6207,6348,7415,7882,8702,9118,9248,10059,11897,
chr6	79724417	79730688	GLEAN_22133	1000	+	79724417	79730688	0	7	51,27,27,24,42,498,6,	0,777,916,3688,3803,5166,6265,
chr6	79753501	79767759	GLEAN_22124	1000	-	79753501	79767759	0	16	159,24,27,42,24,42,54,24,33,24,24,24,24,39,33,51,	0,954,1924,2845,4090,4762,6336,6480,7276,8808,9524,10150,10815,11279,12211,14207,
chr6	80296414	80305081	GLEAN_23099	1000	-	80296414	80305081	0	4	205,81,124,64,	0,1053,5440,8603,
chr6	86309377	86309848	GLEAN_11473	1000	+	86309377	86309848	0	1	471,	0,
chr6	89544715	89582107	GLEAN_17148	1000	-	89544715	89582107	0	6	140,124,133,203,102,84,	0,3514,6193,8328,10161,37308,
chr6	89583264	89586907	GLEAN_17150	1000	+	89583264	89586907	0	7	443,169,162,132,115,171,71,	0,1243,1508,2141,2448,3101,3572,
chr6	90399722	90431639	GLEAN_06024	1000	+	90399722	90431639	0	6	114,129,75,141,231,444,	0,19759,22656,22879,23570,31473,
chr6	92111567	92111999	GLEAN_14997	1000	+	92111567	92111999	0	1	432,	0,
chr7	92210588	92283770	GLEAN_20312	1000	+	92210588	92283770	0	31	132,196,91,86,155,270,102,162,122,102,87,76,110,86,126,122,183,142,224,128,115,108,117,168,174,73,120,63,141,126,113,	0,3038,5855,7045,8190,9149,11131,14597,16115,19868,21432,22051,22210,22855,24928,25188,25568,33888,35802,46112,46808,52313,54062,56697,59213,60684,62337,63327,66842,69961,73069,
chr7	12544526	12591385	GLEAN_24576	1000	-	12544526	12591385	0	48	43,162,107,144,237,90,132,15,132,144,193,101,159,153,36,40,85,127,183,161,170,140,171,114,141,96,164,162,232,87,102,139,71,118,163,94,128,154,81,150,67,86,213,130,69,176,88,44,	0,521,1337,1539,2047,2837,3025,4666,4770,6240,6471,7569,7783,8404,8822,8920,9111,9495,10274,10726,12979,13239,13712,14008,17390,18207,21748,22948,23327,24271,25007,25195,25526,25684,29049,29590,29821,30102,30376,31376,31628,33346,35098,36864,37245,37794,38624,46815,
chr7	14662786	14702608	GLEAN_03053	1000	+	14662786	14702608	0	16	113,170,59,96,39,36,154,50,61,102,45,78,54,803,52,164,	0,8860,16314,17350,18524,18680,19315,21978,23540,25816,27335,27840,34578,36614,38086,39658,
chr7	35631759	35726752	GLEAN_01455	1000	+	35631759	35726752	0	21	136,173,2569,125,271,110,76,119,144,124,201,180,157,206,113,270,117,142,107,205,1625,	0,8084,10417,25427,28020,29348,36924,39291,40346,43411,49532,51490,58727,61064,64367,71210,73754,75107,79464,91396,93368,
chr7	384425	424053	GLEAN_22881	1000	-	384425	424053	0	22	687,107,60,51,72,66,241,69,99,130,286,118,215,151,159,213,208,259,229,119,111,118,	0,1723,2556,4168,4448,6069,6542,7765,8467,8695,10544,12140,12710,13384,13805,20438,22635,24564,25750,30799,35760,39510,
chr7	1816447	1852165	GLEAN_23416	1000	+	1816447	1852165	0	19	276,18,66,96,95,28,156,147,91,104,78,66,84,50,78,112,91,128,75,	0,21079,21465,22254,23291,24920,25309,25821,26053,27263,27840,28200,29590,30747,30991,31265,34384,35180,35643,
chr7	4705112	4720475	GLEAN_02734	1000	-	4705112	4720475	0	16	30,29,79,71,55,36,46,71,68,70,60,90,85,62,73,59,	0,541,924,1082,1240,1395,1517,1888,2040,2613,2768,3478,6373,6545,6989,15304,
chr7	6811724	6840356	GLEAN_13052	1000	-	6811724	6840356	0	12	23,76,126,159,72,143,127,148,131,68,157,42,	0,193,871,5375,6139,6653,7517,17140,18595,20262,22918,28590,
chr7	8015759	8131728	GLEAN_12974	1000	-	8015759	8131728	0	23	69,235,206,131,163,113,96,382,53,111,296,200,210,129,363,158,136,138,72,319,58,157,459,	0,341,665,1027,1294,1555,3838,5040,5557,14620,15798,16371,17102,22925,24017,25029,26834,28301,30470,31928,85723,114463,115510,
chr7	9686808	9711903	GLEAN_02219	1000	+	9686808	9711903	0	22	39,304,152,136,146,214,195,110,144,76,142,94,80,76,92,177,63,77,143,108,81,204,	0,1284,4146,6395,10657,10991,12200,14713,14911,18910,19076,19311,20999,21154,21331,22815,23130,23336,23606,24235,24433,24891,
chr7	13093099	13124354	GLEAN_12005	1000	-	13093099	13124354	0	22	107,85,89,71,74,104,95,263,85,93,100,132,113,84,124,61,111,85,85,74,49,31,	0,890,2366,2619,2779,2959,3598,3778,4649,4910,5088,5279,7908,8105,8322,8533,8681,8995,9625,9838,13008,31224,
chr7	13436884	13554397	GLEAN_14460	1000	-	13436884	13554397	0	48	108,41,42,167,68,164,149,68,131,173,68,122,66,36,173,68,125,36,173,68,125,36,173,68,125,36,271,125,36,173,68,125,173,68,131,39,36,173,68,134,1822,4733,105,7068,111,93,2580,91,	0,3405,3717,5920,7558,8545,11423,12559,13339,15605,15935,16104,17549,18564,20437,23759,23920,26774,28491,29549,29707,33286,34521,35326,35547,37275,38822,40472,45419,48127,50246,50396,57230,58486,58650,60678,60959,63815,68274,68434,70077,72092,79999,82057,90528,95909,100828,117422,
chr7	16644247	16652533	GLEAN_13656	1000	+	16644247	16652533	0	16	3,215,182,212,179,106,114,139,196,259,108,236,34,183,133,194,	0,1028,2081,2354,3016,3308,3924,4143,4401,5212,5836,6704,7025,7205,7475,8092,
chr7	17161160	17208187	GLEAN_02078	1000	-	17161160	17208187	0	25	145,67,113,131,43,141,291,137,92,131,113,150,101,50,511,28,63,204,65,85,63,201,65,85,189,	0,374,562,2092,3094,4237,5290,6587,9357,10737,14361,14562,17294,17901,18378,19840,22320,24616,24908,28940,30328,33856,34137,43456,46838,
chr7	40513998	40634937	GLEAN_20612	1000	-	40513998	40634937	0	10	162,147,88,193,198,106,157,120,116,129,	0,430,818,1033,2609,2891,3966,7228,20657,120810,
chr7	64093448	64099039	GLEAN_14209	1000	-	64093448	64099039	0	6	162,108,89,170,177,191,	0,1177,2458,3356,4422,5400,
chr7	74904629	75211874	GLEAN_18726	1000	-	74904629	75211874	0	17	30,99,29,79,71,55,36,49,68,71,67,60,90,85,62,73,62,	0,9134,15032,17495,20345,23769,25604,40147,45638,53766,54575,66890,87885,198398,204348,216313,307183,
chr7	75604148	75690851	GLEAN_01211	1000	-	75604148	75690851	0	5	74,35,131,185,94,	0,48639,85212,85582,86609,
chr7	75720521	75996336	GLEAN_01212	1000	+	75720521	75996336	0	7	139,77,167,153,107,148,112,	0,114143,114292,121285,122487,175580,275703,
chr7	87275745	87326965	GLEAN_07320	1000	-	87275745	87326965	0	11	116,97,167,174,121,113,366,112,155,187,45,	0,5039,11169,14029,19455,22907,32477,35228,40033,49838,51175,
chr7	88409458	88480059	GLEAN_02303	1000	-	88409458	88480059	0	36	346,211,52,97,179,141,264,129,123,151,139,131,42,161,177,96,97,149,150,72,153,163,189,191,90,217,128,179,101,226,275,150,65,111,202,53,	0,1783,2718,3721,11115,13146,13633,14340,15265,16680,17048,18296,19108,20415,23552,25144,25354,25840,30108,31061,33044,34058,35489,36364,37431,38171,39263,40246,40636,40899,42021,42433,44754,45792,46906,70548,
chr7	91964272	92144114	GLEAN_20311	1000	+	91964272	92144114	0	25	89,121,58,88,86,84,49,68,81,77,104,185,72,321,130,117,73,211,201,116,100,54,204,54,176,	0,1109,42851,55496,72765,74881,100127,101747,102860,103222,103651,110138,111387,126691,134980,150447,152377,153619,154269,157028,162270,167154,175838,178960,179666,
chr7	351710	362451	GLEAN_22885	1000	+	351710	362451	0	8	205,96,230,142,81,215,196,158,	0,2012,2636,2953,3857,8934,9405,10583,
chr7	470555	506330	GLEAN_22880	1000	-	470555	506330	0	7	16,94,205,97,83,72,54,	0,9917,13188,15118,23828,25757,35721,
chr7	560028	567125	GLEAN_09144	1000	+	560028	567125	0	12	97,156,144,139,179,72,134,136,60,90,93,50,	0,1380,1745,3313,4401,4659,4787,5067,5593,5745,6504,7047,
chr7	1647978	1658047	GLEAN_23413	1000	+	1647978	1658047	0	7	81,106,26,167,117,152,308,	0,4597,6435,7374,7878,8476,9761,
chr7	1718031	1722416	GLEAN_23414	1000	+	1718031	1722416	0	8	187,84,66,101,126,67,81,71,	0,1664,1878,2221,2500,2985,3415,4314,
chr7	1722614	1723918	GLEAN_23409	1000	-	1722614	1723918	0	5	120,68,106,91,38,	0,370,510,983,1266,
chr7	1784188	1816078	GLEAN_23406	1000	-	1784188	1816078	0	14	27,103,146,107,178,107,356,124,101,124,201,101,172,34,	0,362,768,1672,2176,3166,12850,20171,21174,21591,23775,25658,29095,31856,
chr7	1930808	1964326	GLEAN_23417	1000	+	1930808	1964326	0	11	263,133,132,90,132,129,280,299,75,196,131,	0,23389,23623,24992,25716,25984,27723,30274,31213,31605,33387,
chr7	1972585	1980714	GLEAN_23418	1000	+	1972585	1980714	0	5	94,79,72,70,120,	0,5996,7293,7748,8009,
chr7	2285147	2351671	GLEAN_04057	1000	+	2285147	2351671	0	3	754,195,296,	0,42072,66228,
chr7	2392008	2393247	GLEAN_18512	1000	-	2392008	2393247	0	1	1239,	0,
chr7	3052283	3053147	GLEAN_00697	1000	+	3052283	3053147	0	4	148,111,125,162,	0,222,421,702,
chr7	3062637	3072232	GLEAN_00698	1000	+	3062637	3072232	0	8	61,114,42,97,139,85,86,36,	0,7022,7378,7524,8864,9074,9341,9559,
chr7	3410888	3461815	GLEAN_24452	1000	-	3410888	3461815	0	12	143,72,64,125,183,72,166,139,59,66,130,122,	0,2251,3557,5249,6785,10403,11920,30320,33380,37560,38125,50805,
chr7	4256756	4274717	GLEAN_02746	1000	+	4256756	4274717	0	10	126,63,101,153,54,82,156,69,75,48,	0,6968,8604,12396,13673,14185,15230,16575,17686,17913,
chr7	4493832	4519620	GLEAN_02739	1000	-	4493832	4519620	0	3	1582,183,77,	0,4013,25711,
chr7	4568259	4569589	GLEAN_02736	1000	-	4568259	4569589	0	4	94,103,87,103,	0,175,869,1227,
chr7	4572500	4576637	GLEAN_02735	1000	-	4572500	4576637	0	4	230,47,153,101,	0,1059,2878,4036,
chr7	4598674	4607015	GLEAN_02751	1000	+	4598674	4607015	0	8	286,170,89,218,173,78,132,87,	0,3213,3503,3893,4929,7112,7688,8254,
chr7	4843616	4843667	GLEAN_02731	1000	-	4843616	4843667	0	1	51,	0,
chr7	5145955	5149273	GLEAN_02726	1000	-	5145955	5149273	0	8	54,158,163,257,103,148,67,274,	0,595,1031,1559,1904,2513,2884,3044,
chr7	5249224	5252524	GLEAN_02721	1000	-	5249224	5252524	0	5	93,110,130,180,18,	0,314,1093,1760,3282,
chr7	5473864	5488000	GLEAN_06181	1000	-	5473864	5488000	0	13	150,108,117,159,191,163,105,116,168,115,126,131,55,	0,1112,1300,2685,4357,5195,5554,5741,6581,8705,9385,12533,14081,
chr7	5585764	5589404	GLEAN_06178	1000	-	5585764	5589404	0	9	63,57,62,107,120,127,97,99,90,	0,264,646,947,1134,1603,3090,3329,3550,
chr7	5712739	5723061	GLEAN_06176	1000	-	5712739	5723061	0	5	111,62,52,81,3,	0,1087,1844,2120,10319,
chr7	5743764	5748469	GLEAN_06173	1000	-	5743764	5748469	0	8	204,87,130,25,79,121,59,294,	0,1158,1428,2495,2799,2961,3661,4411,
chr7	5784316	5787209	GLEAN_06171	1000	-	5784316	5787209	0	8	183,175,28,13,153,79,50,102,	0,427,1027,1455,1986,2225,2425,2791,
chr7	6375542	6387437	GLEAN_13061	1000	+	6375542	6387437	0	5	26,42,53,91,16,	0,108,641,4858,11879,
chr7	6845859	6846229	GLEAN_13051	1000	-	6845859	6846229	0	2	69,51,	0,319,
chr7	9757814	9785134	GLEAN_02220	1000	+	9757814	9785134	0	13	15,51,52,45,104,116,106,73,44,58,89,46,128,	0,24400,25138,25483,25622,25800,25996,26211,26392,26532,26669,27056,27192,
chr7	9860540	9865324	GLEAN_05530	1000	-	9860540	9865324	0	3	141,56,100,	0,4551,4684,
chr7	9867123	9873402	GLEAN_05529	1000	-	9867123	9873402	0	6	128,225,177,176,239,132,	0,3017,3324,4809,5825,6147,
chr7	9874645	9883997	GLEAN_05528	1000	-	9874645	9883997	0	10	491,139,173,143,32,20,26,83,54,18,	0,588,2987,3243,4223,4265,5604,5794,6917,9334,
chr7	10422972	10423641	GLEAN_05527	1000	-	10422972	10423641	0	1	669,	0,
chr7	10712284	10738253	GLEAN_21564	1000	+	10712284	10738253	0	23	196,124,148,164,367,210,158,109,196,104,183,88,128,136,155,151,98,193,119,173,118,111,135,	0,3970,4214,4683,9311,10389,10682,16076,16274,16559,16840,17096,18052,19354,19570,21063,22034,22404,22972,23508,23894,25539,25834,
chr7	10749093	10756174	GLEAN_21565	1000	+	10749093	10756174	0	7	82,267,309,282,255,249,191,	0,686,4691,5327,6180,6552,6890,
chr7	10835867	10844296	GLEAN_21559	1000	-	10835867	10844296	0	9	146,77,110,107,118,52,151,67,57,	0,1221,1380,1629,2623,4556,7990,8219,8372,
chr7	10885714	10928362	GLEAN_21570	1000	+	10885714	10928362	0	40	80,37,108,220,76,76,35,82,35,88,35,82,35,46,81,110,119,93,152,188,184,98,148,116,205,134,174,222,193,85,129,283,142,167,178,196,164,117,91,32,	0,7531,8219,8521,9809,11160,14133,14559,16112,17095,18877,19400,21469,21948,22089,22245,25322,25774,26332,26758,27053,28472,28917,30059,30581,30865,31947,33810,34897,36381,36660,36949,37548,39025,39575,40443,40951,41242,42128,42616,
chr7	10940177	10944646	GLEAN_21571	1000	+	10940177	10944646	0	11	20,47,84,89,60,105,190,108,137,107,16,	0,168,806,998,1236,2470,2676,3606,3832,4055,4453,
chr7	11182830	11194553	GLEAN_21552	1000	-	11182830	11194553	0	4	110,111,213,58,	0,976,9208,11665,
chr7	11831400	11846606	GLEAN_16504	1000	-	11831400	11846606	0	24	110,103,156,228,81,88,102,119,118,98,147,117,108,110,79,121,86,117,146,133,194,174,103,162,	0,506,700,1296,1946,2202,2462,2644,4337,4540,5711,6671,7080,7461,7745,7903,8107,11285,12192,12558,13339,13917,14268,15044,
chr7	11847829	11860605	GLEAN_16503	1000	-	11847829	11860605	0	4	67,98,106,50,	0,161,632,12726,
chr7	11861005	11864959	GLEAN_16507	1000	+	11861005	11864959	0	9	103,121,106,49,127,68,109,115,150,	0,182,387,756,887,2351,2513,2706,3804,
chr7	11905853	11913721	GLEAN_16509	1000	+	11905853	11913721	0	7	161,148,149,151,108,198,132,	0,1020,4803,5039,6938,7140,7736,
chr7	11951832	11954056	GLEAN_16497	1000	-	11951832	11954056	0	5	86,131,123,154,106,	0,896,1168,1870,2118,
chr7	11957777	11961731	GLEAN_16513	1000	+	11957777	11961731	0	8	127,72,127,88,138,88,124,136,	0,332,529,767,2347,2596,3599,3818,
chr7	12009499	12011648	GLEAN_16495	1000	-	12009499	12011648	0	6	380,198,165,79,181,95,	0,803,1092,1589,1759,2054,
chr7	12024577	12030729	GLEAN_16515	1000	+	12024577	12030729	0	11	91,36,144,63,171,130,217,104,126,161,74,	0,181,526,846,1234,2151,2366,3383,3766,4171,6078,
chr7	12066932	12070103	GLEAN_16516	1000	+	12066932	12070103	0	9	91,102,204,95,210,114,144,93,201,	0,459,721,1356,1541,1833,2027,2788,2970,
chr7	12727731	12739903	GLEAN_24594	1000	+	12727731	12739903	0	16	76,117,96,58,118,130,85,79,87,177,97,70,90,75,100,147,	0,280,859,1058,2028,3820,8170,9084,9855,10250,10498,11053,11394,11678,11846,12025,
chr7	12812360	12817749	GLEAN_24566	1000	-	12812360	12817749	0	2	129,447,	0,4942,
chr7	13058718	13073878	GLEAN_12006	1000	-	13058718	13073878	0	19	137,126,366,54,154,177,126,168,200,111,112,98,112,96,92,148,178,230,3,	0,723,1453,5146,5342,5602,5885,6425,6940,7682,7896,8565,9090,9919,10411,11870,14047,14379,15157,
chr7	13136369	13146675	GLEAN_12008	1000	+	13136369	13146675	0	12	42,157,68,131,148,127,143,72,159,126,76,23,	0,1307,1660,3731,3973,4226,5045,5268,7884,8608,9778,10283,
chr7	14060272	14068963	GLEAN_03027	1000	-	14060272	14068963	0	19	62,110,130,172,123,191,163,114,132,132,120,152,145,165,135,198,124,149,51,	0,155,381,711,973,1281,1564,2490,2750,3014,3240,3467,4029,5508,5746,6588,7015,7409,8640,
chr7	14271843	14274322	GLEAN_03046	1000	+	14271843	14274322	0	5	183,120,69,331,323,	0,1136,1407,1736,2156,
chr7	14311407	14341184	GLEAN_03018	1000	-	14311407	14341184	0	5	325,226,154,104,172,	0,2947,7713,11488,29605,
chr7	14556915	14561257	GLEAN_03016	1000	-	14556915	14561257	0	5	140,159,204,126,139,	0,295,740,1276,4203,
chr7	14647594	14656725	GLEAN_03052	1000	+	14647594	14656725	0	4	176,196,210,156,	0,4484,6653,8975,
chr7	14724677	14767013	GLEAN_03011	1000	-	14724677	14767013	0	28	77,170,196,84,149,147,146,170,115,145,99,107,82,86,168,87,87,81,197,133,135,132,90,88,95,90,138,3,	0,615,865,1636,2370,2710,3188,3967,4232,11592,11896,12466,14086,16715,18475,19118,20192,20372,22116,22523,22908,23208,30401,30612,31072,31252,31808,42333,
chr7	14866654	14873482	GLEAN_02926	1000	+	14866654	14873482	0	14	120,120,51,83,125,62,69,105,134,76,74,118,125,73,	0,845,2040,2318,3354,3581,3728,3893,4183,4427,4971,5142,6368,6755,
chr7	14881581	14917450	GLEAN_02927	1000	+	14881581	14917450	0	41	74,193,163,71,95,83,91,103,127,116,147,210,207,159,130,72,198,112,86,143,213,67,87,204,76,160,99,157,164,159,60,91,52,88,87,106,90,84,84,136,142,	0,889,2028,2299,4152,4350,4536,4741,4974,5583,5799,6853,7198,8775,9484,10972,11212,13877,14277,17637,17878,20532,20699,21496,22292,22626,23759,27161,28966,30437,30743,30925,31156,31756,31967,33787,34377,34647,35228,35509,35727,
chr7	15169991	15175730	GLEAN_02936	1000	+	15169991	15175730	0	11	12,47,195,171,185,154,182,74,139,118,205,	0,100,1923,2933,3589,4333,4572,4849,5010,5321,5534,
chr7	15185861	15190874	GLEAN_02917	1000	-	15185861	15190874	0	6	170,106,188,97,72,186,	0,2145,2983,4056,4665,4827,
chr7	15878002	15894197	GLEAN_13641	1000	+	15878002	15894197	0	7	66,199,106,299,200,126,345,	0,4121,4479,5705,10470,11955,15850,
chr7	15937720	15939682	GLEAN_13636	1000	-	15937720	15939682	0	1	1962,	0,
chr7	16188146	16200253	GLEAN_13645	1000	+	16188146	16200253	0	16	121,124,61,63,102,91,120,89,218,132,150,183,147,78,59,1688,	0,228,2063,2286,2777,3501,4357,4966,6453,7466,8168,8658,8929,9774,9985,10419,
chr7	16291689	16316463	GLEAN_13633	1000	-	16291689	16316463	0	15	101,97,491,253,93,81,169,227,69,61,230,57,863,51,271,	0,607,4971,6004,6952,7431,7664,8369,9622,10062,10255,13065,19129,21886,24503,
chr7	16364309	16375596	GLEAN_13651	1000	+	16364309	16375596	0	13	102,72,123,57,101,135,70,103,75,156,93,75,62,	0,2886,3083,7252,7800,8348,8801,8961,9197,10502,10744,10918,11225,
chr7	16597050	16620098	GLEAN_13625	1000	-	16597050	16620098	0	11	269,131,161,74,106,129,91,42,85,427,27,	0,568,3249,3498,5537,5744,5978,6474,7135,17836,23021,
chr7	16837755	16852409	GLEAN_13620	1000	-	16837755	16852409	0	20	103,47,288,101,211,71,96,212,238,109,157,67,59,109,160,104,349,103,110,48,	0,470,1511,2183,2366,3013,4721,6013,7138,7515,8529,8905,9398,9977,10360,11593,13012,13606,14381,14606,
chr7	24849818	24889774	GLEAN_25416	1000	+	24849818	24889774	0	4	188,205,210,159,	0,3102,33670,39797,
chr7	25000874	25011958	GLEAN_25402	1000	-	25000874	25011958	0	5	270,84,121,614,96,	0,5387,6729,8702,10988,
chr7	31527533	31541368	GLEAN_09817	1000	+	31527533	31541368	0	2	10,125,	0,13710,
chr7	34985539	34986928	GLEAN_21900	1000	-	34985539	34986928	0	1	1389,	0,
chr7	35226278	35234260	GLEAN_19993	1000	-	35226278	35234260	0	11	546,100,133,84,58,101,123,111,100,276,6,	0,632,804,1025,1196,1342,1528,1897,2119,2663,7976,
chr7	35241376	35244385	GLEAN_19998	1000	+	35241376	35244385	0	6	173,67,138,117,147,276,	0,660,834,1878,2117,2733,
chr7	35290708	35292828	GLEAN_20001	1000	+	35290708	35292828	0	5	84,152,25,60,33,	0,1530,1792,1955,2087,
chr7	35385644	35387351	GLEAN_20003	1000	+	35385644	35387351	0	4	141,154,89,123,	0,765,1405,1584,
chr7	35392482	35398334	GLEAN_20004	1000	+	35392482	35398334	0	7	233,88,63,306,148,246,278,	0,1258,1532,3806,4291,4660,5574,
chr7	35410960	35411940	GLEAN_20005	1000	+	35410960	35411940	0	5	103,107,139,82,211,	0,188,388,603,769,
chr7	35415518	35417210	GLEAN_20006	1000	+	35415518	35417210	0	2	275,121,	0,1571,
chr7	35515985	35518754	GLEAN_19989	1000	-	35515985	35518754	0	6	141,111,68,64,146,181,	0,617,931,1281,1462,2588,
chr7	35547559	35549194	GLEAN_20011	1000	+	35547559	35549194	0	4	3,86,235,114,	0,387,1205,1521,
chr7	35733588	35734618	GLEAN_01453	1000	-	35733588	35734618	0	5	207,68,79,69,117,	0,294,469,752,913,
chr7	35735318	35738308	GLEAN_01456	1000	+	35735318	35738308	0	5	92,226,114,79,149,	0,677,2348,2564,2841,
chr7	35789056	35809153	GLEAN_01451	1000	-	35789056	35809153	0	8	161,120,115,162,80,118,119,205,	0,1336,3964,4167,4472,5181,19605,19892,
chr7	35971310	35976616	GLEAN_01444	1000	-	35971310	35976616	0	17	137,111,72,150,97,72,132,163,137,154,73,137,61,75,160,111,27,	0,312,529,685,973,1176,1500,1775,2753,2972,3228,4048,4308,4497,4652,5086,5279,
chr7	36069675	36071061	GLEAN_01441	1000	-	36069675	36071061	0	1	1386,	0,
chr7	36077057	36080326	GLEAN_01461	1000	+	36077057	36080326	0	5	184,101,126,147,150,	0,360,1528,2005,3119,
chr7	36243849	36250811	GLEAN_01465	1000	+	36243849	36250811	0	7	209,169,159,132,118,141,71,	0,932,1788,2119,5715,6482,6891,
chr7	37044278	37053046	GLEAN_15835	1000	+	37044278	37053046	0	6	810,96,231,23,128,602,	0,4599,6646,7410,7629,8166,
chr7	37054834	37059484	GLEAN_15824	1000	-	37054834	37059484	0	8	66,111,141,111,96,148,172,109,	0,450,1091,1626,2138,2493,3178,4541,
chr7	37069191	37073241	GLEAN_15823	1000	-	37069191	37073241	0	2	69,798,	0,3252,
chr7	39958616	39962310	GLEAN_24677	1000	+	39958616	39962310	0	2	338,535,	0,3159,
chr7	39995328	40001543	GLEAN_24680	1000	+	39995328	40001543	0	6	67,157,83,414,25,70,	0,4599,5030,5229,5993,6145,
chr7	64618867	64634148	GLEAN_14217	1000	+	64618867	64634148	0	7	55,339,84,41,127,37,160,	0,1046,2236,7741,9184,13006,15121,
chr7	64767070	64822224	GLEAN_14195	1000	-	64767070	64822224	0	10	498,357,148,183,141,176,236,92,109,184,	0,2938,4227,11132,13952,19107,21956,29945,44935,54970,
chr7	67130820	67134452	GLEAN_26359	1000	-	67130820	67134452	0	5	192,99,79,254,264,	0,408,587,1221,3368,
chr7	68210018	68257300	GLEAN_11539	1000	+	68210018	68257300	0	7	330,61,113,37,149,55,134,	0,28462,29583,32883,37349,39824,47148,
chr7	74393069	74397662	GLEAN_13411	1000	-	74393069	74397662	0	2	79,68,	0,4525,
chr7	74400098	74407296	GLEAN_13410	1000	-	74400098	74407296	0	5	45,127,106,50,86,	0,383,3791,6718,7112,
chr7	78793954	78824201	GLEAN_09698	1000	-	78793954	78824201	0	9	15,61,112,71,164,211,74,123,117,	0,738,3978,7012,11131,14502,15687,28138,30130,
chr7	84852866	84874397	GLEAN_21957	1000	+	84852866	84874397	0	10	66,139,117,176,89,192,93,522,97,165,	0,2919,4157,9628,12672,14873,16573,17408,18974,21366,
chr7	85124806	85173068	GLEAN_21954	1000	-	85124806	85173068	0	17	144,82,141,162,185,157,184,80,176,165,132,114,155,121,135,139,557,	0,834,3046,3692,7007,7675,15864,17105,20159,24501,24887,27237,30547,36163,39142,42806,47705,
chr7	85287937	85317897	GLEAN_21960	1000	+	85287937	85317897	0	18	527,139,135,121,155,114,132,132,72,155,80,184,157,185,162,141,82,156,	0,2314,5617,8354,9167,9680,11137,14730,15021,16389,18779,19427,21314,22132,23980,24573,25261,29804,
chr7	87431328	87501750	GLEAN_07319	1000	-	87431328	87501750	0	12	117,45,172,67,568,88,125,260,164,122,48,153,	0,208,3341,7113,9733,12221,12484,15626,22512,27520,50005,70269,
chr8	7126748	7517253	GLEAN_19487	1000	-	7126748	7517253	0	5	165,107,120,69,136,	0,98763,161595,184781,390369,
chr8	5494828	5567445	GLEAN_16178	1000	-	5494828	5567445	0	7	188,197,119,127,337,54,316,	0,1449,3676,20891,22557,39477,72301,
chr8	8904985	8983338	GLEAN_11623	1000	-	8904985	8983338	0	6	214,234,149,1018,197,189,	0,6387,10516,38075,54710,78164,
chr8	9284567	9321894	GLEAN_20915	1000	+	9284567	9321894	0	20	97,169,138,70,184,140,172,101,117,160,136,85,157,125,105,143,148,123,186,114,	0,3737,5287,11844,12033,12732,14882,16493,17549,18776,20456,21533,22386,23682,25385,26220,29825,33744,36263,37213,
chr8	15164799	15252192	GLEAN_16868	1000	+	15164799	15252192	0	19	120,136,49,99,61,60,62,139,63,144,41,80,54,98,127,164,126,61,119,	0,1361,6061,7688,7949,10580,12184,31270,32809,38022,40611,47464,65786,67462,68041,80857,82015,85893,87274,
chr8	15465924	15514608	GLEAN_16861	1000	-	15465924	15514608	0	4	30,203,53,65,	0,44560,48506,48619,
chr8	4597557	4599019	GLEAN_16181	1000	-	4597557	4599019	0	4	159,175,146,150,	0,654,913,1312,
chr8	5543072	5558707	GLEAN_16186	1000	+	5543072	5558707	0	10	89,148,147,123,162,207,76,125,38,43,	0,3149,6298,7043,10280,11127,11784,14400,14772,15592,
chr8	6030504	6038019	GLEAN_10220	1000	+	6030504	6038019	0	9	126,86,115,119,86,144,117,129,86,	0,780,1750,3660,4564,4945,5480,6703,7429,
chr8	6043688	6069373	GLEAN_10218	1000	-	6043688	6069373	0	8	222,153,177,192,129,184,98,99,	0,3441,4915,7064,8042,12192,13396,25586,
chr8	8012474	8123346	GLEAN_07752	1000	-	8012474	8123346	0	9	138,95,96,83,154,111,86,477,23,	0,2021,2965,4979,51851,62327,95566,103037,110849,
chr8	9718724	9731703	GLEAN_20917	1000	+	9718724	9731703	0	8	79,149,171,409,102,230,170,10,	0,1360,3815,6021,8060,11622,12567,12969,
chr8	13654504	13661230	GLEAN_17510	1000	+	13654504	13661230	0	2	418,221,	0,6505,
chr8	16463849	16480987	GLEAN_20856	1000	-	16463849	16480987	0	5	69,78,141,38,136,	0,3131,14534,15617,17002,
chr8	17138490	17139120	GLEAN_20862	1000	+	17138490	17139120	0	1	630,	0,
chr9	37678306	37810792	GLEAN_10343	1000	+	37678306	37810792	0	15	45,75,134,131,210,122,106,192,198,104,137,95,132,157,295,	0,6612,26570,27767,30689,35194,51673,69086,73119,79782,114869,116043,119356,128396,132191,
chr9	74427111	74960300	GLEAN_21046	1000	+	74427111	74960300	0	74	94,66,62,93,78,93,173,116,161,204,182,151,120,102,108,180,170,124,88,242,181,146,213,114,156,171,180,135,150,162,129,174,156,171,180,129,171,162,138,173,151,176,136,150,76,215,118,206,155,190,173,157,130,269,147,79,61,62,75,202,86,158,167,112,137,39,66,66,159,241,109,99,23,9,	0,5513,46737,66776,68104,68525,70679,73182,74009,77744,79378,80406,82195,84503,87853,88240,89582,94322,98415,104600,105846,108131,109429,121690,122704,126934,128173,133179,135980,137801,138536,139585,141939,147187,152201,154708,157097,159550,160137,168396,178760,180105,188732,190514,194193,203473,206967,209325,214710,234002,365324,379938,402506,416394,425121,427992,431185,455266,456837,464687,471…
chr9	84612826	85253871	GLEAN_10306	1000	+	84612826	85253871	0	22	128,79,195,150,111,244,90,180,328,146,110,159,210,205,139,173,137,17,97,784,131,1725,	0,17580,265584,332469,363299,515108,544479,564096,577500,598057,604409,605225,611163,616362,622210,622607,629899,631680,632804,634297,637024,639320,
chr9	35030635	35128143	GLEAN_25263	1000	-	35030635	35128143	0	5	1401,48,40,32,618,	0,7093,15299,42716,96890,
chr9	35164112	35359019	GLEAN_25262	1000	-	35164112	35359019	0	13	129,114,141,101,71,83,59,100,131,102,52,224,136,	0,2767,6589,47890,48247,71020,103427,126591,136361,137411,149097,169922,194771,
chr9	35379031	35425439	GLEAN_25264	1000	+	35379031	35425439	0	4	162,96,125,106,	0,35983,44703,46302,
chr9	62754967	62789715	GLEAN_01169	1000	+	62754967	62789715	0	7	139,296,200,115,143,149,152,	0,13564,21050,22169,22982,26891,34596,
chr9	63545511	63590975	GLEAN_10822	1000	+	63545511	63590975	0	9	85,70,94,138,53,97,73,83,93,	0,29775,32559,33339,34455,35054,36554,40405,45371,
chr9	70836035	70938708	GLEAN_12742	1000	-	70836035	70938708	0	24	61,77,113,113,244,106,186,169,178,21,178,158,106,137,128,134,82,96,50,108,154,160,34,12,	0,795,2372,3456,10720,20483,24215,30982,31241,36795,37544,40022,45744,46787,47926,52432,68738,74784,77350,83143,89358,92054,101684,102661,
chr9	73900811	73986411	GLEAN_21040	1000	+	73900811	73986411	0	11	175,81,159,240,529,188,157,56,62,138,81,	0,37286,42165,47758,51856,59703,61509,66771,71867,75179,85519,
chr9	81855140	82152647	GLEAN_16878	1000	+	81855140	82152647	0	109	227,154,629,180,151,159,183,102,204,208,113,206,156,292,173,310,165,357,137,178,183,144,156,165,173,154,144,165,318,156,171,327,153,168,177,147,126,177,266,2161,338,145,219,260,166,156,153,183,138,186,123,84,144,195,141,168,162,195,174,192,132,110,157,132,156,210,102,120,201,174,132,197,133,117,150,177,156,156,171,134,205,183,147,155,148,95,235,195,126,156,159,167,163,188,151,183,138,192,334,69,1…	0,5206,7524,11105,13313,13778,15261,19494,21850,22907,23925,25544,26744,30741,32065,34512,37212,39878,45052,45406,46413,49387,49831,51497,53276,54401,57006,58158,62428,63652,63962,64815,66567,67022,71148,73294,77788,79280,80492,83039,86581,87562,88374,89372,91063,91569,96406,97386,98307,102361,104108,104822,107403,112369,113643,120450,120898,129625,131337,135623,142920,144029,149940,153958,154267…
chr9	33691339	33751257	GLEAN_08763	1000	+	33691339	33751257	0	12	53,480,118,532,128,110,100,56,176,109,177,568,	0,5056,9226,14576,19842,22086,24073,43177,45234,50234,52208,59350,
chr9	34661715	34669531	GLEAN_10185	1000	+	34661715	34669531	0	6	958,168,84,84,82,721,	0,3384,4041,4797,5482,7095,
chr9	34690983	34693776	GLEAN_10176	1000	-	34690983	34693776	0	10	389,154,105,133,83,90,94,77,97,50,	0,485,814,1013,1275,1590,1821,2244,2416,2743,
chr9	36577714	36577948	GLEAN_25253	1000	-	36577714	36577948	0	1	234,	0,
chr9	36582285	36585291	GLEAN_25252	1000	-	36582285	36585291	0	2	165,69,	0,2937,
chr9	37042321	37092990	GLEAN_25250	1000	-	37042321	37092990	0	20	89,163,159,124,140,130,113,33,127,146,127,141,41,127,140,169,119,48,2302,689,	0,3743,7139,7718,9135,11796,12918,14207,14439,22798,23035,24054,24672,26376,34570,37010,39565,39771,43061,49980,
chr9	43662748	43677876	GLEAN_01140	1000	+	43662748	43677876	0	11	88,189,224,172,191,138,100,54,171,1044,38,	0,1735,3282,4978,6236,8828,10352,11181,12315,13756,15090,
chr9	53388452	53443535	GLEAN_20548	1000	+	53388452	53443535	0	19	74,103,84,98,56,84,77,159,107,96,61,77,125,68,110,96,75,64,87,	0,6064,7602,14299,23657,26573,29149,39023,40228,41501,47849,49553,50123,51038,51192,51753,52787,54461,54996,
chr9	56756104	56827530	GLEAN_04576	1000	+	56756104	56827530	0	9	339,223,189,198,155,106,150,201,164,	0,37162,42653,61002,61919,64726,65888,67626,71262,
chr9	57691776	57765737	GLEAN_03344	1000	+	57691776	57765737	0	21	78,74,107,78,77,138,110,67,18,36,68,43,81,79,97,85,121,144,81,87,11,	0,11805,14231,22152,33207,35818,38036,38764,39944,41704,42115,48308,49030,63136,64310,65205,66158,66390,68708,72061,73950,
chr9	59638512	59719219	GLEAN_19626	1000	-	59638512	59719219	0	20	144,63,170,80,150,103,115,111,86,77,152,92,136,105,92,85,133,160,112,102,	0,4014,4292,16499,27798,36459,38158,42996,44804,49111,57208,59808,61829,63495,65676,67424,69288,70565,72625,80605,
chr9	60832435	60874973	GLEAN_15380	1000	+	60832435	60874973	0	30	39,32,88,125,112,99,102,70,113,96,18,201,144,146,246,143,175,164,125,206,181,171,217,237,166,73,215,121,132,168,	0,397,587,2963,4838,6371,7246,7786,9466,10934,11574,16796,18703,20009,21225,23601,25054,25854,28086,29257,29551,31285,31895,34083,35276,36003,38662,39807,40660,42370,
chr9	61680786	61734087	GLEAN_01163	1000	+	61680786	61734087	0	17	48,111,66,46,139,125,129,131,82,131,130,81,65,106,62,116,181,	0,3679,7346,8050,9198,13116,17278,19401,21102,23924,24719,27401,36001,45010,49775,50514,53120,
chr9	63258051	63260032	GLEAN_25569	1000	+	63258051	63260032	0	5	66,223,252,212,297,	0,181,719,1097,1684,
chr9	64015115	64018392	GLEAN_21996	1000	+	64015115	64018392	0	5	14,117,103,102,63,	0,198,1546,2087,3214,
chr9	68511906	68524808	GLEAN_07588	1000	-	68511906	68524808	0	3	227,141,187,	0,2333,12715,
chr9	68788490	68794475	GLEAN_07600	1000	+	68788490	68794475	0	4	102,136,181,199,	0,629,1468,5786,
chr9	69698956	69699778	GLEAN_07584	1000	-	69698956	69699778	0	1	822,	0,
chr9	74076005	74080918	GLEAN_21035	1000	-	74076005	74080918	0	2	1228,152,	0,4761,
chr9	78933253	78972266	GLEAN_21198	1000	+	78933253	78972266	0	6	102,1501,161,94,81,143,	0,11923,33661,34034,35427,38870,
chr9	79138645	79164774	GLEAN_21194	1000	-	79138645	79164774	0	10	199,127,135,127,159,106,122,181,158,162,	0,1941,2626,3277,10459,11836,13234,16355,23832,25967,
chr9	81672086	81705697	GLEAN_13302	1000	+	81672086	81705697	0	13	191,151,183,138,192,334,69,143,127,317,93,59,241,	0,1091,4865,5305,10465,11579,14341,16164,18413,19286,23423,24927,33370,
chr9	82249744	82255636	GLEAN_18217	1000	+	82249744	82255636	0	4	259,80,184,227,	0,2953,4893,5665,
chr9	82854965	82857794	GLEAN_10300	1000	+	82854965	82857794	0	2	196,1448,	0,1381,
chr10	75483575	75639971	GLEAN_08713	1000	-	75483575	75639971	0	10	1770,128,67,214,130,140,37,144,335,383,	0,7436,23900,39542,59097,60978,62063,64628,146514,156013,
chr10	15728387	15730368	GLEAN_00382	1000	-	15728387	15730368	0	4	80,118,75,72,	0,292,1122,1909,
chr10	57590927	57732018	GLEAN_24970	1000	-	57590927	57732018	0	11	208,202,211,153,99,147,91,124,89,47,162,	0,8445,41449,49896,51374,104149,107115,116639,120158,138930,140929,
chr10	73069479	73400383	GLEAN_12776	1000	+	73069479	73400383	0	23	45,93,39,95,67,273,108,135,57,43,138,93,56,120,59,154,122,88,74,65,104,97,134,	0,32692,45258,67518,99926,106374,108019,132190,148147,184851,224366,243183,253204,261157,262779,263885,279738,304254,314591,319011,322245,329563,330770,
chr10	7009078	7225750	GLEAN_10769	1000	+	7009078	7225750	0	22	60,60,191,60,58,89,79,141,89,61,43,78,77,165,46,136,199,218,121,168,130,110,	0,110922,125021,129118,131667,136666,145845,150063,151663,154055,189702,194208,195473,197000,200267,200735,201773,206133,207762,208545,210853,216562,
chr10	11772779	11804733	GLEAN_03279	1000	+	11772779	11804733	0	17	139,154,129,136,177,79,180,170,162,248,93,534,155,179,146,175,306,	0,1519,10413,12297,14722,16286,17477,19701,20915,22974,24319,27212,28508,28770,30517,31386,31648,
chr10	11927148	11931680	GLEAN_03275	1000	-	11927148	11931680	0	10	231,121,84,157,130,125,139,107,172,3,	0,313,544,945,1357,1755,2220,2687,2987,4529,
chr10	12953741	13180506	GLEAN_03287	1000	+	12953741	13180506	0	21	135,49,68,70,41,68,49,65,40,69,82,62,49,74,51,72,30,27,33,62,136,	0,6482,23022,38654,43070,44155,52819,60001,85479,99438,99603,110811,116640,149737,150773,161038,182424,202876,203214,223614,226629,
chr10	20051548	20057751	GLEAN_25523	1000	-	20051548	20057751	0	14	135,107,153,154,186,58,69,55,147,101,65,128,128,155,	0,225,1138,1703,2218,2502,2902,3328,3549,3930,4343,4682,5042,6048,
chr10	21222665	21237281	GLEAN_15680	1000	-	21222665	21237281	0	9	61,164,744,81,231,261,243,69,6,	0,703,1899,3014,4505,5079,6224,14344,14610,
chr10	57391344	57590584	GLEAN_24974	1000	+	57391344	57590584	0	13	51,264,69,105,99,102,127,138,98,170,87,70,117,	0,2341,7232,8052,14384,23080,26972,37340,167839,172850,191664,195419,199123,
chr10	58132501	58225981	GLEAN_13483	1000	-	58132501	58225981	0	22	160,162,127,145,145,79,64,138,251,94,135,108,131,157,93,104,124,168,114,54,117,93,	0,1716,3545,8627,11666,13560,17157,27194,31790,36345,39292,47767,51072,63643,64862,65158,66605,67306,70718,72656,72862,93387,
chr10	66958383	66979709	GLEAN_01552	1000	-	66958383	66979709	0	7	219,77,182,207,155,74,4,	0,1174,5963,8230,18138,18835,21322,
chr10	70780475	71050668	GLEAN_04709	1000	+	70780475	71050668	0	112	79,62,96,78,93,182,197,101,102,138,165,113,163,79,188,165,159,174,135,159,212,91,119,127,158,148,608,151,159,162,102,201,172,113,203,120,292,152,310,165,342,156,266,1273,396,323,145,219,266,169,156,141,183,138,186,123,183,132,198,111,117,231,183,129,122,142,132,153,210,102,120,201,174,132,197,133,183,147,177,156,153,171,131,205,180,129,155,145,95,235,195,126,156,159,167,163,188,92,29,183,138,195,…	0,24805,26071,26275,26441,32793,35232,40898,42671,45059,51191,51910,52864,54407,54755,56821,62569,63020,66027,67059,70284,70644,71559,72145,74668,75789,76743,81893,88913,89707,90755,91805,92785,93489,94479,95401,95619,96980,98040,99535,102434,111136,112149,113060,114768,116928,118390,119833,126973,129805,133317,135987,138330,139651,145743,147543,149092,151596,154863,156942,162408,166668,170446,17…
chr10	75309544	75406787	GLEAN_08714	1000	-	75309544	75406787	0	22	159,159,66,81,147,180,135,183,141,109,151,148,231,93,86,82,79,88,87,120,115,105,	0,1627,2931,3508,4536,5435,6608,7012,7946,8583,9137,12496,14367,15847,22775,24083,27708,28299,30217,38425,42803,97138,
chr10	76189710	76333686	GLEAN_20472	1000	+	76189710	76333686	0	12	99,166,113,100,48,57,81,193,83,106,245,17,	0,67572,69398,89993,92195,106753,108863,125662,126419,128710,139117,143959,
chr10	77067469	77112059	GLEAN_07017	1000	+	77067469	77112059	0	13	122,59,216,254,231,101,151,231,275,206,443,141,141,	0,3293,5523,11845,13738,32210,33063,38206,39292,40830,43275,44130,44449,
chr10	4624645	4635262	GLEAN_11366	1000	-	4624645	4635262	0	5	30,170,155,78,170,	0,868,6008,7716,10447,
chr10	5948464	5967663	GLEAN_07685	1000	-	5948464	5967663	0	20	55,155,159,141,171,106,158,159,195,179,248,161,117,107,106,85,88,112,188,10,	0,189,824,1070,1452,3444,4344,4641,5145,6334,6626,6984,7569,7796,10606,11612,13169,13536,14062,19189,
chr10	10405672	10421250	GLEAN_20528	1000	-	10405672	10421250	0	8	117,141,108,109,146,81,162,63,	0,1346,3529,4320,6276,7302,12750,15515,
chr10	11846343	11892412	GLEAN_03280	1000	+	11846343	11892412	0	6	80,211,147,78,52,5,	0,36310,37928,45294,45927,46064,
chr10	16493246	16498990	GLEAN_14907	1000	-	16493246	16498990	0	7	154,67,91,61,95,78,3,	0,2599,3401,3720,4209,5032,5741,
chr10	16672635	16773631	GLEAN_14910	1000	+	16672635	16773631	0	14	369,68,145,93,56,67,107,43,72,131,58,261,113,85,	0,47398,65663,73055,73653,82017,83375,86199,86768,89569,93118,98523,99836,100911,
chr10	18646394	18690870	GLEAN_18747	1000	-	18646394	18690870	0	10	464,143,203,124,132,106,129,193,62,25,	0,1141,10269,34988,35992,36869,37913,39484,41867,44451,
chr10	18968084	18969293	GLEAN_10788	1000	+	18968084	18969293	0	4	57,64,85,103,	0,451,686,1106,
chr10	18987634	19001966	GLEAN_10789	1000	+	18987634	19001966	0	12	154,92,132,187,271,151,153,167,16,167,182,107,	0,726,3588,4119,5132,7125,7500,10603,10881,11154,13103,14225,
chr10	19405383	19467957	GLEAN_25538	1000	-	19405383	19467957	0	8	61,22,274,134,95,172,348,91,	0,874,7893,11261,22414,25766,30776,62483,
chr10	19901127	19909247	GLEAN_25549	1000	+	19901127	19909247	0	8	150,144,80,133,144,70,81,137,	0,1619,1909,6190,6633,7324,7728,7983,
chr10	19959246	19964831	GLEAN_25531	1000	-	19959246	19964831	0	9	190,160,43,107,82,174,84,120,87,	0,386,1329,1558,1756,2611,2927,5237,5498,
chr10	19977517	19981082	GLEAN_25555	1000	+	19977517	19981082	0	5	139,415,115,136,59,	0,1692,2677,2950,3506,
chr10	20021912	20032934	GLEAN_25526	1000	-	20021912	20032934	0	21	54,169,97,58,114,119,115,90,99,174,207,186,249,291,388,172,76,60,156,147,192,	0,166,626,1365,1563,1943,2151,3709,3892,4074,6788,7106,7391,8108,8573,9449,9851,10030,10313,10597,10830,
chr10	20065849	20073831	GLEAN_25522	1000	-	20065849	20073831	0	10	455,96,138,219,163,188,204,185,246,29,	0,691,1076,3071,3557,4032,4566,4856,5667,7953,
chr10	20146575	20158334	GLEAN_25561	1000	+	20146575	20158334	0	8	131,178,102,71,52,135,56,115,	0,1970,6568,9015,9177,9520,10100,11644,
chr10	21449930	21469831	GLEAN_15721	1000	+	21449930	21469831	0	7	241,76,48,161,114,161,84,	0,2455,3370,18527,19206,19557,19817,
chr10	52204394	52215826	GLEAN_22195	1000	-	52204394	52215826	0	7	57,71,75,45,92,139,79,	0,968,1205,6404,8065,10231,11353,
chr10	57536419	57536593	GLEAN_24971	1000	-	57536419	57536593	0	1	174,	0,
chr10	60054994	60086552	GLEAN_21883	1000	-	60054994	60086552	0	9	58,179,68,184,210,195,54,171,234,	0,1293,1978,3691,14402,16645,20614,27187,31324,
chr10	60342639	60357611	GLEAN_21889	1000	+	60342639	60357611	0	9	69,219,196,191,138,165,64,117,113,	0,1488,7239,8698,9999,10275,11648,12164,14859,
chr10	60488563	60506892	GLEAN_21890	1000	+	60488563	60506892	0	7	591,142,207,141,172,120,187,	0,9125,11549,12922,14322,14630,18142,
chr10	61586604	61586904	GLEAN_25676	1000	+	61586604	61586904	0	1	300,	0,
chr10	61771560	61784874	GLEAN_25679	1000	+	61771560	61784874	0	5	11,144,22,693,12,	0,4789,10950,11651,13302,
chr10	62684348	62686539	GLEAN_10755	1000	-	62684348	62686539	0	2	857,373,	0,1818,
chr10	65837743	65863844	GLEAN_02687	1000	+	65837743	65863844	0	13	77,73,83,109,108,68,80,36,80,74,82,202,182,	0,2491,4418,6238,8450,10272,10860,16180,18668,18825,24013,24977,25919,
chr10	65873282	65898391	GLEAN_02688	1000	+	65873282	65898391	0	11	21,83,124,102,74,73,66,47,68,65,45,	0,2644,10945,13785,13962,15366,16846,19754,21863,24607,25064,
chr10	67678920	67689233	GLEAN_12536	1000	+	67678920	67689233	0	5	834,118,109,58,30,	0,3207,7472,9004,10283,
chr10	68789855	68791130	GLEAN_05799	1000	-	68789855	68791130	0	1	1275,	0,
chr10	69283113	69326519	GLEAN_05803	1000	+	69283113	69326519	0	15	35,191,146,85,113,203,107,148,221,287,123,425,109,127,152,	0,20667,21226,21459,26229,27178,33225,34418,36073,36849,38545,38792,41946,42612,43254,
chr10	73542576	73557677	GLEAN_12773	1000	-	73542576	73557677	0	9	142,79,67,104,45,68,80,118,41,	0,4088,5555,6186,7210,8334,10151,10993,15060,
chr10	73879972	73888297	GLEAN_12767	1000	-	73879972	73888297	0	6	169,238,210,105,156,115,	0,1920,3712,5074,6580,8210,
chr10	75766507	75778763	GLEAN_08712	1000	-	75766507	75778763	0	4	103,121,88,3,	0,3872,8775,12253,
chr10	76093069	76096687	GLEAN_20471	1000	+	76093069	76096687	0	7	126,71,99,70,74,111,268,	0,437,640,1028,2317,3144,3350,
chr10	76641452	76655115	GLEAN_20473	1000	+	76641452	76655115	0	4	69,72,63,120,	0,5795,10373,13543,
chr10	77711023	77711521	GLEAN_07015	1000	-	77711023	77711521	0	1	498,	0,
chr10	78862679	78878882	GLEAN_18138	1000	+	78862679	78878882	0	13	89,98,158,83,103,144,50,80,99,98,174,115,194,	0,2230,2773,3652,4842,6971,7797,11583,12658,12870,13826,14352,16009,
chr10	78967875	79006892	GLEAN_18139	1000	+	78967875	79006892	0	18	106,50,168,58,161,186,54,84,287,223,90,74,151,325,275,99,48,93,	0,3314,5521,10085,12885,18922,20290,20582,24148,26173,26507,29350,30741,33180,33884,34714,35873,38924,
chr10	79479178	79479685	GLEAN_18129	1000	-	79479178	79479685	0	1	507,	0,
chr10	79665788	79682322	GLEAN_18152	1000	+	79665788	79682322	0	9	37,119,192,171,210,122,88,40,77,	0,1130,8221,10886,11935,13487,14717,15538,16457,
chr10	79728923	79741058	GLEAN_18125	1000	-	79728923	79741058	0	9	139,143,100,165,128,347,557,320,54,	0,819,2378,2695,4692,5282,7379,8909,12081,
chr10	79741407	79755926	GLEAN_18154	1000	+	79741407	79755926	0	12	166,135,59,124,131,108,63,108,203,116,167,30,	0,7186,8692,9056,10956,11781,11979,12238,13326,13604,13888,14489,
chr10	79837114	79854756	GLEAN_18123	1000	-	79837114	79854756	0	12	105,99,180,182,190,122,303,79,162,75,60,57,	0,1927,2296,3786,4162,5652,7264,7957,8260,8592,10220,17585,
chr10	80188913	80196696	GLEAN_18120	1000	-	80188913	80196696	0	4	87,173,108,82,	0,2325,4035,7701,
chr10	80796544	80830636	GLEAN_03423	1000	-	80796544	80830636	0	5	122,127,26,112,225,	0,811,8012,13209,33867,
chr11	35563408	35661589	GLEAN_23880	1000	-	35563408	35661589	0	46	135,134,163,156,129,86,209,132,92,105,153,126,70,154,82,130,54,71,210,132,96,63,99,56,57,56,96,158,216,68,70,99,151,65,90,187,266,93,123,75,64,150,45,117,141,242,	0,837,4068,6009,7223,14859,16122,16893,17875,18510,20649,21329,21977,23062,24488,25176,25437,26329,27809,29513,30960,31331,35559,35753,36012,36954,44472,45810,46421,47240,47775,48069,49321,49833,50615,51475,54075,55063,57832,59127,60166,61504,63389,74949,76427,97939,
chr11	2719956	2817308	GLEAN_13985	1000	-	2719956	2817308	0	48	116,135,54,199,96,87,139,68,78,118,87,194,54,91,77,75,79,83,135,92,235,272,119,215,179,71,37,79,149,92,269,75,188,61,138,135,66,91,96,210,221,146,74,83,101,52,162,213,	0,5412,10515,13046,15070,16545,18552,19640,20058,21450,23023,28042,29080,29231,29863,35635,36492,37632,37890,39349,43801,46620,47905,49774,51737,54220,54372,54807,58313,59263,62274,68072,73010,75142,75772,77271,81412,81576,83951,86713,87611,88469,90301,91457,92125,92446,96055,97139,
chr11	4712258	4720553	GLEAN_13531	1000	+	4712258	4720553	0	6	12,78,81,147,74,133,	0,625,2337,7630,8010,8162,
chr11	10344811	10435271	GLEAN_25458	1000	+	10344811	10435271	0	12	240,186,169,174,163,142,25,379,127,207,141,183,	0,25478,26550,63187,67788,68913,77347,79314,86271,87898,89189,90277,
chr11	10607949	10626433	GLEAN_10584	1000	+	10607949	10626433	0	32	33,246,79,35,21,18,21,192,198,205,79,160,105,192,117,153,161,169,69,63,150,162,132,126,143,167,15,134,193,80,90,138,	0,1596,2119,2395,3140,5480,6870,8158,8696,9039,9319,9496,9765,10047,10329,10691,11438,11704,12133,12434,12607,12919,13168,13507,13861,14276,16396,16603,16831,17249,17856,18346,
chr11	11266082	11273558	GLEAN_02447	1000	+	11266082	11273558	0	3	322,291,191,	0,899,7285,
chr11	35508524	35532344	GLEAN_23887	1000	+	35508524	35532344	0	14	162,105,81,78,64,35,224,130,162,60,125,78,76,72,	0,6117,7648,8212,8424,9297,11376,11690,16858,17646,20525,22361,22733,23748,
chr11	37355073	37384701	GLEAN_16203	1000	+	37355073	37384701	0	10	115,65,102,115,88,52,103,50,150,102,	0,3011,3678,14247,17824,19987,25417,28660,28901,29526,
chr11	41281978	41319239	GLEAN_25289	1000	+	41281978	41319239	0	10	10,143,149,92,141,105,213,69,72,782,	0,10511,12758,17634,29493,34142,34357,35145,35353,36479,
chr11	4282375	4289908	GLEAN_13528	1000	+	4282375	4289908	0	5	280,121,140,105,137,	0,1692,5694,5919,7396,
chr11	6299696	6304583	GLEAN_15790	1000	+	6299696	6304583	0	4	107,126,113,32,	0,3182,4422,4855,
chr11	10461337	10464118	GLEAN_25460	1000	+	10461337	10464118	0	12	50,138,151,185,73,74,67,103,120,116,119,37,	0,130,347,697,1135,1299,1600,1762,1995,2231,2531,2744,
chr11	10514435	10518307	GLEAN_25466	1000	+	10514435	10518307	0	5	3,244,227,197,1744,	0,581,1006,1696,2128,
chr11	11603186	11606825	GLEAN_02443	1000	-	11603186	11606825	0	5	121,168,110,101,67,	0,346,784,1443,3572,
chr11	11608031	11625182	GLEAN_02452	1000	+	11608031	11625182	0	12	6,154,107,126,53,172,165,189,98,133,207,222,	0,5555,6337,7902,8784,9193,12726,13602,14520,15176,15794,16929,
chr11	11998600	12012725	GLEAN_02440	1000	-	11998600	12012725	0	6	87,177,123,163,237,41,	0,793,2261,3535,5763,14084,
chr11	12065340	12086565	GLEAN_02455	1000	+	12065340	12086565	0	9	203,76,96,364,125,138,113,100,57,	0,8291,8664,9866,11524,12539,19014,19650,21168,
chr11	14845639	14848739	GLEAN_06440	1000	+	14845639	14848739	0	3	87,141,189,	0,966,2911,
chr11	14860421	14919891	GLEAN_06431	1000	-	14860421	14919891	0	36	51,177,189,66,115,53,75,129,96,82,146,192,87,88,134,125,97,120,124,170,84,172,185,110,94,152,93,142,87,69,62,127,109,97,58,42,	0,1662,3332,5089,5794,7847,10809,11508,12272,13081,14242,14565,18229,19247,19706,20568,21815,22399,24247,26034,28431,29890,31615,33754,35234,36574,37293,39904,41139,41562,45334,46340,49488,51193,54133,59428,
chr11	15358638	15370580	GLEAN_06428	1000	-	15358638	15370580	0	4	73,143,48,36,	0,2049,11773,11906,
chr11	15389117	15442647	GLEAN_06442	1000	+	15389117	15442647	0	17	409,87,84,96,188,134,94,75,72,76,92,80,43,80,17,41,123,	0,17297,19062,25719,28587,29794,30206,35819,36852,38556,38932,39169,41241,42443,45131,47134,53407,
chr11	17689455	17691018	GLEAN_24386	1000	+	17689455	17691018	0	2	241,1028,	0,535,
chr11	17822087	17823053	GLEAN_24388	1000	+	17822087	17823053	0	1	966,	0,
chr11	34533490	34542038	GLEAN_19309	1000	-	34533490	34542038	0	8	29,136,107,143,37,31,38,13,	0,515,1062,1284,3453,6610,8362,8535,
chr11	35479117	35487653	GLEAN_23886	1000	+	35479117	35487653	0	3	135,36,396,	0,5980,8140,
chr11	36865489	36900778	GLEAN_16194	1000	-	36865489	36900778	0	7	43,59,47,70,139,208,34,	0,425,675,1348,12115,15487,35255,
chr11	37113678	37115834	GLEAN_16201	1000	+	37113678	37115834	0	6	58,65,55,86,132,150,	0,156,614,1018,1478,2006,
chr11	37629528	37697259	GLEAN_16187	1000	-	37629528	37697259	0	12	162,196,124,120,120,120,123,44,37,402,49,81,	0,6394,6669,11114,12458,13518,17595,20137,49275,62912,63477,67650,
chr11	43021088	43076694	GLEAN_18374	1000	+	43021088	43076694	0	11	27,69,118,196,187,162,97,169,133,188,16,	0,17737,21728,22255,24323,27658,29271,30479,43769,53552,55590,
chr11	45388831	45405025	GLEAN_00946	1000	+	45388831	45405025	0	3	49,297,323,	0,450,15871,
chr11	45444120	45454199	GLEAN_00947	1000	+	45444120	45454199	0	3	40,57,326,	0,5234,9753,
chr11	46817119	46859300	GLEAN_14367	1000	+	46817119	46859300	0	15	45,74,190,112,105,96,137,104,136,130,15,224,132,130,635,	0,15401,16207,21094,23739,24206,26737,30958,32287,32969,34515,35850,38716,40089,41546,
chr11	46872138	46902755	GLEAN_14364	1000	-	46872138	46902755	0	24	79,159,42,149,86,91,79,107,29,90,51,145,86,61,88,71,116,124,105,69,46,37,53,104,	0,362,967,2760,3453,4402,4589,5777,6738,7060,9110,9836,11044,11601,12117,13309,13924,16108,17658,18241,25103,28724,28870,30513,
chr11	47551127	47559395	GLEAN_14357	1000	-	47551127	47559395	0	3	210,138,3,	0,683,8265,
chr11	47601165	47606124	GLEAN_14355	1000	-	47601165	47606124	0	9	103,134,183,219,144,113,123,100,90,	0,776,1061,1476,1871,2102,2483,2697,4869,
chr11	48056981	48057263	GLEAN_14350	1000	-	48056981	48057263	0	1	282,	0,
chr12	67084560	67149562	GLEAN_02546	1000	-	67084560	67149562	0	12	158,149,133,121,106,120,182,153,75,125,111,82,	0,1813,2797,10780,10985,15958,16517,18614,29491,31556,41263,64920,
chr12	8639050	8661108	GLEAN_08334	1000	+	8639050	8661108	0	10	2,73,63,124,168,47,76,206,218,211,	0,936,3406,3558,5384,6637,7143,9890,14076,21847,
chr12	14975088	15354796	GLEAN_16804	1000	+	14975088	15354796	0	27	1034,172,138,76,77,238,270,59,158,60,139,54,125,175,87,139,69,119,106,176,114,150,284,213,167,128,315,	0,46692,290301,309140,333000,345884,348840,350199,351635,353710,354979,357244,359574,360071,361821,364447,365105,365960,367444,367637,369146,369958,370203,370588,373085,374439,379393,
chr12	67650660	67857854	GLEAN_02551	1000	+	67650660	67857854	0	35	74,111,121,225,90,164,126,250,102,90,192,95,87,97,38,97,198,141,198,141,38,95,147,80,151,120,111,101,192,156,90,173,106,135,21,	0,12119,12764,25129,29003,31422,32716,34182,36339,46487,49800,63847,64164,73004,73963,79039,87228,88739,90157,91684,92843,93547,103003,108988,126422,139098,143008,144020,145003,150772,171044,178967,179575,192533,207173,
chr12	71346370	71656673	GLEAN_10044	1000	+	71346370	71656673	0	22	58,455,78,48,69,114,54,132,37,79,103,95,151,144,75,69,76,111,109,103,99,72,	0,17529,28873,32806,32962,71154,73374,116227,137096,159481,166208,170713,173107,192647,194139,198380,200144,222264,231301,256000,290442,310231,
chr12	75829141	76200637	GLEAN_16816	1000	-	75829141	76200637	0	37	258,287,192,117,99,117,172,108,44,108,64,182,123,144,171,162,40,222,108,57,41,60,202,107,73,158,93,150,67,45,133,36,36,45,113,81,15,	0,1775,2468,3795,4354,5429,7309,9829,10113,10502,13420,14165,14558,16217,16995,17796,18057,18874,21362,22647,23267,24220,24634,25836,26028,29096,29507,33479,35423,38406,42755,46435,48364,52567,90799,108449,371481,
chr12	8463823	8504420	GLEAN_08327	1000	-	8463823	8504420	0	13	102,182,91,108,97,35,17,54,71,70,91,61,38,	0,9280,13480,24845,26631,28234,29049,29445,31932,33309,34034,40407,40559,
chr12	9438249	9474390	GLEAN_20850	1000	+	9438249	9474390	0	11	60,117,48,135,265,4504,156,84,47,161,141,	0,6044,9007,10572,15519,16775,26003,29286,30148,33454,36000,
chr12	12115160	12143363	GLEAN_02966	1000	-	12115160	12143363	0	8	219,99,165,135,106,105,133,88,	0,6864,11351,12428,16228,19693,21029,28115,
chr12	13027651	13041199	GLEAN_05234	1000	+	13027651	13041199	0	8	68,89,99,125,120,99,168,81,	0,640,2737,4773,6233,7051,9104,13467,
chr12	14325676	14328201	GLEAN_05243	1000	+	14325676	14328201	0	5	28,74,191,106,186,	0,263,900,1450,2339,
chr12	14564041	14588721	GLEAN_16802	1000	+	14564041	14588721	0	6	117,129,207,111,151,86,	0,19812,21431,22502,23334,24594,
chr12	17466092	17515374	GLEAN_21694	1000	+	17466092	17515374	0	8	102,165,119,169,60,66,144,180,	0,3720,9607,18785,23931,29159,39958,49102,
chr12	22316621	22342603	GLEAN_23017	1000	-	22316621	22342603	0	10	116,86,152,60,114,93,69,47,172,66,	0,2169,9132,14132,19106,20779,21412,21816,22268,25916,
chr12	47974922	47988480	GLEAN_04059	1000	-	47974922	47988480	0	4	644,172,123,351,	0,6587,10096,13207,
chr12	69421729	69428140	GLEAN_24785	1000	-	69421729	69428140	0	8	87,142,229,220,123,56,112,147,	0,683,2046,2857,3928,5090,5234,6264,
chr12	69429326	69461259	GLEAN_24784	1000	-	69429326	69461259	0	18	108,122,133,84,219,174,90,125,107,88,121,123,105,97,103,193,81,90,	0,2121,2340,3884,5383,7354,7609,7792,13420,15356,17227,17430,19808,20131,21302,23205,25730,31843,
chr12	75710121	75713256	GLEAN_16818	1000	-	75710121	75713256	0	2	701,109,	0,3026,
chr12	75741113	75753151	GLEAN_16817	1000	-	75741113	75753151	0	10	151,121,121,105,51,109,89,46,151,46,	0,1605,2686,3513,3698,6003,6867,7648,8456,11992,
chr13	18346353	18924016	GLEAN_06985	1000	+	18346353	18924016	0	28	22,251,81,102,181,176,132,102,92,84,126,380,140,129,39,189,171,151,190,152,45,228,232,111,243,121,128,397,	0,81312,82466,92486,221774,258997,280536,295574,321701,324020,335394,336509,340661,343719,346105,356058,357582,365740,372193,376947,378159,383360,397846,428881,438777,561167,570926,577266,
chr13	21987903	22101523	GLEAN_06958	1000	-	21987903	22101523	0	26	177,107,150,99,172,105,93,93,93,93,105,111,111,111,111,111,108,105,102,114,102,111,111,105,72,81,	0,2115,27275,28649,30105,31256,34345,36151,39337,42467,44461,50354,50632,58581,61506,64283,66996,68846,72707,74598,84151,96667,102593,104909,113378,113539,
chr13	13105939	13117245	GLEAN_20590	1000	-	13105939	13117245	0	6	160,89,51,141,173,64,	0,642,2280,2931,10690,11242,
chr13	13304362	13611689	GLEAN_20597	1000	+	13304362	13611689	0	26	47,70,114,117,98,110,143,169,132,176,66,60,120,52,138,83,89,54,1293,153,97,51,123,90,84,159,	0,38831,43441,54769,57028,57841,65465,67548,67905,69159,74465,78888,152909,154066,155659,172821,175728,205717,207425,211470,213665,214466,227466,249970,279121,307168,
chr13	22213036	22433653	GLEAN_13231	1000	-	22213036	22433653	0	12	69,428,49,120,96,27,94,104,110,55,80,160,	0,2208,3892,34463,102351,130633,132654,134941,147113,172076,217461,220457,
chr13	27374101	27394454	GLEAN_02981	1000	+	27374101	27394454	0	9	75,59,111,169,82,182,150,132,54,	0,3992,5147,5901,12690,14444,16555,18343,20299,
chr13	36287515	36582024	GLEAN_21463	1000	-	36287515	36582024	0	16	70,128,187,119,149,123,246,309,113,116,107,196,38,452,682,127,	0,1309,2618,3993,9106,10077,11561,22278,26884,27555,31929,73626,75345,75768,244000,294382,
chr13	37872612	37897877	GLEAN_09879	1000	+	37872612	37897877	0	19	2368,149,123,153,119,154,139,170,35,91,93,93,84,90,93,72,96,144,36,	0,11335,12524,13199,13942,14901,16484,18104,18400,21003,21466,21922,22097,22302,22831,23259,23796,24821,25229,
chr13	39320576	39325452	GLEAN_25134	1000	-	39320576	39325452	0	5	227,86,106,43,99,	0,585,2513,3354,4777,
chr13	40731560	40825290	GLEAN_02317	1000	+	40731560	40825290	0	14	659,63,154,93,646,316,114,151,166,60,105,97,44,68,	0,8276,10371,15307,23959,24986,48576,55353,66048,67087,79020,81145,93221,93662,
chr13	43077885	43139412	GLEAN_08000	1000	-	43077885	43139412	0	14	180,119,64,128,127,113,93,138,148,153,176,200,97,232,	0,1442,3785,3924,4589,4923,5914,8218,9313,13245,13763,19603,34411,61295,
chr13	44159826	44212399	GLEAN_04812	1000	-	44159826	44212399	0	23	148,103,100,112,62,165,153,153,88,71,147,70,65,126,93,96,109,45,166,190,78,74,115,	0,223,2749,4322,4677,5723,7313,11811,12446,14081,14511,14867,15392,17411,18109,19449,21068,21333,22328,23830,32138,43417,52458,
chr13	52499510	52587274	GLEAN_17547	1000	-	52499510	52587274	0	22	75,136,152,126,135,77,94,150,136,167,120,98,37,77,91,137,74,85,339,79,42,12,	0,716,2398,2629,9351,9972,10368,11876,12697,13326,14318,15716,19860,28552,29801,42589,42918,44132,66115,67558,80467,87752,
chr13	15039798	15055317	GLEAN_10840	1000	-	15039798	15055317	0	9	7,97,156,65,144,205,132,35,56,	0,2329,2821,3978,4163,4883,8121,8751,15463,
chr13	15085515	15118027	GLEAN_10839	1000	-	15085515	15118027	0	21	148,112,173,199,114,138,170,140,186,182,126,169,117,129,108,163,105,170,33,75,84,	0,1091,2615,3746,4565,9372,9949,13015,13513,14676,15535,16642,19430,19852,20620,22070,23108,25234,27785,30035,32428,
chr13	16827550	16840377	GLEAN_06972	1000	-	16827550	16840377	0	11	104,73,99,74,152,142,57,98,167,117,123,	0,232,1506,2096,3228,5814,7134,8485,9396,12053,12704,
chr13	17581016	17609419	GLEAN_06966	1000	-	17581016	17609419	0	19	144,87,74,127,152,156,113,63,133,153,91,83,84,151,110,99,163,132,33,	0,1501,2627,2793,3553,4633,5624,6828,7640,8349,9004,11364,12745,13229,14682,15014,15569,22724,28370,
chr13	26828811	26861041	GLEAN_06669	1000	+	26828811	26861041	0	13	166,203,183,74,135,103,116,150,94,159,131,83,125,	0,1904,6350,8772,10630,16574,17833,19126,19644,20546,23992,27483,32105,
chr13	27103211	27103790	GLEAN_17285	1000	-	27103211	27103790	0	1	579,	0,
chr13	27339057	27361329	GLEAN_02980	1000	+	27339057	27361329	0	8	193,104,108,155,91,100,213,215,	0,6139,8182,8960,10945,12915,19415,22057,
chr13	27573145	27576583	GLEAN_14071	1000	+	27573145	27576583	0	8	85,112,64,35,61,57,60,60,	0,1356,1572,1725,2108,2263,2411,3378,
chr13	27672691	27696147	GLEAN_23901	1000	-	27672691	27696147	0	5	105,148,77,101,118,	0,1099,8485,16190,23338,
chr13	31905252	31912734	GLEAN_20783	1000	+	31905252	31912734	0	9	563,61,96,162,126,221,44,86,42,	0,1194,3830,4012,4668,5332,5963,6534,7440,
chr13	36056476	36138729	GLEAN_05043	1000	+	36056476	36138729	0	29	43,62,140,244,223,226,130,48,148,90,87,178,173,156,137,148,146,176,145,277,152,106,208,134,156,144,125,156,87,	0,1205,1508,5202,5885,7254,20407,24352,34717,39146,39321,40674,43426,45627,46988,48192,48461,61141,63798,64283,70365,72781,73463,74400,77406,79033,80446,81910,82166,
chr13	37228485	37255464	GLEAN_21462	1000	-	37228485	37255464	0	7	176,67,119,73,62,56,68,	0,3212,3353,5113,9175,21627,26911,
chr13	38984331	39008338	GLEAN_25138	1000	-	38984331	39008338	0	13	51,86,160,87,40,76,106,96,124,122,111,105,51,	0,1208,4442,6572,6753,7757,7915,9158,9951,11372,12325,13480,23956,
chr13	39304503	39316477	GLEAN_25143	1000	+	39304503	39316477	0	9	62,118,68,68,113,144,108,192,78,	0,1171,6850,7413,8794,9290,9662,10582,11896,
chr13	39334347	39362311	GLEAN_25144	1000	+	39334347	39362311	0	19	221,58,87,237,86,145,159,116,124,81,90,107,154,78,162,87,156,66,90,	0,1450,4069,4838,5201,6299,6876,7358,9440,10531,14496,15554,16916,19488,20628,21621,22976,23506,27874,
chr13	39449004	39449898	GLEAN_25133	1000	-	39449004	39449898	0	1	894,	0,
chr13	41783546	41788342	GLEAN_02265	1000	+	41783546	41788342	0	4	91,136,146,86,	0,734,4086,4710,
chr13	43532887	43560509	GLEAN_20945	1000	-	43532887	43560509	0	11	147,55,145,172,100,132,199,135,100,108,45,	0,236,479,2018,3446,5638,6029,11973,14626,17656,27577,
chr13	44591127	44613400	GLEAN_19257	1000	+	44591127	44613400	0	4	159,123,83,37,	0,16203,21631,22236,
chr13	44618285	44627737	GLEAN_19258	1000	+	44618285	44627737	0	9	84,168,117,78,123,110,166,83,43,	0,1413,2828,4187,4690,5817,6778,7136,9409,
chr13	45345081	45348731	GLEAN_21784	1000	-	45345081	45348731	0	2	726,102,	0,3548,
chr13	46302773	46307642	GLEAN_11780	1000	+	46302773	46307642	0	6	221,98,68,195,124,80,	0,1749,1981,2785,4575,4789,
chr13	46311779	46316797	GLEAN_11781	1000	+	46311779	46316797	0	3	99,123,141,	0,1425,4877,
chr13	46872380	46910212	GLEAN_11784	1000	+	46872380	46910212	0	13	156,162,78,93,88,56,78,119,208,69,273,186,123,	0,9958,25865,26387,28387,28963,30146,31047,33837,34419,35230,35809,37709,
chr13	51739772	51741684	GLEAN_17555	1000	-	51739772	51741684	0	2	430,173,	0,1739,
chr13	51808621	51813816	GLEAN_17561	1000	+	51808621	51813816	0	5	19,143,139,123,101,	0,1274,3756,4734,5094,
chr13	51842966	51843425	GLEAN_17562	1000	+	51842966	51843425	0	1	459,	0,
chr13	52364339	52374765	GLEAN_17568	1000	+	52364339	52374765	0	9	91,201,113,102,123,39,57,49,167,	0,1293,2609,2942,6313,6743,9302,9897,10259,
chr13	52872324	52876894	GLEAN_17575	1000	+	52872324	52876894	0	12	36,81,99,121,61,133,134,103,147,95,61,87,	0,155,361,553,2452,2589,2826,3052,3235,3623,3824,4483,
chr13	52877316	52882445	GLEAN_17541	1000	-	52877316	52882445	0	12	375,135,122,149,101,152,188,199,162,115,90,3,	0,1062,1383,1725,2241,2529,2762,3290,3634,4403,4882,5126,
chr13	53024969	53033798	GLEAN_17576	1000	+	53024969	53033798	0	7	3,152,112,153,139,126,38,	0,2689,4540,6494,7361,7829,8791,
chr13	54278601	54292935	GLEAN_08639	1000	-	54278601	54292935	0	8	96,49,27,102,60,149,146,19,	0,581,2467,5256,9009,9909,11796,14315,
chr13	54375064	54384148	GLEAN_08636	1000	-	54375064	54384148	0	6	139,406,120,156,134,587,	0,267,762,1429,1803,8497,
chr13	54385341	54390045	GLEAN_08652	1000	+	54385341	54390045	0	7	93,88,83,82,71,101,88,	0,335,590,3504,3784,4447,4616,
chr13	54473703	54474920	GLEAN_08633	1000	-	54473703	54474920	0	4	118,97,78,40,	0,201,379,1177,
chr13	54816114	54818986	GLEAN_08627	1000	-	54816114	54818986	0	4	174,198,197,118,	0,858,1694,2754,
chr13	56914689	56922563	GLEAN_10244	1000	+	56914689	56922563	0	6	32,169,94,70,103,120,	0,4052,5336,5977,6161,7754,
chr13	56925082	56926939	GLEAN_10245	1000	+	56925082	56926939	0	2	32,124,	0,1733,
chr13	56948449	56957448	GLEAN_10246	1000	+	56948449	56957448	0	6	146,164,180,151,163,111,	0,603,4854,6763,7510,8888,
chr13	56958385	56968660	GLEAN_10241	1000	-	56958385	56968660	0	15	35,130,141,96,115,140,135,166,131,153,108,110,110,113,87,	0,123,507,721,1140,1904,2450,2870,3663,3997,4644,5134,6614,6947,10188,
chr13	57032867	57045990	GLEAN_10240	1000	-	57032867	57045990	0	11	147,68,131,121,59,74,55,98,19,45,35,	0,371,654,941,1170,1342,1547,4705,8928,10066,13088,
chr14	14398637	14430325	GLEAN_15012	1000	+	14398637	14430325	0	9	116,113,50,93,94,185,183,144,90,	0,6181,7143,8244,21767,22702,29590,30808,31598,
chr14	22929015	22976668	GLEAN_02291	1000	-	22929015	22976668	0	12	203,132,154,77,183,153,150,104,99,106,46,132,	0,3353,5382,24951,27437,37553,39085,39618,39844,42092,43859,47521,
chr14	25538874	25619907	GLEAN_13278	1000	+	25538874	25619907	0	13	492,378,309,117,320,158,72,68,83,93,112,69,96,	0,811,1242,1734,1929,2635,37119,47089,54053,54564,60708,78863,80937,
chr14	26039614	26179033	GLEAN_12495	1000	+	26039614	26179033	0	24	40,261,93,72,123,33,57,54,33,39,36,45,42,86,87,151,137,99,90,138,136,92,134,151,	0,2178,14631,16298,21100,24057,25334,25881,26386,29824,30393,31696,45772,76423,87922,93053,96892,99866,103888,108824,123505,129693,130156,139268,
chr14	27782183	27812278	GLEAN_22878	1000	+	27782183	27812278	0	5	24,25,86,1599,24,	0,519,6462,15254,30071,
chr14	30138501	30156069	GLEAN_06042	1000	-	30138501	30156069	0	6	192,75,117,190,92,183,	0,1190,1350,6464,14907,17385,
chr14	69554874	69617990	GLEAN_17000	1000	+	69554874	69617990	0	24	63,116,87,49,169,123,273,1141,492,155,83,94,545,236,253,218,133,153,161,97,167,332,144,155,	0,13514,17335,18582,20111,26056,26747,28874,33540,35035,40541,42838,43077,44140,44831,47097,52712,55905,56503,57510,58693,59312,61920,62961,
chr14	77048361	77091926	GLEAN_12847	1000	-	77048361	77091926	0	19	123,136,138,209,164,175,186,202,140,205,149,148,197,207,176,168,66,206,89,	0,1974,5384,5613,10203,11579,12500,13266,14371,15260,22625,23876,24295,29616,29917,33436,40316,40657,43476,
chr14	80384351	80600722	GLEAN_13674	1000	+	80384351	80600722	0	43	88,117,144,90,156,120,165,162,152,130,146,130,140,127,140,133,63,152,130,123,150,117,147,57,140,124,144,165,39,139,143,110,159,78,87,54,96,54,54,54,67,78,80,	0,5139,9914,18287,42685,43815,45889,49071,54917,56217,58364,62010,66338,73516,75256,76105,77409,79588,86296,88847,90847,94355,105825,110801,118723,120261,120582,121854,122724,122904,127378,131065,133338,142312,145357,151268,153150,154438,154850,169807,185719,212613,216291,
chr14	80744385	80993776	GLEAN_13670	1000	-	80744385	80993776	0	7	93,191,197,140,208,217,517,	0,3111,9444,27578,87015,136364,248874,
chr14	7307960	7330831	GLEAN_20352	1000	+	7307960	7330831	0	4	372,304,75,440,	0,2953,20143,22431,
chr14	7532084	7574504	GLEAN_20354	1000	+	7532084	7574504	0	15	63,36,106,121,63,61,87,57,104,57,52,48,36,52,212,	0,3939,17601,19419,23186,23991,25461,27789,30588,32706,33579,34961,36123,38935,42208,
chr14	8130639	8206170	GLEAN_15296	1000	-	8130639	8206170	0	20	143,163,367,196,100,182,165,108,57,198,189,253,83,126,214,78,89,85,172,83,	0,2510,3920,6039,7537,8613,12403,29844,31161,37904,38382,40659,44423,50026,50734,55319,55640,59941,60177,75448,
chr14	14847687	14870716	GLEAN_15016	1000	+	14847687	14870716	0	8	153,112,65,27,96,53,111,139,	0,9749,14375,15451,16042,17432,18924,22890,
chr14	14923501	14926018	GLEAN_15002	1000	-	14923501	14926018	0	1	2517,	0,
chr14	18685174	18692241	GLEAN_00077	1000	-	18685174	18692241	0	4	132,114,193,101,	0,3068,3746,6966,
chr14	18692361	18723731	GLEAN_00091	1000	+	18692361	18723731	0	12	22,66,50,64,144,43,86,41,77,71,127,103,	0,5435,7276,8704,9846,10093,18744,18910,24035,27461,28795,31267,
chr14	18724669	18726484	GLEAN_00076	1000	-	18724669	18726484	0	1	1815,	0,
chr14	19939791	19967745	GLEAN_06241	1000	-	19939791	19967745	0	22	78,71,137,59,48,55,229,109,166,1901,127,104,62,82,187,185,171,427,203,171,127,71,	0,795,2634,4356,5587,6497,7113,7423,8082,11680,13669,14188,15523,15705,15868,16217,19055,22233,24036,26515,26831,27883,
chr14	20501762	20518026	GLEAN_06236	1000	-	20501762	20518026	0	9	54,177,102,74,71,48,66,32,69,	0,1927,3207,5218,6261,8084,9650,14767,16195,
chr14	21009207	21009801	GLEAN_16910	1000	+	21009207	21009801	0	1	594,	0,
chr14	21810008	21811704	GLEAN_16901	1000	-	21810008	21811704	0	2	216,129,	0,1567,
chr14	22893061	22894193	GLEAN_02299	1000	+	22893061	22894193	0	4	3,100,74,183,	0,187,546,949,
chr14	23143728	23168527	GLEAN_02300	1000	+	23143728	23168527	0	6	325,168,194,61,140,117,	0,10488,13621,20271,22375,24682,
chr14	24089863	24107526	GLEAN_13277	1000	+	24089863	24107526	0	8	51,79,110,162,176,172,92,55,	0,7076,8420,11195,12910,15636,16491,17608,
chr14	25991533	26030896	GLEAN_12494	1000	+	25991533	26030896	0	5	112,150,45,69,245,	0,31969,32860,34339,39118,
chr14	30281096	30298499	GLEAN_06040	1000	-	30281096	30298499	0	4	341,84,61,60,	0,2014,6385,17343,
chr14	31272368	31291098	GLEAN_06035	1000	-	31272368	31291098	0	8	85,149,112,86,66,129,235,143,	0,2027,8686,13228,14101,14804,15842,18587,
chr14	66345996	66346467	GLEAN_03090	1000	-	66345996	66346467	0	1	471,	0,
chr14	66394871	66395345	GLEAN_03091	1000	+	66394871	66395345	0	1	474,	0,
chr14	69410021	69457551	GLEAN_16992	1000	-	69410021	69457551	0	15	75,151,169,199,219,302,43,133,111,55,99,115,114,129,132,	0,3198,14853,18112,20731,24230,26582,26733,26989,28346,28548,42068,44991,46730,47398,
chr14	77000510	77003205	GLEAN_12850	1000	+	77000510	77003205	0	3	114,117,72,	0,2241,2623,
chr15	29418456	29647122	GLEAN_20216	1000	+	29418456	29647122	0	25	68,87,112,105,73,101,164,468,523,87,54,69,81,150,102,109,227,189,118,104,201,159,134,143,23,	0,138876,152220,153325,157900,159380,165213,178938,189865,191114,193945,203431,203674,204941,205647,212198,212452,215631,215915,217864,218808,221884,224434,225447,228643,
chr15	31656090	31732198	GLEAN_03874	1000	-	31656090	31732198	0	6	88,119,109,103,88,108,	0,1877,10608,10888,11898,76000,
chr15	34115950	34238614	GLEAN_19666	1000	-	34115950	34238614	0	5	56,127,71,90,136,	0,526,3563,3715,122528,
chr15	34125083	34556967	GLEAN_19667	1000	+	34125083	34556967	0	4	16,141,116,246,	0,4745,14242,431638,
chr15	34340722	34456766	GLEAN_19664	1000	-	34340722	34456766	0	25	41,103,89,187,108,63,126,102,219,123,144,69,107,200,148,91,127,116,258,101,156,102,117,208,264,	0,2642,4417,6032,7208,12206,16778,18077,18481,19728,21326,25310,49931,50549,51774,52929,54108,55063,56354,60775,63882,67549,69306,73439,115780,
chr15	34647367	34751121	GLEAN_19663	1000	-	34647367	34751121	0	29	97,131,48,131,119,116,81,176,778,120,116,208,105,113,56,77,132,168,153,96,150,80,146,97,139,114,204,60,39,	0,928,1149,2909,4889,5363,7009,7412,12891,15364,17710,19309,20333,21107,23630,24231,24741,26613,29213,29447,51636,54181,54798,56990,61844,63975,67796,73534,103715,
chr15	36910336	36985586	GLEAN_19653	1000	-	36910336	36985586	0	13	107,97,199,167,108,182,109,147,228,174,141,36,99,	0,441,1499,7622,9413,16775,19481,20698,22364,34125,52204,57726,75151,
chr15	37848519	37896881	GLEAN_08293	1000	+	37848519	37896881	0	10	46,141,116,59,20,62,69,102,73,77,	0,3954,12398,16788,18433,19962,20686,23377,24504,48285,
chr15	42330681	42367274	GLEAN_16639	1000	+	42330681	42367274	0	4	25,214,126,106,	0,32166,34900,36487,
chr15	42647768	42764751	GLEAN_24212	1000	-	42647768	42764751	0	23	195,189,126,123,89,112,151,129,139,139,42,58,68,104,76,62,112,93,183,132,93,215,64,	0,1101,1941,3290,3700,4002,4396,13156,13939,15689,18716,19676,21310,23404,24596,26027,29914,35182,38531,47566,61824,94415,116919,
chr15	27568299	27571706	GLEAN_20200	1000	-	27568299	27571706	0	8	198,233,199,203,556,153,206,205,	0,485,916,1355,1763,2402,2702,3202,
chr15	29378877	29381533	GLEAN_20215	1000	+	29378877	29381533	0	6	23,49,79,170,101,34,	0,169,392,1425,1911,2622,
chr15	31873868	31886391	GLEAN_03872	1000	-	31873868	31886391	0	10	57,111,80,130,71,89,104,102,45,3,	0,1196,4843,7593,7850,8539,10518,10740,11118,12520,
chr15	35801176	35866474	GLEAN_19671	1000	+	35801176	35866474	0	22	171,65,66,141,103,132,67,152,111,84,99,142,161,114,126,105,216,259,205,212,122,66,	0,55848,56224,56915,57546,58324,58541,59177,59694,59961,60133,60670,60901,61453,62157,62446,62638,62932,63510,63872,64165,65232,
chr15	37660428	37667401	GLEAN_19647	1000	-	37660428	37667401	0	4	144,105,81,222,	0,3817,6197,6751,
chr15	38056255	38057563	GLEAN_02851	1000	+	38056255	38057563	0	5	232,155,65,115,90,	0,370,766,920,1218,
chr15	38057874	38064484	GLEAN_02850	1000	-	38057874	38064484	0	12	150,131,100,122,128,110,86,84,97,96,166,89,	0,330,568,763,980,1215,1448,1633,1812,2079,2341,6521,
chr15	38171201	38174779	GLEAN_02853	1000	+	38171201	38174779	0	7	99,97,119,222,158,175,156,	0,354,1444,1739,2498,2801,3422,
chr15	38234885	38250085	GLEAN_02856	1000	+	38234885	38250085	0	13	718,176,57,86,64,150,128,115,85,84,116,177,168,	0,6718,6992,7132,7313,7798,8307,8822,9079,9575,14534,14774,15032,
chr15	38250987	38254966	GLEAN_02847	1000	-	38250987	38254966	0	6	410,146,77,172,773,300,	0,563,918,1298,2003,3679,
chr15	38851942	38852293	GLEAN_02866	1000	+	38851942	38852293	0	1	351,	0,
chr15	40983079	41005872	GLEAN_10925	1000	-	40983079	41005872	0	9	194,79,126,143,212,190,128,391,73,	0,482,654,958,1850,4702,5690,7540,22720,
chr15	41061283	41101833	GLEAN_10923	1000	-	41061283	41101833	0	5	11,3693,162,113,191,	0,176,6788,7355,40359,
chr15	41342348	41359627	GLEAN_10921	1000	-	41342348	41359627	0	11	121,61,144,82,100,84,95,124,139,133,42,	0,795,2028,5611,6254,7296,13233,13428,13803,14679,17237,
chr16	3796300	3802117	GLEAN_23352	1000	-	3796300	3802117	0	2	152,979,	0,4838,
chr16	31972657	31999527	GLEAN_14039	1000	-	31972657	31999527	0	10	143,154,128,204,166,183,177,111,135,132,	0,2630,4546,5421,7452,10510,12859,17000,20345,26738,
chr16	38103452	38228100	GLEAN_16121	1000	+	38103452	38228100	0	24	62,109,111,161,138,154,124,125,68,108,106,21,56,92,66,69,91,1161,88,105,155,92,56,444,	0,23291,25382,27775,32385,32754,36772,37595,38753,45483,47903,50529,50750,51529,52397,58306,59312,62973,108493,111268,113260,113861,122947,124204,
chr16	38904956	38953391	GLEAN_03662	1000	+	38904956	38953391	0	6	195,144,120,239,126,85,	0,37053,37830,38298,44198,48350,
chr16	181844	191157	GLEAN_25657	1000	+	181844	191157	0	10	43,345,654,333,324,163,122,132,59,99,	0,860,1952,3768,5048,6608,7146,7907,8159,9214,
chr16	1206651	1224617	GLEAN_01288	1000	+	1206651	1224617	0	8	27,260,123,143,84,146,74,73,	0,3051,6132,11033,11718,14550,16224,17893,
chr16	2568288	2594563	GLEAN_04601	1000	+	2568288	2594563	0	7	17,50,106,56,153,150,200,	0,16999,18583,21551,23956,24928,26075,
chr16	2703040	2729725	GLEAN_04592	1000	-	2703040	2729725	0	11	56,121,71,148,174,116,163,252,199,151,43,	0,1190,2575,6010,8965,10138,10658,14091,15007,24960,26642,
chr16	2789809	2804524	GLEAN_04591	1000	-	2789809	2804524	0	16	35,78,91,43,106,98,121,124,63,95,115,57,126,140,149,122,	0,683,1057,1795,1949,2271,3084,3301,4035,4301,4556,5626,6797,7511,7815,14593,
chr16	4395626	4397289	GLEAN_10451	1000	-	4395626	4397289	0	2	177,471,	0,1192,
chr16	8771508	8774119	GLEAN_16409	1000	-	8771508	8774119	0	5	195,167,62,102,110,	0,478,1214,1378,2501,
chr16	15246593	15315765	GLEAN_15233	1000	+	15246593	15315765	0	15	83,59,81,141,91,191,116,88,117,171,156,97,185,139,457,	0,13952,14282,15354,15945,30015,41039,52812,53018,54996,58992,64557,67663,67927,68715,
chr16	33586188	33614335	GLEAN_03649	1000	+	33586188	33614335	0	12	189,114,57,103,112,78,140,146,172,159,674,60,	0,1977,4195,5349,6653,8852,11149,11956,23148,26015,26954,28087,
chr16	34298555	34318816	GLEAN_10104	1000	+	34298555	34318816	0	9	165,186,114,57,103,112,78,140,236,	0,8285,10259,12263,13417,14721,16921,19218,20025,
chr16	34625636	34660990	GLEAN_17086	1000	+	34625636	34660990	0	4	305,126,108,67,	0,18547,30014,35287,
chr16	34877921	34901747	GLEAN_01530	1000	-	34877921	34901747	0	10	72,113,139,115,192,123,49,184,114,21,	0,4064,7283,8616,11810,14836,15484,16480,19476,23805,
chr16	35684128	35705441	GLEAN_01528	1000	-	35684128	35705441	0	16	120,156,183,93,129,90,86,140,37,157,152,89,67,77,127,19,	0,443,1571,2951,7239,8661,9748,10605,10850,13257,13764,14794,18476,19228,20841,21294,
chr16	37176572	37190030	GLEAN_16117	1000	-	37176572	37190030	0	3	785,126,562,	0,2862,12896,
chr16	37264689	37280486	GLEAN_16118	1000	+	37264689	37280486	0	8	153,760,200,196,168,216,132,275,	0,3657,5690,7293,9610,11072,13761,15522,
chr16	38005402	38006296	GLEAN_16115	1000	-	38005402	38006296	0	1	894,	0,
chr16	39490305	39509468	GLEAN_03655	1000	-	39490305	39509468	0	17	70,135,197,156,230,103,105,127,122,68,154,108,109,125,94,136,175,	0,1275,2442,4088,4837,5494,5864,6634,8183,8447,8684,10184,10404,11452,12311,15242,18988,
chr16	39679990	39691262	GLEAN_03666	1000	+	39679990	39691262	0	11	233,239,111,194,251,135,181,183,102,120,219,	0,1621,2677,6007,7142,7667,7947,8384,9662,10588,11053,
chr16	39692462	39713470	GLEAN_03652	1000	-	39692462	39713470	0	14	177,111,136,151,94,277,384,145,209,187,176,187,208,192,	0,633,1081,1437,1968,3424,4240,5969,6996,9764,10428,14509,18909,20816,
chr16	40386111	40389797	GLEAN_15083	1000	+	40386111	40389797	0	8	167,121,42,154,84,146,123,21,	0,706,1246,2042,2973,3197,3434,3665,
chr16	41160234	41175779	GLEAN_12986	1000	+	41160234	41175779	0	6	90,102,60,70,87,161,	0,1663,3583,4504,9389,15384,
chr16	41211150	41213501	GLEAN_12979	1000	-	41211150	41213501	0	3	1184,77,122,	0,2041,2229,
chr16	41602006	41606689	GLEAN_23108	1000	-	41602006	41606689	0	5	59,82,96,136,101,	0,1261,1641,2907,4582,
chr16	41887790	41902020	GLEAN_17293	1000	+	41887790	41902020	0	13	8,76,180,66,119,70,135,190,131,134,100,123,120,	0,599,1352,3057,3972,6084,8229,10171,12761,13148,13649,13893,14110,
chr16	42241296	42270950	GLEAN_05939	1000	-	42241296	42270950	0	7	203,281,67,101,78,180,56,	0,1394,4996,7347,9431,15622,29598,
chr16	42788848	42813247	GLEAN_05935	1000	-	42788848	42813247	0	8	122,124,158,70,93,149,180,64,	0,3125,5657,7636,11106,14311,20495,24335,
chr16	42903615	42914593	GLEAN_05945	1000	+	42903615	42914593	0	11	85,96,59,70,134,223,198,202,109,59,70,	0,2624,4020,5448,5974,6490,7937,8734,9324,9637,10908,
chr16	45551388	45558517	GLEAN_01514	1000	+	45551388	45558517	0	5	939,89,170,218,183,	0,1770,2725,3653,6946,
chr16	45560950	45576221	GLEAN_01510	1000	-	45560950	45576221	0	17	43,81,118,52,186,187,98,69,69,73,47,126,76,82,145,133,191,	0,2970,8325,8870,9217,9574,10482,10735,11335,11470,11804,12306,12512,12661,12831,14080,15080,
chr16	45584317	45591961	GLEAN_01515	1000	+	45584317	45591961	0	5	12,105,126,38,145,	0,1794,4061,7259,7499,
chr16	46460023	46462552	GLEAN_21815	1000	-	46460023	46462552	0	5	195,154,177,92,72,	0,830,1848,2102,2457,
chr18	47164523	47186243	GLEAN_15517	1000	+	47164523	47186243	0	26	250,192,248,103,75,123,165,150,108,132,126,126,243,126,120,129,126,123,132,132,126,147,147,153,381,155,	0,3626,3960,4284,4742,4912,5570,6921,7196,7854,8070,8885,9804,10786,11000,11970,12318,12736,13097,14392,14602,15936,17524,18641,19758,21565,
chr18	40079148	40197528	GLEAN_16078	1000	+	40079148	40197528	0	15	17,184,128,64,48,62,45,76,47,69,78,149,185,192,138,	0,8606,10588,18033,23575,24931,33382,44171,45323,94117,95650,106284,114261,117614,118242,
chr18	43121591	43151032	GLEAN_20151	1000	+	43121591	43151032	0	7	106,171,54,54,162,39,167,	0,22056,25560,26864,27446,27941,29274,
chr18	44948369	44976141	GLEAN_06635	1000	+	44948369	44976141	0	18	122,91,69,120,84,147,72,45,54,61,44,153,130,77,129,76,67,133,	0,1106,1532,3030,9584,9793,10684,11217,12614,22793,23522,23680,24704,24987,26945,27286,27455,27639,
chr18	46789846	46815319	GLEAN_18740	1000	-	46789846	46815319	0	29	144,96,204,169,159,106,128,103,120,85,126,147,147,156,137,94,106,71,90,252,69,31,66,63,70,47,25,166,75,	0,220,2012,2331,2835,3457,3653,3864,4048,4497,5630,5842,6833,7061,7631,7854,8177,9855,10033,11260,14204,15016,15340,15510,15688,15887,16418,19784,25398,
chr18	47311236	47318356	GLEAN_15522	1000	+	47311236	47318356	0	5	819,120,137,68,56,	0,5823,6386,6699,7064,
chr18	47839082	47858053	GLEAN_15530	1000	+	47839082	47858053	0	9	177,186,87,109,162,207,142,172,171,	0,9525,9817,13333,15392,17064,17368,17722,18800,
chr18	33305332	33413623	GLEAN_17784	1000	+	33305332	33413623	0	16	97,644,117,142,137,163,83,113,177,127,192,135,477,58,141,125,	0,13492,16298,17938,20016,26029,29909,44444,46222,49165,51017,60684,67901,69149,100578,108166,
chr18	33444545	33489197	GLEAN_17786	1000	+	33444545	33489197	0	4	88,152,114,177,	0,6629,15643,44475,
chr18	33642452	33652293	GLEAN_17790	1000	+	33642452	33652293	0	11	21,112,148,62,120,157,149,82,220,141,102,	0,3806,4018,5406,5584,6207,6893,7387,7686,8903,9739,
chr18	33658357	33665056	GLEAN_17697	1000	-	33658357	33665056	0	5	281,169,828,208,395,	0,1264,3311,4905,6304,
chr18	33999946	34009201	GLEAN_20276	1000	-	33999946	34009201	0	9	270,145,98,201,129,72,131,133,63,	0,1963,3137,3862,4154,4487,6242,8938,9192,
chr18	35711933	35724402	GLEAN_23082	1000	-	35711933	35724402	0	9	55,160,154,114,188,83,200,213,21,	0,542,877,2184,2904,5512,8020,10120,12448,
chr18	35807777	35821779	GLEAN_23081	1000	-	35807777	35821779	0	9	200,49,93,201,111,84,88,181,88,	0,1485,2573,3446,4591,5212,11951,13329,13914,
chr18	35933886	35988949	GLEAN_23089	1000	+	35933886	35988949	0	22	201,125,142,97,77,96,81,99,56,114,141,55,123,90,128,105,142,127,108,161,99,102,	0,9793,14073,15809,17028,20199,20750,21029,26315,27444,30443,31507,41832,42123,42506,43572,45014,45340,50190,50418,53457,54961,
chr18	37546361	37607653	GLEAN_18231	1000	+	37546361	37607653	0	11	93,35,79,136,92,58,175,334,143,247,183,	0,21437,36859,37982,50424,50719,52509,54224,56560,57495,61109,
chr18	39748450	39757309	GLEAN_19616	1000	-	39748450	39757309	0	7	137,102,62,78,224,53,7,	0,1085,2858,3557,5214,7029,8852,
chr18	40287418	40301660	GLEAN_16079	1000	+	40287418	40301660	0	3	468,450,114,	0,610,14128,
chr18	40763393	40790559	GLEAN_24170	1000	-	40763393	40790559	0	16	231,73,79,112,162,120,123,45,120,60,198,93,116,83,128,51,	0,1502,1762,3194,4784,5862,14978,17532,18690,18892,20791,22761,23967,24985,25569,27115,
chr18	41146666	41149530	GLEAN_04319	1000	+	41146666	41149530	0	4	106,140,153,249,	0,226,522,2615,
chr18	41465486	41466395	GLEAN_20120	1000	+	41465486	41466395	0	3	61,105,140,	0,477,769,
chr18	41674688	41675045	GLEAN_20127	1000	+	41674688	41675045	0	1	357,	0,
chr18	41781399	41789578	GLEAN_20130	1000	+	41781399	41789578	0	6	114,144,97,192,73,115,	0,508,3990,4764,7830,8064,
chr18	41805927	41811480	GLEAN_20131	1000	+	41805927	41811480	0	10	194,34,90,58,65,69,79,117,59,27,	0,1176,1528,1787,1942,3290,3464,3683,5276,5526,
chr18	42420591	42428740	GLEAN_20146	1000	+	42420591	42428740	0	4	33,127,96,1574,	0,1849,2617,6575,
chr18	43232491	43238166	GLEAN_20155	1000	+	43232491	43238166	0	7	171,73,103,166,101,112,138,	0,1186,1386,2885,3524,4747,5537,
chr18	43368242	43373919	GLEAN_20159	1000	+	43368242	43373919	0	7	171,73,103,166,101,112,138,	0,1186,1386,2887,3526,4749,5539,
chr18	43474243	43487027	GLEAN_20161	1000	+	43474243	43487027	0	8	59,99,121,75,67,78,126,32,	0,979,4749,6144,9083,9242,10967,12752,
chr18	44766329	44818758	GLEAN_06633	1000	+	44766329	44818758	0	10	121,164,130,123,177,66,183,172,232,24,	0,24318,26717,35618,40223,40675,44876,45168,46187,52405,
chr18	45482425	45482767	GLEAN_17661	1000	-	45482425	45482767	0	1	342,	0,
chr18	45505459	45532170	GLEAN_17667	1000	+	45505459	45532170	0	19	26,211,21,85,104,96,81,113,151,199,144,119,143,104,174,88,108,121,93,	0,11894,12193,12693,12915,13100,13945,17349,17637,18309,19965,21631,21841,22538,22727,23001,24360,24552,26618,
chr18	45548127	45567042	GLEAN_17669	1000	+	45548127	45567042	0	12	16,102,42,130,123,41,166,191,96,143,165,39,	0,6493,6683,12699,12897,13161,13581,13848,17899,18190,18515,18876,
chr18	45969150	45970856	GLEAN_17685	1000	+	45969150	45970856	0	7	77,70,60,137,85,122,124,	0,155,780,926,1203,1378,1582,
chr18	46169383	46176173	GLEAN_22908	1000	-	46169383	46176173	0	11	147,166,89,30,39,27,27,135,205,89,45,	0,228,589,969,1400,1552,1683,3441,4403,6334,6745,
chr18	46177696	46186643	GLEAN_22907	1000	-	46177696	46186643	0	10	105,151,72,71,65,49,125,89,202,52,	0,287,701,858,1510,1712,1845,7597,7814,8895,
chr18	46322128	46341505	GLEAN_22904	1000	-	46322128	46341505	0	16	159,67,71,52,77,56,60,130,69,57,107,42,114,49,47,217,	0,276,485,1476,1615,1841,2205,4574,10536,11221,11400,11638,14809,15186,18283,19160,
chr18	46357722	46366419	GLEAN_22902	1000	-	46357722	46366419	0	16	144,66,93,94,110,88,46,109,48,106,64,55,141,30,96,267,	0,243,421,615,1721,1911,2088,2399,2968,3752,4100,4437,4573,5253,6050,8430,
chr18	46822984	46825330	GLEAN_18745	1000	+	46822984	46825330	0	5	48,102,97,48,146,	0,184,1834,2032,2200,
chr18	46856543	46860676	GLEAN_18746	1000	+	46856543	46860676	0	12	47,30,93,122,67,102,106,69,104,117,129,151,	0,558,686,1090,1305,1456,1640,1841,1994,2186,2400,3982,
chr18	46879481	46884249	GLEAN_00397	1000	-	46879481	46884249	0	7	72,74,83,50,50,97,3,	0,297,973,3678,4162,4309,4765,
chr18	47284799	47294869	GLEAN_15519	1000	+	47284799	47294869	0	6	73,173,180,174,89,160,	0,2904,5337,7884,8481,9910,
chr18	48344492	48346821	GLEAN_15537	1000	+	48344492	48346821	0	5	78,90,117,123,291,	0,284,1049,1244,2038,
chr18	48567280	48574265	GLEAN_10682	1000	-	48567280	48574265	0	5	27,55,184,101,71,	0,913,1483,6530,6914,
chr18	48929665	48947030	GLEAN_10674	1000	-	48929665	48947030	0	7	53,117,90,130,149,145,81,	0,263,1217,2480,16373,16682,17284,
chr18	49154715	49197896	GLEAN_10667	1000	-	49154715	49197896	0	22	79,145,129,108,107,86,96,112,113,98,265,75,156,29,100,70,119,111,136,431,96,159,	0,1316,1740,2068,2906,5553,6024,8126,11348,13194,13388,13747,16333,20293,30830,32139,32613,32856,35903,38213,39938,43022,
chr18	49301665	49325623	GLEAN_10700	1000	+	49301665	49325623	0	5	8,58,127,96,1826,	0,16955,18820,20007,22132,
chr18	49558747	49577774	GLEAN_10660	1000	-	49558747	49577774	0	4	50,121,75,51,	0,5060,10545,18976,
chr19	41671083	41684099	GLEAN_21309	1000	-	41671083	41684099	0	13	152,40,122,151,120,156,339,104,145,202,239,260,208,	0,434,1264,1492,3680,4008,5363,7478,7708,8682,9643,10116,12808,
chr19	44563612	44568907	GLEAN_12862	1000	-	44563612	44568907	0	6	84,242,90,171,208,414,	0,247,1025,1219,1783,4881,
chr19	46299515	46444597	GLEAN_06598	1000	+	46299515	46444597	0	22	22,86,72,70,44,96,168,96,93,111,137,153,67,98,82,92,90,170,139,112,108,174,	0,25953,66243,67253,68330,69095,80173,91951,93388,96917,98244,116475,120048,121165,122851,127038,131696,135559,137120,140776,142391,144908,
chr19	47933139	47994456	GLEAN_06579	1000	-	47933139	47994456	0	16	30,23,57,63,54,77,28,108,285,276,249,276,306,294,27,64,	0,5226,15313,21877,23304,25834,26601,28149,29092,33397,36648,43116,47337,51459,61140,61253,
chr19	50068000	50069996	GLEAN_15025	1000	+	50068000	50069996	0	5	88,315,36,161,15,	0,273,1162,1448,1981,
chr19	51639359	51651659	GLEAN_25985	1000	-	51639359	51651659	0	19	60,153,165,144,142,149,152,134,118,85,114,111,132,119,120,97,166,146,507,	0,460,892,1484,2023,3356,3658,4948,5458,6022,6204,6789,8157,8373,8565,9164,9343,10452,11793,
chr19	54288964	54411215	GLEAN_08439	1000	-	54288964	54411215	0	5	186,169,123,98,78,	0,917,3770,10076,122173,
chr19	55300326	55371338	GLEAN_14692	1000	-	55300326	55371338	0	55	154,179,90,195,78,259,181,84,133,252,92,169,160,95,35,82,240,111,123,191,118,112,100,170,183,101,121,182,207,155,146,192,139,136,143,120,119,96,137,3606,156,194,1156,168,141,218,163,590,150,174,181,123,90,165,135,	0,1722,1992,2523,3563,4602,5138,5728,6119,7936,8673,10173,11674,13919,15803,16660,17069,18248,19150,20091,20623,21335,24794,24979,26332,26627,29235,31917,32433,33822,35177,36060,38860,39268,39952,40599,43040,44220,44720,46975,51204,51803,52680,54395,54669,55667,57518,58011,61145,62698,64425,65596,66725,70643,70877,
chr19	39289631	39292911	GLEAN_26827	1000	+	39289631	39292911	0	5	5,161,121,111,124,	0,1569,2352,2840,3156,
chr19	39339298	39437302	GLEAN_26799	1000	-	39339298	39437302	0	15	108,213,57,45,61,131,75,127,96,69,95,75,55,62,48,	0,1475,2687,4404,5570,7243,9793,11210,12916,21859,22400,23666,26635,43273,97956,
chr19	39622510	39633685	GLEAN_26832	1000	+	39622510	39633685	0	14	228,78,78,54,118,99,56,93,63,96,80,105,94,105,	0,5653,6086,6291,6745,7065,7392,7817,8583,8815,9277,9442,10570,11070,
chr19	39635918	39636647	GLEAN_26833	1000	+	39635918	39636647	0	2	110,391,	0,338,
chr19	40942926	40955613	GLEAN_09581	1000	-	40942926	40955613	0	13	78,51,156,104,120,115,104,191,137,138,191,121,90,	0,201,1182,1575,2014,2236,5738,6003,7089,8455,10396,12466,12597,
chr19	41006995	41008565	GLEAN_09645	1000	+	41006995	41008565	0	3	174,152,136,	0,861,1434,
chr19	41429367	41433810	GLEAN_21317	1000	-	41429367	41433810	0	8	95,26,221,126,162,157,83,492,	0,1128,1584,1976,2187,2832,3072,3951,
chr19	41439298	41442943	GLEAN_21316	1000	-	41439298	41442943	0	6	255,126,162,157,83,417,	0,386,623,1090,1470,3228,
chr19	41543421	41548725	GLEAN_21312	1000	-	41543421	41548725	0	8	95,26,221,126,162,157,83,456,	0,813,926,1242,1987,2955,3705,4848,
chr19	41616041	41617662	GLEAN_21328	1000	+	41616041	41617662	0	4	31,164,102,45,	0,735,1043,1576,
chr19	41723713	41731143	GLEAN_21307	1000	-	41723713	41731143	0	8	135,201,163,90,86,47,70,87,	0,946,2260,3450,4055,6537,6670,7343,
chr19	41838781	41844878	GLEAN_21333	1000	+	41838781	41844878	0	4	3,670,140,450,	0,1236,3945,5647,
chr19	42468086	42499194	GLEAN_03776	1000	-	42468086	42499194	0	26	40,166,85,134,119,98,120,88,56,108,50,121,134,166,294,212,223,132,113,147,131,115,145,257,75,22,	0,127,436,804,1603,1882,2237,3211,3427,3863,4112,4619,5283,6284,7189,8145,9609,10049,10478,10680,10955,11479,11706,11932,24146,31086,
chr19	42561663	42562714	GLEAN_03793	1000	+	42561663	42562714	0	2	542,367,	0,684,
chr19	42681611	42684750	GLEAN_03772	1000	-	42681611	42684750	0	11	116,81,82,110,174,125,68,110,45,60,85,	0,207,369,666,1085,1431,1702,2332,2709,2862,3054,
chr19	42703952	42710687	GLEAN_03795	1000	+	42703952	42710687	0	14	94,139,145,126,85,113,136,95,124,98,246,234,231,150,	0,372,2794,3056,3299,4076,4287,4538,4870,5265,5454,5928,6265,6585,
chr19	42746618	42839397	GLEAN_03769	1000	-	42746618	42839397	0	10	3907,131,50,37,144,87,68,73,75,45,	0,8608,9894,19025,21753,41805,43280,63313,71636,92734,
chr19	43141221	43174339	GLEAN_03766	1000	-	43141221	43174339	0	27	96,108,154,95,119,88,127,87,83,102,141,112,194,128,136,91,64,125,167,83,91,36,66,76,79,166,105,	0,428,693,1289,1479,2213,2506,2856,3590,4623,5212,5973,7263,8214,9496,11004,11477,15087,16941,18534,19654,21220,22051,22598,24059,25047,33013,
chr19	43319514	43349757	GLEAN_03803	1000	+	43319514	43349757	0	12	131,109,145,119,92,117,171,109,171,168,138,21,	0,11424,14116,21144,21860,22806,23680,24702,27488,28247,29401,30222,
chr19	43388687	43389650	GLEAN_03805	1000	+	43388687	43389650	0	1	963,	0,
chr19	43654733	43658919	GLEAN_17381	1000	-	43654733	43658919	0	5	116,94,123,152,166,	0,644,2080,2407,4020,
chr19	43702586	43705886	GLEAN_17378	1000	-	43702586	43705886	0	8	219,86,134,72,193,502,122,262,	0,468,843,1053,1252,1840,2617,3038,
chr19	44041903	44047902	GLEAN_17389	1000	+	44041903	44047902	0	8	204,37,90,107,100,100,202,57,	0,451,977,1334,1685,1997,2461,5942,
chr19	44056068	44073809	GLEAN_17373	1000	-	44056068	44073809	0	9	458,133,83,138,85,127,31,107,239,	0,859,1339,2424,3380,4107,5140,6271,17502,
chr19	44123810	44131996	GLEAN_17372	1000	-	44123810	44131996	0	13	174,192,459,133,137,208,307,121,158,192,80,56,162,	0,711,1193,1845,2260,2629,3432,4760,4993,5257,5547,5987,8024,
chr19	44217654	44219196	GLEAN_06539	1000	+	44217654	44219196	0	4	100,66,112,256,	0,536,1057,1286,
chr19	44222964	44227170	GLEAN_06540	1000	+	44222964	44227170	0	7	53,146,54,89,132,76,113,	0,269,1227,1632,2136,2482,4093,
chr19	44255327	44264980	GLEAN_06535	1000	-	44255327	44264980	0	11	169,143,61,150,147,195,137,91,59,68,127,	0,900,1485,2435,3889,5092,5447,5685,6397,7521,9526,
chr19	44511542	44520583	GLEAN_12864	1000	-	44511542	44520583	0	12	136,95,55,92,67,131,117,157,58,160,132,39,	0,1401,2582,3072,3341,3735,4095,4309,4859,6625,8727,9002,
chr19	44524347	44529255	GLEAN_12863	1000	-	44524347	44529255	0	7	36,54,90,99,67,114,8,	0,539,1422,4039,4243,4415,4900,
chr19	44548399	44561882	GLEAN_12873	1000	+	44548399	44561882	0	7	69,90,148,107,187,107,192,	0,11866,12247,12465,12673,12955,13291,
chr19	47328704	47382758	GLEAN_06607	1000	+	47328704	47382758	0	17	19,122,93,41,100,114,121,134,74,68,93,192,149,132,130,178,229,	0,4169,5863,15354,21186,26735,32299,43220,47028,48963,49219,49898,50589,51351,51962,52456,53825,
chr19	47424859	47437033	GLEAN_06589	1000	-	47424859	47437033	0	12	81,168,110,59,86,111,102,66,122,175,108,264,	0,3024,3422,3821,5196,6189,6503,8403,8758,10696,11376,11910,
chr19	47489206	47493702	GLEAN_06609	1000	+	47489206	47493702	0	12	24,72,70,98,57,231,127,191,99,111,87,54,	0,558,2171,2456,2718,2852,3369,3581,3875,4054,4253,4442,
chr19	47494693	47503088	GLEAN_06587	1000	-	47494693	47503088	0	13	54,102,123,136,98,162,102,96,156,123,43,185,216,	0,145,365,647,946,1168,1480,1721,2223,3111,3394,3628,8179,
chr19	47617581	47650141	GLEAN_06582	1000	-	47617581	47650141	0	9	185,321,258,84,321,258,105,321,238,	0,844,2425,15732,16472,18323,20041,30760,32322,
chr19	47766584	47837106	GLEAN_06580	1000	-	47766584	47837106	0	11	123,121,210,126,133,100,147,248,340,201,1638,	0,1750,5679,7372,13477,23094,27798,39162,40708,42428,68884,
chr19	48086802	48092756	GLEAN_06577	1000	-	48086802	48092756	0	13	404,225,60,62,111,173,161,142,66,134,97,166,44,	0,593,2070,2222,2541,2982,3258,3503,3880,4064,4278,4560,5910,
chr19	49536679	49543959	GLEAN_03566	1000	-	49536679	49543959	0	6	339,123,83,92,152,141,	0,556,1607,2793,3261,7139,
chr19	49592927	49615684	GLEAN_03574	1000	+	49592927	49615684	0	10	67,75,102,88,95,191,86,102,122,107,	0,4086,12675,16271,17366,19888,20659,21576,22153,22650,
chr19	49746233	49749944	GLEAN_03576	1000	+	49746233	49749944	0	6	85,42,74,97,145,121,	0,898,1774,2404,3067,3590,
chr19	50207400	50329832	GLEAN_15028	1000	+	50207400	50329832	0	55	10,415,109,102,158,75,201,159,163,135,223,150,104,201,187,138,153,174,201,123,116,135,463,188,190,95,135,204,116,173,192,81,189,180,204,305,393,165,119,155,204,151,179,120,123,224,162,92,152,243,189,231,221,99,390,	0,4570,10050,19085,20578,20887,22286,27819,30324,30889,34617,35466,39491,42408,47924,106447,107355,108857,109270,109584,109792,109998,110816,111377,111662,112455,112689,112929,113240,113592,113845,114118,114314,114663,114920,115710,116318,116794,117077,117276,117581,117942,118178,118447,118762,119010,119446,119718,120009,120246,120823,121237,121559,121859,122042,
chr19	50430377	50434597	GLEAN_15029	1000	+	50430377	50434597	0	11	237,90,83,104,145,97,89,146,38,76,140,	0,739,1307,1589,1916,2308,2481,3010,3610,3904,4080,
chr19	50435451	50439316	GLEAN_15023	1000	-	50435451	50439316	0	13	75,135,138,81,106,95,86,61,78,136,165,182,78,	0,157,362,582,748,962,1265,1788,2029,2193,2437,3049,3787,
chr19	50481151	50482938	GLEAN_15032	1000	+	50481151	50482938	0	8	52,98,155,43,100,65,118,104,	0,129,709,971,1090,1290,1446,1683,
chr19	50503769	50505537	GLEAN_11185	1000	+	50503769	50505537	0	8	52,98,155,43,100,65,118,104,	0,95,675,952,1071,1271,1427,1664,
chr19	50624899	50629479	GLEAN_11180	1000	-	50624899	50629479	0	2	146,109,	0,4471,
chr19	50630266	50633745	GLEAN_11193	1000	+	50630266	50633745	0	6	237,132,148,64,178,15,	0,713,2330,3029,3192,3464,
chr19	50664370	50673470	GLEAN_11195	1000	+	50664370	50673470	0	11	151,207,134,138,105,126,201,121,182,87,81,	0,1232,2794,3062,6798,7075,7385,7704,7908,8175,9019,
chr19	50743363	50749077	GLEAN_11178	1000	-	50743363	50749077	0	11	102,57,78,93,71,44,42,49,115,120,93,	0,184,775,1132,1467,1655,2529,2817,2945,3583,5621,
chr19	50894222	50895825	GLEAN_11204	1000	+	50894222	50895825	0	4	363,439,182,144,	0,643,1189,1459,
chr19	51303486	51309899	GLEAN_11168	1000	-	51303486	51309899	0	8	56,55,81,66,87,88,110,63,	0,692,1738,2045,2958,3587,3814,6350,
chr19	52606719	52613849	GLEAN_25996	1000	+	52606719	52613849	0	5	52,192,132,253,1039,	0,1105,1972,3787,6091,
chr19	52718868	52742812	GLEAN_25998	1000	+	52718868	52742812	0	18	253,222,111,55,68,71,83,112,141,101,136,639,131,591,194,102,116,132,	0,712,3971,5205,7527,8035,8740,10312,12590,13478,14340,16784,17973,19922,20936,22652,23384,23812,
chr19	53139486	53144996	GLEAN_26002	1000	+	53139486	53144996	0	7	202,84,89,186,138,193,287,	0,1794,2583,3108,3957,4312,5223,
chr19	54495781	54507361	GLEAN_08438	1000	-	54495781	54507361	0	19	91,223,1449,139,102,111,92,61,122,262,95,109,109,131,96,146,98,52,94,	0,478,793,2380,2597,2777,3085,3290,3462,3712,4416,4732,5162,5457,5675,5872,6380,7021,11486,
chr19	54510242	54516299	GLEAN_08441	1000	+	54510242	54516299	0	11	56,165,64,84,99,53,93,644,61,117,151,	0,216,492,641,1012,2193,3182,3469,4919,5304,5906,
chr19	54622619	54656238	GLEAN_08446	1000	+	54622619	54656238	0	13	106,110,48,21,43,89,92,61,52,59,85,137,285,	0,1318,3742,4020,21019,25990,28260,29139,29866,30885,32074,32371,33334,
chr19	54716008	54716634	GLEAN_08435	1000	-	54716008	54716634	0	3	129,154,128,	0,229,498,
chr19	54815246	54819560	GLEAN_08430	1000	-	54815246	54819560	0	10	61,58,137,159,46,73,209,135,180,67,	0,80,348,730,1788,2001,2566,2854,3933,4247,
chr19	54925008	54949136	GLEAN_08425	1000	-	54925008	54949136	0	16	228,53,76,130,95,157,65,99,141,83,110,83,196,114,67,175,	0,645,1136,2807,3415,4384,6686,7681,14839,15300,15724,16078,16760,19923,22041,23953,
chr19	55092670	55097804	GLEAN_08453	1000	+	55092670	55097804	0	3	120,63,318,	0,506,4816,
chr19	55129418	55154413	GLEAN_08420	1000	-	55129418	55154413	0	10	159,147,71,146,56,116,173,67,53,83,	0,1043,1976,5922,6787,7316,9017,18591,21584,24912,
chr19	55676965	55702585	GLEAN_16797	1000	-	55676965	55702585	0	13	79,155,72,77,112,149,113,81,119,67,65,83,28,	0,1951,2994,6788,12029,12533,13451,15596,15965,16357,19905,21090,25592,
chr19	55833654	55834550	GLEAN_03362	1000	+	55833654	55834550	0	2	362,304,	0,592,
chr19	55837083	55837698	GLEAN_03360	1000	-	55837083	55837698	0	3	172,85,121,	0,325,494,
chr19	55855583	55885911	GLEAN_03364	1000	+	55855583	55885911	0	4	291,64,97,115,	0,17085,22131,30213,
chr19	55970288	55988326	GLEAN_03366	1000	+	55970288	55988326	0	9	125,64,175,169,139,104,84,100,168,	0,3978,8731,9523,10108,12661,14528,16591,17870,
chr20	30401678	30417698	GLEAN_24265	1000	+	30401678	30417698	0	10	68,458,126,165,166,171,107,126,164,90,	0,8212,8989,9628,11448,12415,13064,14535,14773,15930,
chr20	14099877	14174134	GLEAN_02702	1000	+	14099877	14174134	0	25	189,118,79,90,57,64,75,145,73,130,116,70,100,122,174,186,115,184,1546,144,120,210,93,75,108,	0,3687,14263,16770,18981,23706,25885,27760,29187,29566,30006,31580,41449,45181,46935,48167,51797,54525,56403,61861,64557,67043,68336,68917,74149,
chr20	18986000	19166147	GLEAN_09489	1000	+	18986000	19166147	0	29	138,101,73,204,133,59,49,71,193,153,44,91,48,106,127,34,41,117,114,116,77,80,81,96,114,122,96,85,165,	0,4852,12948,14668,22878,27735,31756,33194,34893,35973,38902,40600,42503,43379,49143,61829,62072,63328,68380,78269,84716,88526,89029,107270,108059,117551,146099,154098,179982,
chr20	31839064	31857465	GLEAN_13503	1000	-	31839064	31857465	0	3	193,127,70,	0,3620,18331,
chr20	40498539	40548693	GLEAN_25425	1000	+	40498539	40548693	0	4	225,132,115,425,	0,32733,35843,49729,
chr20	59344543	59409502	GLEAN_07443	1000	+	59344543	59409502	0	4	55,97,43,114,	0,15195,63778,64845,
chr20	17378884	17384163	GLEAN_20961	1000	+	17378884	17384163	0	14	270,108,117,130,88,96,199,148,98,130,241,130,111,192,	0,892,1143,1456,1811,2351,2555,2853,3344,3747,4105,4458,4842,5087,
chr20	24908707	25011206	GLEAN_10415	1000	-	24908707	25011206	0	7	132,177,58,281,152,159,58,	0,924,11416,38281,43323,66799,102441,
chr20	31775450	31793466	GLEAN_13504	1000	-	31775450	31793466	0	11	90,164,126,107,171,166,165,126,458,61,10,	0,1083,1359,2849,3434,4406,6227,6905,7350,15953,18006,
chr20	31983309	32010218	GLEAN_13500	1000	-	31983309	32010218	0	11	94,94,55,118,107,126,112,113,186,170,277,	0,1461,6353,7128,9256,10505,12083,14694,16945,25872,26632,
chr20	38428732	38437400	GLEAN_00641	1000	+	38428732	38437400	0	10	159,112,44,71,50,74,51,102,129,270,	0,2596,4141,5556,6345,6522,6751,6928,8021,8398,
chr20	39495594	39518409	GLEAN_11074	1000	+	39495594	39518409	0	19	57,81,191,124,122,118,65,79,147,99,167,163,138,78,101,105,73,115,149,	0,4527,6391,10649,12063,12709,13077,13227,14066,14760,16080,17389,17644,18141,18333,18528,20399,22102,22666,
chr20	41868860	41869247	GLEAN_04066	1000	+	41868860	41869247	0	1	387,	0,
chr20	51707444	51757304	GLEAN_05322	1000	+	51707444	51757304	0	7	35,127,85,138,65,127,494,	0,38814,42014,44735,45633,46317,49366,
chr20	62578126	62585744	GLEAN_01495	1000	+	62578126	62585744	0	4	122,84,103,99,	0,1134,4662,7519,
chr21	5226495	5340366	GLEAN_09276	1000	+	5226495	5340366	0	5	133,42,64,155,125,	0,89174,89402,90824,113746,
chr21	20932281	20992382	GLEAN_22642	1000	+	20932281	20992382	0	37	84,73,131,157,58,42,124,86,127,90,137,181,88,131,71,115,123,69,102,171,122,165,180,167,77,117,52,128,69,94,188,54,60,69,96,105,81,	0,5874,10961,11519,11756,13253,13617,14149,15764,19192,19952,23015,24561,30401,30991,31853,33569,37412,41079,42307,42554,43188,43928,47481,47982,49022,51245,52128,52355,52609,52981,54577,54711,57011,58614,59001,60020,
chr21	43623881	44156349	GLEAN_00191	1000	-	43623881	44156349	0	10	62,53,182,165,108,60,67,84,49,70,	0,3092,4041,28216,47039,51208,59052,145672,222490,532398,
chr21	22512956	22545460	GLEAN_22618	1000	-	22512956	22545460	0	6	51,58,120,150,110,51,	0,233,6269,12445,17475,32453,
chr21	23297658	23387734	GLEAN_22611	1000	-	23297658	23387734	0	9	189,81,111,157,107,93,132,157,5,	0,1687,2926,5181,9416,15005,29558,37161,90071,
chr21	24942091	25051903	GLEAN_06315	1000	-	24942091	25051903	0	18	404,986,148,133,119,180,152,100,123,137,77,124,215,138,134,85,68,91,	0,12801,18939,21179,67038,70378,70808,76598,80202,81525,82377,84917,90770,92569,94541,106198,107864,109721,
chr21	30580634	30710109	GLEAN_26758	1000	+	30580634	30710109	0	10	275,194,746,1137,192,75,102,153,84,93,	0,22211,39640,61899,117086,117527,121309,122365,122772,129382,
chr21	45726389	45807666	GLEAN_08985	1000	+	45726389	45807666	0	26	217,101,129,22,89,72,27,111,72,105,123,121,47,91,139,102,61,36,68,83,129,159,123,59,235,167,	0,321,21914,28024,28134,33482,35042,35621,36380,39975,44256,46046,47593,48383,50895,51945,53046,53653,56973,58255,59962,63047,74994,79058,79776,81110,
chr21	49018809	49040600	GLEAN_25582	1000	-	49018809	49040600	0	13	114,58,80,129,109,183,126,117,130,108,118,79,167,	0,326,732,1342,1996,2941,3614,3892,6993,8617,13895,15826,21624,
chr21	49918825	49952272	GLEAN_04131	1000	-	49918825	49952272	0	15	111,227,191,143,170,159,103,132,156,117,78,618,99,56,142,	0,1301,1931,2773,3762,8909,10509,10713,12489,13073,13271,16382,20468,23420,33305,
chr21	4284757	4297417	GLEAN_09274	1000	+	4284757	4297417	0	9	82,148,79,47,103,80,76,94,59,	0,1534,2902,6519,6850,7541,8023,9963,12601,
chr21	20020545	20047922	GLEAN_17420	1000	-	20020545	20047922	0	8	159,68,145,156,182,132,129,73,	0,4374,19602,20657,21382,23730,24243,27304,
chr21	20196622	20210991	GLEAN_17418	1000	-	20196622	20210991	0	9	138,156,185,145,156,182,132,129,73,	0,259,1447,6594,7649,8374,10722,11235,14296,
chr21	20992667	21008931	GLEAN_22641	1000	-	20992667	21008931	0	22	59,161,209,169,123,247,136,118,54,161,108,87,121,237,127,155,183,80,147,165,196,611,	0,579,1526,1856,2140,3211,3547,4072,4294,5061,6656,7066,7305,8339,9494,9845,10105,11098,11325,11568,12624,15653,
chr21	21453107	21492716	GLEAN_22634	1000	-	21453107	21492716	0	6	129,108,72,112,92,69,	0,1695,29273,34159,34962,39540,
chr21	21778215	21804823	GLEAN_22647	1000	+	21778215	21804823	0	14	130,164,63,99,112,114,152,182,151,211,116,167,80,731,	0,15770,16144,18178,18938,19272,19526,21093,21383,22801,23098,23442,25523,25877,
chr21	21823694	21829257	GLEAN_22650	1000	+	21823694	21829257	0	3	164,111,589,	0,542,4974,
chr21	21864170	21886089	GLEAN_22652	1000	+	21864170	21886089	0	15	11,133,123,234,171,150,148,137,96,147,108,111,177,42,72,	0,7084,7560,9368,10194,10815,11861,12796,15495,16711,17056,18399,19576,20078,21847,
chr21	21902704	21916996	GLEAN_22629	1000	-	21902704	21916996	0	20	258,156,118,116,114,67,128,141,142,95,301,172,171,169,168,93,176,37,162,51,	0,413,673,2086,2402,2928,3185,3801,4316,4695,5991,7557,8791,9219,10529,11182,13209,13667,13890,14241,
chr21	21956156	21967060	GLEAN_22627	1000	-	21956156	21967060	0	18	143,123,158,124,95,119,54,123,210,84,187,123,120,138,184,97,174,213,	0,922,1160,1846,2089,2509,3356,4037,4522,5201,5415,5734,5999,6193,8316,8628,10333,10691,
chr21	23022044	23025408	GLEAN_22616	1000	-	23022044	23025408	0	5	81,66,106,152,3,	0,1363,2314,2922,3361,
chr21	24098029	24108606	GLEAN_19061	1000	+	24098029	24108606	0	6	65,126,99,130,66,108,	0,195,5900,8113,9723,10469,
chr21	26122639	26139747	GLEAN_06321	1000	+	26122639	26139747	0	13	40,47,68,117,87,81,26,89,102,89,173,85,85,	0,4043,5914,8765,10169,10612,12230,12691,13710,14799,15365,15816,17023,
chr21	26739924	26740113	GLEAN_15126	1000	+	26739924	26740113	0	1	189,	0,
chr21	27153372	27160813	GLEAN_00632	1000	+	27153372	27160813	0	3	207,233,259,	0,5654,7182,
chr21	27940862	27949473	GLEAN_00621	1000	-	27940862	27949473	0	5	149,114,101,109,154,	0,2439,6129,7130,8457,
chr21	31345629	31369543	GLEAN_09347	1000	+	31345629	31369543	0	8	89,148,213,133,32,76,216,137,	0,6660,9380,12438,13668,21439,22215,23777,
chr21	31865584	31873818	GLEAN_09343	1000	-	31865584	31873818	0	2	254,1462,	0,6772,
chr21	31919978	31936518	GLEAN_09350	1000	+	31919978	31936518	0	9	19,163,148,105,97,98,78,81,324,	0,2111,3869,8515,8853,10408,12861,14457,16216,
chr21	32131667	32136875	GLEAN_09341	1000	-	32131667	32136875	0	8	41,177,81,120,40,66,72,3,	0,126,598,844,1247,1480,1770,5205,
chr21	32538347	32562314	GLEAN_09358	1000	+	32538347	32562314	0	10	57,69,99,129,118,129,160,102,118,135,	0,12972,13472,14104,15665,16297,17073,18384,23452,23832,
chr21	32598162	32602295	GLEAN_09334	1000	-	32598162	32602295	0	12	183,87,196,74,91,100,66,94,220,113,114,15,	0,433,626,910,1437,1622,1803,2078,2930,3464,3681,4118,
chr21	32930892	32942738	GLEAN_09362	1000	+	32930892	32942738	0	10	184,120,83,85,58,134,50,168,123,138,	0,1758,5257,6104,6689,7468,7858,8144,9101,11708,
chr21	33522717	33524675	GLEAN_25092	1000	+	33522717	33524675	0	5	52,148,148,258,162,	0,246,868,1203,1796,
chr21	33562626	33563355	GLEAN_25074	1000	-	33562626	33563355	0	2	405,102,	0,627,
chr21	35932860	35957272	GLEAN_13265	1000	-	35932860	35957272	0	16	138,145,151,94,79,608,138,202,128,86,208,183,55,223,157,36,	0,251,1942,2789,2981,3876,4753,6254,7839,8119,8289,8889,9304,10495,14267,24376,
chr21	35959103	36015943	GLEAN_13270	1000	+	35959103	36015943	0	27	140,235,228,282,271,77,99,115,175,139,171,223,264,77,135,147,95,106,135,140,324,167,177,837,222,134,246,	0,14154,18230,19486,19865,21287,21447,24129,25134,28682,29000,33830,34548,34931,37613,38267,39253,40531,42366,43015,43435,44691,44946,48176,49704,55621,56594,
chr21	42337688	42340456	GLEAN_00196	1000	-	42337688	42340456	0	6	48,261,89,211,109,227,	0,409,793,1270,1808,2541,
chr21	44993720	44995193	GLEAN_07969	1000	-	44993720	44995193	0	1	1473,	0,
chr21	48976552	48987314	GLEAN_25590	1000	+	48976552	48987314	0	9	79,220,130,188,109,161,160,90,183,	0,3701,5034,5433,6359,6571,7642,10396,10579,
chr21	48990921	48995587	GLEAN_25591	1000	+	48990921	48995587	0	12	102,177,179,80,94,212,96,127,73,70,154,208,	0,581,927,1507,1816,2163,2702,2919,3433,3924,4111,4458,
chr21	48996822	48998237	GLEAN_25583	1000	-	48996822	48998237	0	3	64,109,7,	0,680,1408,
chr21	49568071	49588681	GLEAN_25575	1000	-	49568071	49588681	0	13	57,121,75,185,270,126,165,108,166,168,119,126,303,	0,328,681,5677,6760,7397,7835,9653,10208,15335,18543,19311,20307,
chr21	50278650	50324356	GLEAN_04128	1000	-	50278650	50324356	0	8	162,196,127,123,120,117,123,58,	0,9572,13477,14681,20954,25286,30153,45648,
chr21	52517561	52527401	GLEAN_23744	1000	+	52517561	52527401	0	4	643,274,148,204,	0,2731,6563,9636,
chr21	52595993	52599908	GLEAN_23745	1000	+	52595993	52599908	0	4	640,271,148,192,	0,1497,2760,3723,
chr21	54937362	54977600	GLEAN_21266	1000	-	54937362	54977600	0	15	169,71,61,197,1635,83,13,130,191,93,84,96,62,98,62,	0,3075,3741,7825,11808,18401,21288,21354,23502,24532,27297,29723,33549,38552,40176,
chr21	58234366	58295185	GLEAN_16319	1000	-	58234366	58295185	0	13	447,161,86,167,75,115,59,257,73,149,93,110,14,	0,2123,5439,6412,7514,12354,13321,53873,54436,56814,59088,60584,60805,
chr21	58945525	58967337	GLEAN_02986	1000	-	58945525	58967337	0	10	162,141,174,113,101,183,120,109,214,114,	0,1772,4347,4687,6627,7541,8676,14721,15962,21698,
chr21	59314069	59314603	GLEAN_14253	1000	+	59314069	59314603	0	1	534,	0,
chr22	51376146	51409222	GLEAN_01716	1000	+	51376146	51409222	0	17	43,164,109,183,148,56,179,175,155,91,48,156,142,68,185,190,35,	0,3785,6925,7330,8129,9220,14623,15229,15929,18040,20357,21028,23092,27992,29980,31295,33041,
chr22	51895813	51913328	GLEAN_01721	1000	+	51895813	51913328	0	10	3,89,195,61,72,66,78,177,104,19,	0,4511,6918,10546,11610,12723,12871,14887,16106,17496,
chr22	54742966	54815362	GLEAN_15975	1000	-	54742966	54815362	0	8	248,451,231,200,139,170,228,82,	0,17860,20483,29543,35218,43726,45668,72314,
chr22	47798743	47806726	GLEAN_20683	1000	-	47798743	47806726	0	9	118,96,109,17,65,135,94,92,207,	0,274,1218,1983,2321,2693,6998,7394,7776,
chr22	48014666	48016764	GLEAN_20682	1000	-	48014666	48016764	0	3	504,38,127,	0,1467,1971,
chr22	48121464	48139901	GLEAN_20679	1000	-	48121464	48139901	0	8	191,154,130,129,161,142,43,118,	0,561,800,1329,3548,3885,4272,18319,
chr22	48153055	48158749	GLEAN_20678	1000	-	48153055	48158749	0	15	105,104,145,125,101,80,165,59,83,82,93,74,116,82,101,	0,194,1391,1632,1992,2356,2531,2865,3010,4148,4313,4487,5145,5412,5593,
chr22	48266585	48341122	GLEAN_20674	1000	-	48266585	48341122	0	20	126,151,98,75,261,96,147,86,82,43,98,161,267,61,75,74,70,90,1279,44,	0,856,2561,3332,4413,6058,6850,7751,8059,8281,8996,9907,10447,12779,18792,51049,65900,67537,69289,74493,
chr22	48501723	48503669	GLEAN_20707	1000	+	48501723	48503669	0	9	129,81,49,143,159,79,128,183,132,	0,243,411,595,946,1190,1343,1554,1814,
chr22	48734987	48737936	GLEAN_20710	1000	+	48734987	48737936	0	6	132,177,114,72,105,42,	0,1352,1798,2342,2728,2907,
chr22	48786627	48795963	GLEAN_20712	1000	+	48786627	48795963	0	4	156,121,131,174,	0,4672,8526,9162,
chr22	48808321	48847605	GLEAN_20714	1000	+	48808321	48847605	0	22	101,128,131,127,146,62,141,118,174,159,225,84,95,192,89,228,71,119,150,104,89,159,	0,1867,6085,7574,8290,8566,17952,19123,20364,22253,23581,24748,25711,28456,29335,32420,34173,34495,34947,36123,38638,39125,
chr22	48901195	48904148	GLEAN_20666	1000	-	48901195	48904148	0	5	197,102,225,165,376,	0,626,829,1355,2577,
chr22	48957210	48964502	GLEAN_20721	1000	+	48957210	48964502	0	24	117,148,110,76,65,54,61,72,86,87,100,79,109,131,93,138,88,193,32,93,128,67,126,51,	0,261,762,1014,1302,1919,2098,2499,3498,3754,4282,4496,4650,4858,5092,5296,5521,5698,5943,6138,6345,6566,6707,7241,
chr22	48975296	49007234	GLEAN_20722	1000	+	48975296	49007234	0	10	309,1038,45,178,155,115,109,152,91,193,	0,16195,21474,22239,23004,24267,29297,29762,30244,31745,
chr22	49014059	49015023	GLEAN_20665	1000	-	49014059	49015023	0	5	117,101,67,193,77,	0,196,391,616,887,
chr22	49040863	49077195	GLEAN_20662	1000	-	49040863	49077195	0	16	72,84,69,144,152,22,51,118,110,122,151,64,68,46,20,249,	0,291,1505,2169,3148,5314,5426,6417,7847,9110,10134,11478,12041,19064,21111,36083,
chr22	49088667	49122833	GLEAN_20725	1000	+	49088667	49122833	0	9	105,93,128,91,118,73,110,125,63,	0,9191,12508,15480,31520,32401,32850,33558,34103,
chr22	49162738	49163137	GLEAN_20727	1000	+	49162738	49163137	0	1	399,	0,
chr22	49165544	49198537	GLEAN_20728	1000	+	49165544	49198537	0	10	73,53,84,107,154,102,75,66,142,134,	0,4390,6881,12531,15472,21664,22807,29338,32254,32859,
chr22	49238171	49279014	GLEAN_08239	1000	+	49238171	49279014	0	19	138,513,102,159,180,210,170,125,1264,199,83,85,234,94,105,74,102,253,59,	0,1117,1918,4620,5943,6602,7629,13763,14882,16888,18539,19445,22174,22940,23445,23771,24284,36820,40784,
chr22	49424474	49433101	GLEAN_22090	1000	+	49424474	49433101	0	13	69,141,87,130,199,80,116,144,161,86,89,76,65,	0,320,2169,3313,3626,4355,6385,6712,7026,7279,7659,8052,8562,
chr22	49613711	49614659	GLEAN_22097	1000	+	49613711	49614659	0	1	948,	0,
chr22	50800256	50830892	GLEAN_22066	1000	-	50800256	50830892	0	51	313,87,149,159,117,95,173,110,90,117,78,172,125,96,317,161,136,125,158,150,357,138,160,179,507,86,160,159,154,103,160,134,175,93,83,322,120,133,608,99,84,81,101,283,86,83,125,82,129,89,51,	0,926,1857,2082,2336,2695,2930,3217,3405,4083,4270,5239,5493,5982,6178,6596,7240,7462,7738,8040,8276,8724,9098,9338,10147,10824,11084,11431,11696,12022,12338,12858,13119,13478,13672,13972,14494,14692,14907,15811,16312,17819,18386,18712,19087,20886,21139,21346,21529,21736,30585,
chr22	51130452	51130851	GLEAN_19796	1000	+	51130452	51130851	0	1	399,	0,
chr22	51133258	51166256	GLEAN_19797	1000	+	51133258	51166256	0	10	73,53,84,107,154,102,75,66,142,134,	0,4390,6881,12531,15472,21669,22812,29343,32259,32864,
chr22	51204850	51212281	GLEAN_19798	1000	+	51204850	51212281	0	6	202,69,223,176,176,501,	0,1917,2074,3426,6297,6930,
chr22	51651322	51652390	GLEAN_01718	1000	+	51651322	51652390	0	1	1068,	0,
chr22	51797260	51801876	GLEAN_01709	1000	-	51797260	51801876	0	3	1044,175,185,	0,1674,4431,
chr22	51840844	51848922	GLEAN_01708	1000	-	51840844	51848922	0	2	1083,21,	0,8057,
chr22	52613109	52618893	GLEAN_01704	1000	-	52613109	52618893	0	3	401,99,109,	0,3550,5675,
chr22	54544519	54573925	GLEAN_15991	1000	+	54544519	54573925	0	14	207,113,103,158,154,28,128,188,177,47,119,132,135,144,	0,10273,12247,12650,17048,20427,20563,21023,25907,27159,28265,28724,28965,29262,
chr22	54575830	54614670	GLEAN_15977	1000	-	54575830	54614670	0	8	138,145,111,215,305,182,129,26,	0,288,11783,14379,15406,16731,17805,38814,
chr23	5369654	5375166	GLEAN_26259	1000	-	5369654	5375166	0	10	148,106,92,133,130,173,180,157,248,232,	0,258,682,889,1234,1909,3203,3726,4382,5280,
chr23	5476261	5522209	GLEAN_19551	1000	-	5476261	5522209	0	4	179,85,45,54,	0,4396,5952,45894,
chr23	5752990	5849567	GLEAN_19547	1000	-	5752990	5849567	0	5	18,104,198,155,158,	0,9528,49905,55678,96419,
chr23	6674420	6748191	GLEAN_19542	1000	-	6674420	6748191	0	10	108,240,186,84,91,157,115,143,145,105,	0,825,3207,7737,10316,14877,36838,37899,55912,73666,
chr23	7859336	7868473	GLEAN_04664	1000	-	7859336	7868473	0	15	99,114,96,95,314,100,136,151,105,62,88,113,81,195,69,	0,205,445,684,917,6668,7080,7335,7592,7934,8125,8337,8584,8774,9068,
chr23	18215636	18245547	GLEAN_11236	1000	-	18215636	18245547	0	14	89,67,60,42,1365,189,164,152,59,101,174,150,58,30,	0,748,4925,5959,8051,11149,13450,15001,18160,19052,23305,24831,27816,29881,
chr23	21229634	21235250	GLEAN_18004	1000	-	21229634	21235250	0	4	155,279,249,82,	0,418,1140,5534,
chr23	22140922	22153107	GLEAN_03480	1000	-	22140922	22153107	0	25	167,73,65,169,33,71,75,172,113,125,84,149,140,86,101,123,102,117,75,111,38,127,102,47,73,	0,309,469,736,987,2317,2501,2672,2966,3264,3534,3880,4114,4554,4740,5197,5553,6451,6646,7431,7627,7812,8100,8419,12112,
chr23	23714060	23753536	GLEAN_16097	1000	+	23714060	23753536	0	11	63,222,288,150,193,221,141,214,148,211,72,	0,2364,7359,11868,13155,18432,22460,24813,25359,37622,39404,
chr23	24242831	24257328	GLEAN_00714	1000	-	24242831	24257328	0	41	142,133,84,99,90,103,75,91,187,94,60,168,233,172,114,157,76,210,90,52,210,191,71,112,198,75,127,159,186,183,177,116,133,106,97,83,89,71,199,199,65,	0,283,699,965,1146,1372,2836,3051,3278,3542,4845,5265,5507,5952,6209,6423,6739,6992,7349,7537,7827,8097,8556,8718,8921,9605,9853,10238,10562,10869,11178,11465,12235,12477,12722,12999,13286,13458,13718,14107,14432,
chr23	5093655	5096778	GLEAN_26265	1000	-	5093655	5096778	0	6	89,205,130,112,148,147,	0,327,885,1799,2070,2976,
chr23	5098405	5106646	GLEAN_26264	1000	-	5098405	5106646	0	11	213,137,163,174,189,129,198,206,131,115,598,	0,1203,1604,2000,3021,3372,4332,5672,6831,7099,7643,
chr23	5275982	5283148	GLEAN_26272	1000	+	5275982	5283148	0	12	29,304,138,139,215,375,129,252,266,305,123,137,	0,1592,2505,3404,3623,3931,4827,5140,5511,6254,6793,7029,
chr23	5375941	5379211	GLEAN_26273	1000	+	5375941	5379211	0	7	411,169,54,165,141,197,273,	0,500,826,1013,1326,1673,2997,
chr23	5380017	5380935	GLEAN_26274	1000	+	5380017	5380935	0	4	46,218,117,159,	0,202,527,759,
chr23	5594858	5600631	GLEAN_19549	1000	-	5594858	5600631	0	5	42,56,78,172,150,	0,689,3190,5247,5623,
chr23	6374491	6401070	GLEAN_19563	1000	+	6374491	6401070	0	11	96,141,186,237,147,109,299,167,199,91,224,	0,10741,11531,13372,13697,22998,23295,24641,24920,26062,26355,
chr23	6529965	6532397	GLEAN_19567	1000	+	6529965	6532397	0	6	5,75,81,149,173,171,	0,360,522,959,1783,2261,
chr23	7181416	7189476	GLEAN_19572	1000	+	7181416	7189476	0	12	119,130,59,109,30,48,115,72,80,79,177,83,	0,991,2631,5243,5545,5960,6135,6392,7050,7372,7541,7977,
chr23	7536910	7586462	GLEAN_19535	1000	-	7536910	7586462	0	19	131,95,96,124,118,62,38,23,155,124,84,123,52,136,206,112,268,121,329,	0,569,1593,1900,3023,8750,9883,9974,13326,15790,19481,21109,22136,34590,39185,45847,47303,49035,49223,
chr23	7601234	7602026	GLEAN_19576	1000	+	7601234	7602026	0	1	792,	0,
chr23	7643242	7658674	GLEAN_19534	1000	-	7643242	7658674	0	6	28,87,39,135,208,52,	0,205,498,2686,4104,15380,
chr23	7851931	7856510	GLEAN_04668	1000	+	7851931	7856510	0	6	3,99,87,102,92,76,	0,467,3915,4089,4301,4503,
chr23	7857607	7858611	GLEAN_04669	1000	+	7857607	7858611	0	2	516,216,	0,788,
chr23	7871409	7877744	GLEAN_04663	1000	-	7871409	7877744	0	17	215,115,291,112,96,122,33,75,69,85,104,252,298,51,179,84,159,	0,335,977,1375,1569,1760,2001,2559,2796,2943,3120,3310,3832,4218,4398,4834,6176,
chr23	7879915	7888588	GLEAN_04662	1000	-	7879915	7888588	0	8	12,35,90,342,396,261,171,37,	0,700,868,1048,1781,7838,8340,8636,
chr23	8331313	8346459	GLEAN_04654	1000	-	8331313	8346459	0	9	151,103,102,146,80,77,76,41,712,	0,2455,2634,3701,5485,6481,9515,12750,14434,
chr23	8859886	8870872	GLEAN_09205	1000	+	8859886	8870872	0	6	171,222,110,89,681,122,	0,5269,8899,9281,9971,10864,
chr23	8877988	8897332	GLEAN_09199	1000	-	8877988	8897332	0	13	72,48,76,68,48,145,60,52,58,78,107,121,225,	0,626,3646,3945,4196,6190,8780,10284,10642,11000,11483,14545,19119,
chr23	9102405	9102771	GLEAN_20565	1000	+	9102405	9102771	0	1	366,	0,
chr23	10382163	10406509	GLEAN_01603	1000	+	10382163	10406509	0	6	84,83,141,68,90,89,	0,16368,19062,20027,20996,24257,
chr23	11323741	11361885	GLEAN_03884	1000	-	11323741	11361885	0	6	860,33,169,167,112,186,	0,3152,3243,3737,5090,37958,
chr23	13195322	13199650	GLEAN_19857	1000	-	13195322	13199650	0	5	103,113,59,145,39,	0,1612,2705,3804,4289,
chr23	14599852	14600890	GLEAN_19839	1000	-	14599852	14600890	0	1	1038,	0,
chr23	14821011	14824434	GLEAN_19886	1000	+	14821011	14824434	0	10	154,177,116,72,214,87,109,74,79,67,	0,360,689,988,1168,1462,1697,1946,2144,3356,
chr23	14825328	14828905	GLEAN_19887	1000	+	14825328	14828905	0	7	91,148,67,105,75,118,137,	0,1908,2191,2335,2721,2880,3440,
chr23	14832271	14846003	GLEAN_19835	1000	-	14832271	14846003	0	25	324,206,127,146,307,217,161,183,107,183,134,176,96,106,172,91,228,106,238,229,197,142,498,152,580,	0,612,906,1156,1980,2397,2777,4394,4668,5003,5503,5745,6055,6453,6737,7012,7377,9098,9301,10315,10780,11070,11939,12570,13152,
chr23	15250803	15254649	GLEAN_19827	1000	-	15250803	15254649	0	9	149,124,114,132,93,46,107,198,81,	0,247,536,836,1122,1355,2645,2939,3765,
chr23	15254961	15261540	GLEAN_19896	1000	+	15254961	15261540	0	9	69,72,108,133,120,153,150,117,119,	0,188,4724,5043,5460,5665,5964,6230,6460,
chr23	18422777	18466286	GLEAN_11235	1000	-	18422777	18466286	0	6	230,229,266,13,260,400,	0,1795,24402,34999,41314,43109,
chr23	18933529	18967265	GLEAN_22918	1000	-	18933529	18967265	0	12	129,168,148,132,116,116,112,249,172,158,368,385,	0,5719,8130,9657,11513,14298,15086,25764,28026,28940,32148,33351,
chr23	19034900	19035467	GLEAN_22922	1000	+	19034900	19035467	0	1	567,	0,
chr23	19159120	19172372	GLEAN_22915	1000	-	19159120	19172372	0	7	128,89,95,149,88,117,69,	0,2199,2834,3486,5084,6599,13183,
chr23	20318731	20325290	GLEAN_02530	1000	+	20318731	20325290	0	6	368,103,223,89,240,66,	0,2706,3559,5420,5619,6493,
chr23	20332594	20336555	GLEAN_02526	1000	-	20332594	20336555	0	11	110,334,269,148,191,166,309,134,160,207,147,	0,203,786,1179,1427,1833,2349,2781,3055,3311,3814,
chr23	20349896	20355395	GLEAN_02525	1000	-	20349896	20355395	0	12	112,200,86,109,98,79,98,135,140,203,82,29,	0,431,1010,1347,1675,2197,2414,2602,2961,3206,3523,5470,
chr23	20443248	20445769	GLEAN_02532	1000	+	20443248	20445769	0	2	71,367,	0,2154,
chr23	20848206	20868806	GLEAN_18016	1000	+	20848206	20868806	0	13	3,90,156,58,100,131,115,119,91,96,94,152,109,	0,3414,4697,7064,8890,11007,11915,14598,14916,15674,16230,18627,20491,
chr23	21253686	21266442	GLEAN_18017	1000	+	21253686	21266442	0	5	109,270,282,111,14,	0,1805,9435,10087,12742,
chr23	21283451	21289917	GLEAN_18003	1000	-	21283451	21289917	0	4	155,282,249,82,	0,392,2731,6384,
chr23	21318841	21326358	GLEAN_18018	1000	+	21318841	21326358	0	5	109,270,282,111,14,	0,1449,5645,6426,7503,
chr23	21337925	21341448	GLEAN_18002	1000	-	21337925	21341448	0	4	155,282,249,82,	0,396,1125,3441,
chr23	21369832	21399852	GLEAN_18019	1000	+	21369832	21399852	0	6	100,270,282,110,25,14,	0,6281,8722,29097,29680,30006,
chr23	21480577	21484082	GLEAN_18001	1000	-	21480577	21484082	0	4	155,282,246,79,	0,448,1162,3426,
chr23	21801316	21804344	GLEAN_03503	1000	+	21801316	21804344	0	5	64,270,258,276,242,	0,353,839,2401,2786,
chr23	21905520	21929825	GLEAN_03485	1000	-	21905520	21929825	0	27	173,51,150,226,84,69,112,89,97,132,104,9,150,235,216,128,245,111,166,152,96,247,155,148,229,103,85,	0,1021,2346,2594,3071,3355,3569,4116,4297,4651,5133,14317,14438,15134,15817,16202,16488,17777,18655,19621,19894,20881,21339,22100,23586,24027,24220,
chr23	22032975	22042097	GLEAN_03508	1000	+	22032975	22042097	0	12	43,76,91,144,120,96,153,182,46,138,165,30,	0,352,515,826,1107,1319,1626,6880,7218,7360,7754,9092,
chr23	22044204	22047455	GLEAN_03484	1000	-	22044204	22047455	0	4	1058,111,109,57,	0,1339,1707,3194,
chr23	22214892	22234023	GLEAN_03477	1000	-	22214892	22234023	0	9	548,116,23,231,96,241,190,226,15,	0,1359,2048,3244,6357,8349,10847,11243,19116,
chr23	22251714	22259299	GLEAN_03515	1000	+	22251714	22259299	0	7	61,297,276,276,96,51,5,	0,2914,5182,6281,6673,7168,7580,
chr23	22307320	22310649	GLEAN_03475	1000	-	22307320	22310649	0	8	5,48,33,90,276,276,270,64,	0,167,354,823,1031,2209,2683,3265,
chr23	22329120	22399246	GLEAN_03474	1000	-	22329120	22399246	0	13	5,48,33,105,276,273,22,48,32,105,276,249,25,	0,168,355,813,1035,17756,19912,48621,48808,49258,49480,68675,70101,
chr23	22422393	22425709	GLEAN_03473	1000	-	22422393	22425709	0	8	5,48,33,108,276,276,270,64,	0,167,353,810,1035,2197,2669,3252,
chr23	22479286	22482752	GLEAN_03469	1000	-	22479286	22482752	0	8	5,48,33,105,276,276,270,73,	0,170,357,817,1038,2337,2810,3393,
chr23	22536162	22540561	GLEAN_03517	1000	+	22536162	22540561	0	5	366,23,92,349,187,	0,2053,2290,3818,4212,
chr23	23182129	23184286	GLEAN_16092	1000	+	23182129	23184286	0	3	189,166,221,	0,562,1936,
chr23	24005204	24005696	GLEAN_26425	1000	-	24005204	24005696	0	1	492,	0,
chr23	24058989	24064179	GLEAN_26430	1000	+	24058989	24064179	0	6	39,110,126,107,182,162,	0,2457,2756,3038,3580,5028,
chr23	24118769	24120407	GLEAN_26436	1000	+	24118769	24120407	0	2	611,445,	0,1193,
chr23	24129840	24140043	GLEAN_26438	1000	+	24129840	24140043	0	25	108,118,197,54,75,239,130,198,253,78,108,113,88,284,298,170,54,103,125,147,60,144,108,147,96,	0,1120,1351,1783,2001,2626,3385,4130,4538,5146,5335,5564,5786,5996,7000,7445,7800,7985,8177,8459,8708,8876,9103,9675,10107,
chr23	24203732	24218037	GLEAN_00716	1000	-	24203732	24218037	0	41	142,133,84,99,90,103,75,91,187,94,60,168,233,172,114,157,76,210,90,52,210,140,71,112,198,75,127,159,186,183,177,116,133,106,97,83,89,71,202,199,65,	0,283,699,966,1147,1373,2837,3052,3279,3542,4797,5223,5465,5911,6174,6387,6700,6953,7310,7498,7789,8110,8519,8681,8884,9569,9817,10202,10526,10833,11142,11429,12056,12298,12543,12820,13095,13267,13527,13915,14240,
chr23	24219386	24236244	GLEAN_00719	1000	+	24219386	24236244	0	39	78,105,148,127,214,111,214,52,52,202,71,65,106,177,183,186,159,127,75,198,112,71,191,210,52,90,76,157,102,172,233,168,168,60,94,92,75,103,65,	0,213,640,869,1126,1488,1673,3414,3583,3932,4323,4500,5247,6485,6788,7092,7443,7859,8159,8719,9010,9213,9552,9803,10242,10393,11016,11252,11509,11705,12087,12394,12995,13542,14443,14832,15064,16560,16793,
chr23	24267838	24269618	GLEAN_00720	1000	+	24267838	24269618	0	6	356,236,220,136,95,151,	0,518,840,1181,1449,1629,
chr23	24269777	24279729	GLEAN_00712	1000	-	24269777	24279729	0	27	201,141,219,111,211,127,148,105,138,138,231,123,213,97,147,107,85,146,129,191,54,75,115,118,110,104,22,	0,296,616,910,1173,1514,1722,2193,2433,2721,3222,4739,4940,5338,5510,5993,6292,7018,7357,7653,7945,8287,8465,8672,8889,9749,9930,
chr23	24280456	24285620	GLEAN_00721	1000	+	24280456	24285620	0	10	75,70,146,75,38,320,145,55,103,98,	0,1403,1565,2193,2389,2612,3056,3351,3654,5066,
chr23	24364194	24367493	GLEAN_00725	1000	+	24364194	24367493	0	6	105,193,263,183,223,227,	0,535,1426,2376,2736,3072,
chr23	24390162	24392088	GLEAN_00709	1000	-	24390162	24392088	0	1	1926,	0,
chr23	24460061	24462182	GLEAN_10460	1000	-	24460061	24462182	0	6	185,73,96,176,134,200,	0,659,861,1106,1551,1921,
chr23	24701805	24711539	GLEAN_21647	1000	-	24701805	24711539	0	4	590,222,277,57,	0,714,9005,9677,
chr23	24751046	24754541	GLEAN_21656	1000	+	24751046	24754541	0	8	73,293,166,42,104,4,33,17,	0,316,932,2108,2446,3038,3298,3478,
chr23	25204512	25204893	GLEAN_03948	1000	+	25204512	25204893	0	1	381,	0,
chr23	25472485	25492950	GLEAN_03956	1000	+	25472485	25492950	0	3	116,275,125,	0,11625,20340,
chr23	27024166	27028565	GLEAN_07255	1000	-	27024166	27028565	0	5	187,349,92,23,366,	0,232,2017,2323,4033,
chr23	27427296	27442145	GLEAN_19970	1000	+	27427296	27442145	0	2	303,153,	0,14696,
chr23	27592863	27596182	GLEAN_19978	1000	+	27592863	27596182	0	5	79,282,150,21,35,	0,1372,2497,3157,3284,
chr23	27596969	27602146	GLEAN_19979	1000	+	27596969	27602146	0	7	79,348,282,150,21,27,620,	0,460,2163,3288,3948,4075,4557,
chr23	27621049	27621322	GLEAN_19980	1000	+	27621049	27621322	0	1	273,	0,
chr23	27729615	27730824	GLEAN_19942	1000	-	27729615	27730824	0	1	1209,	0,
chr23	28022497	28023154	GLEAN_26037	1000	-	28022497	28023154	0	1	657,	0,
chr23	28058138	28058780	GLEAN_26032	1000	-	28058138	28058780	0	1	642,	0,
chr23	29114075	29143101	GLEAN_05097	1000	+	29114075	29143101	0	3	330,185,196,	0,26351,28830,
chr23	29146341	29156791	GLEAN_05089	1000	-	29146341	29156791	0	5	126,135,45,177,129,	0,3114,7247,8460,10321,
chr24	33016932	33035804	GLEAN_14836	1000	-	33016932	33035804	0	10	103,91,124,117,127,90,108,183,98,117,	0,4535,5606,6306,9012,10259,11672,16240,17495,18755,
chr24	34085332	34107213	GLEAN_18761	1000	-	34085332	34107213	0	16	102,82,100,130,42,135,88,35,83,39,73,27,87,116,109,84,	0,718,1683,2026,2962,3676,5609,8351,9132,9618,9765,11183,11558,14082,18828,21797,
chr24	34488915	34523168	GLEAN_04584	1000	+	34488915	34523168	0	16	16,146,33,105,104,59,131,81,86,115,66,93,129,61,109,157,	0,4152,5821,14070,15060,20951,21578,22610,23061,23809,26368,26578,27603,32688,33110,34096,
chr24	34525981	34562830	GLEAN_04580	1000	-	34525981	34562830	0	20	296,76,148,84,96,71,51,67,101,132,109,74,83,96,49,119,67,61,74,54,	0,775,1574,2738,5113,5563,5721,5969,7389,18129,19471,20988,21982,27653,28157,28645,32835,34118,34273,36795,
chr24	35732141	35735901	GLEAN_09006	1000	+	35732141	35735901	0	3	184,162,173,	0,663,3587,
chr26	20969845	21080198	GLEAN_10854	1000	-	20969845	21080198	0	39	281,129,181,114,102,131,151,206,247,161,226,154,95,72,124,65,177,94,237,83,126,124,203,89,141,190,195,99,212,166,224,148,55,61,109,119,132,67,96,	0,756,1036,1365,1740,2040,2259,3270,3598,3975,4642,8220,8607,8847,9111,9320,9709,10255,10631,11517,11869,12284,12848,14003,14412,15144,15544,16321,17054,17691,18384,18935,22825,24061,24626,25273,29796,108751,110257,
chr26	11775358	11867760	GLEAN_14570	1000	+	11775358	11867760	0	25	98,185,208,170,123,113,163,93,92,81,104,103,123,83,145,111,121,92,112,168,273,62,73,68,96,	0,31043,33051,36337,49898,54887,55559,57297,57818,58819,60645,65484,66467,68421,71762,74385,75417,79726,80782,82534,84425,85664,90814,91582,92306,
chr26	15401612	15510318	GLEAN_01873	1000	-	15401612	15510318	0	16	58,119,71,156,73,206,66,192,96,190,197,178,143,145,140,415,	0,7616,8808,13748,18640,21710,24306,26614,32583,46878,49937,52901,53596,55516,60893,108291,
chr26	16343842	16494959	GLEAN_17305	1000	-	16343842	16494959	0	15	119,144,43,146,169,101,83,137,146,135,157,137,197,200,24,	0,718,3214,4566,16462,17201,18290,21848,24513,27591,37065,42446,56104,129728,151093,
chr26	20050675	20054609	GLEAN_26281	1000	-	20050675	20054609	0	4	684,249,663,408,	0,1473,2245,3526,
chr26	9358778	9372553	GLEAN_07984	1000	+	9358778	9372553	0	8	129,129,111,85,162,192,182,144,	0,1480,4542,6958,7418,9371,10838,13631,
chr26	12418814	12424441	GLEAN_01887	1000	-	12418814	12424441	0	5	38,213,107,137,111,	0,1587,5008,5284,5516,
chr26	15972972	15978542	GLEAN_17318	1000	+	15972972	15978542	0	4	139,275,181,170,	0,3543,4319,5400,
chr26	16034009	16083782	GLEAN_17320	1000	+	16034009	16083782	0	3	70,228,386,	0,47851,49387,
chr26	16143043	16167478	GLEAN_17323	1000	+	16143043	16167478	0	9	435,201,132,154,62,100,134,60,162,	0,7850,12539,13042,16646,18636,19491,20108,24273,
chr26	16171072	16172456	GLEAN_17307	1000	-	16171072	16172456	0	2	148,287,	0,1097,
chr26	16192574	16230249	GLEAN_17325	1000	+	16192574	16230249	0	13	194,198,71,187,96,113,140,72,21,145,47,82,65,	0,18261,22767,24582,27547,28661,29445,30166,31416,31589,36140,36478,37610,
chr26	16825857	16865463	GLEAN_17302	1000	-	16825857	16865463	0	19	406,83,114,145,66,135,62,180,168,56,70,96,103,161,109,143,138,117,27,	0,874,2203,4524,5662,5809,6432,7562,7836,9301,10830,11041,11790,12374,13556,15298,15648,19308,39579,
chr26	18427552	18473608	GLEAN_06651	1000	-	18427552	18473608	0	14	186,542,199,180,333,129,105,131,200,18,148,100,194,1138,	0,1402,4110,5731,6263,8356,12600,13706,15375,15928,16509,21449,22422,44918,
chr26	18691337	18723812	GLEAN_10829	1000	-	18691337	18723812	0	5	48,186,51,117,21,	0,8843,10605,19759,32454,
chr26	20877575	20892138	GLEAN_10859	1000	+	20877575	20892138	0	11	48,65,76,126,125,217,93,175,62,41,103,	0,7729,8625,9378,10301,11747,12663,13275,13545,14238,14460,
chr26	21462574	21468681	GLEAN_15947	1000	-	21462574	21468681	0	3	12,144,24,	0,1377,6083,
chr26	22305829	22346932	GLEAN_07795	1000	+	22305829	22346932	0	54	52,45,105,132,48,36,48,144,159,72,72,69,162,78,45,219,219,30,27,27,63,105,63,36,54,36,36,63,36,72,27,36,36,81,36,78,216,54,60,33,75,51,126,138,69,120,90,111,147,339,138,63,63,53,	0,2009,2955,4534,5685,6604,7809,9180,10555,11301,12645,13687,15036,15571,16782,17891,18683,19236,19645,20906,21035,21808,22205,22893,23542,23839,24383,24990,26256,26565,27398,28363,30150,30423,31737,32295,33281,33648,34321,35049,35158,35540,36052,36689,37156,37512,38151,38340,38809,39223,40056,40410,40625,41050,
chr26	22612164	22619965	GLEAN_25212	1000	+	22612164	22619965	0	6	34,109,223,99,107,154,	0,195,3280,4108,6759,7647,
chr26	22655400	22657071	GLEAN_25208	1000	-	22655400	22657071	0	1	1671,	0,
chr27	17273479	17304558	GLEAN_01012	1000	+	17273479	17304558	0	14	78,47,91,87,79,75,46,145,55,82,132,124,57,90,	0,15522,18433,19253,20153,21984,22900,23682,24497,24680,28587,28821,29352,30989,
chr27	17602665	17792375	GLEAN_01014	1000	+	17602665	17792375	0	15	2094,208,162,135,39,123,215,67,215,106,74,96,117,98,295,	0,7653,33083,108190,110764,124930,144708,156360,179071,181413,183230,183451,185292,188724,189415,
chr27	19087690	19318483	GLEAN_13928	1000	+	19087690	19318483	0	10	138,170,118,141,141,90,34,216,33,20,	0,88059,108798,112235,115250,130952,160651,185927,197755,230773,
chr27	19511467	19582725	GLEAN_13926	1000	-	19511467	19582725	0	9	134,189,54,90,81,187,410,114,103,	0,13832,43587,50403,53624,57210,63696,69916,71155,
chr27	5753503	5753965	GLEAN_08539	1000	-	5753503	5753965	0	1	462,	0,
chr27	11841050	11862663	GLEAN_21621	1000	-	11841050	11862663	0	5	79,97,117,136,108,	0,2371,3814,21013,21505,
chr27	12216452	12219068	GLEAN_21624	1000	+	12216452	12219068	0	3	272,131,1340,	0,717,1276,
chr27	13141481	13184039	GLEAN_21611	1000	-	13141481	13184039	0	18	141,144,117,89,73,96,135,135,78,74,52,33,179,100,102,65,115,105,	0,2523,4126,5203,8125,9018,9962,11935,14338,16791,17762,17966,20667,21060,23596,27110,27867,42453,
chr27	13451055	13454624	GLEAN_21634	1000	+	13451055	13454624	0	4	111,487,141,158,	0,1398,2390,3411,
chr27	13637095	13649092	GLEAN_21637	1000	+	13637095	13649092	0	7	100,220,138,76,180,167,49,	0,1196,2788,3020,4704,10183,11948,
chr27	18128638	18159254	GLEAN_01007	1000	-	18128638	18159254	0	11	81,144,69,59,128,71,226,101,115,75,125,	0,1906,4430,4578,4716,6683,8009,14773,15378,17350,30491,
chr27	18161360	18173179	GLEAN_01016	1000	+	18161360	18173179	0	6	117,194,162,145,111,129,	0,1971,5716,7389,9845,11690,
chr27	21869401	21885625	GLEAN_22304	1000	+	21869401	21885625	0	3	154,174,758,	0,8683,15466,
chr27	33849878	33865706	GLEAN_07899	1000	+	33849878	33865706	0	12	165,70,301,75,90,94,116,56,86,129,80,109,	0,7747,7948,8931,9757,9984,10724,11563,12012,15248,15460,15719,
chr28	23698781	23736700	GLEAN_16601	1000	+	23698781	23736700	0	11	64,59,54,120,87,127,128,86,70,43,32,	0,2378,18124,18982,22208,23163,31210,31737,36022,37097,37887,
chr28	27323249	27488220	GLEAN_23916	1000	-	27323249	27488220	0	16	2516,292,336,160,232,94,162,142,116,122,932,133,82,116,109,621,	0,5395,7851,8771,9247,34503,37755,41089,43166,45285,46402,50250,52793,53118,63847,164350,
chr28	35218503	35294412	GLEAN_09383	1000	-	35218503	35294412	0	20	66,96,89,208,165,116,176,77,98,112,228,112,137,153,96,119,1041,515,162,71,	0,578,4076,4933,7480,7863,8294,11002,11754,12202,15266,17283,18106,18513,19715,48930,51013,72283,75516,75838,
chr28	21514880	21548980	GLEAN_25034	1000	-	21514880	21548980	0	5	95,205,140,79,78,	0,7248,16676,26313,34022,
chr28	22348950	22393729	GLEAN_25040	1000	+	22348950	22393729	0	22	73,173,45,33,194,115,193,130,162,226,114,167,37,84,186,192,240,112,80,147,121,2048,	0,9763,10337,12352,14969,16096,16306,18589,18989,21631,22439,23094,23917,24877,26443,32769,34721,35325,40636,41509,42370,42731,
chr28	22521191	22543701	GLEAN_25043	1000	+	22521191	22543701	0	15	87,447,76,179,118,186,146,150,162,120,74,160,135,45,270,	0,1876,3829,4664,5889,9872,11045,11907,12509,13878,15255,18064,18967,21645,22240,
chr28	22549532	22603587	GLEAN_25044	1000	+	22549532	22603587	0	7	426,99,80,184,85,116,876,	0,6261,36928,37292,40018,48803,53179,
chr28	22941981	22965516	GLEAN_25024	1000	-	22941981	22965516	0	9	114,143,69,107,165,157,76,150,3,	0,2551,5146,7515,9391,10447,11714,17540,23532,
chr28	23055959	23060415	GLEAN_16595	1000	+	23055959	23060415	0	4	117,132,81,99,	0,2645,3506,4357,
chr28	23799238	23807777	GLEAN_16604	1000	+	23799238	23807777	0	8	178,116,120,93,109,153,201,152,	0,530,1763,2593,4846,6316,7877,8387,
chr28	23809981	23841087	GLEAN_16590	1000	-	23809981	23841087	0	8	166,175,90,100,111,198,107,172,	0,1695,8054,11462,12956,14630,16086,30934,
chr28	24307466	24361777	GLEAN_16586	1000	-	24307466	24361777	0	8	150,117,48,117,96,75,186,96,	0,370,6017,10566,13138,23217,24553,54215,
chr28	25187133	25211146	GLEAN_02586	1000	-	25187133	25211146	0	7	38,197,28,108,57,426,82,	0,198,1704,5604,11726,12618,23931,
chr28	25255785	25288168	GLEAN_02585	1000	-	25255785	25288168	0	15	36,108,81,158,187,96,132,9,57,144,204,126,75,134,40,	0,1006,1403,1803,2047,2560,4162,6054,8435,9610,10138,11280,11965,14106,32343,
chr28	25599516	25618329	GLEAN_02597	1000	+	25599516	25618329	0	3	6,256,494,	0,17790,18319,
chr28	25661828	25678107	GLEAN_02582	1000	-	25661828	25678107	0	9	30,98,173,110,80,186,146,178,133,	0,1158,1802,3659,4841,5042,7065,8582,16146,
chr28	26422919	26433671	GLEAN_08731	1000	+	26422919	26433671	0	8	273,172,138,86,134,208,145,101,	0,972,5178,6761,7544,8519,10040,10651,
chr28	27158518	27172003	GLEAN_23918	1000	-	27158518	27172003	0	9	92,58,151,228,53,153,50,69,31,	0,1327,5014,6119,7374,7523,11455,12314,13454,
chr28	28196854	28211981	GLEAN_09118	1000	+	28196854	28211981	0	13	55,119,225,387,88,95,114,68,101,96,59,123,60,	0,657,1396,2508,4159,4490,5216,7462,9426,11894,12987,13245,15067,
chr28	28278897	28286037	GLEAN_09113	1000	-	28278897	28286037	0	4	121,60,104,90,	0,5400,5639,7050,
chr28	28731478	28734063	GLEAN_14084	1000	+	28731478	28734063	0	4	3,66,210,117,	0,1423,1580,2468,
chr28	33982231	33993200	GLEAN_14330	1000	-	33982231	33993200	0	8	85,172,189,109,142,112,100,129,	0,2114,2723,4368,7617,8157,9759,10840,
chr28	34096932	34107904	GLEAN_14329	1000	-	34096932	34107904	0	8	85,172,189,109,142,112,100,129,	0,2114,2723,4368,7620,8160,9762,10843,
chr28	35948961	35949304	GLEAN_09394	1000	+	35948961	35949304	0	2	94,146,	0,197,
chr28	38738554	38760535	GLEAN_19148	1000	+	38738554	38760535	0	10	62,76,134,92,158,102,52,122,98,61,	0,2388,11718,13210,14194,18640,19010,19646,20591,21920,
chr28	39365598	39371953	GLEAN_19155	1000	+	39365598	39371953	0	9	141,141,89,109,90,144,1020,141,6,	0,1356,1676,2046,2709,3329,4447,5866,6349,
chr28	39374642	39394937	GLEAN_19140	1000	-	39374642	39394937	0	7	116,111,59,85,94,59,106,	0,5344,7146,9643,9948,17476,20189,
chr29	16228080	16253416	GLEAN_24189	1000	+	16228080	16253416	0	3	132,96,141,	0,23337,25195,
chr29	21208386	21258942	GLEAN_01382	1000	-	21208386	21258942	0	17	139,98,158,84,94,63,125,101,134,126,163,65,145,78,123,146,27,	0,2417,5673,10278,12120,12921,14047,19586,22995,26411,26935,28455,29924,31239,33526,35855,50529,
chr29	21719806	21761140	GLEAN_01400	1000	+	21719806	21761140	0	11	42,85,66,164,127,27,67,92,203,240,90,	0,4896,7168,10720,17520,17750,20977,23779,38120,39553,41244,
chr29	8185271	8186577	GLEAN_06212	1000	+	8185271	8186577	0	2	1076,16,	0,1290,
chr29	16259984	16367030	GLEAN_24181	1000	-	16259984	16367030	0	23	179,121,144,160,60,131,81,94,158,134,116,143,206,175,72,121,89,51,186,107,118,195,54,	0,4249,9211,9571,12096,21027,23544,26343,32786,34142,38089,42051,45167,52154,54971,58094,59288,63103,63812,78570,90612,102456,106992,
chr29	22023187	22026346	GLEAN_01405	1000	+	22023187	22026346	0	3	91,139,166,	0,2465,2993,
chr29	23965117	23970465	GLEAN_17235	1000	-	23965117	23970465	0	3	135,103,110,	0,4035,5238,
chr29	24481903	24498136	GLEAN_06692	1000	+	24481903	24498136	0	12	65,224,65,70,189,105,96,109,178,132,102,96,	0,1763,3073,3232,4257,4859,7070,9675,9979,10724,14354,16137,
chr29	24694627	24696843	GLEAN_06683	1000	-	24694627	24696843	0	4	311,191,566,378,	0,427,1160,1838,
chr29	24697822	24702364	GLEAN_06695	1000	+	24697822	24702364	0	2	14,931,	0,3611,
chr29	24999631	25008541	GLEAN_06681	1000	-	24999631	25008541	0	7	240,98,145,94,202,166,189,	0,943,2274,2496,6772,8182,8721,
chr29	25076003	25094099	GLEAN_06698	1000	+	25076003	25094099	0	5	86,253,228,129,420,	0,3892,13182,16077,17676,
chr29	25099015	25105314	GLEAN_06680	1000	-	25099015	25105314	0	13	1332,164,214,173,87,119,92,154,160,164,164,84,117,	0,1416,2223,2534,3010,3218,3438,3755,4040,4453,5009,5468,6182,
