# Supplementary material for: The bovine lactation genome: insights into the evolution of mammalian milk
Source: Genome Biol. 2009 Apr 24;10(4):R43. doi: 10.1186/gb-2009-10-4-r43 (PMC2688934; doi:10.1186/gb-2009-10-4-r43)
Supplement: Additional data file 16 — Custom track in BED format for the UCSC Genome Browser, bovine assembly 3.1. [file gb-2009-10-4-r43-S16.bed]

track name="tb_ct_Lactation Protein Yield" description="Protein Yield Candidate Genes" visibility=3 url=
chr1	140487358	140571645	GLEAN_14242	1000	-	140487358	140571645	0	19	171,109,89,101,132,212,165,166,211,188,202,204,146,174,222,135,583,134,733,	0,880,1290,1956,5535,7224,17723,30765,36712,37648,39737,47102,49501,58683,66515,69157,73371,75253,83554,
chr1	37861444	37958463	GLEAN_26620	1000	-	37861444	37958463	0	21	159,84,89,169,103,104,129,120,469,44,192,197,153,141,83,224,68,119,127,51,73,	0,784,2112,4018,4905,8252,19086,20311,25582,36071,43610,49790,59138,63876,65066,69304,71577,80035,88804,96351,96946,
chr1	134995322	135019804	GLEAN_18332	1000	-	134995322	135019804	0	17	194,64,147,668,14,133,20,98,95,182,65,130,62,86,58,83,130,	0,784,2032,3713,4607,4888,5612,6904,7550,10745,11378,12532,12993,13345,14642,16188,24352,
chr1	135604982	135783761	GLEAN_10207	1000	+	135604982	135783761	0	12	59,182,119,90,127,140,203,110,142,1108,138,141,	0,10689,20881,37977,43034,47373,48424,49470,49749,56439,175685,178638,
chr1	141424128	141465387	GLEAN_21706	1000	+	141424128	141465387	0	7	110,64,107,142,243,109,155,	0,426,16261,27973,39316,40321,41104,
chr1	145332931	145403904	GLEAN_04336	1000	+	145332931	145403904	0	18	177,127,146,93,182,192,107,126,137,209,127,111,144,115,37,64,85,194,	0,916,18937,23335,24730,32570,37558,41930,44391,46707,48255,56232,59391,64744,66339,66613,66775,70779,
chr1	34080924	34081803	GLEAN_11567	1000	-	34080924	34081803	0	1	879,	0,
chr1	40546643	40572939	GLEAN_23032	1000	-	40546643	40572939	0	7	383,99,141,168,147,84,184,	0,3923,9837,13730,17723,22270,26112,
chr1	45952718	45965829	GLEAN_09460	1000	+	45952718	45965829	0	5	64,215,75,56,127,	0,5081,7975,11643,12984,
chr1	46012187	46017613	GLEAN_09453	1000	-	46012187	46017613	0	6	81,64,137,111,76,5,	0,700,1814,4589,5214,5421,
chr1	47318854	47411115	GLEAN_17152	1000	+	47318854	47411115	0	15	162,243,199,68,81,75,81,1009,139,149,90,60,198,187,88,	0,5534,15505,19357,34787,37924,46965,61369,63379,66919,75806,77251,85360,87535,92173,
chr1	131075600	131123666	GLEAN_11125	1000	-	131075600	131123666	0	8	96,74,101,25,138,300,318,61,	0,9999,11198,12841,16286,32093,38452,48005,
chr1	131143086	131153991	GLEAN_24146	1000	+	131143086	131153991	0	4	48,121,1098,161,	0,1892,7511,10744,
chr1	131407433	131442373	GLEAN_15629	1000	+	131407433	131442373	0	23	171,418,74,78,190,166,45,109,96,93,126,65,64,147,71,88,153,165,62,112,100,106,148,	0,7870,13573,15703,18415,19258,20018,20320,22107,24292,25592,26705,27391,29255,29760,30277,30812,32467,33128,33399,34122,34309,34792,
chr1	131477841	131518729	GLEAN_15630	1000	+	131477841	131518729	0	32	174,89,169,181,167,181,62,201,103,122,336,138,130,146,113,214,119,133,172,184,182,133,88,88,158,77,102,87,106,102,117,126,	0,862,5380,6684,7386,9073,9784,11733,15813,17719,18035,21682,23022,23321,24314,24799,25498,26343,26905,29358,30584,30986,31786,32036,32721,33507,33766,36698,37216,38724,39998,40762,
chr1	131763258	131787887	GLEAN_15617	1000	-	131763258	131787887	0	6	113,141,119,46,36,43,	0,3278,5565,16084,16224,24586,
chr1	131791961	131800206	GLEAN_15616	1000	-	131791961	131800206	0	4	93,72,129,21,	0,1405,3580,8224,
chr1	131818451	131834146	GLEAN_15615	1000	-	131818451	131834146	0	6	47,47,172,109,53,100,	0,1887,2608,6004,7999,15595,
chr1	132908934	132912138	GLEAN_01293	1000	-	132908934	132912138	0	3	14,147,85,	0,1307,3119,
chr1	133204871	133239077	GLEAN_01302	1000	+	133204871	133239077	0	8	56,82,133,79,136,77,167,128,	0,11261,20552,21756,25109,27046,28664,34078,
chr1	133496888	133524694	GLEAN_05271	1000	+	133496888	133524694	0	11	78,132,91,63,86,49,74,79,98,65,16,	0,6932,9943,13156,13586,14723,15951,18043,22464,27285,27790,
chr1	133778636	133791317	GLEAN_15603	1000	+	133778636	133791317	0	9	131,251,145,111,67,126,181,124,154,	0,1826,4087,4832,10049,11280,11689,12175,12527,
chr1	134611686	134620027	GLEAN_07447	1000	-	134611686	134620027	0	7	129,157,93,120,114,53,159,	0,659,3270,5331,6256,7902,8182,
chr1	134874538	134888374	GLEAN_18335	1000	-	134874538	134888374	0	13	233,111,20,98,80,182,65,130,62,86,58,83,133,	0,1168,2152,2285,3029,5999,6348,6508,8211,8695,10281,11733,13703,
chr1	134941075	134966458	GLEAN_18334	1000	-	134941075	134966458	0	11	113,67,137,112,46,86,47,84,105,55,87,	0,371,1492,2525,4618,5730,6957,7740,8375,12023,25296,
chr1	135707248	135730215	GLEAN_10206	1000	-	135707248	135730215	0	10	33,172,137,130,176,165,162,183,108,39,	0,681,2197,3124,5048,12393,13461,17242,18078,22928,
chr1	137522139	137539078	GLEAN_02715	1000	-	137522139	137539078	0	13	90,163,338,144,181,28,10,185,94,93,50,104,134,	0,551,1426,4372,5651,6099,6601,6760,8841,10609,13096,14236,16805,
chr1	137715459	137719877	GLEAN_08705	1000	+	137715459	137719877	0	3	289,108,437,	0,801,3981,
chr1	138123373	138129987	GLEAN_08115	1000	+	138123373	138129987	0	3	289,108,437,	0,802,6177,
chr1	138435558	138451618	GLEAN_24285	1000	-	138435558	138451618	0	9	216,119,264,225,84,201,120,112,72,	0,1360,2681,3988,5408,7317,7815,9173,15988,
chr1	141948148	141950389	GLEAN_09155	1000	-	141948148	141950389	0	2	582,336,	0,1905,
chr1	141963719	141978808	GLEAN_09157	1000	+	141963719	141978808	0	5	225,135,171,142,182,	0,949,5755,12304,14907,
chr1	145231818	145260623	GLEAN_04335	1000	+	145231818	145260623	0	5	163,152,123,94,116,	0,22296,22755,24841,28689,
chr3	12568959	12652283	GLEAN_00548	1000	+	12568959	12652283	0	31	502,192,194,75,51,51,96,120,171,193,102,41,104,199,87,172,145,151,117,1704,256,185,198,144,144,120,114,211,628,103,150,	0,6253,28408,29311,29551,31892,32607,33738,34446,39807,46762,54862,55509,58311,59049,60177,61995,63215,67343,67869,70713,71592,72634,74042,78945,79196,80433,81092,81786,82491,83174,
chr3	17787047	17830789	GLEAN_23574	1000	+	17787047	17830789	0	4	183,132,115,428,	0,23582,25060,43314,
chr3	7569970	7608305	GLEAN_22591	1000	-	7569970	7608305	0	7	51,93,74,99,285,339,76,	0,1636,9281,13916,27114,29326,38259,
chr3	13320953	13529096	GLEAN_00505	1000	-	13320953	13529096	0	2	208,47,	0,208096,
chr3	17165734	17174179	GLEAN_23558	1000	+	17165734	17174179	0	12	4,57,113,186,121,183,179,79,122,93,119,163,	0,2767,2966,3352,4216,5814,6279,7160,7334,7709,7965,8282,
chr3	23525361	23621353	GLEAN_23810	1000	+	23525361	23621353	0	6	90,258,81,86,119,449,	0,44200,73574,77492,91522,95543,
chr3	75734411	75762390	GLEAN_11821	1000	-	75734411	75762390	0	11	27,139,73,153,78,58,132,110,96,82,168,	0,313,4480,11528,12789,13323,16329,18875,22040,23876,27811,
chr3	75799166	75892691	GLEAN_11822	1000	+	75799166	75892691	0	13	445,42,105,86,46,67,145,132,162,80,99,101,131,	0,36180,42260,48285,49535,54892,60219,67695,71021,80735,81955,85813,93394,
chr3	79703840	80090391	GLEAN_09218	1000	-	79703840	80090391	0	10	18,92,166,179,129,128,118,75,66,418,	0,34398,55609,58180,84806,109876,116859,136592,191396,386133,
chr3	81504628	81559227	GLEAN_07615	1000	-	81504628	81559227	0	11	198,85,86,142,186,65,83,89,90,85,82,	0,15594,17846,19784,20652,24705,25417,27585,28799,36406,54517,
chr3	82458569	82691861	GLEAN_14062	1000	-	82458569	82691861	0	27	239,102,78,162,152,117,87,161,117,100,123,111,182,143,169,118,124,150,234,150,217,145,127,107,149,63,240,	0,7825,8536,9984,11451,13040,13962,14371,16762,16966,18205,26003,27005,27894,34001,39209,40127,40879,45299,49913,56116,57866,60735,77842,103174,137708,233052,
chr3	84383090	84423591	GLEAN_16063	1000	-	84383090	84423591	0	9	179,139,188,142,177,161,150,163,210,	0,6004,12241,19651,21785,25011,25559,28473,40291,
chr3	7645600	7676169	GLEAN_22590	1000	-	7645600	7676169	0	4	80,264,294,82,	0,2130,5514,30487,
chr3	8062893	8085672	GLEAN_22584	1000	-	8062893	8085672	0	10	36,49,13,108,103,203,147,108,69,61,	0,176,541,773,1018,1483,1985,2348,2606,22718,
chr3	8240356	8243689	GLEAN_22597	1000	+	8240356	8243689	0	6	123,68,64,77,91,81,	0,1965,2269,2637,2963,3252,
chr3	8251917	8255294	GLEAN_22599	1000	+	8251917	8255294	0	12	87,135,116,133,145,191,61,119,111,150,43,143,	0,234,504,802,1238,1492,2119,2358,2560,2770,3112,3234,
chr3	8281924	8291266	GLEAN_22600	1000	+	8281924	8291266	0	14	95,107,191,121,113,75,78,86,120,130,96,84,58,38,	0,888,3977,5697,5966,6500,6744,6963,7253,8054,8576,8842,9057,9304,
chr3	8418381	8445960	GLEAN_09887	1000	-	8418381	8445960	0	9	102,99,57,105,195,115,93,204,35,	0,4268,9733,10524,14248,20210,24020,25291,27544,
chr3	9979241	9986677	GLEAN_13859	1000	-	9979241	9986677	0	5	179,255,258,21,40,	0,2478,5324,6379,7396,
chr3	10038883	10054810	GLEAN_13863	1000	+	10038883	10054810	0	8	112,21,258,255,120,57,41,87,	0,3617,4818,10369,11268,13583,15682,15840,
chr3	10154497	10162291	GLEAN_13866	1000	+	10154497	10162291	0	6	344,114,119,97,187,177,	0,3002,3208,4117,4520,7617,
chr3	10541363	10567864	GLEAN_02825	1000	-	10541363	10567864	0	10	93,67,51,189,141,194,173,176,205,280,	0,1107,4782,5944,6796,8015,13616,15084,17456,26221,
chr3	12096665	12110922	GLEAN_00534	1000	+	12096665	12110922	0	14	31,62,51,63,97,118,187,150,133,82,181,246,132,105,	0,2027,2773,2913,4018,7117,8686,9506,10544,10857,11999,12901,13402,14152,
chr3	12116380	12118905	GLEAN_00535	1000	+	12116380	12118905	0	6	126,258,201,219,257,166,	0,578,1041,1366,1988,2359,
chr3	12127417	12153625	GLEAN_00536	1000	+	12127417	12153625	0	22	74,99,124,157,90,90,79,126,69,209,138,600,176,76,176,159,60,160,91,75,139,84,	0,3629,4244,4970,7000,8259,9042,12905,13129,13658,14511,14786,16877,18207,18722,19935,22910,23295,23852,24764,25806,26124,
chr3	12253160	12271182	GLEAN_00527	1000	-	12253160	12271182	0	12	27,270,90,120,108,223,221,126,171,126,157,356,	0,312,1362,1841,2067,2567,2883,3895,4223,4677,6114,17666,
chr3	12364658	12370934	GLEAN_00541	1000	+	12364658	12370934	0	6	9,155,99,109,78,258,	0,591,1702,2893,4826,6018,
chr3	13102432	13106220	GLEAN_00552	1000	+	13102432	13106220	0	8	61,234,920,56,131,122,150,69,	0,538,951,1981,2153,2432,2636,3719,
chr3	13283200	13286494	GLEAN_00507	1000	-	13283200	13286494	0	3	152,745,81,	0,1043,3213,
chr3	13297021	13302729	GLEAN_00556	1000	+	13297021	13302729	0	12	495,71,64,120,54,52,127,199,70,132,239,129,	0,1056,1647,1867,2247,2485,2709,3792,4077,4227,4521,5579,
chr3	13312184	13320284	GLEAN_00558	1000	+	13312184	13320284	0	10	51,127,65,166,231,24,83,129,1226,79,	0,2349,2707,2853,4485,4836,5167,5581,6338,8021,
chr3	13978713	13986239	GLEAN_00565	1000	+	13978713	13986239	0	7	66,102,118,54,167,59,196,	0,458,4382,4708,5424,5683,7330,
chr3	14002803	14014920	GLEAN_00568	1000	+	14002803	14014920	0	10	132,134,118,71,114,76,63,70,79,4,	0,6027,7756,7962,8705,9335,10040,10276,11309,12113,
chr3	14080965	14081511	GLEAN_00497	1000	-	14080965	14081511	0	1	546,	0,
chr3	14130971	14134459	GLEAN_00570	1000	+	14130971	14134459	0	8	124,61,61,78,90,66,54,78,	0,1446,2343,2635,2818,3029,3192,3410,
chr3	14465081	14475178	GLEAN_08580	1000	+	14465081	14475178	0	14	5,60,43,105,78,103,66,117,79,88,62,115,91,161,	0,710,980,4728,5214,5590,6181,7446,8018,8744,9242,9382,9705,9936,
chr3	14495500	14502528	GLEAN_08578	1000	-	14495500	14502528	0	5	206,138,187,154,65,	0,1854,2813,5498,6963,
chr3	14520396	14521370	GLEAN_08582	1000	+	14520396	14521370	0	3	30,147,138,	0,467,836,
chr3	15377681	15382599	GLEAN_04298	1000	+	15377681	15382599	0	10	84,23,50,133,167,88,59,95,129,90,	0,1413,2099,2302,3306,3723,3955,4158,4504,4828,
chr3	15706551	15715454	GLEAN_23117	1000	-	15706551	15715454	0	8	168,309,150,169,90,182,155,34,	0,1832,2481,5871,6311,7137,8072,8869,
chr3	16672945	16698061	GLEAN_23551	1000	+	16672945	16698061	0	13	49,76,38,30,86,142,513,122,133,108,111,110,162,	0,1315,1859,4092,16122,16492,17908,18753,19719,20015,20305,21893,24954,
chr3	16698169	16704420	GLEAN_23552	1000	+	16698169	16704420	0	3	4,160,1798,	0,1867,4453,
chr3	16727591	16733965	GLEAN_23553	1000	+	16727591	16733965	0	11	124,107,174,322,161,173,65,152,102,94,53,	0,757,1469,2799,4197,4540,4946,5292,5669,6023,6321,
chr3	16922057	16972923	GLEAN_23541	1000	-	16922057	16972923	0	13	64,101,84,106,95,129,114,66,90,87,102,75,60,	0,883,1908,2832,5025,5873,10018,15882,17862,18506,25576,26088,50806,
chr3	16975712	16992995	GLEAN_23540	1000	-	16975712	16992995	0	20	142,164,109,119,84,90,162,171,258,207,210,133,149,213,133,128,90,70,101,861,	0,421,970,1409,1641,2197,3643,4887,6060,7076,7605,10877,11247,11830,12606,13374,15175,15368,15581,16422,
chr3	17092999	17095222	GLEAN_23538	1000	-	17092999	17095222	0	7	13,89,117,82,147,207,140,	0,199,496,983,1241,1632,2083,
chr3	17279928	17288879	GLEAN_23536	1000	-	17279928	17288879	0	10	186,68,132,109,216,69,87,115,141,26,	0,1057,1209,1487,1979,2409,2720,3181,4510,8925,
chr3	17348258	17359846	GLEAN_23563	1000	+	17348258	17359846	0	6	117,153,115,177,145,388,	0,3758,4086,4590,10719,11200,
chr3	17361826	17365150	GLEAN_23564	1000	+	17361826	17365150	0	9	123,157,117,90,131,108,144,145,23,	0,325,793,1371,1644,1872,2364,2759,3301,
chr3	17492684	17498684	GLEAN_23568	1000	+	17492684	17498684	0	9	453,58,65,159,103,143,192,156,81,	0,1012,1466,2329,2822,3827,4965,5489,5919,
chr3	17520959	17523956	GLEAN_23569	1000	+	17520959	17523956	0	10	173,118,119,58,51,93,129,107,154,141,	0,596,894,1220,1394,1682,1950,2291,2524,2856,
chr3	17701053	17713225	GLEAN_23571	1000	+	17701053	17713225	0	8	14,121,123,156,219,166,106,100,	0,1756,2346,2554,4431,9416,9854,12072,
chr3	17730276	17751574	GLEAN_23572	1000	+	17730276	17751574	0	7	126,123,150,228,166,103,100,	0,3239,4189,6071,7564,8961,21198,
chr3	17846678	17849903	GLEAN_23575	1000	+	17846678	17849903	0	3	57,126,171,	0,1715,3054,
chr3	17877473	17879408	GLEAN_23576	1000	+	17877473	17879408	0	3	688,248,117,	0,1033,1818,
chr3	18474847	18475228	GLEAN_23584	1000	+	18474847	18475228	0	1	381,	0,
chr3	18613322	18621885	GLEAN_23507	1000	-	18613322	18621885	0	6	206,285,252,255,21,31,	0,1029,3082,7103,8123,8532,
chr3	20510206	20534989	GLEAN_11909	1000	+	20510206	20534989	0	6	75,110,161,147,130,133,	0,9535,12933,14712,19081,24650,
chr3	21202366	21204840	GLEAN_15178	1000	+	21202366	21204840	0	8	250,73,148,103,257,157,152,36,	0,741,931,1287,1523,1884,2153,2438,
chr3	21265583	21267362	GLEAN_15181	1000	+	21265583	21267362	0	6	67,60,78,137,137,46,	0,342,527,1079,1484,1733,
chr3	21267942	21272276	GLEAN_15175	1000	-	21267942	21272276	0	2	254,388,	0,3946,
chr3	21324900	21333315	GLEAN_15185	1000	+	21324900	21333315	0	14	24,418,85,51,91,135,106,74,161,134,169,134,38,267,	0,1935,2512,2839,3125,3929,4269,5075,5283,6739,6953,7258,7586,8148,
chr3	21334447	21336729	GLEAN_15174	1000	-	21334447	21336729	0	7	157,137,99,93,26,187,192,	0,529,888,1242,1484,1743,2090,
chr3	23092548	23123506	GLEAN_23803	1000	-	23092548	23123506	0	12	155,238,131,133,153,149,133,99,55,66,152,138,	0,1020,2203,3379,7691,8271,8924,19575,19762,23139,25253,30820,
chr3	77708536	77717760	GLEAN_23714	1000	-	77708536	77717760	0	6	57,174,178,120,72,71,	0,1865,5567,8251,8951,9153,
chr3	77718490	77722538	GLEAN_23713	1000	-	77718490	77722538	0	3	28,190,313,	0,3311,3735,
chr3	78530297	78539223	GLEAN_09222	1000	-	78530297	78539223	0	8	736,202,171,686,161,105,121,170,	0,2035,2904,3694,5671,6362,7151,8756,
chr3	80695087	80704164	GLEAN_22421	1000	-	80695087	80704164	0	4	117,187,76,16,	0,2634,3856,9061,
chr3	82185116	82253084	GLEAN_14065	1000	+	82185116	82253084	0	25	111,199,124,153,40,164,343,186,158,124,187,107,144,88,128,136,152,151,95,193,125,173,118,111,111,	0,15743,19837,26588,28756,30055,32061,34136,38393,40414,42734,52280,55427,56328,56881,57645,59512,61961,62228,63388,64530,65010,66737,67112,67857,
chr3	83417952	83418636	GLEAN_18325	1000	+	83417952	83418636	0	1	684,	0,
chr5	68147635	68170484	GLEAN_20818	1000	+	68147635	68170484	0	9	19,93,172,118,85,113,167,113,173,	0,1354,7721,13123,14677,15348,18019,19187,22676,
chr5	70036156	70489253	GLEAN_13236	1000	-	70036156	70489253	0	14	198,196,147,279,164,156,126,113,105,172,124,83,302,106,	0,1131,6674,30023,40495,55973,86846,88800,134586,250930,294361,313243,328094,452991,
chr5	59504150	59516651	GLEAN_16442	1000	+	59504150	59516651	0	4	279,127,159,1505,	0,7597,9843,10996,
chr5	65868719	65984160	GLEAN_20805	1000	-	65868719	65984160	0	28	130,174,114,167,104,143,118,159,210,128,99,75,154,163,201,162,135,120,123,109,118,92,101,76,65,57,33,72,	0,5548,7064,11910,12630,33805,35441,36178,38953,47308,54298,54949,61111,62509,64790,67740,78207,80597,88921,96430,98023,100111,101480,103395,109416,109565,111765,115369,
chr5	67561846	68054158	GLEAN_20817	1000	+	67561846	68054158	0	10	39,150,303,87,94,131,198,82,80,33,	0,474001,474333,477231,485180,487307,489406,490827,491600,492279,
chr5	74313208	74331486	GLEAN_16776	1000	+	74313208	74331486	0	10	32,85,154,71,128,58,99,131,66,196,	0,6169,6650,9582,12553,13727,14462,16476,16873,18082,
chr5	55794457	55807095	GLEAN_05709	1000	+	55794457	55807095	0	10	54,88,72,4623,86,78,147,129,123,15,	0,1689,2626,5107,10839,11111,11421,11969,12312,12623,
chr5	55853205	55858395	GLEAN_05711	1000	+	55853205	55858395	0	10	127,183,175,122,185,159,123,213,202,98,	0,592,1017,1708,2075,2762,3011,3749,4342,5092,
chr5	55900851	55953011	GLEAN_05655	1000	-	55900851	55953011	0	13	81,81,111,78,94,47,110,80,158,92,59,167,66,	0,494,1173,1624,6637,6887,7383,7624,13611,15188,16119,20776,52094,
chr5	55987634	55988594	GLEAN_05654	1000	-	55987634	55988594	0	2	539,85,	0,875,
chr5	56094352	56096521	GLEAN_05720	1000	+	56094352	56096521	0	5	88,116,204,97,44,	0,232,1138,1503,2125,
chr5	56243405	56256426	GLEAN_05647	1000	-	56243405	56256426	0	31	40,50,106,132,99,152,141,87,72,96,90,49,83,177,153,150,87,72,93,87,49,83,177,124,56,90,73,74,135,42,402,	0,213,620,803,1019,1224,1454,3467,3652,3976,4203,4630,4803,5041,5353,5998,7285,7549,7849,8044,8260,8600,8802,9066,9787,10047,10292,10481,10662,10968,12619,
chr5	56264794	56268079	GLEAN_05645	1000	-	56264794	56268079	0	4	125,86,23,51,	0,908,2020,3234,
chr5	56270885	56277163	GLEAN_05644	1000	-	56270885	56277163	0	13	66,54,128,95,134,79,79,64,93,70,106,129,88,	0,279,488,719,1099,1317,1577,1900,3407,3754,3916,4274,6190,
chr5	56279591	56299138	GLEAN_05643	1000	-	56279591	56299138	0	28	521,295,72,189,98,147,76,99,189,99,120,142,54,155,91,130,206,91,74,121,114,142,119,66,126,187,152,82,	0,706,1425,1651,1930,2351,2669,3052,3317,3699,4858,5674,6157,6609,6987,7284,7739,8378,8644,10887,11100,13149,13399,13685,14361,15189,15894,19465,
chr5	56343254	56345391	GLEAN_05642	1000	-	56343254	56345391	0	4	36,131,178,3,	0,786,1693,2134,
chr5	56378009	56380334	GLEAN_05640	1000	-	56378009	56380334	0	3	1410,178,56,	0,1842,2269,
chr5	56502260	56507721	GLEAN_05728	1000	+	56502260	56507721	0	6	1410,107,108,161,103,211,	0,3913,4219,4694,4937,5250,
chr5	56592470	56594947	GLEAN_05730	1000	+	56592470	56594947	0	7	66,189,75,96,138,84,66,	0,1041,1393,1570,1778,2163,2411,
chr5	58742649	58772969	GLEAN_13560	1000	-	58742649	58772969	0	19	118,105,83,96,55,71,104,145,112,71,24,141,73,53,105,69,121,131,159,	0,788,1544,4294,6119,9176,9668,10875,11579,12134,12707,13553,13967,17113,18152,21062,23381,25285,30161,
chr5	58921904	58922289	GLEAN_23394	1000	+	58921904	58922289	0	2	69,231,	0,154,
chr5	59563583	59569301	GLEAN_16444	1000	+	59563583	59569301	0	7	157,122,180,182,173,111,161,	0,1761,3129,4067,4725,5366,5557,
chr5	59574901	59598262	GLEAN_16441	1000	-	59574901	59598262	0	5	756,77,826,118,176,	0,2978,9886,16007,23185,
chr5	60846767	60886830	GLEAN_09466	1000	+	60846767	60886830	0	16	118,165,134,126,57,115,95,63,124,121,98,106,43,91,78,38,	0,4667,8474,12589,25175,26170,27038,27466,29768,31634,33827,34407,36824,38046,39428,40025,
chr5	63576405	63671501	GLEAN_22794	1000	-	63576405	63671501	0	21	78,91,168,99,86,114,220,200,1082,204,124,171,180,162,135,65,206,42,120,86,117,	0,4135,6204,9991,10340,13549,14330,14769,17031,18761,19994,21502,21892,22665,29899,30302,38277,40993,42083,50312,94979,
chr5	64626701	64716297	GLEAN_22788	1000	-	64626701	64716297	0	13	44,116,134,96,57,70,136,197,68,89,184,105,60,	0,2133,6353,7006,10491,14015,15190,18964,30226,43333,64677,81723,89536,
chr5	69631197	69687342	GLEAN_13242	1000	+	69631197	69687342	0	5	121,83,112,122,198,	0,45494,53574,54741,55947,
chr5	71572640	71666240	GLEAN_10554	1000	+	71572640	71666240	0	13	27,225,147,54,93,61,54,93,145,40,89,73,45,	0,32039,58335,60880,70686,73578,76627,76839,78037,81855,91397,91931,93555,
chr5	71995804	72013805	GLEAN_10547	1000	-	71995804	72013805	0	16	102,128,143,129,113,177,66,144,112,172,167,156,173,129,127,167,	0,1056,3041,4157,5981,6726,7136,7526,9029,10133,10702,12471,13482,16122,16345,17834,
chr5	73903637	73912263	GLEAN_16757	1000	-	73903637	73912263	0	3	114,124,263,	0,6263,8363,
chr5	73944852	73956455	GLEAN_16755	1000	-	73944852	73956455	0	14	14,284,143,130,86,131,148,133,113,73,86,137,46,123,	0,454,1000,3365,3587,4820,5576,6125,7007,7913,8547,9876,11163,11480,
chr5	74453904	74454555	GLEAN_16750	1000	-	74453904	74454555	0	1	651,	0,
chr5	74495148	74499015	GLEAN_16778	1000	+	74495148	74499015	0	2	595,299,	0,3568,
chr6	91216762	91296495	GLEAN_06027	1000	+	91216762	91296495	0	12	117,158,148,189,92,120,170,119,74,52,159,39,	0,24786,45435,47810,54241,60431,64587,68945,71657,75182,77789,79694,
chr6	104791002	104945880	GLEAN_18757	1000	+	104791002	104945880	0	24	220,56,206,121,64,90,218,75,64,160,153,124,104,85,147,72,93,54,81,69,93,131,125,725,	0,41683,52727,63804,64787,65706,72736,75354,77770,81766,84890,89894,92295,97103,99012,99886,100643,103074,103725,103911,107618,113114,124030,154153,
chr6	106928599	106981215	GLEAN_11997	1000	+	106928599	106981215	0	18	59,168,235,125,148,78,113,243,154,180,252,199,273,280,184,231,850,86,	0,280,3987,7857,11311,18475,19912,20095,22385,22667,28625,37901,39020,40626,41454,42677,44785,52530,
chr6	53061879	53269454	GLEAN_03378	1000	+	53061879	53269454	0	19	417,456,90,105,133,92,111,129,87,281,140,186,162,159,245,160,170,174,201,	0,93909,96273,98055,98668,103154,108901,111417,113173,115747,120372,158907,167036,172927,190116,191427,197614,203769,207374,
chr6	53965394	54020692	GLEAN_18057	1000	+	53965394	54020692	0	13	348,88,114,107,135,153,124,92,162,140,73,54,102,	0,12066,22739,22973,25438,30214,37348,43326,45157,46421,49225,53007,55196,
chr6	54364040	54426543	GLEAN_18051	1000	-	54364040	54426543	0	24	84,192,214,146,118,155,99,96,138,92,115,113,400,180,108,256,107,78,78,233,123,76,129,18,	0,1106,2510,4576,6089,6333,10576,10798,11039,11358,12866,14745,16349,20896,24056,26590,28190,29911,33800,34786,54410,57959,62267,62485,
chr6	82955290	83035305	GLEAN_15110	1000	-	82955290	83035305	0	24	90,216,108,99,84,164,139,122,182,119,111,212,155,89,141,179,121,56,103,101,77,65,87,66,	0,604,1800,3875,6249,6901,8247,10950,11552,11869,12322,17953,18580,19113,21489,28334,34610,38847,39244,39749,52035,59189,59331,79949,
chr6	87793223	87823125	GLEAN_09316	1000	-	87793223	87823125	0	14	25,73,124,96,96,80,103,96,75,213,138,123,183,78,	0,2595,4476,4958,11649,11891,13407,13621,15557,16135,21996,22481,24369,29824,
chr6	89639314	89654664	GLEAN_17151	1000	+	89639314	89654664	0	8	233,57,169,162,132,100,147,68,	0,2093,11003,11780,13260,13822,14035,15282,
chr6	91346840	91367278	GLEAN_00045	1000	-	91346840	91367278	0	5	1969,151,304,196,80,	0,7099,8434,11424,20358,
chr6	91455223	91632803	GLEAN_00048	1000	+	91455223	91632803	0	5	247,131,206,233,191,	0,109310,133300,172504,177389,
chr6	94805806	94941673	GLEAN_04558	1000	+	94805806	94941673	0	20	17,121,921,45,87,37,52,55,38,157,945,104,238,92,61,137,72,141,224,122,	0,39961,40477,81712,87516,88503,92150,104676,104848,107680,112762,123081,123825,126000,126255,129233,129951,130749,133319,135745,
chr6	103409162	103432593	GLEAN_09670	1000	-	103409162	103432593	0	8	48,81,138,20,111,56,97,109,	0,431,9709,9933,17715,21674,22361,23322,
chr6	107606033	107619520	GLEAN_12658	1000	-	107606033	107619520	0	8	63,177,83,159,121,125,145,216,	0,2101,3020,3883,4442,5508,7572,13271,
chr6	26846259	26856321	GLEAN_24025	1000	-	26846259	26856321	0	6	74,64,134,59,35,9,	0,1827,3178,4828,7130,10053,
chr6	26904740	26907476	GLEAN_24023	1000	-	26904740	26907476	0	5	62,130,114,78,3,	0,315,796,2212,2733,
chr6	27101278	27114519	GLEAN_18926	1000	+	27101278	27114519	0	5	156,153,188,160,153,	0,2706,3911,5550,13088,
chr6	33327235	33384281	GLEAN_09891	1000	-	33327235	33384281	0	23	224,103,184,71,67,167,144,162,108,114,155,190,94,60,125,68,131,128,95,228,77,160,199,	0,1777,1964,3648,4151,6347,14577,17000,18839,19281,22326,26340,30916,33751,34530,45897,46592,47949,49080,51182,52711,54578,56847,
chr6	33473221	33486167	GLEAN_09897	1000	+	33473221	33486167	0	6	440,101,166,145,135,132,	0,1800,8693,9011,10154,12814,
chr6	33575414	33620244	GLEAN_09899	1000	+	33575414	33620244	0	15	200,60,115,153,158,152,105,251,83,90,125,155,90,83,148,	0,7435,8365,9292,12074,19775,22015,23250,29122,34034,35590,36937,41233,42153,44682,
chr6	33710728	33716106	GLEAN_09889	1000	-	33710728	33716106	0	6	318,303,42,81,39,54,	0,1016,2089,2624,5167,5324,
chr6	34165418	34190417	GLEAN_05786	1000	+	34165418	34190417	0	13	102,116,55,106,160,165,159,125,89,103,80,110,190,	0,2335,3756,4269,5780,7403,10091,15915,17181,18125,22418,24248,24809,
chr6	41889140	41942528	GLEAN_25717	1000	-	41889140	41942528	0	14	118,170,191,123,192,109,150,87,168,219,160,194,436,71,	0,1318,3902,5509,8587,9285,9782,10895,18833,24637,26410,41042,46020,53317,
chr6	54046887	54089433	GLEAN_18052	1000	-	54046887	54089433	0	8	13,106,84,120,261,270,39,88,	0,2310,17670,20360,23668,26588,36282,42458,
chr6	54282195	54354843	GLEAN_18060	1000	+	54282195	54354843	0	36	6,92,66,126,116,116,81,113,174,71,173,115,107,123,150,148,205,160,111,110,58,141,83,84,147,125,113,69,78,97,125,82,151,124,77,112,	0,5756,6135,8204,10272,13809,17329,18566,18951,22685,23444,23704,24745,25800,30688,32735,33013,35868,36216,40632,44768,47247,47468,48027,49345,49817,51962,54163,61140,63195,63479,67171,68887,70624,72128,72536,
chr6	54507744	54512463	GLEAN_12482	1000	-	54507744	54512463	0	6	107,81,133,96,116,46,	0,313,1142,3784,4468,4673,
chr6	78447688	78448660	GLEAN_07141	1000	-	78447688	78448660	0	1	972,	0,
chr6	78905813	78940819	GLEAN_07133	1000	-	78905813	78940819	0	2	125,46,	0,34960,
chr6	79528410	79536910	GLEAN_22128	1000	-	79528410	79536910	0	3	483,33,57,	0,2496,8443,
chr6	79637997	79649945	GLEAN_22126	1000	-	79637997	79649945	0	16	12,120,45,24,27,27,123,45,24,27,27,27,42,21,27,51,	0,768,1992,2128,3848,5271,5824,6207,6348,7415,7882,8702,9118,9248,10059,11897,
chr6	79724417	79730688	GLEAN_22133	1000	+	79724417	79730688	0	7	51,27,27,24,42,498,6,	0,777,916,3688,3803,5166,6265,
chr6	79753501	79767759	GLEAN_22124	1000	-	79753501	79767759	0	16	159,24,27,42,24,42,54,24,33,24,24,24,24,39,33,51,	0,954,1924,2845,4090,4762,6336,6480,7276,8808,9524,10150,10815,11279,12211,14207,
chr6	80296414	80305081	GLEAN_23099	1000	-	80296414	80305081	0	4	205,81,124,64,	0,1053,5440,8603,
chr6	86309377	86309848	GLEAN_11473	1000	+	86309377	86309848	0	1	471,	0,
chr6	89544715	89582107	GLEAN_17148	1000	-	89544715	89582107	0	6	140,124,133,203,102,84,	0,3514,6193,8328,10161,37308,
chr6	89583264	89586907	GLEAN_17150	1000	+	89583264	89586907	0	7	443,169,162,132,115,171,71,	0,1243,1508,2141,2448,3101,3572,
chr6	90399722	90431639	GLEAN_06024	1000	+	90399722	90431639	0	6	114,129,75,141,231,444,	0,19759,22656,22879,23570,31473,
chr6	92111567	92111999	GLEAN_14997	1000	+	92111567	92111999	0	1	432,	0,
chr6	93489589	93535969	GLEAN_20427	1000	+	93489589	93535969	0	12	164,146,126,174,169,48,94,107,115,119,147,160,	0,17905,20563,29832,32344,32969,33557,34086,35740,39304,40567,46220,
chr6	103553390	103554847	GLEAN_09673	1000	+	103553390	103554847	0	4	36,55,99,26,	0,432,873,1431,
chr6	105057505	105117710	GLEAN_07151	1000	-	105057505	105117710	0	10	228,182,115,119,90,171,51,91,90,222,	0,2086,4169,4550,9687,11140,29707,50921,59127,59983,
chr6	105383059	105393326	GLEAN_11980	1000	-	105383059	105393326	0	23	102,153,112,147,101,179,149,152,116,39,151,62,55,91,221,101,72,154,126,86,100,80,274,	0,322,849,1097,1342,1639,1897,2161,3950,4643,4996,5425,5586,5740,5919,6223,6422,6569,6927,7122,7593,8274,9993,
chr6	105404771	105418888	GLEAN_11983	1000	+	105404771	105418888	0	14	155,141,86,108,96,203,180,217,213,122,126,77,101,107,	0,864,10790,11030,11412,11607,11919,12177,12636,12939,13139,13347,13788,14010,
chr6	105569951	105585560	GLEAN_11975	1000	-	105569951	105585560	0	9	328,118,128,131,215,207,145,155,7,	0,525,1199,1868,2884,4599,5906,14304,15602,
chr6	106569227	106582020	GLEAN_11967	1000	-	106569227	106582020	0	5	158,163,115,30,5,	0,327,1573,7171,12788,
chr6	107516062	107541102	GLEAN_12659	1000	+	107516062	107541102	0	14	31,170,93,144,180,154,77,195,74,127,97,71,154,467,	0,11022,11578,12325,13682,14163,15948,17669,18112,18587,20737,22396,22778,24573,
chr6	109635102	109636110	GLEAN_15383	1000	-	109635102	109636110	0	1	1008,	0,
chr6	109644136	109651408	GLEAN_15389	1000	+	109644136	109651408	0	3	120,259,17,	0,4320,7255,
chr6	109883847	109888239	GLEAN_19770	1000	-	109883847	109888239	0	3	106,84,107,	0,2901,4285,
chr7	92210588	92283770	GLEAN_20312	1000	+	92210588	92283770	0	31	132,196,91,86,155,270,102,162,122,102,87,76,110,86,126,122,183,142,224,128,115,108,117,168,174,73,120,63,141,126,113,	0,3038,5855,7045,8190,9149,11131,14597,16115,19868,21432,22051,22210,22855,24928,25188,25568,33888,35802,46112,46808,52313,54062,56697,59213,60684,62337,63327,66842,69961,73069,
chr7	57885277	57939318	GLEAN_19238	1000	+	57885277	57939318	0	14	513,495,88,155,186,129,183,97,124,175,171,110,103,120,	0,9344,12696,30002,30813,32747,33698,37900,39329,41599,46646,47406,48879,53921,
chr7	64093448	64099039	GLEAN_14209	1000	-	64093448	64099039	0	6	162,108,89,170,177,191,	0,1177,2458,3356,4422,5400,
chr7	75604148	75690851	GLEAN_01211	1000	-	75604148	75690851	0	5	74,35,131,185,94,	0,48639,85212,85582,86609,
chr7	75720521	75996336	GLEAN_01212	1000	+	75720521	75996336	0	7	139,77,167,153,107,148,112,	0,114143,114292,121285,122487,175580,275703,
chr7	87275745	87326965	GLEAN_07320	1000	-	87275745	87326965	0	11	116,97,167,174,121,113,366,112,155,187,45,	0,5039,11169,14029,19455,22907,32477,35228,40033,49838,51175,
chr7	88409458	88480059	GLEAN_02303	1000	-	88409458	88480059	0	36	346,211,52,97,179,141,264,129,123,151,139,131,42,161,177,96,97,149,150,72,153,163,189,191,90,217,128,179,101,226,275,150,65,111,202,53,	0,1783,2718,3721,11115,13146,13633,14340,15265,16680,17048,18296,19108,20415,23552,25144,25354,25840,30108,31061,33044,34058,35489,36364,37431,38171,39263,40246,40636,40899,42021,42433,44754,45792,46906,70548,
chr7	91964272	92144114	GLEAN_20311	1000	+	91964272	92144114	0	25	89,121,58,88,86,84,49,68,81,77,104,185,72,321,130,117,73,211,201,116,100,54,204,54,176,	0,1109,42851,55496,72765,74881,100127,101747,102860,103222,103651,110138,111387,126691,134980,150447,152377,153619,154269,157028,162270,167154,175838,178960,179666,
chr7	24849818	24889774	GLEAN_25416	1000	+	24849818	24889774	0	4	188,205,210,159,	0,3102,33670,39797,
chr7	25000874	25011958	GLEAN_25402	1000	-	25000874	25011958	0	5	270,84,121,614,96,	0,5387,6729,8702,10988,
chr7	31527533	31541368	GLEAN_09817	1000	+	31527533	31541368	0	2	10,125,	0,13710,
chr7	50344677	50356725	GLEAN_16969	1000	+	50344677	50356725	0	4	2877,98,152,467,	0,5879,8064,11581,
chr7	50682730	50695792	GLEAN_16973	1000	+	50682730	50695792	0	15	55,83,143,82,57,56,134,81,74,65,90,59,80,158,70,	0,162,1572,4022,4234,4416,4859,5473,5934,6164,7906,8122,8441,8827,12992,
chr7	51013559	51014609	GLEAN_16977	1000	+	51013559	51014609	0	1	1050,	0,
chr7	52618856	52669611	GLEAN_20237	1000	+	52618856	52669611	0	7	34,427,120,173,146,182,163,	0,15455,36477,46018,46855,49106,50592,
chr7	56142491	56143748	GLEAN_04697	1000	+	56142491	56143748	0	1	1257,	0,
chr7	56893594	56934969	GLEAN_19222	1000	-	56893594	56934969	0	10	35,113,107,75,79,140,99,127,107,123,	0,1801,2960,5081,6099,7049,13016,16323,40531,41252,
chr7	57516680	57536258	GLEAN_19219	1000	-	57516680	57536258	0	22	178,233,106,100,112,123,119,161,160,111,105,133,95,212,124,116,193,172,128,267,324,40,	0,1475,2569,3225,3745,4618,4978,5631,6810,7985,8434,9079,10128,12522,13167,14627,15416,16195,16482,17323,18114,19538,
chr7	57748949	57787128	GLEAN_19237	1000	+	57748949	57787128	0	27	108,56,149,74,187,74,231,192,234,204,183,255,195,138,186,207,111,184,137,105,238,83,181,540,103,86,95,	0,2452,5289,8134,9026,9824,11582,12631,13017,13411,13732,14083,14426,19364,19703,20017,23106,27397,28833,31159,31680,32402,33012,35224,36401,37236,38084,
chr7	57789453	57796185	GLEAN_19216	1000	-	57789453	57796185	0	8	44,192,88,96,63,74,173,77,	0,533,1703,2076,2938,3535,3814,6655,
chr7	57815056	57842772	GLEAN_19215	1000	-	57815056	57842772	0	6	68,77,162,151,89,374,	0,981,2134,2789,3750,27342,
chr7	58374358	58402453	GLEAN_21215	1000	+	58374358	58402453	0	18	136,135,86,81,192,95,121,60,90,66,132,129,129,126,66,192,91,35,	0,1358,2903,4555,7591,10501,12100,14857,16025,17773,18000,20410,22958,24431,25092,25804,26778,28060,
chr7	59009770	59020332	GLEAN_23858	1000	-	59009770	59020332	0	9	29,149,149,134,121,122,88,63,57,	0,498,2493,3646,5497,7391,8888,9579,10505,
chr7	59122718	59138672	GLEAN_23862	1000	+	59122718	59138672	0	11	95,82,174,91,94,202,102,112,129,110,207,	0,2603,3139,7099,7961,9374,10773,11375,11702,12659,15747,
chr7	61354490	61393748	GLEAN_20938	1000	+	61354490	61393748	0	28	166,161,182,152,120,133,166,213,86,83,134,74,182,140,172,228,114,123,96,138,148,120,211,255,163,502,97,168,	0,909,1865,5056,5414,5692,6860,7902,8908,13429,14691,16082,16870,18957,20440,22784,23484,23976,25123,25637,26732,31144,31772,33752,35539,36589,38446,39090,
chr7	62164921	62193923	GLEAN_15158	1000	+	62164921	62193923	0	13	228,100,93,92,135,159,124,80,123,140,73,54,102,	0,534,1033,4170,5398,6038,6820,11112,18794,19422,23176,26799,28900,
chr7	64618867	64634148	GLEAN_14217	1000	+	64618867	64634148	0	7	55,339,84,41,127,37,160,	0,1046,2236,7741,9184,13006,15121,
chr7	64767070	64822224	GLEAN_14195	1000	-	64767070	64822224	0	10	498,357,148,183,141,176,236,92,109,184,	0,2938,4227,11132,13952,19107,21956,29945,44935,54970,
chr7	78793954	78824201	GLEAN_09698	1000	-	78793954	78824201	0	9	15,61,112,71,164,211,74,123,117,	0,738,3978,7012,11131,14502,15687,28138,30130,
chr7	84852866	84874397	GLEAN_21957	1000	+	84852866	84874397	0	10	66,139,117,176,89,192,93,522,97,165,	0,2919,4157,9628,12672,14873,16573,17408,18974,21366,
chr7	85124806	85173068	GLEAN_21954	1000	-	85124806	85173068	0	17	144,82,141,162,185,157,184,80,176,165,132,114,155,121,135,139,557,	0,834,3046,3692,7007,7675,15864,17105,20159,24501,24887,27237,30547,36163,39142,42806,47705,
chr7	85287937	85317897	GLEAN_21960	1000	+	85287937	85317897	0	18	527,139,135,121,155,114,132,132,72,155,80,184,157,185,162,141,82,156,	0,2314,5617,8354,9167,9680,11137,14730,15021,16389,18779,19427,21314,22132,23980,24573,25261,29804,
chr7	87431328	87501750	GLEAN_07319	1000	-	87431328	87501750	0	12	117,45,172,67,568,88,125,260,164,122,48,153,	0,208,3341,7113,9733,12221,12484,15626,22512,27520,50005,70269,
chr9	74427111	74960300	GLEAN_21046	1000	+	74427111	74960300	0	74	94,66,62,93,78,93,173,116,161,204,182,151,120,102,108,180,170,124,88,242,181,146,213,114,156,171,180,135,150,162,129,174,156,171,180,129,171,162,138,173,151,176,136,150,76,215,118,206,155,190,173,157,130,269,147,79,61,62,75,202,86,158,167,112,137,39,66,66,159,241,109,99,23,9,	0,5513,46737,66776,68104,68525,70679,73182,74009,77744,79378,80406,82195,84503,87853,88240,89582,94322,98415,104600,105846,108131,109429,121690,122704,126934,128173,133179,135980,137801,138536,139585,141939,147187,152201,154708,157097,159550,160137,168396,178760,180105,188732,190514,194193,203473,206967,209325,214710,234002,365324,379938,402506,416394,425121,427992,431185,455266,456837,464687,471…
chr9	84612826	85253871	GLEAN_10306	1000	+	84612826	85253871	0	22	128,79,195,150,111,244,90,180,328,146,110,159,210,205,139,173,137,17,97,784,131,1725,	0,17580,265584,332469,363299,515108,544479,564096,577500,598057,604409,605225,611163,616362,622210,622607,629899,631680,632804,634297,637024,639320,
chr9	16201996	16535180	GLEAN_23140	1000	+	16201996	16535180	0	10	196,78,69,134,156,109,98,111,87,141,	0,7849,10560,54027,54383,57508,93374,97039,258845,333043,
chr9	21423697	21516054	GLEAN_08177	1000	-	21423697	21516054	0	8	129,61,39,15,102,149,116,19,	0,5666,8676,11589,14863,24096,32738,92338,
chr9	62754967	62789715	GLEAN_01169	1000	+	62754967	62789715	0	7	139,296,200,115,143,149,152,	0,13564,21050,22169,22982,26891,34596,
chr9	63545511	63590975	GLEAN_10822	1000	+	63545511	63590975	0	9	85,70,94,138,53,97,73,83,93,	0,29775,32559,33339,34455,35054,36554,40405,45371,
chr9	65367340	65451707	GLEAN_09413	1000	-	65367340	65451707	0	18	12,145,101,109,91,105,69,118,75,147,118,166,263,109,195,129,66,43,	0,1873,4571,8604,9129,12188,15630,16087,16896,18832,19888,21856,22488,29346,65537,68529,78719,84324,
chr9	70836035	70938708	GLEAN_12742	1000	-	70836035	70938708	0	24	61,77,113,113,244,106,186,169,178,21,178,158,106,137,128,134,82,96,50,108,154,160,34,12,	0,795,2372,3456,10720,20483,24215,30982,31241,36795,37544,40022,45744,46787,47926,52432,68738,74784,77350,83143,89358,92054,101684,102661,
chr9	73900811	73986411	GLEAN_21040	1000	+	73900811	73986411	0	11	175,81,159,240,529,188,157,56,62,138,81,	0,37286,42165,47758,51856,59703,61509,66771,71867,75179,85519,
chr9	81855140	82152647	GLEAN_16878	1000	+	81855140	82152647	0	109	227,154,629,180,151,159,183,102,204,208,113,206,156,292,173,310,165,357,137,178,183,144,156,165,173,154,144,165,318,156,171,327,153,168,177,147,126,177,266,2161,338,145,219,260,166,156,153,183,138,186,123,84,144,195,141,168,162,195,174,192,132,110,157,132,156,210,102,120,201,174,132,197,133,117,150,177,156,156,171,134,205,183,147,155,148,95,235,195,126,156,159,167,163,188,151,183,138,192,334,69,1…	0,5206,7524,11105,13313,13778,15261,19494,21850,22907,23925,25544,26744,30741,32065,34512,37212,39878,45052,45406,46413,49387,49831,51497,53276,54401,57006,58158,62428,63652,63962,64815,66567,67022,71148,73294,77788,79280,80492,83039,86581,87562,88374,89372,91063,91569,96406,97386,98307,102361,104108,104822,107403,112369,113643,120450,120898,129625,131337,135623,142920,144029,149940,153958,154267…
chr9	8327208	8353417	GLEAN_18184	1000	+	8327208	8353417	0	9	54,36,45,33,147,55,189,78,188,	0,1211,2096,3551,7400,7820,9703,16621,26021,
chr9	8390076	8430102	GLEAN_06786	1000	+	8390076	8430102	0	9	6,145,55,97,91,128,172,305,144,	0,617,4646,4996,9475,29617,36269,37310,39882,
chr9	9446410	9448533	GLEAN_04351	1000	+	9446410	9448533	0	7	144,180,297,151,257,235,125,	0,400,698,1073,1321,1661,1998,
chr9	15221894	15256834	GLEAN_08006	1000	-	15221894	15256834	0	6	39,117,51,30,51,15,	0,586,2902,6201,12077,34925,
chr9	16669716	16677036	GLEAN_01750	1000	-	16669716	16677036	0	4	741,134,115,9,	0,1098,2162,7311,
chr9	17458618	17469281	GLEAN_16213	1000	+	17458618	17469281	0	2	70,125,	0,10538,
chr9	23754112	23784734	GLEAN_07085	1000	+	23754112	23784734	0	9	39,162,170,80,138,170,91,145,286,	0,17371,20299,26176,26474,28230,28501,30073,30336,
chr9	30503359	30506160	GLEAN_08754	1000	-	30503359	30506160	0	2	900,102,	0,2699,
chr9	43662748	43677876	GLEAN_01140	1000	+	43662748	43677876	0	11	88,189,224,172,191,138,100,54,171,1044,38,	0,1735,3282,4978,6236,8828,10352,11181,12315,13756,15090,
chr9	53388452	53443535	GLEAN_20548	1000	+	53388452	53443535	0	19	74,103,84,98,56,84,77,159,107,96,61,77,125,68,110,96,75,64,87,	0,6064,7602,14299,23657,26573,29149,39023,40228,41501,47849,49553,50123,51038,51192,51753,52787,54461,54996,
chr9	56756104	56827530	GLEAN_04576	1000	+	56756104	56827530	0	9	339,223,189,198,155,106,150,201,164,	0,37162,42653,61002,61919,64726,65888,67626,71262,
chr9	57691776	57765737	GLEAN_03344	1000	+	57691776	57765737	0	21	78,74,107,78,77,138,110,67,18,36,68,43,81,79,97,85,121,144,81,87,11,	0,11805,14231,22152,33207,35818,38036,38764,39944,41704,42115,48308,49030,63136,64310,65205,66158,66390,68708,72061,73950,
chr9	59638512	59719219	GLEAN_19626	1000	-	59638512	59719219	0	20	144,63,170,80,150,103,115,111,86,77,152,92,136,105,92,85,133,160,112,102,	0,4014,4292,16499,27798,36459,38158,42996,44804,49111,57208,59808,61829,63495,65676,67424,69288,70565,72625,80605,
chr9	60832435	60874973	GLEAN_15380	1000	+	60832435	60874973	0	30	39,32,88,125,112,99,102,70,113,96,18,201,144,146,246,143,175,164,125,206,181,171,217,237,166,73,215,121,132,168,	0,397,587,2963,4838,6371,7246,7786,9466,10934,11574,16796,18703,20009,21225,23601,25054,25854,28086,29257,29551,31285,31895,34083,35276,36003,38662,39807,40660,42370,
chr9	61680786	61734087	GLEAN_01163	1000	+	61680786	61734087	0	17	48,111,66,46,139,125,129,131,82,131,130,81,65,106,62,116,181,	0,3679,7346,8050,9198,13116,17278,19401,21102,23924,24719,27401,36001,45010,49775,50514,53120,
chr9	63258051	63260032	GLEAN_25569	1000	+	63258051	63260032	0	5	66,223,252,212,297,	0,181,719,1097,1684,
chr9	64015115	64018392	GLEAN_21996	1000	+	64015115	64018392	0	5	14,117,103,102,63,	0,198,1546,2087,3214,
chr9	67401211	67477999	GLEAN_07594	1000	+	67401211	67477999	0	10	130,58,151,78,109,107,114,56,100,69,	0,1898,3268,14148,14612,26517,28510,30592,58378,76719,
chr9	68511906	68524808	GLEAN_07588	1000	-	68511906	68524808	0	3	227,141,187,	0,2333,12715,
chr9	68788490	68794475	GLEAN_07600	1000	+	68788490	68794475	0	4	102,136,181,199,	0,629,1468,5786,
chr9	69698956	69699778	GLEAN_07584	1000	-	69698956	69699778	0	1	822,	0,
chr9	74076005	74080918	GLEAN_21035	1000	-	74076005	74080918	0	2	1228,152,	0,4761,
chr9	78933253	78972266	GLEAN_21198	1000	+	78933253	78972266	0	6	102,1501,161,94,81,143,	0,11923,33661,34034,35427,38870,
chr9	79138645	79164774	GLEAN_21194	1000	-	79138645	79164774	0	10	199,127,135,127,159,106,122,181,158,162,	0,1941,2626,3277,10459,11836,13234,16355,23832,25967,
chr9	81672086	81705697	GLEAN_13302	1000	+	81672086	81705697	0	13	191,151,183,138,192,334,69,143,127,317,93,59,241,	0,1091,4865,5305,10465,11579,14341,16164,18413,19286,23423,24927,33370,
chr9	82249744	82255636	GLEAN_18217	1000	+	82249744	82255636	0	4	259,80,184,227,	0,2953,4893,5665,
chr9	82854965	82857794	GLEAN_10300	1000	+	82854965	82857794	0	2	196,1448,	0,1381,
chr10	2070900	2119145	GLEAN_19380	1000	+	2070900	2119145	0	5	118,94,139,169,50,	0,737,28730,45640,48195,
chr10	7009078	7225750	GLEAN_10769	1000	+	7009078	7225750	0	22	60,60,191,60,58,89,79,141,89,61,43,78,77,165,46,136,199,218,121,168,130,110,	0,110922,125021,129118,131667,136666,145845,150063,151663,154055,189702,194208,195473,197000,200267,200735,201773,206133,207762,208545,210853,216562,
chr10	11772779	11804733	GLEAN_03279	1000	+	11772779	11804733	0	17	139,154,129,136,177,79,180,170,162,248,93,534,155,179,146,175,306,	0,1519,10413,12297,14722,16286,17477,19701,20915,22974,24319,27212,28508,28770,30517,31386,31648,
chr10	11927148	11931680	GLEAN_03275	1000	-	11927148	11931680	0	10	231,121,84,157,130,125,139,107,172,3,	0,313,544,945,1357,1755,2220,2687,2987,4529,
chr10	12953741	13180506	GLEAN_03287	1000	+	12953741	13180506	0	21	135,49,68,70,41,68,49,65,40,69,82,62,49,74,51,72,30,27,33,62,136,	0,6482,23022,38654,43070,44155,52819,60001,85479,99438,99603,110811,116640,149737,150773,161038,182424,202876,203214,223614,226629,
chr10	2941448	2984886	GLEAN_05058	1000	-	2941448	2984886	0	10	97,48,50,50,128,86,76,99,171,164,	0,3455,3909,11437,14597,15950,16605,18141,19151,43274,
chr10	4624645	4635262	GLEAN_11366	1000	-	4624645	4635262	0	5	30,170,155,78,170,	0,868,6008,7716,10447,
chr10	5948464	5967663	GLEAN_07685	1000	-	5948464	5967663	0	20	55,155,159,141,171,106,158,159,195,179,248,161,117,107,106,85,88,112,188,10,	0,189,824,1070,1452,3444,4344,4641,5145,6334,6626,6984,7569,7796,10606,11612,13169,13536,14062,19189,
chr10	10405672	10421250	GLEAN_20528	1000	-	10405672	10421250	0	8	117,141,108,109,146,81,162,63,	0,1346,3529,4320,6276,7302,12750,15515,
chr10	11846343	11892412	GLEAN_03280	1000	+	11846343	11892412	0	6	80,211,147,78,52,5,	0,36310,37928,45294,45927,46064,
chr12	47974922	47988480	GLEAN_04059	1000	-	47974922	47988480	0	4	644,172,123,351,	0,6587,10096,13207,
chr12	51779639	51780752	GLEAN_00584	1000	+	51779639	51780752	0	1	1113,	0,
chr14	259683	262582	GLEAN_12070	1000	+	259683	262582	0	3	221,212,392,	0,783,2507,
chr14	1514998	1658334	GLEAN_07967	1000	+	1514998	1658334	0	9	88,119,117,147,140,196,83,59,92,	0,54170,72612,78665,90166,102315,121280,141387,143244,
chr14	14398637	14430325	GLEAN_15012	1000	+	14398637	14430325	0	9	116,113,50,93,94,185,183,144,90,	0,6181,7143,8244,21767,22702,29590,30808,31598,
chr14	62237874	62308923	GLEAN_23966	1000	+	62237874	62308923	0	12	108,114,153,185,758,169,163,81,126,153,98,136,	0,1526,11617,19505,22808,30172,34793,62539,64421,65325,66838,70913,
chr14	64273169	64576590	GLEAN_03150	1000	+	64273169	64576590	0	14	26,81,129,115,165,168,55,49,34,138,126,193,176,159,	0,32928,35878,55591,80186,80856,85154,109497,134329,162043,172104,205332,217975,303262,
chr14	69554874	69617990	GLEAN_17000	1000	+	69554874	69617990	0	24	63,116,87,49,169,123,273,1141,492,155,83,94,545,236,253,218,133,153,161,97,167,332,144,155,	0,13514,17335,18582,20111,26056,26747,28874,33540,35035,40541,42838,43077,44140,44831,47097,52712,55905,56503,57510,58693,59312,61920,62961,
chr14	77048361	77091926	GLEAN_12847	1000	-	77048361	77091926	0	19	123,136,138,209,164,175,186,202,140,205,149,148,197,207,176,168,66,206,89,	0,1974,5384,5613,10203,11579,12500,13266,14371,15260,22625,23876,24295,29616,29917,33436,40316,40657,43476,
chr14	80384351	80600722	GLEAN_13674	1000	+	80384351	80600722	0	43	88,117,144,90,156,120,165,162,152,130,146,130,140,127,140,133,63,152,130,123,150,117,147,57,140,124,144,165,39,139,143,110,159,78,87,54,96,54,54,54,67,78,80,	0,5139,9914,18287,42685,43815,45889,49071,54917,56217,58364,62010,66338,73516,75256,76105,77409,79588,86296,88847,90847,94355,105825,110801,118723,120261,120582,121854,122724,122904,127378,131065,133338,142312,145357,151268,153150,154438,154850,169807,185719,212613,216291,
chr14	80744385	80993776	GLEAN_13670	1000	-	80744385	80993776	0	7	93,191,197,140,208,217,517,	0,3111,9444,27578,87015,136364,248874,
chr14	279982	282593	GLEAN_12072	1000	+	279982	282593	0	7	37,29,38,90,106,113,145,	0,562,709,953,1659,1868,2466,
chr14	396497	404619	GLEAN_12073	1000	+	396497	404619	0	36	31,143,81,152,147,140,111,94,88,123,52,95,75,81,90,111,142,179,137,175,207,90,144,153,117,91,85,142,153,177,67,48,156,130,139,48,	0,120,425,587,819,1082,1304,1487,1669,1830,2031,2353,2517,2681,2832,3091,3270,3495,3756,4048,4298,4578,4748,4978,5848,6091,6253,6438,6652,6881,7158,7295,7424,7650,7860,8074,
chr14	404801	418212	GLEAN_12051	1000	-	404801	418212	0	15	106,117,253,92,79,82,84,132,114,141,201,76,150,104,12,	0,184,370,684,855,1015,1194,1436,1639,1825,2046,2355,6145,6728,13399,
chr14	478848	487874	GLEAN_03296	1000	-	478848	487874	0	26	147,98,161,158,150,135,147,185,175,102,161,152,113,139,138,171,113,266,68,139,166,196,124,100,192,171,	0,428,700,947,1214,1541,1763,2028,3680,3925,4107,4836,5221,5468,5687,5962,6220,6420,6814,6974,7198,7431,7796,7998,8592,8855,
chr14	489553	489847	GLEAN_03295	1000	-	489553	489847	0	1	294,	0,
chr14	499535	502695	GLEAN_03300	1000	+	499535	502695	0	12	74,180,112,148,102,197,197,154,84,191,171,244,	0,297,562,841,1068,1257,1526,1821,2137,2374,2645,2916,
chr14	512896	515058	GLEAN_03301	1000	+	512896	515058	0	7	132,197,127,158,161,101,105,	0,709,988,1200,1443,1855,2057,
chr14	521726	523191	GLEAN_03302	1000	+	521726	523191	0	7	83,129,166,122,120,141,22,	0,186,390,686,897,1176,1443,
chr14	538235	539927	GLEAN_03305	1000	+	538235	539927	0	6	563,101,99,92,123,180,	0,635,826,1132,1313,1512,
chr14	634453	639101	GLEAN_03308	1000	+	634453	639101	0	12	109,137,125,76,62,97,137,270,106,66,70,206,	0,379,753,2033,2175,2323,2499,2717,3962,4146,4302,4442,
chr14	799829	810001	GLEAN_07041	1000	+	799829	810001	0	2	8982,990,	0,9182,
chr14	828139	840228	GLEAN_07043	1000	+	828139	840228	0	11	24,96,90,51,162,93,214,191,136,236,300,	0,6928,7135,8078,10084,10316,10514,10817,11141,11465,11789,
chr14	840293	860505	GLEAN_07044	1000	+	840293	860505	0	42	28,77,72,118,61,90,57,64,75,145,119,69,77,167,131,123,168,384,63,90,78,324,81,96,66,111,294,186,111,48,75,60,84,108,160,139,186,143,38,75,52,146,	0,605,827,2079,2304,2474,2665,2808,2963,3110,3634,3919,4041,4187,4438,4660,5607,6305,7335,7808,8303,9023,9430,9587,9792,10155,10345,10733,16204,16396,16574,17493,18088,18290,18490,18722,18961,19233,19467,19624,19915,20066,
chr14	949169	952756	GLEAN_07048	1000	+	949169	952756	0	10	146,115,129,74,134,65,67,80,100,56,	0,483,1645,1852,2114,2350,2714,2928,3217,3531,
chr14	971415	980149	GLEAN_07050	1000	+	971415	980149	0	9	66,1067,121,72,100,101,219,195,39,	0,1635,4449,4675,7621,7797,8052,8386,8695,
chr14	981363	984452	GLEAN_07051	1000	+	981363	984452	0	13	226,128,83,131,116,197,141,85,81,103,140,108,63,	0,300,507,800,1022,1384,1663,2059,2236,2399,2606,2837,3026,
chr14	994711	998582	GLEAN_07034	1000	-	994711	998582	0	10	240,74,142,176,96,54,103,136,193,214,	0,360,526,1113,1412,1992,2304,2547,3291,3657,
chr14	3239151	3247238	GLEAN_09067	1000	-	3239151	3247238	0	3	1073,100,294,	0,3568,7793,
chr14	7307960	7330831	GLEAN_20352	1000	+	7307960	7330831	0	4	372,304,75,440,	0,2953,20143,22431,
chr14	7532084	7574504	GLEAN_20354	1000	+	7532084	7574504	0	15	63,36,106,121,63,61,87,57,104,57,52,48,36,52,212,	0,3939,17601,19419,23186,23991,25461,27789,30588,32706,33579,34961,36123,38935,42208,
chr14	8130639	8206170	GLEAN_15296	1000	-	8130639	8206170	0	20	143,163,367,196,100,182,165,108,57,198,189,253,83,126,214,78,89,85,172,83,	0,2510,3920,6039,7537,8613,12403,29844,31161,37904,38382,40659,44423,50026,50734,55319,55640,59941,60177,75448,
chr14	14847687	14870716	GLEAN_15016	1000	+	14847687	14870716	0	8	153,112,65,27,96,53,111,139,	0,9749,14375,15451,16042,17432,18924,22890,
chr14	14923501	14926018	GLEAN_15002	1000	-	14923501	14926018	0	1	2517,	0,
chr14	59456148	59489890	GLEAN_16650	1000	-	59456148	59489890	0	6	169,435,149,1018,197,177,	0,1179,3029,5922,9739,33565,
chr14	59689352	59713812	GLEAN_16648	1000	-	59689352	59713812	0	12	96,127,98,94,93,69,99,92,95,86,68,132,	0,1505,2817,4786,4971,8875,10807,12188,13818,16602,23079,24328,
chr14	64752593	64843086	GLEAN_03151	1000	+	64752593	64843086	0	12	135,69,172,60,122,21,97,136,89,64,95,113,	0,27414,28533,45182,55977,61641,71451,78322,80382,87241,88432,90380,
chr14	65171807	65232993	GLEAN_03134	1000	-	65171807	65232993	0	7	78,96,99,123,74,112,99,	0,20216,24834,27930,28386,38039,61087,
chr14	65303740	65356243	GLEAN_03133	1000	-	65303740	65356243	0	12	71,157,141,108,125,99,237,66,177,85,102,384,	0,768,2779,5097,8206,14476,19096,20866,22347,23228,36820,52119,
chr14	66345996	66346467	GLEAN_03090	1000	-	66345996	66346467	0	1	471,	0,
chr14	66394871	66395345	GLEAN_03091	1000	+	66394871	66395345	0	1	474,	0,
chr14	69410021	69457551	GLEAN_16992	1000	-	69410021	69457551	0	15	75,151,169,199,219,302,43,133,111,55,99,115,114,129,132,	0,3198,14853,18112,20731,24230,26582,26733,26989,28346,28548,42068,44991,46730,47398,
chr14	77000510	77003205	GLEAN_12850	1000	+	77000510	77003205	0	3	114,117,72,	0,2241,2623,
chr17	51758829	51778642	GLEAN_24541	1000	-	51758829	51778642	0	11	190,151,225,197,118,143,154,112,120,187,101,	0,1873,2702,5059,5843,7526,8357,8779,11997,14364,19712,
chr17	53711692	53749675	GLEAN_05756	1000	-	53711692	53749675	0	17	132,78,144,173,159,91,138,141,401,182,69,142,160,159,195,149,187,	0,727,1781,3531,4373,5485,5701,6331,9889,15528,17619,18679,20185,21424,30023,32554,37796,
chr17	55434571	55448112	GLEAN_22332	1000	+	55434571	55448112	0	8	188,245,132,101,173,111,108,163,	0,7132,7524,10340,11569,12448,12672,13378,
chr17	56319991	56596582	GLEAN_09969	1000	+	56319991	56596582	0	31	72,238,85,84,146,195,189,166,105,729,226,103,125,100,221,206,938,180,224,193,427,220,189,224,143,159,177,158,162,113,133,	0,31786,143282,156331,216256,218897,219479,223839,226122,229586,231108,232296,232702,239371,244211,244929,248947,253616,254399,256427,257337,258517,259798,265118,265530,268494,269442,270761,273571,275379,276458,
chr17	60527949	60559724	GLEAN_04411	1000	-	60527949	60559724	0	21	140,77,121,136,138,173,145,138,193,113,65,154,118,89,132,82,130,62,114,57,65,	0,420,1440,2280,2501,4063,5673,6569,8958,10934,11343,11797,12058,12731,15441,15721,17775,23501,23720,26722,31710,
chr17	61588192	61620514	GLEAN_02657	1000	-	61588192	61620514	0	17	77,159,58,101,156,102,118,134,274,126,161,137,185,91,200,197,157,	0,667,923,3564,5414,6538,6870,7978,8323,8857,10649,13452,13668,15057,16195,21460,32165,
chr17	61966413	62045384	GLEAN_02652	1000	-	61966413	62045384	0	10	162,121,131,144,219,180,147,117,216,369,	0,3099,10284,15728,16935,17916,23494,26895,72714,78602,
chr17	62112439	62137494	GLEAN_02671	1000	+	62112439	62137494	0	13	123,105,141,80,112,129,114,103,185,165,158,115,33,	0,10444,11664,12627,14962,15563,16311,18219,18927,21522,23235,24468,25022,
chr17	66923708	67016585	GLEAN_14503	1000	+	66923708	67016585	0	7	9,279,47,97,129,146,187,	0,8813,9817,90143,91025,92250,92690,
chr17	51678103	51731025	GLEAN_24542	1000	+	51678103	51731025	0	20	118,18,83,105,139,81,86,465,89,103,132,123,219,336,221,203,86,134,118,270,	0,814,921,8593,12212,31762,33744,34732,39513,40233,41185,46338,46551,47434,48767,49404,51386,51754,52451,52652,
chr17	53651505	53696473	GLEAN_05757	1000	-	53651505	53696473	0	20	141,78,144,173,159,91,138,141,389,174,146,151,182,69,142,160,159,195,149,187,	0,736,1830,3905,5106,6213,6429,7053,10750,17845,18775,20225,24622,26243,32300,33897,34766,38661,40284,44781,
chr17	54030408	54038329	GLEAN_13088	1000	-	54030408	54038329	0	7	78,69,134,115,94,164,159,	0,265,1753,3715,4112,5032,7762,
chr17	55345193	55348885	GLEAN_22328	1000	-	55345193	55348885	0	4	218,101,110,135,	0,1813,2306,3557,
chr17	57743611	57752806	GLEAN_26511	1000	-	57743611	57752806	0	6	340,91,74,99,43,127,	0,835,1474,5176,5477,9068,
chr17	57815820	57820317	GLEAN_26518	1000	+	57815820	57820317	0	2	133,86,	0,4411,
chr17	57936366	57957724	GLEAN_26520	1000	+	57936366	57957724	0	5	103,59,134,151,183,	0,14796,15812,18791,21175,
chr17	58168652	58185770	GLEAN_26505	1000	-	58168652	58185770	0	10	152,154,117,91,46,104,156,145,148,78,	0,1154,4711,5191,9205,9851,12946,14115,15618,17040,
chr17	58523634	58533360	GLEAN_26501	1000	-	58523634	58533360	0	7	141,179,89,98,96,207,132,	0,3344,4532,5223,7942,8734,9594,
chr17	60444429	60466014	GLEAN_04412	1000	-	60444429	60466014	0	12	168,163,153,72,96,161,98,215,101,159,94,290,	0,273,942,1923,2255,2938,5439,7459,7883,9849,13456,21295,
chr17	60488813	60525303	GLEAN_04419	1000	+	60488813	60525303	0	9	259,679,62,162,62,159,162,90,225,	0,17538,33634,34059,34456,35030,35281,35530,36265,
chr17	60579028	60596328	GLEAN_04410	1000	-	60579028	60596328	0	20	233,113,105,114,143,204,74,231,135,211,132,62,122,96,42,50,189,13,134,174,	0,1198,1585,2276,2483,3697,4509,4665,5811,8480,9963,10196,10381,11239,11461,12604,12999,14598,14683,17126,
chr17	61036155	61040048	GLEAN_14440	1000	+	61036155	61040048	0	6	234,99,144,49,185,153,	0,321,1553,2233,3108,3740,
chr17	61226007	61240471	GLEAN_14439	1000	-	61226007	61240471	0	11	54,73,340,121,231,77,207,43,54,136,47,	0,283,898,1863,3023,4691,7027,7608,10065,10231,14417,
chr17	61332323	61339343	GLEAN_14438	1000	-	61332323	61339343	0	3	503,139,135,	0,1873,6885,
chr17	61440749	61470649	GLEAN_13217	1000	+	61440749	61470649	0	14	33,74,76,98,109,90,96,81,188,121,131,116,105,95,	0,7890,8558,9430,11270,12813,13677,17548,20108,22469,26061,26461,27586,29805,
chr17	61624265	61640836	GLEAN_02661	1000	+	61624265	61640836	0	7	202,150,222,107,89,112,111,	0,3142,6629,13804,15322,16264,16460,
chr17	61688218	61689579	GLEAN_02663	1000	+	61688218	61689579	0	2	147,84,	0,1277,
chr17	61691885	61693505	GLEAN_02654	1000	-	61691885	61693505	0	3	36,143,103,	0,1228,1517,
chr17	61876082	61879731	GLEAN_02668	1000	+	61876082	61879731	0	7	54,176,88,147,186,141,165,	0,1008,1282,1507,1760,2764,3484,
chr17	63891321	63906153	GLEAN_25048	1000	-	63891321	63906153	0	12	356,166,143,244,169,107,528,153,128,157,154,209,	0,1460,1970,2444,3006,4206,4428,6340,6843,8282,8730,14623,
chr17	63917299	63944529	GLEAN_25047	1000	-	63917299	63944529	0	7	167,347,49,49,51,199,842,	0,1046,1996,3755,5643,22356,26388,
chr17	64902950	64933811	GLEAN_06821	1000	-	64902950	64933811	0	19	172,80,100,131,94,120,215,172,75,69,108,75,113,111,68,130,171,159,81,	0,561,1763,2395,2625,7857,8914,10400,11873,12205,12522,13056,17108,18089,19211,23762,25151,25692,30780,
chr17	65418864	65421825	GLEAN_06832	1000	+	65418864	65421825	0	4	67,128,233,73,	0,1102,1603,2888,
chr17	65537215	65550319	GLEAN_06809	1000	-	65537215	65550319	0	16	84,162,257,185,126,131,90,75,117,90,134,29,110,154,80,24,	0,1539,1850,2554,2869,3120,3394,3631,3798,5858,6197,6387,7799,9022,10109,13080,
chr17	65561833	65576880	GLEAN_06833	1000	+	65561833	65576880	0	9	64,193,170,162,173,187,172,116,62,	0,3355,4274,7094,8393,8689,10308,12735,14985,
chr17	65576951	65577304	GLEAN_06834	1000	+	65576951	65577304	0	3	6,128,40,	0,103,313,
chr17	66045704	66054932	GLEAN_06804	1000	-	66045704	66054932	0	6	205,79,195,120,117,85,	0,6646,6820,7888,8095,9143,
chr17	66417594	66446942	GLEAN_14499	1000	+	66417594	66446942	0	19	96,144,114,98,147,115,133,78,41,100,109,102,97,115,104,88,116,191,64,	0,4371,5436,5684,8832,10379,12319,14720,15466,15710,17252,20072,20759,21412,22935,23185,25615,26388,29284,
chr17	67456260	67472525	GLEAN_03067	1000	+	67456260	67472525	0	5	46,305,163,264,98,	0,155,8165,10561,16167,
chr17	67494055	67498958	GLEAN_03069	1000	+	67494055	67498958	0	3	46,162,5,	0,155,4898,
chr17	67500621	67501306	GLEAN_03070	1000	+	67500621	67501306	0	2	46,530,	0,155,
chr17	67593665	67620161	GLEAN_03073	1000	+	67593665	67620161	0	5	46,333,333,291,110,	0,163,15097,25929,26386,
chr17	67647095	67668570	GLEAN_03074	1000	+	67647095	67668570	0	2	112,320,	0,21155,
chr17	67668731	67674828	GLEAN_03075	1000	+	67668731	67674828	0	4	45,105,52,320,	0,819,4421,5777,
chr17	67675918	67681137	GLEAN_03076	1000	+	67675918	67681137	0	4	94,131,52,320,	0,2723,3552,4899,
chr17	67830015	67837361	GLEAN_03084	1000	+	67830015	67837361	0	5	112,88,151,177,195,	0,2325,3554,6791,7151,
chr17	68446424	68447078	GLEAN_02017	1000	+	68446424	68447078	0	1	654,	0,
chr18	47164523	47186243	GLEAN_15517	1000	+	47164523	47186243	0	26	250,192,248,103,75,123,165,150,108,132,126,126,243,126,120,129,126,123,132,132,126,147,147,153,381,155,	0,3626,3960,4284,4742,4912,5570,6921,7196,7854,8070,8885,9804,10786,11000,11970,12318,12736,13097,14392,14602,15936,17524,18641,19758,21565,
chr18	32230509	32269346	GLEAN_17718	1000	-	32230509	32269346	0	8	162,78,177,78,80,179,172,130,	0,258,464,765,4152,5628,13891,38707,
chr18	40079148	40197528	GLEAN_16078	1000	+	40079148	40197528	0	15	17,184,128,64,48,62,45,76,47,69,78,149,185,192,138,	0,8606,10588,18033,23575,24931,33382,44171,45323,94117,95650,106284,114261,117614,118242,
chr18	43121591	43151032	GLEAN_20151	1000	+	43121591	43151032	0	7	106,171,54,54,162,39,167,	0,22056,25560,26864,27446,27941,29274,
chr18	44948369	44976141	GLEAN_06635	1000	+	44948369	44976141	0	18	122,91,69,120,84,147,72,45,54,61,44,153,130,77,129,76,67,133,	0,1106,1532,3030,9584,9793,10684,11217,12614,22793,23522,23680,24704,24987,26945,27286,27455,27639,
chr18	46789846	46815319	GLEAN_18740	1000	-	46789846	46815319	0	29	144,96,204,169,159,106,128,103,120,85,126,147,147,156,137,94,106,71,90,252,69,31,66,63,70,47,25,166,75,	0,220,2012,2331,2835,3457,3653,3864,4048,4497,5630,5842,6833,7061,7631,7854,8177,9855,10033,11260,14204,15016,15340,15510,15688,15887,16418,19784,25398,
chr18	47311236	47318356	GLEAN_15522	1000	+	47311236	47318356	0	5	819,120,137,68,56,	0,5823,6386,6699,7064,
chr18	47839082	47858053	GLEAN_15530	1000	+	47839082	47858053	0	9	177,186,87,109,162,207,142,172,171,	0,9525,9817,13333,15392,17064,17368,17722,18800,
chr18	32306767	32314878	GLEAN_17764	1000	+	32306767	32314878	0	21	104,153,79,24,54,153,64,44,126,149,130,1692,122,133,136,162,156,197,84,91,98,	0,218,537,1334,1449,1659,1923,2075,2197,2718,2940,3145,4920,5913,6308,6566,6984,7307,7592,7783,8013,
chr18	32315184	32316175	GLEAN_17765	1000	+	32315184	32316175	0	2	223,59,	0,932,
chr18	32410110	32420341	GLEAN_17714	1000	-	32410110	32420341	0	2	899,259,	0,9972,
chr18	32550293	32554096	GLEAN_17772	1000	+	32550293	32554096	0	4	99,72,99,114,	0,1734,1890,3689,
chr18	32556568	32567162	GLEAN_17773	1000	+	32556568	32567162	0	29	85,157,112,100,190,148,105,110,84,96,103,181,73,92,188,119,151,434,105,153,37,178,156,116,166,187,220,164,193,	0,2398,2932,3345,3714,4010,4246,4666,4853,5029,5221,5435,5710,5901,6068,6343,6549,7021,7548,7735,7972,8146,8430,8689,8884,9136,9412,9999,10401,
chr18	32603247	32605644	GLEAN_17710	1000	-	32603247	32605644	0	8	112,152,59,116,141,98,88,56,	0,236,1015,1184,1576,1828,2017,2341,
chr18	32611140	32632447	GLEAN_17708	1000	-	32611140	32632447	0	24	92,134,188,108,132,170,196,169,105,120,99,119,175,58,99,165,215,242,131,55,147,132,95,115,	0,250,521,879,1069,1287,1570,2053,2474,2782,3060,4593,5072,5583,5927,6103,6825,7176,8629,10654,10799,14616,16156,21192,
chr18	33305332	33413623	GLEAN_17784	1000	+	33305332	33413623	0	16	97,644,117,142,137,163,83,113,177,127,192,135,477,58,141,125,	0,13492,16298,17938,20016,26029,29909,44444,46222,49165,51017,60684,67901,69149,100578,108166,
chr18	33444545	33489197	GLEAN_17786	1000	+	33444545	33489197	0	4	88,152,114,177,	0,6629,15643,44475,
chr18	33642452	33652293	GLEAN_17790	1000	+	33642452	33652293	0	11	21,112,148,62,120,157,149,82,220,141,102,	0,3806,4018,5406,5584,6207,6893,7387,7686,8903,9739,
chr18	33658357	33665056	GLEAN_17697	1000	-	33658357	33665056	0	5	281,169,828,208,395,	0,1264,3311,4905,6304,
chr18	33999946	34009201	GLEAN_20276	1000	-	33999946	34009201	0	9	270,145,98,201,129,72,131,133,63,	0,1963,3137,3862,4154,4487,6242,8938,9192,
chr18	35711933	35724402	GLEAN_23082	1000	-	35711933	35724402	0	9	55,160,154,114,188,83,200,213,21,	0,542,877,2184,2904,5512,8020,10120,12448,
chr18	35807777	35821779	GLEAN_23081	1000	-	35807777	35821779	0	9	200,49,93,201,111,84,88,181,88,	0,1485,2573,3446,4591,5212,11951,13329,13914,
chr18	35933886	35988949	GLEAN_23089	1000	+	35933886	35988949	0	22	201,125,142,97,77,96,81,99,56,114,141,55,123,90,128,105,142,127,108,161,99,102,	0,9793,14073,15809,17028,20199,20750,21029,26315,27444,30443,31507,41832,42123,42506,43572,45014,45340,50190,50418,53457,54961,
chr18	37546361	37607653	GLEAN_18231	1000	+	37546361	37607653	0	11	93,35,79,136,92,58,175,334,143,247,183,	0,21437,36859,37982,50424,50719,52509,54224,56560,57495,61109,
chr18	39748450	39757309	GLEAN_19616	1000	-	39748450	39757309	0	7	137,102,62,78,224,53,7,	0,1085,2858,3557,5214,7029,8852,
chr18	40287418	40301660	GLEAN_16079	1000	+	40287418	40301660	0	3	468,450,114,	0,610,14128,
chr18	40763393	40790559	GLEAN_24170	1000	-	40763393	40790559	0	16	231,73,79,112,162,120,123,45,120,60,198,93,116,83,128,51,	0,1502,1762,3194,4784,5862,14978,17532,18690,18892,20791,22761,23967,24985,25569,27115,
chr18	41146666	41149530	GLEAN_04319	1000	+	41146666	41149530	0	4	106,140,153,249,	0,226,522,2615,
chr18	41465486	41466395	GLEAN_20120	1000	+	41465486	41466395	0	3	61,105,140,	0,477,769,
chr18	41674688	41675045	GLEAN_20127	1000	+	41674688	41675045	0	1	357,	0,
chr18	41781399	41789578	GLEAN_20130	1000	+	41781399	41789578	0	6	114,144,97,192,73,115,	0,508,3990,4764,7830,8064,
chr18	41805927	41811480	GLEAN_20131	1000	+	41805927	41811480	0	10	194,34,90,58,65,69,79,117,59,27,	0,1176,1528,1787,1942,3290,3464,3683,5276,5526,
chr18	42420591	42428740	GLEAN_20146	1000	+	42420591	42428740	0	4	33,127,96,1574,	0,1849,2617,6575,
chr18	43232491	43238166	GLEAN_20155	1000	+	43232491	43238166	0	7	171,73,103,166,101,112,138,	0,1186,1386,2885,3524,4747,5537,
chr18	43368242	43373919	GLEAN_20159	1000	+	43368242	43373919	0	7	171,73,103,166,101,112,138,	0,1186,1386,2887,3526,4749,5539,
chr18	43474243	43487027	GLEAN_20161	1000	+	43474243	43487027	0	8	59,99,121,75,67,78,126,32,	0,979,4749,6144,9083,9242,10967,12752,
chr18	44766329	44818758	GLEAN_06633	1000	+	44766329	44818758	0	10	121,164,130,123,177,66,183,172,232,24,	0,24318,26717,35618,40223,40675,44876,45168,46187,52405,
chr18	45482425	45482767	GLEAN_17661	1000	-	45482425	45482767	0	1	342,	0,
chr18	45505459	45532170	GLEAN_17667	1000	+	45505459	45532170	0	19	26,211,21,85,104,96,81,113,151,199,144,119,143,104,174,88,108,121,93,	0,11894,12193,12693,12915,13100,13945,17349,17637,18309,19965,21631,21841,22538,22727,23001,24360,24552,26618,
chr18	45548127	45567042	GLEAN_17669	1000	+	45548127	45567042	0	12	16,102,42,130,123,41,166,191,96,143,165,39,	0,6493,6683,12699,12897,13161,13581,13848,17899,18190,18515,18876,
chr18	45969150	45970856	GLEAN_17685	1000	+	45969150	45970856	0	7	77,70,60,137,85,122,124,	0,155,780,926,1203,1378,1582,
chr18	46169383	46176173	GLEAN_22908	1000	-	46169383	46176173	0	11	147,166,89,30,39,27,27,135,205,89,45,	0,228,589,969,1400,1552,1683,3441,4403,6334,6745,
chr18	46177696	46186643	GLEAN_22907	1000	-	46177696	46186643	0	10	105,151,72,71,65,49,125,89,202,52,	0,287,701,858,1510,1712,1845,7597,7814,8895,
chr18	46322128	46341505	GLEAN_22904	1000	-	46322128	46341505	0	16	159,67,71,52,77,56,60,130,69,57,107,42,114,49,47,217,	0,276,485,1476,1615,1841,2205,4574,10536,11221,11400,11638,14809,15186,18283,19160,
chr18	46357722	46366419	GLEAN_22902	1000	-	46357722	46366419	0	16	144,66,93,94,110,88,46,109,48,106,64,55,141,30,96,267,	0,243,421,615,1721,1911,2088,2399,2968,3752,4100,4437,4573,5253,6050,8430,
chr18	46822984	46825330	GLEAN_18745	1000	+	46822984	46825330	0	5	48,102,97,48,146,	0,184,1834,2032,2200,
chr18	46856543	46860676	GLEAN_18746	1000	+	46856543	46860676	0	12	47,30,93,122,67,102,106,69,104,117,129,151,	0,558,686,1090,1305,1456,1640,1841,1994,2186,2400,3982,
chr18	46879481	46884249	GLEAN_00397	1000	-	46879481	46884249	0	7	72,74,83,50,50,97,3,	0,297,973,3678,4162,4309,4765,
chr18	47284799	47294869	GLEAN_15519	1000	+	47284799	47294869	0	6	73,173,180,174,89,160,	0,2904,5337,7884,8481,9910,
chr18	48344492	48346821	GLEAN_15537	1000	+	48344492	48346821	0	5	78,90,117,123,291,	0,284,1049,1244,2038,
chr18	48567280	48574265	GLEAN_10682	1000	-	48567280	48574265	0	5	27,55,184,101,71,	0,913,1483,6530,6914,
chr18	48929665	48947030	GLEAN_10674	1000	-	48929665	48947030	0	7	53,117,90,130,149,145,81,	0,263,1217,2480,16373,16682,17284,
chr18	49154715	49197896	GLEAN_10667	1000	-	49154715	49197896	0	22	79,145,129,108,107,86,96,112,113,98,265,75,156,29,100,70,119,111,136,431,96,159,	0,1316,1740,2068,2906,5553,6024,8126,11348,13194,13388,13747,16333,20293,30830,32139,32613,32856,35903,38213,39938,43022,
chr19	41671083	41684099	GLEAN_21309	1000	-	41671083	41684099	0	13	152,40,122,151,120,156,339,104,145,202,239,260,208,	0,434,1264,1492,3680,4008,5363,7478,7708,8682,9643,10116,12808,
chr19	44563612	44568907	GLEAN_12862	1000	-	44563612	44568907	0	6	84,242,90,171,208,414,	0,247,1025,1219,1783,4881,
chr19	46299515	46444597	GLEAN_06598	1000	+	46299515	46444597	0	22	22,86,72,70,44,96,168,96,93,111,137,153,67,98,82,92,90,170,139,112,108,174,	0,25953,66243,67253,68330,69095,80173,91951,93388,96917,98244,116475,120048,121165,122851,127038,131696,135559,137120,140776,142391,144908,
chr19	47933139	47994456	GLEAN_06579	1000	-	47933139	47994456	0	16	30,23,57,63,54,77,28,108,285,276,249,276,306,294,27,64,	0,5226,15313,21877,23304,25834,26601,28149,29092,33397,36648,43116,47337,51459,61140,61253,
chr19	50068000	50069996	GLEAN_15025	1000	+	50068000	50069996	0	5	88,315,36,161,15,	0,273,1162,1448,1981,
chr19	51639359	51651659	GLEAN_25985	1000	-	51639359	51651659	0	19	60,153,165,144,142,149,152,134,118,85,114,111,132,119,120,97,166,146,507,	0,460,892,1484,2023,3356,3658,4948,5458,6022,6204,6789,8157,8373,8565,9164,9343,10452,11793,
chr19	54288964	54411215	GLEAN_08439	1000	-	54288964	54411215	0	5	186,169,123,98,78,	0,917,3770,10076,122173,
chr19	55300326	55371338	GLEAN_14692	1000	-	55300326	55371338	0	55	154,179,90,195,78,259,181,84,133,252,92,169,160,95,35,82,240,111,123,191,118,112,100,170,183,101,121,182,207,155,146,192,139,136,143,120,119,96,137,3606,156,194,1156,168,141,218,163,590,150,174,181,123,90,165,135,	0,1722,1992,2523,3563,4602,5138,5728,6119,7936,8673,10173,11674,13919,15803,16660,17069,18248,19150,20091,20623,21335,24794,24979,26332,26627,29235,31917,32433,33822,35177,36060,38860,39268,39952,40599,43040,44220,44720,46975,51204,51803,52680,54395,54669,55667,57518,58011,61145,62698,64425,65596,66725,70643,70877,
chr19	58408053	58691352	GLEAN_04501	1000	+	58408053	58691352	0	9	78,39,159,142,171,70,99,159,79,	0,5823,41794,106826,179593,238313,278635,281355,283220,
chr19	62566249	62875990	GLEAN_23241	1000	+	62566249	62875990	0	18	136,103,32,83,112,129,157,135,97,138,174,92,63,139,81,108,141,165,	0,16132,18554,148932,229054,233293,254843,256038,256420,272224,273540,275648,277632,278742,293750,296190,296897,309576,
chr19	39289631	39292911	GLEAN_26827	1000	+	39289631	39292911	0	5	5,161,121,111,124,	0,1569,2352,2840,3156,
chr19	39339298	39437302	GLEAN_26799	1000	-	39339298	39437302	0	15	108,213,57,45,61,131,75,127,96,69,95,75,55,62,48,	0,1475,2687,4404,5570,7243,9793,11210,12916,21859,22400,23666,26635,43273,97956,
chr19	39622510	39633685	GLEAN_26832	1000	+	39622510	39633685	0	14	228,78,78,54,118,99,56,93,63,96,80,105,94,105,	0,5653,6086,6291,6745,7065,7392,7817,8583,8815,9277,9442,10570,11070,
chr19	39635918	39636647	GLEAN_26833	1000	+	39635918	39636647	0	2	110,391,	0,338,
chr19	40942926	40955613	GLEAN_09581	1000	-	40942926	40955613	0	13	78,51,156,104,120,115,104,191,137,138,191,121,90,	0,201,1182,1575,2014,2236,5738,6003,7089,8455,10396,12466,12597,
chr19	41006995	41008565	GLEAN_09645	1000	+	41006995	41008565	0	3	174,152,136,	0,861,1434,
chr19	41429367	41433810	GLEAN_21317	1000	-	41429367	41433810	0	8	95,26,221,126,162,157,83,492,	0,1128,1584,1976,2187,2832,3072,3951,
chr19	41439298	41442943	GLEAN_21316	1000	-	41439298	41442943	0	6	255,126,162,157,83,417,	0,386,623,1090,1470,3228,
chr19	41543421	41548725	GLEAN_21312	1000	-	41543421	41548725	0	8	95,26,221,126,162,157,83,456,	0,813,926,1242,1987,2955,3705,4848,
chr19	41616041	41617662	GLEAN_21328	1000	+	41616041	41617662	0	4	31,164,102,45,	0,735,1043,1576,
chr19	41723713	41731143	GLEAN_21307	1000	-	41723713	41731143	0	8	135,201,163,90,86,47,70,87,	0,946,2260,3450,4055,6537,6670,7343,
chr19	41838781	41844878	GLEAN_21333	1000	+	41838781	41844878	0	4	3,670,140,450,	0,1236,3945,5647,
chr19	42468086	42499194	GLEAN_03776	1000	-	42468086	42499194	0	26	40,166,85,134,119,98,120,88,56,108,50,121,134,166,294,212,223,132,113,147,131,115,145,257,75,22,	0,127,436,804,1603,1882,2237,3211,3427,3863,4112,4619,5283,6284,7189,8145,9609,10049,10478,10680,10955,11479,11706,11932,24146,31086,
chr19	42561663	42562714	GLEAN_03793	1000	+	42561663	42562714	0	2	542,367,	0,684,
chr19	42681611	42684750	GLEAN_03772	1000	-	42681611	42684750	0	11	116,81,82,110,174,125,68,110,45,60,85,	0,207,369,666,1085,1431,1702,2332,2709,2862,3054,
chr19	42703952	42710687	GLEAN_03795	1000	+	42703952	42710687	0	14	94,139,145,126,85,113,136,95,124,98,246,234,231,150,	0,372,2794,3056,3299,4076,4287,4538,4870,5265,5454,5928,6265,6585,
chr19	42746618	42839397	GLEAN_03769	1000	-	42746618	42839397	0	10	3907,131,50,37,144,87,68,73,75,45,	0,8608,9894,19025,21753,41805,43280,63313,71636,92734,
chr19	43141221	43174339	GLEAN_03766	1000	-	43141221	43174339	0	27	96,108,154,95,119,88,127,87,83,102,141,112,194,128,136,91,64,125,167,83,91,36,66,76,79,166,105,	0,428,693,1289,1479,2213,2506,2856,3590,4623,5212,5973,7263,8214,9496,11004,11477,15087,16941,18534,19654,21220,22051,22598,24059,25047,33013,
chr19	43319514	43349757	GLEAN_03803	1000	+	43319514	43349757	0	12	131,109,145,119,92,117,171,109,171,168,138,21,	0,11424,14116,21144,21860,22806,23680,24702,27488,28247,29401,30222,
chr19	43388687	43389650	GLEAN_03805	1000	+	43388687	43389650	0	1	963,	0,
chr19	43654733	43658919	GLEAN_17381	1000	-	43654733	43658919	0	5	116,94,123,152,166,	0,644,2080,2407,4020,
chr19	43702586	43705886	GLEAN_17378	1000	-	43702586	43705886	0	8	219,86,134,72,193,502,122,262,	0,468,843,1053,1252,1840,2617,3038,
chr19	44041903	44047902	GLEAN_17389	1000	+	44041903	44047902	0	8	204,37,90,107,100,100,202,57,	0,451,977,1334,1685,1997,2461,5942,
chr19	44056068	44073809	GLEAN_17373	1000	-	44056068	44073809	0	9	458,133,83,138,85,127,31,107,239,	0,859,1339,2424,3380,4107,5140,6271,17502,
chr19	44123810	44131996	GLEAN_17372	1000	-	44123810	44131996	0	13	174,192,459,133,137,208,307,121,158,192,80,56,162,	0,711,1193,1845,2260,2629,3432,4760,4993,5257,5547,5987,8024,
chr19	44217654	44219196	GLEAN_06539	1000	+	44217654	44219196	0	4	100,66,112,256,	0,536,1057,1286,
chr19	44222964	44227170	GLEAN_06540	1000	+	44222964	44227170	0	7	53,146,54,89,132,76,113,	0,269,1227,1632,2136,2482,4093,
chr19	44255327	44264980	GLEAN_06535	1000	-	44255327	44264980	0	11	169,143,61,150,147,195,137,91,59,68,127,	0,900,1485,2435,3889,5092,5447,5685,6397,7521,9526,
chr19	44511542	44520583	GLEAN_12864	1000	-	44511542	44520583	0	12	136,95,55,92,67,131,117,157,58,160,132,39,	0,1401,2582,3072,3341,3735,4095,4309,4859,6625,8727,9002,
chr19	44524347	44529255	GLEAN_12863	1000	-	44524347	44529255	0	7	36,54,90,99,67,114,8,	0,539,1422,4039,4243,4415,4900,
chr19	44548399	44561882	GLEAN_12873	1000	+	44548399	44561882	0	7	69,90,148,107,187,107,192,	0,11866,12247,12465,12673,12955,13291,
chr19	47328704	47382758	GLEAN_06607	1000	+	47328704	47382758	0	17	19,122,93,41,100,114,121,134,74,68,93,192,149,132,130,178,229,	0,4169,5863,15354,21186,26735,32299,43220,47028,48963,49219,49898,50589,51351,51962,52456,53825,
chr19	47424859	47437033	GLEAN_06589	1000	-	47424859	47437033	0	12	81,168,110,59,86,111,102,66,122,175,108,264,	0,3024,3422,3821,5196,6189,6503,8403,8758,10696,11376,11910,
chr19	47489206	47493702	GLEAN_06609	1000	+	47489206	47493702	0	12	24,72,70,98,57,231,127,191,99,111,87,54,	0,558,2171,2456,2718,2852,3369,3581,3875,4054,4253,4442,
chr19	47494693	47503088	GLEAN_06587	1000	-	47494693	47503088	0	13	54,102,123,136,98,162,102,96,156,123,43,185,216,	0,145,365,647,946,1168,1480,1721,2223,3111,3394,3628,8179,
chr19	47617581	47650141	GLEAN_06582	1000	-	47617581	47650141	0	9	185,321,258,84,321,258,105,321,238,	0,844,2425,15732,16472,18323,20041,30760,32322,
chr19	47766584	47837106	GLEAN_06580	1000	-	47766584	47837106	0	11	123,121,210,126,133,100,147,248,340,201,1638,	0,1750,5679,7372,13477,23094,27798,39162,40708,42428,68884,
chr19	48086802	48092756	GLEAN_06577	1000	-	48086802	48092756	0	13	404,225,60,62,111,173,161,142,66,134,97,166,44,	0,593,2070,2222,2541,2982,3258,3503,3880,4064,4278,4560,5910,
chr19	49536679	49543959	GLEAN_03566	1000	-	49536679	49543959	0	6	339,123,83,92,152,141,	0,556,1607,2793,3261,7139,
chr19	49592927	49615684	GLEAN_03574	1000	+	49592927	49615684	0	10	67,75,102,88,95,191,86,102,122,107,	0,4086,12675,16271,17366,19888,20659,21576,22153,22650,
chr19	49746233	49749944	GLEAN_03576	1000	+	49746233	49749944	0	6	85,42,74,97,145,121,	0,898,1774,2404,3067,3590,
chr19	50207400	50329832	GLEAN_15028	1000	+	50207400	50329832	0	55	10,415,109,102,158,75,201,159,163,135,223,150,104,201,187,138,153,174,201,123,116,135,463,188,190,95,135,204,116,173,192,81,189,180,204,305,393,165,119,155,204,151,179,120,123,224,162,92,152,243,189,231,221,99,390,	0,4570,10050,19085,20578,20887,22286,27819,30324,30889,34617,35466,39491,42408,47924,106447,107355,108857,109270,109584,109792,109998,110816,111377,111662,112455,112689,112929,113240,113592,113845,114118,114314,114663,114920,115710,116318,116794,117077,117276,117581,117942,118178,118447,118762,119010,119446,119718,120009,120246,120823,121237,121559,121859,122042,
chr19	50430377	50434597	GLEAN_15029	1000	+	50430377	50434597	0	11	237,90,83,104,145,97,89,146,38,76,140,	0,739,1307,1589,1916,2308,2481,3010,3610,3904,4080,
chr19	50435451	50439316	GLEAN_15023	1000	-	50435451	50439316	0	13	75,135,138,81,106,95,86,61,78,136,165,182,78,	0,157,362,582,748,962,1265,1788,2029,2193,2437,3049,3787,
chr19	50481151	50482938	GLEAN_15032	1000	+	50481151	50482938	0	8	52,98,155,43,100,65,118,104,	0,129,709,971,1090,1290,1446,1683,
chr19	50503769	50505537	GLEAN_11185	1000	+	50503769	50505537	0	8	52,98,155,43,100,65,118,104,	0,95,675,952,1071,1271,1427,1664,
chr19	50624899	50629479	GLEAN_11180	1000	-	50624899	50629479	0	2	146,109,	0,4471,
chr19	50630266	50633745	GLEAN_11193	1000	+	50630266	50633745	0	6	237,132,148,64,178,15,	0,713,2330,3029,3192,3464,
chr19	50664370	50673470	GLEAN_11195	1000	+	50664370	50673470	0	11	151,207,134,138,105,126,201,121,182,87,81,	0,1232,2794,3062,6798,7075,7385,7704,7908,8175,9019,
chr19	50743363	50749077	GLEAN_11178	1000	-	50743363	50749077	0	11	102,57,78,93,71,44,42,49,115,120,93,	0,184,775,1132,1467,1655,2529,2817,2945,3583,5621,
chr19	50894222	50895825	GLEAN_11204	1000	+	50894222	50895825	0	4	363,439,182,144,	0,643,1189,1459,
chr19	51303486	51309899	GLEAN_11168	1000	-	51303486	51309899	0	8	56,55,81,66,87,88,110,63,	0,692,1738,2045,2958,3587,3814,6350,
chr19	52606719	52613849	GLEAN_25996	1000	+	52606719	52613849	0	5	52,192,132,253,1039,	0,1105,1972,3787,6091,
chr19	52718868	52742812	GLEAN_25998	1000	+	52718868	52742812	0	18	253,222,111,55,68,71,83,112,141,101,136,639,131,591,194,102,116,132,	0,712,3971,5205,7527,8035,8740,10312,12590,13478,14340,16784,17973,19922,20936,22652,23384,23812,
chr19	53139486	53144996	GLEAN_26002	1000	+	53139486	53144996	0	7	202,84,89,186,138,193,287,	0,1794,2583,3108,3957,4312,5223,
chr19	54495781	54507361	GLEAN_08438	1000	-	54495781	54507361	0	19	91,223,1449,139,102,111,92,61,122,262,95,109,109,131,96,146,98,52,94,	0,478,793,2380,2597,2777,3085,3290,3462,3712,4416,4732,5162,5457,5675,5872,6380,7021,11486,
chr19	54510242	54516299	GLEAN_08441	1000	+	54510242	54516299	0	11	56,165,64,84,99,53,93,644,61,117,151,	0,216,492,641,1012,2193,3182,3469,4919,5304,5906,
chr19	54622619	54656238	GLEAN_08446	1000	+	54622619	54656238	0	13	106,110,48,21,43,89,92,61,52,59,85,137,285,	0,1318,3742,4020,21019,25990,28260,29139,29866,30885,32074,32371,33334,
chr19	54716008	54716634	GLEAN_08435	1000	-	54716008	54716634	0	3	129,154,128,	0,229,498,
chr19	54815246	54819560	GLEAN_08430	1000	-	54815246	54819560	0	10	61,58,137,159,46,73,209,135,180,67,	0,80,348,730,1788,2001,2566,2854,3933,4247,
chr19	54925008	54949136	GLEAN_08425	1000	-	54925008	54949136	0	16	228,53,76,130,95,157,65,99,141,83,110,83,196,114,67,175,	0,645,1136,2807,3415,4384,6686,7681,14839,15300,15724,16078,16760,19923,22041,23953,
chr19	55092670	55097804	GLEAN_08453	1000	+	55092670	55097804	0	3	120,63,318,	0,506,4816,
chr19	55129418	55154413	GLEAN_08420	1000	-	55129418	55154413	0	10	159,147,71,146,56,116,173,67,53,83,	0,1043,1976,5922,6787,7316,9017,18591,21584,24912,
chr19	55676965	55702585	GLEAN_16797	1000	-	55676965	55702585	0	13	79,155,72,77,112,149,113,81,119,67,65,83,28,	0,1951,2994,6788,12029,12533,13451,15596,15965,16357,19905,21090,25592,
chr19	55833654	55834550	GLEAN_03362	1000	+	55833654	55834550	0	2	362,304,	0,592,
chr19	55837083	55837698	GLEAN_03360	1000	-	55837083	55837698	0	3	172,85,121,	0,325,494,
chr19	55855583	55885911	GLEAN_03364	1000	+	55855583	55885911	0	4	291,64,97,115,	0,17085,22131,30213,
chr19	55970288	55988326	GLEAN_03366	1000	+	55970288	55988326	0	9	125,64,175,169,139,104,84,100,168,	0,3978,8731,9523,10108,12661,14528,16591,17870,
chr19	56058929	56067958	GLEAN_03368	1000	+	56058929	56067958	0	17	144,143,196,204,129,113,195,112,75,162,110,64,95,76,101,154,420,	0,1002,1631,1910,3003,3509,3755,4960,5291,5552,6557,6861,7017,7313,7520,7784,8609,
chr19	56125254	56150690	GLEAN_03355	1000	-	56125254	56150690	0	10	159,147,71,146,56,116,173,67,53,170,	0,1043,1976,5922,6787,7316,9017,18591,21584,25266,
chr19	56286197	56293611	GLEAN_14016	1000	-	56286197	56293611	0	4	63,72,132,42,	0,2153,6363,7372,
chr19	56310964	56338829	GLEAN_14021	1000	+	56310964	56338829	0	19	33,94,163,71,44,70,122,135,123,132,107,84,66,152,118,101,152,102,102,	0,5270,10631,13702,14318,15385,16587,19268,19495,19823,20196,23403,23641,23903,24794,25014,26828,27331,27763,
chr19	56357345	56359959	GLEAN_14014	1000	-	56357345	56359959	0	5	228,93,156,110,82,	0,746,934,1272,2532,
chr19	56465962	56477973	GLEAN_25327	1000	-	56465962	56477973	0	7	30,126,96,92,109,180,36,	0,1376,2877,7058,9284,11057,11975,
chr19	56498846	56505902	GLEAN_25326	1000	-	56498846	56505902	0	6	85,170,83,60,37,186,	0,309,571,1615,4015,6870,
chr19	57193073	57206119	GLEAN_18454	1000	-	57193073	57206119	0	5	180,95,1086,115,93,	0,2356,5306,12780,12953,
chr19	62402599	62413810	GLEAN_14080	1000	+	62402599	62413810	0	10	174,171,92,62,47,159,61,122,82,173,	0,4805,5784,6075,6885,7786,8603,9698,10679,11038,
chr19	62420182	62430842	GLEAN_14074	1000	-	62420182	62430842	0	10	265,60,82,110,181,116,93,79,51,175,	0,1418,2183,2734,3645,4471,5457,7951,9573,10485,
chr20	30401678	30417698	GLEAN_24265	1000	+	30401678	30417698	0	10	68,458,126,165,166,171,107,126,164,90,	0,8212,8989,9628,11448,12415,13064,14535,14773,15930,
chr20	6126716	6193369	GLEAN_00073	1000	+	6126716	6193369	0	10	1125,82,51,24,174,90,119,115,182,228,	0,21963,42292,53502,55225,60231,60681,62413,63652,66425,
chr20	9778278	9880990	GLEAN_07818	1000	+	9778278	9880990	0	11	73,78,71,59,115,79,116,103,143,171,240,	0,11354,26888,29186,81084,86555,90886,95060,97978,100095,102472,
chr20	31839064	31857465	GLEAN_13503	1000	-	31839064	31857465	0	3	193,127,70,	0,3620,18331,
chr20	40498539	40548693	GLEAN_25425	1000	+	40498539	40548693	0	4	225,132,115,425,	0,32733,35843,49729,
chr20	59344543	59409502	GLEAN_07443	1000	+	59344543	59409502	0	4	55,97,43,114,	0,15195,63778,64845,
chr20	1912873	1959034	GLEAN_06412	1000	-	1912873	1959034	0	16	123,156,66,31,108,20,26,67,98,199,38,32,66,48,62,78,	0,2196,10008,13153,14548,14748,14876,18659,21587,23658,26381,27001,27392,36272,41232,46083,
chr20	3187630	3200154	GLEAN_07174	1000	+	3187630	3200154	0	12	58,80,31,80,94,107,71,55,84,102,75,39,	0,1835,2481,2562,2933,3227,3429,6974,7381,8218,10083,12485,
chr20	4536700	4538864	GLEAN_07164	1000	-	4536700	4538864	0	4	371,220,146,367,	0,799,1390,1797,
chr20	4592136	4703352	GLEAN_07181	1000	+	4592136	4703352	0	10	20,62,73,95,125,105,61,101,123,108,	0,53250,60455,70933,75201,87760,92561,97313,100142,111108,
chr20	6545367	6551443	GLEAN_14749	1000	+	6545367	6551443	0	6	132,69,114,202,57,47,	0,485,3374,3800,5085,6029,
chr20	8788938	8795792	GLEAN_03607	1000	-	8788938	8795792	0	6	68,193,180,151,188,3,	0,1427,2976,4453,4696,6851,
chr20	8803147	8837498	GLEAN_03613	1000	+	8803147	8837498	0	17	63,85,58,98,126,89,89,61,180,81,149,141,100,190,77,139,206,	0,2276,3761,4263,7790,8609,13515,15317,15641,19615,21004,22588,22819,23639,26339,29586,34145,
chr20	10602913	10614224	GLEAN_13145	1000	+	10602913	10614224	0	5	165,142,107,205,1625,	0,1401,5758,7714,9686,
chr20	10636262	10668295	GLEAN_13136	1000	-	10636262	10668295	0	14	265,58,121,35,186,109,70,126,53,137,157,84,258,42,	0,2120,8845,12986,13379,15397,20589,20747,20961,21509,23047,28457,29081,31991,
chr20	10670305	10683861	GLEAN_13146	1000	+	10670305	10683861	0	5	28,93,59,146,193,	0,1695,10281,10525,13363,
chr20	24908707	25011206	GLEAN_10415	1000	-	24908707	25011206	0	7	132,177,58,281,152,159,58,	0,924,11416,38281,43323,66799,102441,
chr20	31775450	31793466	GLEAN_13504	1000	-	31775450	31793466	0	11	90,164,126,107,171,166,165,126,458,61,10,	0,1083,1359,2849,3434,4406,6227,6905,7350,15953,18006,
chr20	31983309	32010218	GLEAN_13500	1000	-	31983309	32010218	0	11	94,94,55,118,107,126,112,113,186,170,277,	0,1461,6353,7128,9256,10505,12083,14694,16945,25872,26632,
chr20	38428732	38437400	GLEAN_00641	1000	+	38428732	38437400	0	10	159,112,44,71,50,74,51,102,129,270,	0,2596,4141,5556,6345,6522,6751,6928,8021,8398,
chr20	39495594	39518409	GLEAN_11074	1000	+	39495594	39518409	0	19	57,81,191,124,122,118,65,79,147,99,167,163,138,78,101,105,73,115,149,	0,4527,6391,10649,12063,12709,13077,13227,14066,14760,16080,17389,17644,18141,18333,18528,20399,22102,22666,
chr20	41868860	41869247	GLEAN_04066	1000	+	41868860	41869247	0	1	387,	0,
chr20	51707444	51757304	GLEAN_05322	1000	+	51707444	51757304	0	7	35,127,85,138,65,127,494,	0,38814,42014,44735,45633,46317,49366,
chr20	62578126	62585744	GLEAN_01495	1000	+	62578126	62585744	0	4	122,84,103,99,	0,1134,4662,7519,
chr20	64436662	64450452	GLEAN_20035	1000	+	64436662	64450452	0	11	105,61,165,199,193,150,120,186,138,181,128,	0,2983,3576,5054,9582,9855,10210,10909,11722,12273,13662,
chr21	20932281	20992382	GLEAN_22642	1000	+	20932281	20992382	0	37	84,73,131,157,58,42,124,86,127,90,137,181,88,131,71,115,123,69,102,171,122,165,180,167,77,117,52,128,69,94,188,54,60,69,96,105,81,	0,5874,10961,11519,11756,13253,13617,14149,15764,19192,19952,23015,24561,30401,30991,31853,33569,37412,41079,42307,42554,43188,43928,47481,47982,49022,51245,52128,52355,52609,52981,54577,54711,57011,58614,59001,60020,
chr21	43623881	44156349	GLEAN_00191	1000	-	43623881	44156349	0	10	62,53,182,165,108,60,67,84,49,70,	0,3092,4041,28216,47039,51208,59052,145672,222490,532398,
chr21	22512956	22545460	GLEAN_22618	1000	-	22512956	22545460	0	6	51,58,120,150,110,51,	0,233,6269,12445,17475,32453,
chr21	23297658	23387734	GLEAN_22611	1000	-	23297658	23387734	0	9	189,81,111,157,107,93,132,157,5,	0,1687,2926,5181,9416,15005,29558,37161,90071,
chr21	24942091	25051903	GLEAN_06315	1000	-	24942091	25051903	0	18	404,986,148,133,119,180,152,100,123,137,77,124,215,138,134,85,68,91,	0,12801,18939,21179,67038,70378,70808,76598,80202,81525,82377,84917,90770,92569,94541,106198,107864,109721,
chr21	30580634	30710109	GLEAN_26758	1000	+	30580634	30710109	0	10	275,194,746,1137,192,75,102,153,84,93,	0,22211,39640,61899,117086,117527,121309,122365,122772,129382,
chr21	45726389	45807666	GLEAN_08985	1000	+	45726389	45807666	0	26	217,101,129,22,89,72,27,111,72,105,123,121,47,91,139,102,61,36,68,83,129,159,123,59,235,167,	0,321,21914,28024,28134,33482,35042,35621,36380,39975,44256,46046,47593,48383,50895,51945,53046,53653,56973,58255,59962,63047,74994,79058,79776,81110,
chr21	49018809	49040600	GLEAN_25582	1000	-	49018809	49040600	0	13	114,58,80,129,109,183,126,117,130,108,118,79,167,	0,326,732,1342,1996,2941,3614,3892,6993,8617,13895,15826,21624,
chr21	49918825	49952272	GLEAN_04131	1000	-	49918825	49952272	0	15	111,227,191,143,170,159,103,132,156,117,78,618,99,56,142,	0,1301,1931,2773,3762,8909,10509,10713,12489,13073,13271,16382,20468,23420,33305,
chr21	60529563	60590212	GLEAN_14259	1000	+	60529563	60590212	0	78	253,88,174,256,187,272,228,1077,180,150,147,141,177,111,120,240,156,114,111,210,147,167,174,166,189,195,283,101,160,244,184,213,239,157,228,231,141,234,207,122,166,164,130,134,115,162,215,205,174,120,121,196,118,216,213,128,154,147,151,254,135,95,175,76,161,112,61,124,114,171,218,104,212,154,143,169,128,129,	0,7659,9685,10092,10735,12413,12776,16113,17862,19536,21465,22934,23425,23691,23884,24489,26381,26677,27007,27195,27558,28043,28304,29246,29493,29777,30616,31388,32063,33163,33578,33989,34945,35348,37012,37699,38042,38394,38714,39005,39522,40638,41717,43844,44439,44652,45180,45477,46675,46949,47236,48661,49223,49420,49920,50235,51886,52610,52860,53128,53476,53722,53924,54278,55010,55295,55502,556…
chr21	60662100	60717744	GLEAN_14260	1000	+	60662100	60717744	0	4	249,42,183,1278,	0,36803,43380,54366,
chr21	20020545	20047922	GLEAN_17420	1000	-	20020545	20047922	0	8	159,68,145,156,182,132,129,73,	0,4374,19602,20657,21382,23730,24243,27304,
chr21	20196622	20210991	GLEAN_17418	1000	-	20196622	20210991	0	9	138,156,185,145,156,182,132,129,73,	0,259,1447,6594,7649,8374,10722,11235,14296,
chr21	20992667	21008931	GLEAN_22641	1000	-	20992667	21008931	0	22	59,161,209,169,123,247,136,118,54,161,108,87,121,237,127,155,183,80,147,165,196,611,	0,579,1526,1856,2140,3211,3547,4072,4294,5061,6656,7066,7305,8339,9494,9845,10105,11098,11325,11568,12624,15653,
chr21	21453107	21492716	GLEAN_22634	1000	-	21453107	21492716	0	6	129,108,72,112,92,69,	0,1695,29273,34159,34962,39540,
chr21	21778215	21804823	GLEAN_22647	1000	+	21778215	21804823	0	14	130,164,63,99,112,114,152,182,151,211,116,167,80,731,	0,15770,16144,18178,18938,19272,19526,21093,21383,22801,23098,23442,25523,25877,
chr21	21823694	21829257	GLEAN_22650	1000	+	21823694	21829257	0	3	164,111,589,	0,542,4974,
chr21	21864170	21886089	GLEAN_22652	1000	+	21864170	21886089	0	15	11,133,123,234,171,150,148,137,96,147,108,111,177,42,72,	0,7084,7560,9368,10194,10815,11861,12796,15495,16711,17056,18399,19576,20078,21847,
chr21	21902704	21916996	GLEAN_22629	1000	-	21902704	21916996	0	20	258,156,118,116,114,67,128,141,142,95,301,172,171,169,168,93,176,37,162,51,	0,413,673,2086,2402,2928,3185,3801,4316,4695,5991,7557,8791,9219,10529,11182,13209,13667,13890,14241,
chr21	21956156	21967060	GLEAN_22627	1000	-	21956156	21967060	0	18	143,123,158,124,95,119,54,123,210,84,187,123,120,138,184,97,174,213,	0,922,1160,1846,2089,2509,3356,4037,4522,5201,5415,5734,5999,6193,8316,8628,10333,10691,
chr21	23022044	23025408	GLEAN_22616	1000	-	23022044	23025408	0	5	81,66,106,152,3,	0,1363,2314,2922,3361,
chr21	24098029	24108606	GLEAN_19061	1000	+	24098029	24108606	0	6	65,126,99,130,66,108,	0,195,5900,8113,9723,10469,
chr21	26122639	26139747	GLEAN_06321	1000	+	26122639	26139747	0	13	40,47,68,117,87,81,26,89,102,89,173,85,85,	0,4043,5914,8765,10169,10612,12230,12691,13710,14799,15365,15816,17023,
chr21	26739924	26740113	GLEAN_15126	1000	+	26739924	26740113	0	1	189,	0,
chr21	27153372	27160813	GLEAN_00632	1000	+	27153372	27160813	0	3	207,233,259,	0,5654,7182,
chr21	27940862	27949473	GLEAN_00621	1000	-	27940862	27949473	0	5	149,114,101,109,154,	0,2439,6129,7130,8457,
chr21	31345629	31369543	GLEAN_09347	1000	+	31345629	31369543	0	8	89,148,213,133,32,76,216,137,	0,6660,9380,12438,13668,21439,22215,23777,
chr21	44993720	44995193	GLEAN_07969	1000	-	44993720	44995193	0	1	1473,	0,
chr21	48976552	48987314	GLEAN_25590	1000	+	48976552	48987314	0	9	79,220,130,188,109,161,160,90,183,	0,3701,5034,5433,6359,6571,7642,10396,10579,
chr21	48990921	48995587	GLEAN_25591	1000	+	48990921	48995587	0	12	102,177,179,80,94,212,96,127,73,70,154,208,	0,581,927,1507,1816,2163,2702,2919,3433,3924,4111,4458,
chr21	48996822	48998237	GLEAN_25583	1000	-	48996822	48998237	0	3	64,109,7,	0,680,1408,
chr21	49568071	49588681	GLEAN_25575	1000	-	49568071	49588681	0	13	57,121,75,185,270,126,165,108,166,168,119,126,303,	0,328,681,5677,6760,7397,7835,9653,10208,15335,18543,19311,20307,
chr21	50278650	50324356	GLEAN_04128	1000	-	50278650	50324356	0	8	162,196,127,123,120,117,123,58,	0,9572,13477,14681,20954,25286,30153,45648,
chr21	52517561	52527401	GLEAN_23744	1000	+	52517561	52527401	0	4	643,274,148,204,	0,2731,6563,9636,
chr21	52595993	52599908	GLEAN_23745	1000	+	52595993	52599908	0	4	640,271,148,192,	0,1497,2760,3723,
chr21	54937362	54977600	GLEAN_21266	1000	-	54937362	54977600	0	15	169,71,61,197,1635,83,13,130,191,93,84,96,62,98,62,	0,3075,3741,7825,11808,18401,21288,21354,23502,24532,27297,29723,33549,38552,40176,
chr21	58234366	58295185	GLEAN_16319	1000	-	58234366	58295185	0	13	447,161,86,167,75,115,59,257,73,149,93,110,14,	0,2123,5439,6412,7514,12354,13321,53873,54436,56814,59088,60584,60805,
chr21	58945525	58967337	GLEAN_02986	1000	-	58945525	58967337	0	10	162,141,174,113,101,183,120,109,214,114,	0,1772,4347,4687,6627,7541,8676,14721,15962,21698,
chr21	59314069	59314603	GLEAN_14253	1000	+	59314069	59314603	0	1	534,	0,
chr21	60618994	60623064	GLEAN_14249	1000	-	60618994	60623064	0	10	110,334,269,148,191,166,321,134,367,162,	0,389,1011,1442,1698,2065,2402,3009,3452,3908,
chr22	32367857	32691333	GLEAN_09792	1000	+	32367857	32691333	0	11	84,142,100,91,153,90,97,162,143,121,116,	0,68809,140290,141071,146478,148209,155897,167503,170016,301673,323360,
chr22	4528426	4612924	GLEAN_05860	1000	-	4528426	4612924	0	8	45,154,183,187,478,150,167,208,	0,2263,5704,7869,22720,36113,70730,84290,
chr22	4698536	4759623	GLEAN_17919	1000	+	4698536	4759623	0	8	47,178,141,139,113,234,107,97,	0,16384,33405,35019,43820,53030,53644,60990,
chr22	8636222	8729570	GLEAN_17904	1000	-	8636222	8729570	0	19	168,114,93,165,64,109,149,377,154,94,113,89,43,92,73,74,99,91,116,	0,1380,1787,2150,5273,7212,66556,69170,73454,74684,78384,80687,80902,82543,83711,85377,88828,91008,93232,
chr22	13233834	13288523	GLEAN_02783	1000	-	13233834	13288523	0	13	113,292,201,63,196,110,115,65,195,92,147,183,94,	0,1105,4541,7254,10914,13036,14680,17080,17227,19244,25245,44870,54595,
chr22	13497226	13506001	GLEAN_02774	1000	-	13497226	13506001	0	6	6,171,96,112,119,3,	0,2336,3452,4843,6169,8772,
chr22	13865724	14120501	GLEAN_05931	1000	-	13865724	14120501	0	7	64,86,186,99,167,134,113,	0,1437,120448,153546,164292,232826,254664,
chr22	15455089	15611053	GLEAN_14036	1000	+	15455089	15611053	0	25	138,100,140,163,102,84,76,93,116,70,97,105,61,182,47,79,108,84,162,48,183,128,134,122,141,	0,3670,5388,8841,11938,12603,14313,24523,26868,27136,28833,35998,37869,39271,40323,49680,86562,95177,108583,113810,118011,129970,154064,155582,155823,
chr22	16186253	16335502	GLEAN_02414	1000	+	16186253	16335502	0	13	51,82,62,71,338,100,185,77,61,135,178,63,103,	0,3278,10763,12034,20129,25784,31562,40522,41881,64521,69264,132274,149146,
chr22	33944946	34107371	GLEAN_19515	1000	-	33944946	34107371	0	23	755,139,144,61,94,201,294,193,92,84,217,32,621,183,93,110,58,36,83,202,207,120,7,	0,4813,8059,9179,9379,18153,21370,24604,27102,30008,33685,44376,76236,77383,83268,86067,87986,93404,97365,106142,114276,128418,162418,
chr22	3414302	3503594	GLEAN_05865	1000	+	3414302	3503594	0	7	94,169,191,800,142,128,180,	0,37138,41580,65701,68347,86201,89112,
chr22	5125053	5177153	GLEAN_17916	1000	-	5125053	5177153	0	13	113,156,121,45,60,112,136,94,170,231,117,74,146,	0,2825,5114,5903,6072,8059,8882,11613,13862,16088,17040,51689,51954,
chr22	5604219	5605066	GLEAN_17928	1000	+	5604219	5605066	0	2	94,614,	0,233,
chr22	9999338	10023242	GLEAN_26160	1000	-	9999338	10023242	0	12	76,146,56,180,191,81,99,43,80,58,94,171,	0,319,574,920,1230,2628,3521,5286,5630,22405,23439,23733,
chr22	10026249	10028795	GLEAN_26164	1000	+	10026249	10028795	0	5	328,135,181,92,155,	0,1206,1679,2030,2391,
chr22	10881314	10894823	GLEAN_11213	1000	+	10881314	10894823	0	7	69,116,85,180,175,167,123,	0,7365,8072,8851,9290,11215,13386,
chr22	10921033	10932873	GLEAN_11215	1000	+	10921033	10932873	0	6	133,119,246,129,166,95,	0,1248,10228,11223,11471,11745,
chr22	13308596	13315256	GLEAN_02781	1000	-	13308596	13315256	0	3	27,83,118,	0,297,6542,
chr22	13372045	13386094	GLEAN_02812	1000	+	13372045	13386094	0	8	155,31,94,105,82,80,83,129,	0,4588,4980,6486,7304,9374,10213,13920,
chr22	13403698	13410791	GLEAN_02779	1000	-	13403698	13410791	0	10	215,135,96,84,96,177,92,111,83,138,	0,977,1292,1568,2529,2709,3556,3953,6650,6955,
chr22	13440365	13442639	GLEAN_02776	1000	-	13440365	13442639	0	2	463,89,	0,2185,
chr22	13461607	13469339	GLEAN_02816	1000	+	13461607	13469339	0	9	101,140,45,100,108,85,124,140,192,	0,425,1420,1587,2459,2647,2956,6643,7540,
chr22	13507606	13516265	GLEAN_02817	1000	+	13507606	13516265	0	8	207,251,106,142,104,110,186,193,	0,1564,1933,3431,3664,5296,6356,8466,
chr22	14504976	14508317	GLEAN_06275	1000	+	14504976	14508317	0	6	3,102,95,100,54,291,	0,534,1177,2593,2788,3050,
chr22	14878775	14910292	GLEAN_14029	1000	+	14878775	14910292	0	15	221,149,143,90,117,105,159,177,207,140,84,123,155,115,160,	0,4028,7638,9370,13992,15315,17947,18731,20069,21883,22507,24770,28615,30675,31357,
chr22	14925685	14932523	GLEAN_14028	1000	-	14925685	14932523	0	6	112,147,186,108,161,1161,	0,1106,3099,3484,3970,5677,
chr22	15019753	15020142	GLEAN_14025	1000	-	15019753	15020142	0	2	69,69,	0,320,
chr22	15822735	15840514	GLEAN_02408	1000	-	15822735	15840514	0	10	13,146,124,111,116,70,131,477,78,255,	0,682,1002,1878,2992,5390,8211,10374,16395,17524,
chr22	16417858	16426428	GLEAN_02415	1000	+	16417858	16426428	0	2	928,248,	0,8322,
chr22	26380623	26406385	GLEAN_05034	1000	-	26380623	26406385	0	8	317,290,138,75,38,94,171,35,	0,572,1535,1888,2759,4231,12929,25727,
chr22	26815759	26816598	GLEAN_08848	1000	-	26815759	26816598	0	2	66,66,	0,773,
chr22	31001952	31022644	GLEAN_06357	1000	-	31001952	31022644	0	3	173,218,176,	0,2649,20516,
chr22	33332364	33412871	GLEAN_06304	1000	+	33332364	33412871	0	19	80,72,75,138,144,144,144,144,81,72,72,164,321,282,420,126,150,243,260,	0,5997,16943,48544,50467,52066,55084,57458,59915,65382,66196,70565,75328,76979,77739,78591,79247,79924,80247,
chr22	36994121	37012565	GLEAN_15265	1000	+	36994121	37012565	0	8	145,206,146,220,109,169,78,97,	0,806,3684,4087,4415,14732,18132,18347,
chr22	39757448	39785913	GLEAN_07771	1000	+	39757448	39785913	0	14	163,163,152,108,120,116,173,163,191,180,106,218,133,63,	0,779,1384,1952,4253,4691,5490,7776,9066,10783,13222,16411,24425,28402,
chr23	42713907	42744976	GLEAN_14734	1000	+	42713907	42744976	0	6	447,102,102,1221,90,510,	0,21769,22788,23862,27464,30559,
chr23	45199877	45223069	GLEAN_00239	1000	+	45199877	45223069	0	5	121,83,130,59,180,	0,1072,9321,15578,23012,
chr23	45344340	45392238	GLEAN_00235	1000	-	45344340	45392238	0	7	150,111,77,198,149,193,7,	0,246,1125,8685,9485,37083,47891,
chr23	45860185	45966386	GLEAN_17527	1000	+	45860185	45966386	0	29	118,177,127,114,125,81,146,82,103,119,126,125,66,158,122,62,81,60,62,67,117,142,38,142,56,123,62,60,94,	0,5063,7665,14865,16314,17845,24666,24940,25776,29071,39303,42266,47342,47582,48100,49493,54851,55169,55920,57468,60185,66356,75399,75576,97794,99743,103083,104445,106107,
chr23	47315355	47319032	GLEAN_17032	1000	-	47315355	47319032	0	4	1061,111,109,57,	0,1765,2212,3620,
chr23	47385873	47475171	GLEAN_17029	1000	-	47385873	47475171	0	9	358,75,124,33,233,103,128,169,70,	0,527,9219,10447,12672,13106,17765,31772,89228,
chr23	38465655	38481520	GLEAN_25383	1000	+	38465655	38481520	0	8	79,113,88,263,77,79,94,68,	0,2453,5240,6525,8545,9381,10800,15797,
chr23	39936473	39962304	GLEAN_25387	1000	+	39936473	39962304	0	2	86,262,	0,25569,
chr23	43110567	43121260	GLEAN_14730	1000	-	43110567	43121260	0	10	215,124,100,98,146,53,75,121,166,84,	0,353,1206,3236,3440,4274,4927,5074,7738,10609,
chr23	45317488	45341759	GLEAN_00240	1000	+	45317488	45341759	0	10	221,150,106,97,116,87,144,83,130,123,	0,3356,8355,14861,17630,19260,19976,22083,22968,24148,
chr23	46040266	46052934	GLEAN_17524	1000	-	46040266	46052934	0	8	144,113,354,108,142,89,187,216,	0,2033,5251,7609,9676,10456,11287,12452,
chr23	47057965	47079104	GLEAN_17035	1000	-	47057965	47079104	0	7	11,22,168,143,118,135,168,	0,3382,15914,16165,17593,18252,20971,
chr23	47127430	47135445	GLEAN_17033	1000	-	47127430	47135445	0	6	405,156,143,118,150,165,	0,592,2049,3151,5960,7850,
chr23	47213209	47222698	GLEAN_17041	1000	+	47213209	47222698	0	6	7,165,131,114,102,177,	0,1797,6288,7028,7988,9312,
chr23	47263553	47288905	GLEAN_17042	1000	+	47263553	47288905	0	10	152,157,138,229,150,77,91,564,153,287,	0,743,1508,3063,5233,8526,13355,14764,23036,25065,
chr23	47351683	47354377	GLEAN_17030	1000	-	47351683	47354377	0	4	1061,111,109,57,	0,1400,1781,2637,
chr25	38774223	38883303	GLEAN_16264	1000	+	38774223	38883303	0	16	67,131,855,77,103,165,115,140,51,138,149,79,98,223,70,320,	0,6425,9820,11614,17183,18930,24271,28296,31880,32849,34202,34845,89157,96110,107996,108760,
chr25	25296008	25324149	GLEAN_08490	1000	+	25296008	25324149	0	7	106,122,78,147,117,121,80,	0,18915,20055,21331,26307,27462,28061,
chr25	27652515	27659470	GLEAN_04375	1000	-	27652515	27659470	0	5	108,149,146,135,140,	0,3165,4287,4881,6815,
chr25	28047131	28056715	GLEAN_23821	1000	-	28047131	28056715	0	11	65,155,151,94,141,90,165,54,176,75,211,	0,398,675,913,1107,2946,3768,4032,7839,8089,9373,
chr25	32236153	32249309	GLEAN_19270	1000	-	32236153	32249309	0	11	111,114,81,66,158,101,102,107,42,70,107,	0,848,2701,3027,3347,4300,5639,8438,8852,10401,13049,
chr25	36568157	36571167	GLEAN_22523	1000	-	36568157	36571167	0	4	98,118,81,3,	0,446,2435,3007,
chr25	37213014	37237963	GLEAN_04773	1000	-	37213014	37237963	0	11	39,91,194,76,213,108,223,73,395,105,64,	0,1413,2327,2733,5155,6945,9343,9814,16311,22574,24885,
chr25	38137142	38145051	GLEAN_16250	1000	+	38137142	38145051	0	4	135,207,232,389,	0,4501,6536,7520,
chr25	40629336	40638424	GLEAN_05392	1000	-	40629336	40638424	0	9	86,73,76,141,139,34,14,82,75,	0,4330,5003,5278,6581,8236,8374,8723,9013,
chr25	23899355	23961934	GLEAN_04840	1000	+	23899355	23961934	0	22	22,399,2571,177,176,33,81,52,143,147,138,129,78,211,132,159,141,108,222,71,140,376,	0,19351,29565,33345,34223,35524,37075,37494,41600,42157,42469,43079,43660,43996,47088,55198,55992,57466,58705,60717,61557,62203,
chr25	24313655	24351044	GLEAN_04831	1000	-	24313655	24351044	0	7	23,98,92,102,121,103,28,	0,2923,4712,6015,10301,16958,37361,
chr25	24754922	24755045	GLEAN_22432	1000	-	24754922	24755045	0	1	123,	0,
chr25	25038655	25117983	GLEAN_08489	1000	+	25038655	25117983	0	37	221,210,177,144,97,124,153,116,316,215,137,154,104,185,231,146,98,97,178,142,136,82,189,155,143,82,113,63,94,173,288,260,281,535,52,193,207,	0,4259,7107,8021,12837,18895,33698,35438,36640,37500,40856,42087,44795,46099,48024,48498,50001,50586,50791,54232,54759,55715,55926,57880,59752,61493,63733,65676,68297,70765,71765,72661,74259,75293,76512,77986,79121,
chr25	27469104	27478617	GLEAN_04384	1000	+	27469104	27478617	0	14	126,72,105,165,106,81,230,136,108,151,169,216,130,227,	0,674,822,1967,5304,6226,6458,7012,7370,7605,7868,8114,9069,9286,
chr25	27478908	27501625	GLEAN_04378	1000	-	27478908	27501625	0	14	98,78,144,71,58,185,71,102,106,33,46,115,93,3,	0,604,791,1618,2614,2753,3017,5338,7764,7951,9556,13455,13786,22714,
chr25	27617028	27642557	GLEAN_04389	1000	+	27617028	27642557	0	9	92,140,46,95,89,32,95,84,65,	0,9520,9742,12627,13056,15294,20089,23891,25464,
chr25	27682871	27691792	GLEAN_04390	1000	+	27682871	27691792	0	14	137,64,135,174,104,111,160,83,97,136,146,103,73,73,	0,572,1970,2948,3691,4388,4714,4959,5928,6341,6577,7427,8517,8848,
chr25	27693248	27703046	GLEAN_04391	1000	+	27693248	27703046	0	9	67,157,115,45,151,56,85,145,85,	0,1598,4641,5510,5929,6963,7897,8160,9713,
chr25	27715360	27720720	GLEAN_04373	1000	-	27715360	27720720	0	4	11,151,250,50,	0,1218,2279,5310,
chr25	27726486	27726783	GLEAN_04372	1000	-	27726486	27726783	0	1	297,	0,
chr25	28042639	28046111	GLEAN_23826	1000	+	28042639	28046111	0	6	85,18,166,272,167,324,	0,384,2095,2490,2849,3148,
chr25	28059515	28062588	GLEAN_23820	1000	-	28059515	28062588	0	11	145,159,90,129,74,99,120,48,111,69,195,	0,237,858,1037,1501,1768,1946,2146,2477,2683,2878,
chr25	28153248	28155783	GLEAN_23817	1000	-	28153248	28155783	0	6	413,163,100,109,156,166,	0,917,1438,1612,1989,2369,
chr25	28478919	28502929	GLEAN_11804	1000	+	28478919	28502929	0	8	179,167,170,82,133,92,257,399,	0,2193,7514,13712,14519,15890,20903,23611,
chr25	28602368	28606142	GLEAN_11799	1000	-	28602368	28606142	0	5	129,165,201,130,128,	0,1265,1993,2901,3646,
chr25	32939711	32964782	GLEAN_01232	1000	+	32939711	32964782	0	15	185,49,129,150,125,90,99,117,119,182,150,271,146,86,145,	0,12780,16587,18195,18760,19282,19676,20746,20966,22882,23179,23625,23974,24197,24926,
chr25	32965509	32970688	GLEAN_01229	1000	-	32965509	32970688	0	12	114,69,65,93,62,66,90,96,60,117,119,81,	0,191,335,492,692,848,1109,1280,1565,2990,3319,5098,
chr25	33006081	33018507	GLEAN_01233	1000	+	33006081	33018507	0	9	66,169,84,110,126,78,100,152,132,	0,3444,5115,5660,7178,9516,10505,10947,12294,
chr25	34301121	34308380	GLEAN_01248	1000	+	34301121	34308380	0	19	112,92,137,164,113,64,98,102,126,122,105,126,142,114,69,105,147,126,156,	0,689,956,1177,1471,1745,2371,2698,3004,3336,3674,3892,4315,4546,4846,5423,6048,6630,7103,
chr25	34395608	34399405	GLEAN_01216	1000	-	34395608	34399405	0	4	48,138,109,179,	0,1290,2684,3618,
chr25	34761662	34762292	GLEAN_11463	1000	-	34761662	34762292	0	1	630,	0,
chr25	34813842	34816079	GLEAN_11469	1000	+	34813842	34816079	0	6	116,136,174,171,182,133,	0,290,1103,1424,1694,2104,
chr25	36211864	36212287	GLEAN_22535	1000	-	36211864	36212287	0	1	423,	0,
chr25	36236761	36239081	GLEAN_22534	1000	-	36236761	36239081	0	9	107,217,202,67,163,64,107,39,57,	0,189,496,1031,1177,1422,1791,2013,2263,
chr25	36423639	36427188	GLEAN_22527	1000	-	36423639	36427188	0	4	53,127,219,1665,	0,171,471,1884,
chr25	36665238	36672376	GLEAN_22560	1000	+	36665238	36672376	0	15	31,80,165,125,181,138,150,115,132,84,394,84,169,110,202,	0,1232,1851,2182,2381,2866,3295,3615,3819,4148,4474,5119,5782,6685,6936,
chr25	36703698	36706430	GLEAN_22518	1000	-	36703698	36706430	0	3	836,193,372,	0,1879,2360,
chr25	36761692	36765841	GLEAN_22516	1000	-	36761692	36765841	0	4	296,276,261,67,	0,920,1918,4082,
chr25	36842052	36855148	GLEAN_01369	1000	+	36842052	36855148	0	6	414,139,83,136,609,1118,	0,5536,8035,8344,10577,11978,
chr25	37124924	37136277	GLEAN_04777	1000	-	37124924	37136277	0	8	69,93,73,94,96,153,51,103,	0,2698,4265,5441,5888,7732,8336,11250,
chr25	37147993	37156888	GLEAN_04776	1000	-	37147993	37156888	0	6	51,167,123,122,108,80,	0,1453,1839,5862,7552,8815,
chr25	37156141	37170947	GLEAN_04783	1000	+	37156141	37170947	0	6	13,92,111,122,152,59,	0,3407,4736,10860,11951,14747,
chr25	37239836	37243698	GLEAN_04772	1000	-	37239836	37243698	0	3	44,73,186,	0,2723,3676,
chr25	37950550	37956988	GLEAN_04768	1000	-	37950550	37956988	0	3	133,103,139,	0,5705,6299,
chr25	38071467	38087045	GLEAN_16249	1000	+	38071467	38087045	0	15	114,98,94,78,48,84,176,82,62,112,34,118,159,128,56,	0,1060,1251,1886,3021,3645,5067,6849,8826,9189,12737,13343,14237,14662,15522,
chr25	38429912	38447843	GLEAN_16255	1000	+	38429912	38447843	0	8	554,110,28,72,118,63,160,131,	0,614,9332,9450,11851,16678,17445,17800,
chr25	38562674	38569937	GLEAN_16256	1000	+	38562674	38569937	0	6	117,74,179,126,239,291,	0,1055,2166,4008,5269,6972,
chr25	38655290	38665140	GLEAN_16241	1000	-	38655290	38665140	0	4	1853,96,127,609,	0,3966,4556,9241,
chr25	38947212	38949782	GLEAN_16265	1000	+	38947212	38949782	0	6	11,13,186,439,182,144,	0,727,959,1585,2113,2426,
chr25	39759251	39764449	GLEAN_05411	1000	+	39759251	39764449	0	3	8,290,437,	0,1972,4761,
chr25	40550429	40567485	GLEAN_05420	1000	+	40550429	40567485	0	5	15,54,167,82,180,	0,2164,12267,15388,16876,
chr26	29350139	29368163	GLEAN_25163	1000	-	29350139	29368163	0	9	458,133,83,138,85,127,31,107,239,	0,859,1622,2707,3663,4390,5423,6554,17785,
chr26	30400525	30429316	GLEAN_00395	1000	+	30400525	30429316	0	20	156,109,65,102,100,179,33,52,74,78,135,135,96,73,89,117,144,102,72,141,	0,3677,9801,9986,12341,13428,14368,14489,15336,15973,18332,19857,20522,23514,23864,24481,26475,27290,27876,28650,
chr26	30161676	30364511	GLEAN_00393	1000	-	30161676	30364511	0	26	117,59,190,141,78,137,265,71,113,86,114,213,100,137,79,147,114,74,123,131,175,167,115,138,186,24,	0,802,2169,3645,4431,5970,6646,7898,9737,13241,14444,16273,16796,19475,20256,27335,29223,31580,34826,36190,154719,157070,166481,182256,196419,202811,
chr26	30449636	30558374	GLEAN_00396	1000	+	30449636	30558374	0	8	94,59,111,24,78,21,85,8,	0,9372,15437,15709,80458,86961,91791,108730,
chr26	36820897	36854938	GLEAN_24612	1000	+	36820897	36854938	0	18	163,533,223,194,90,121,90,142,209,119,153,96,198,156,103,186,163,82,	0,4979,7659,8882,11963,15226,15947,16888,18440,19029,19545,21422,26366,30472,31009,32271,33311,33959,
chr26	38838997	39046878	GLEAN_09755	1000	+	38838997	39046878	0	23	33,113,5253,114,126,135,137,1312,36,61,202,62,116,172,141,90,144,77,44,161,107,121,66,	0,17975,45502,51322,88849,107933,160472,169459,172600,174767,175946,183444,184538,186022,187468,188493,195396,196001,197529,203485,203864,204629,207815,
chr26	28711240	28774590	GLEAN_25175	1000	+	28711240	28774590	0	8	703,138,131,10527,123,138,118,209,	0,26081,42350,44873,58509,60877,61546,63141,
chr26	29335892	29341891	GLEAN_25181	1000	+	29335892	29341891	0	8	204,37,90,107,100,100,202,57,	0,451,977,1334,1685,1997,2461,5942,
chr26	30434679	30447725	GLEAN_00392	1000	-	30434679	30447725	0	10	104,47,146,42,168,54,162,160,92,267,	0,1080,1221,2052,3205,7346,8996,10717,12026,12779,
chr26	35471959	35497107	GLEAN_06089	1000	-	35471959	35497107	0	7	52,107,90,100,31,88,234,	0,358,12324,23870,24151,24307,24914,
chr26	36070649	36086809	GLEAN_24608	1000	+	36070649	36086809	0	9	55,197,80,149,112,101,108,95,177,	0,2369,3949,6919,8002,10046,12290,14412,15983,
chr26	36109751	36118259	GLEAN_24606	1000	-	36109751	36118259	0	7	54,166,104,136,142,136,36,	0,367,2783,3726,4869,6646,8472,
chr26	36516770	36535754	GLEAN_24604	1000	-	36516770	36535754	0	12	127,140,124,85,96,109,76,88,55,99,97,32,	0,964,1446,1785,1988,2409,4151,6086,6329,6624,12169,18952,
chr26	37660872	37719244	GLEAN_24614	1000	+	37660872	37719244	0	29	86,112,154,174,187,166,112,196,104,177,85,107,76,109,125,148,107,115,172,109,63,66,178,96,166,98,146,80,155,	0,1081,6545,7640,10195,12983,13556,16095,16580,19942,23096,31811,34338,37238,40528,41367,45427,45951,46437,49227,50673,51874,52693,53478,54181,55075,55618,56515,58217,
chr26	39220075	39276914	GLEAN_09758	1000	+	39220075	39276914	0	9	493,100,205,195,33,115,58,96,169,	0,29515,30047,49268,50482,52089,52824,55154,56670,
chr26	40397412	40431743	GLEAN_01564	1000	-	40397412	40431743	0	9	181,118,128,131,215,207,145,155,1669,	0,1585,2221,2881,3158,6705,10699,11174,32662,
chr26	41199768	41216135	GLEAN_01573	1000	+	41199768	41216135	0	7	141,75,81,90,188,175,171,	0,7421,8175,11948,13128,14710,16196,
chr26	41318289	41319746	GLEAN_01560	1000	-	41318289	41319746	0	3	411,548,175,	0,442,1282,
chr26	41665568	41677051	GLEAN_11456	1000	-	41665568	41677051	0	9	161,145,114,129,123,128,96,225,199,	0,1604,2787,3656,4439,5211,7946,8157,11284,
chr27	23963348	24119460	GLEAN_05382	1000	+	23963348	24119460	0	28	673,225,96,81,37,76,95,67,187,122,92,79,172,80,146,166,220,110,189,238,83,121,98,75,106,187,157,87,	0,23098,42012,53294,82131,82928,101753,103300,103666,107698,109261,109444,120735,122050,123945,125870,127363,127870,131898,134234,135465,142146,143950,145870,146632,147282,149292,156025,
chr27	17273479	17304558	GLEAN_01012	1000	+	17273479	17304558	0	14	78,47,91,87,79,75,46,145,55,82,132,124,57,90,	0,15522,18433,19253,20153,21984,22900,23682,24497,24680,28587,28821,29352,30989,
chr27	17602665	17792375	GLEAN_01014	1000	+	17602665	17792375	0	15	2094,208,162,135,39,123,215,67,215,106,74,96,117,98,295,	0,7653,33083,108190,110764,124930,144708,156360,179071,181413,183230,183451,185292,188724,189415,
chr27	19087690	19318483	GLEAN_13928	1000	+	19087690	19318483	0	10	138,170,118,141,141,90,34,216,33,20,	0,88059,108798,112235,115250,130952,160651,185927,197755,230773,
chr27	19511467	19582725	GLEAN_13926	1000	-	19511467	19582725	0	9	134,189,54,90,81,187,410,114,103,	0,13832,43587,50403,53624,57210,63696,69916,71155,
chr27	11841050	11862663	GLEAN_21621	1000	-	11841050	11862663	0	5	79,97,117,136,108,	0,2371,3814,21013,21505,
chr27	12216452	12219068	GLEAN_21624	1000	+	12216452	12219068	0	3	272,131,1340,	0,717,1276,
chr27	13141481	13184039	GLEAN_21611	1000	-	13141481	13184039	0	18	141,144,117,89,73,96,135,135,78,74,52,33,179,100,102,65,115,105,	0,2523,4126,5203,8125,9018,9962,11935,14338,16791,17762,17966,20667,21060,23596,27110,27867,42453,
chr27	13451055	13454624	GLEAN_21634	1000	+	13451055	13454624	0	4	111,487,141,158,	0,1398,2390,3411,
chr27	13637095	13649092	GLEAN_21637	1000	+	13637095	13649092	0	7	100,220,138,76,180,167,49,	0,1196,2788,3020,4704,10183,11948,
chr27	18128638	18159254	GLEAN_01007	1000	-	18128638	18159254	0	11	81,144,69,59,128,71,226,101,115,75,125,	0,1906,4430,4578,4716,6683,8009,14773,15378,17350,30491,
chr27	18161360	18173179	GLEAN_01016	1000	+	18161360	18173179	0	6	117,194,162,145,111,129,	0,1971,5716,7389,9845,11690,
chr27	21869401	21885625	GLEAN_22304	1000	+	21869401	21885625	0	3	154,174,758,	0,8683,15466,
chr27	23649117	23657090	GLEAN_05374	1000	-	23649117	23657090	0	2	883,137,	0,7836,
chr27	24145758	24149872	GLEAN_05372	1000	-	24145758	24149872	0	4	386,220,146,13,	0,1019,2214,4101,
chr27	24776455	24851545	GLEAN_15553	1000	-	24776455	24851545	0	7	117,116,94,183,108,92,160,	0,1353,22557,32733,34455,56607,74930,
chr27	24973794	24997029	GLEAN_15551	1000	-	24973794	24997029	0	7	73,119,162,90,174,210,102,	0,4362,6134,6413,8997,10747,23133,
chr27	29461887	29462649	GLEAN_25637	1000	-	29461887	29462649	0	1	762,	0,
chr27	30998093	31003697	GLEAN_10739	1000	-	30998093	31003697	0	4	214,116,88,227,	0,1682,4473,5377,
chr29	16228080	16253416	GLEAN_24189	1000	+	16228080	16253416	0	3	132,96,141,	0,23337,25195,
chr29	21208386	21258942	GLEAN_01382	1000	-	21208386	21258942	0	17	139,98,158,84,94,63,125,101,134,126,163,65,145,78,123,146,27,	0,2417,5673,10278,12120,12921,14047,19586,22995,26411,26935,28455,29924,31239,33526,35855,50529,
chr29	21719806	21761140	GLEAN_01400	1000	+	21719806	21761140	0	11	42,85,66,164,127,27,67,92,203,240,90,	0,4896,7168,10720,17520,17750,20977,23779,38120,39553,41244,
chr29	33027784	33065658	GLEAN_26691	1000	+	33027784	33065658	0	8	142,147,201,143,158,119,111,206,	0,19249,19983,29656,30472,36153,37216,37668,
chr29	35125012	35140417	GLEAN_24753	1000	-	35125012	35140417	0	8	163,169,119,415,146,104,219,54,	0,806,3108,3748,7255,7773,8705,15351,
chr29	36036267	36148262	GLEAN_18985	1000	+	36036267	36148262	0	8	145,1863,208,139,70,47,59,46,	0,76632,106705,108718,109483,110008,110839,111949,
chr29	36231329	36311149	GLEAN_18987	1000	+	36231329	36311149	0	19	54,177,54,49,66,71,57,237,120,100,113,133,182,98,162,258,27,45,361,	0,66018,66434,69387,69758,69913,70166,70898,71565,71782,71959,73016,73404,73904,74788,75572,76845,78782,79459,
chr29	37870931	37881765	GLEAN_19024	1000	+	37870931	37881765	0	18	111,141,123,227,91,156,159,108,114,156,189,76,165,143,72,213,55,125,	0,458,806,1011,1676,1850,4919,5962,7100,7618,8292,8601,8945,9250,10057,10225,10529,10709,
chr29	38262960	38276959	GLEAN_19038	1000	+	38262960	38276959	0	20	313,58,56,127,106,78,100,143,207,125,134,134,171,111,88,91,136,90,122,19,	0,2367,2803,3397,3642,3996,4180,4371,4640,5523,5724,5948,11607,11937,12354,12906,13078,13585,13774,13980,
chr29	38355070	38494162	GLEAN_19042	1000	+	38355070	38494162	0	24	353,88,90,126,145,92,81,60,161,94,81,116,136,105,107,155,111,103,43,43,136,227,120,116,	0,100960,112609,113642,115992,116374,116577,120275,121113,121606,126379,128079,128307,129446,130133,130900,131190,132348,132861,134897,135141,137381,138767,138976,
chr29	16259984	16367030	GLEAN_24181	1000	-	16259984	16367030	0	23	179,121,144,160,60,131,81,94,158,134,116,143,206,175,72,121,89,51,186,107,118,195,54,	0,4249,9211,9571,12096,21027,23544,26343,32786,34142,38089,42051,45167,52154,54971,58094,59288,63103,63812,78570,90612,102456,106992,
chr29	22023187	22026346	GLEAN_01405	1000	+	22023187	22026346	0	3	91,139,166,	0,2465,2993,
chr29	23965117	23970465	GLEAN_17235	1000	-	23965117	23970465	0	3	135,103,110,	0,4035,5238,
chr29	24481903	24498136	GLEAN_06692	1000	+	24481903	24498136	0	12	65,224,65,70,189,105,96,109,178,132,102,96,	0,1763,3073,3232,4257,4859,7070,9675,9979,10724,14354,16137,
chr29	24694627	24696843	GLEAN_06683	1000	-	24694627	24696843	0	4	311,191,566,378,	0,427,1160,1838,
chr29	24697822	24702364	GLEAN_06695	1000	+	24697822	24702364	0	2	14,931,	0,3611,
chr29	24999631	25008541	GLEAN_06681	1000	-	24999631	25008541	0	7	240,98,145,94,202,166,189,	0,943,2274,2496,6772,8182,8721,
chr29	25076003	25094099	GLEAN_06698	1000	+	25076003	25094099	0	5	86,253,228,129,420,	0,3892,13182,16077,17676,
chr29	25099015	25105314	GLEAN_06680	1000	-	25099015	25105314	0	13	1332,164,214,173,87,119,92,154,160,164,164,84,117,	0,1416,2223,2534,3010,3218,3438,3755,4040,4453,5009,5468,6182,
chr29	29167436	29228766	GLEAN_19462	1000	+	29167436	29228766	0	18	105,174,124,113,197,221,168,131,75,159,129,100,153,36,86,75,156,102,	0,33552,34570,39718,40883,41662,42917,45975,46970,48349,49167,52431,53945,55474,58041,58807,59371,61228,
chr29	29998848	30014221	GLEAN_19466	1000	+	29998848	30014221	0	6	204,123,60,138,114,102,	0,2457,5244,7341,14980,15271,
chr29	30113344	30121245	GLEAN_19470	1000	+	30113344	30121245	0	4	740,130,75,120,	0,5655,7528,7781,
chr29	32562325	32597723	GLEAN_26687	1000	+	32562325	32597723	0	12	207,111,198,102,126,61,77,98,97,80,126,52,	0,12003,13583,13900,19534,27738,28176,33625,33979,34368,34896,35346,
chr29	32689659	32691945	GLEAN_26684	1000	-	32689659	32691945	0	4	159,126,147,114,	0,255,670,2172,
chr29	32970552	32973233	GLEAN_26689	1000	+	32970552	32973233	0	3	55,188,66,	0,1721,2615,
chr29	33065890	33066653	GLEAN_26692	1000	+	33065890	33066653	0	2	213,354,	0,409,
chr29	33168819	33196152	GLEAN_26682	1000	-	33168819	33196152	0	5	5089,8684,188,157,57,	0,5126,14720,15331,27276,
chr29	33204285	33213784	GLEAN_26681	1000	-	33204285	33213784	0	10	159,125,173,214,130,144,143,64,159,12,	0,381,593,3278,3898,6542,7196,7495,8237,9487,
chr29	33226783	33234447	GLEAN_26679	1000	-	33226783	33234447	0	18	166,143,119,90,229,140,98,59,75,189,100,103,118,64,118,94,68,28,	0,387,630,1085,1499,1984,2233,2481,2665,2843,3205,3509,3890,4191,4384,6342,6810,7636,
chr29	33280577	33283360	GLEAN_26674	1000	-	33280577	33283360	0	4	110,98,125,39,	0,191,2470,2744,
chr29	33428524	33434736	GLEAN_26663	1000	-	33428524	33434736	0	11	180,57,146,56,101,102,147,76,122,107,64,	0,680,838,1331,1480,2872,3140,3418,5749,5960,6148,
chr29	33445744	33486300	GLEAN_26702	1000	+	33445744	33486300	0	10	112,438,174,95,69,59,181,144,84,363,	0,34622,35445,36223,37899,38054,38289,38579,39983,40193,
chr29	35034562	35061684	GLEAN_24755	1000	-	35034562	35061684	0	27	84,124,103,170,110,171,95,165,124,112,96,208,108,164,179,109,76,103,117,84,159,98,115,222,117,149,61,	0,677,1977,2252,2678,3087,7060,7860,8349,9428,9646,10756,11116,11333,11594,14957,15154,17835,18534,19221,19905,20761,21778,23935,24512,25686,27061,
chr29	35089330	35092585	GLEAN_24774	1000	+	35089330	35092585	0	4	128,172,76,113,	0,1340,2790,3142,
chr29	35141328	35150170	GLEAN_24777	1000	+	35141328	35150170	0	4	36,224,110,131,	0,5074,5375,8711,
chr29	35464460	35476209	GLEAN_24750	1000	-	35464460	35476209	0	12	52,126,80,97,98,77,61,129,102,198,111,192,	0,281,524,816,1087,2082,4011,7393,7625,8378,9117,11557,
chr29	35988047	36029202	GLEAN_18981	1000	-	35988047	36029202	0	13	87,432,72,57,128,139,93,57,51,105,144,215,46,	0,847,1661,2816,3474,13630,14728,15641,18461,19070,28071,28354,41109,
chr29	36599235	36611318	GLEAN_18993	1000	+	36599235	36611318	0	13	9,210,142,142,169,127,103,121,222,37,104,173,73,	0,3475,4139,4434,5350,6515,6727,7047,8275,10889,11129,11392,12010,
chr29	36635320	36637531	GLEAN_18995	1000	+	36635320	36637531	0	5	480,99,98,94,102,	0,812,1495,1730,2109,
chr29	37144496	37149576	GLEAN_18965	1000	-	37144496	37149576	0	9	483,165,136,137,88,41,129,209,445,	0,681,1305,1854,2665,2827,3159,3493,4635,
chr29	37417523	37420841	GLEAN_19012	1000	+	37417523	37420841	0	7	102,112,194,73,147,124,187,	0,412,1649,1935,2081,2498,3131,
chr29	37446403	37447645	GLEAN_18954	1000	-	37446403	37447645	0	4	126,56,145,75,	0,291,930,1167,
chr29	37657486	37668875	GLEAN_19021	1000	+	37657486	37668875	0	12	32,161,108,164,93,79,42,138,129,113,82,77,	0,4243,4788,5220,6195,6447,7035,8066,8331,8600,9235,11312,
chr29	37701088	37720390	GLEAN_19023	1000	+	37701088	37720390	0	10	85,168,102,59,167,225,124,144,199,119,	0,1736,4074,4504,4687,7107,8658,9688,16000,19183,
chr29	37924997	37939723	GLEAN_19027	1000	+	37924997	37939723	0	19	104,58,96,54,179,143,69,163,1999,158,49,642,70,56,124,100,74,115,100,	0,2287,2550,2998,3130,3387,4059,4232,4566,7029,7281,7739,12235,12426,12598,13022,14214,14370,14626,
chr29	38045103	38052218	GLEAN_19030	1000	+	38045103	38052218	0	14	12,67,69,137,156,75,75,249,90,141,94,160,82,135,	0,111,505,660,1083,1328,1504,1925,2258,4335,4559,6522,6806,6980,
chr29	38175846	38178409	GLEAN_18945	1000	-	38175846	38178409	0	3	142,308,3,	0,408,2560,
chr29	38197908	38201178	GLEAN_19034	1000	+	38197908	38201178	0	10	87,85,114,149,97,81,126,65,210,111,	0,359,1236,1712,2013,2199,2382,2719,2869,3159,
chr29	38339846	38353273	GLEAN_19041	1000	+	38339846	38353273	0	22	133,47,78,249,51,118,121,98,92,216,138,81,228,150,90,108,108,143,102,100,186,72,	0,304,640,1818,2280,3540,3943,4413,4664,5272,5599,5923,6188,7233,8028,8230,9089,9485,9720,12646,12850,13355,
chr29	38713874	38717704	GLEAN_10958	1000	-	38713874	38717704	0	8	147,94,156,58,79,105,212,31,	0,240,778,1102,2428,2643,2909,3799,
chr29	38771934	38773414	GLEAN_10954	1000	-	38771934	38773414	0	2	192,1056,	0,424,
chr29	38784844	38791961	GLEAN_10953	1000	-	38784844	38791961	0	12	108,162,86,106,137,85,98,135,140,248,82,29,	0,804,1707,1894,2265,3198,3498,4192,4697,4992,6743,7088,
