# Supplementary material for: The bovine lactation genome: insights into the evolution of mammalian milk
Source: Genome Biol. 2009 Apr 24;10(4):R43. doi: 10.1186/gb-2009-10-4-r43 (PMC2688934; doi:10.1186/gb-2009-10-4-r43)
Supplement: Additional data file 17 — Significant genomic clusters within each milk and mammary gene set [file gb-2009-10-4-r43-S17.xls]

## Sheet: Description
	Supplementary file from Lemay DG et al (2008) "The bovine lactation genome: insights into the evolution of mammalian milk"
	Statistically significant clusters of milk, lactation, and mammary-related genes that are co-localized in the genome (Bill Martin's analysis)
	All gene sets of interest were examined, see tabs below.
	Table below shows the total number of unique clusters for gene sets of interest (and total confirmed in human data).
	Unique clusters are determined by collapsing all groups of overlapping clusters into one, so the counts will not match the number of rows in the spreadsheets.
	unique	unique human	category
	4	1	Milk Protein set
	82	13	Virgin Mammary set
	60	19	Lactation Mammary set
	54	14	Pregnancy Mammary set
	30	7	Involution Mammary set
	19	1	Mastitis Mammary set
	190	46	all sets pooled

## Sheet: MilkProteins
group	genomic_location	merged_genomic_location	p_value	r	n	synonyms	duplicates	also_in_human	genes	symbols
milk_proteins	chr6:79291031-79791030		1.1e-21	4	12	0	0	N	GLEAN_22124,GLEAN_22126,GLEAN_22128,GLEAN_22133	CSN2
milk_proteins	chr17:2253355-2753354		2.5e-14	3	9	0	0	N	GLEAN_24367,GLEAN_24371,GLEAN_24372	FGB,FGG
milk_proteins	chr21:62574666-63018605		9.3e-08	3	14	0	0	N	GLEAN_18189,GLEAN_18190,GLEAN_18191
milk_proteins	chr19:50171833-50671832		4.7e-05	3	24	0	0	Y	GLEAN_11194,GLEAN_11195,GLEAN_15028	ARHGDIA,FASN,P4HB

## Sheet: VirginMammary
group	genomic_location	merged_genomic_location	p_value	r	n	synonyms	duplicates	also_in_human	genes	symbols
virgin_unique_mammary	chr24:48312571-48812570		1.2e-07	3	3	0	0	N	GLEAN_06265,GLEAN_06266,GLEAN_17447	ELAC1,ME2
virgin_unique_mammary	chrX:32081874-32581873		2.3e-07	3	3	0	0	N	GLEAN_09706,GLEAN_26534,GLEAN_26548	G6PD
virgin_unique_mammary	chr4:62784158-63284157	chr4:62784158-63284157	1e-06	3	3	0	0	N	GLEAN_24467,GLEAN_24472,GLEAN_24473	JAZF1,TAX1BP1
virgin_unique_mammary	chrX:32981141-33481140		2.1e-05	3	4	0	0	N	GLEAN_16837,GLEAN_16838,GLEAN_16846	BTK,GLA,HNRPH2
virgin_mammary	chr3:17492685-17992684	chr3:17445275-17945274	0.00014	10	16	0	0	Y	GLEAN_23521,GLEAN_23523,GLEAN_23524,GLEAN_23568,GLEAN_23569,GLEAN_23570,GLEAN_23571,GLEAN_23572,GLEAN_23574,GLEAN_23576	ADAMTSL4,ARNT,CTSK,CTSS,ECM1,FAM63A,GOLPH3L,KIAA0460,LASS2,MCL1
virgin_unique_mammary	chr4:91406929-91906928		0.00022	4	7	0	0	N	GLEAN_08679,GLEAN_08682,GLEAN_08683,GLEAN_17064	BPGM,NUP205
virgin_mammary	chr22:48535206-49035205	chr22:48535206-49035205	0.00023	14	24	0	0	N	GLEAN_20663,GLEAN_20664,GLEAN_20666,GLEAN_20668,GLEAN_20669,GLEAN_20671,GLEAN_20712,GLEAN_20713,GLEAN_20717,GLEAN_20719,GLEAN_20721,GLEAN_20722,GLEAN_20723,GLEAN_20724	APEH,CCDC71,DAG1,DALRD3,GPX1,IDBG-33889,IMPDH2,KLHDC8B,LAMB2,QARS,QRICH1,RHOA,TCTA,WDR6
virgin_unique_mammary	chr8:77647318-78147317		0.00023	5	8	0	0	N	GLEAN_11379,GLEAN_11380,GLEAN_11381,GLEAN_26124,GLEAN_26126	C9orf21,C9orf89,FGD3,SUSD3
virgin_mammary	chr3:17608706-18108705	chr3:17445275-17945274	0.00028	9	15	0	0	N	GLEAN_23520,GLEAN_23521,GLEAN_23523,GLEAN_23524,GLEAN_23570,GLEAN_23571,GLEAN_23572,GLEAN_23574,GLEAN_23576	ADAMTSL4,ARNT,CTSK,CTSS,ECM1,GOLPH3L,KIAA0460,MCL1,PRPF3
virgin_mammary	chr24:48233441-48733440		0.00029	4	4	0	0	N	GLEAN_06265,GLEAN_06266,GLEAN_14753,GLEAN_17447	ACAA2,ELAC1,ME2
virgin_unique_mammary	chr22:48535206-49035205	chr22:48535206-49035205	0.00054	10	24	0	0	N	GLEAN_20663,GLEAN_20664,GLEAN_20668,GLEAN_20669,GLEAN_20671,GLEAN_20713,GLEAN_20717,GLEAN_20719,GLEAN_20723,GLEAN_20724	APEH,CCDC71,DAG1,DALRD3,GPX1,IDBG-33889,IMPDH2,LAMB2,TCTA,WDR6
virgin_unique_mammary	chr22:9582265-10082264		0.00054	6	11	2	1	N	GLEAN_17902,GLEAN_17944,GLEAN_17945,GLEAN_22665,GLEAN_26161,GLEAN_26162	CTDSPL,PLCD1,VILL
virgin_unique_mammary	chr3:106985972-107485971		0.0008	4	6	0	0	Y	GLEAN_05289,GLEAN_05290,GLEAN_05311,GLEAN_05313	NCDN,PSMB2,SFPQ,ZMYM4
virgin_mammary	chrX:32081874-32581873	chrX:31923263-32423262	0.00087	3	3	0	0	N	GLEAN_09706,GLEAN_26534,GLEAN_26548	G6PD
virgin_mammary	chr4:62784158-63284157		0.00092	3	3	0	0	N	GLEAN_24467,GLEAN_24472,GLEAN_24473	JAZF1,TAX1BP1
virgin_mammary	chr15:56582907-57082906	chr15:56264943-56764942	0.0011	4	5	0	0	Y	GLEAN_14285,GLEAN_14296,GLEAN_14297,GLEAN_14298	CAPRIN1,CAT,ELF5,NAT10
virgin_mammary	chr15:56898329-57398328	chr15:56264943-56764942	0.0011	4	5	0	0	N	GLEAN_14285,GLEAN_14298,GLEAN_14299,GLEAN_14300	CAT,EHF,ELF5,PDHX
virgin_unique_mammary	chr27:32229236-32729235		0.0011	5	16	0	0	N	GLEAN_16044,GLEAN_20824,GLEAN_22930,GLEAN_22934,GLEAN_22936	ASH2L,BRF2,DDHD2,ERLIN2,PPAPDC1B
virgin_mammary	chr14:64968517-65468516		0.0012	5	6	0	0	N	GLEAN_03133,GLEAN_03134,GLEAN_03135,GLEAN_03153,GLEAN_11921	LAPTM4B,MATN2,MTDH
virgin_unique_mammary	chr17:3809507-4309506		0.0014	4	6	0	0	N	GLEAN_24361,GLEAN_24363,GLEAN_24364,GLEAN_24365	KIAA0922,MND1,TRIM2
virgin_mammary	chr3:17445275-17945274	chr3:17445275-17945274	0.0015	10	20	0	0	N	GLEAN_23523,GLEAN_23524,GLEAN_23531,GLEAN_23568,GLEAN_23569,GLEAN_23570,GLEAN_23571,GLEAN_23572,GLEAN_23574,GLEAN_23576	ADAMTSL4,ARNT,CTSK,CTSS,ECM1,FAM63A,GOLPH3L,LASS2,MCL1,MLLT11
virgin_mammary	chr3:17730277-18230276	chr3:17445275-17945274	0.0015	9	17	0	0	N	GLEAN_23515,GLEAN_23520,GLEAN_23521,GLEAN_23523,GLEAN_23524,GLEAN_23572,GLEAN_23574,GLEAN_23576,GLEAN_23578	ADAMTSL4,ANP32E,CTSS,ECM1,GOLPH3L,KIAA0460,MCL1,PLEKHO1,PRPF3
virgin_mammary	chr4:68406005-68906004	chr4:68221289-68721288	0.0017	7	14	0	0	N	GLEAN_04079,GLEAN_04080,GLEAN_04083,GLEAN_04084,GLEAN_04093,GLEAN_04094,GLEAN_04096	AEBP1,DDX56,NUDCD3,TMED4,ZMIZ2
virgin_mammary	chr24:45856757-46356756		0.0018	3	3	0	1	N	GLEAN_04157,GLEAN_04158,GLEAN_04159	C18orf32,DYM
virgin_unique_mammary	chrX:9057230-9557229		0.0019	3	6	0	1	N	GLEAN_09297,GLEAN_09299,GLEAN_09302	IDBG-87096
virgin_mammary	chr23:5022682-5522681	chr23:5022682-5522681	0.0029	11	22	1	0	N	GLEAN_01436,GLEAN_19551,GLEAN_26259,GLEAN_26263,GLEAN_26264,GLEAN_26265,GLEAN_26266,GLEAN_26267,GLEAN_26272,GLEAN_26273,GLEAN_26274	HSD17B8,IDBG-81522,IDBG-81568,IDBG-81640,IDBG-81704,IDBG-82238,IDBG-82314
virgin_mammary	chr23:21229635-21729634	chr23:20803360-21303359	0.0029	10	19	4	0	N	GLEAN_03493,GLEAN_03495,GLEAN_03496,GLEAN_03497,GLEAN_18001,GLEAN_18002,GLEAN_18003,GLEAN_18004,GLEAN_18018,GLEAN_18019	HLA-DRA,HLA-DRB1
virgin_unique_mammary	chr28:24397552-24897551		0.0033	3	4	0	0	N	GLEAN_02588,GLEAN_02589,GLEAN_16585	HK1,SLC29A3,UNC5B
virgin_mammary	chr3:17701054-18201053	chr3:17445275-17945274	0.0033	9	18	0	0	N	GLEAN_23520,GLEAN_23521,GLEAN_23523,GLEAN_23524,GLEAN_23571,GLEAN_23572,GLEAN_23574,GLEAN_23576,GLEAN_23578	ADAMTSL4,ANP32E,CTSK,CTSS,ECM1,GOLPH3L,KIAA0460,MCL1,PRPF3
virgin_unique_mammary	chr20:35432147-35932146		0.0036	3	4	0	0	N	GLEAN_08467,GLEAN_08479,GLEAN_08480	NUP155,WDR70
virgin_mammary	chr1:133496889-133996888		0.0046	3	3	0	0	N	GLEAN_05271,GLEAN_05272,GLEAN_15603	PDE9A,POFUT2
virgin_mammary	chr1:76724286-77224285		0.0046	6	10	0	0	N	GLEAN_07517,GLEAN_07518,GLEAN_22434,GLEAN_22437,GLEAN_22438,GLEAN_22440	EIF4A2,EIF4G1,FAM131A,MASP1,RFC4,ST6GAL1
virgin_unique_mammary	chr3:17892763-18392762		0.0046	6	14	0	0	Y	GLEAN_23515,GLEAN_23520,GLEAN_23521,GLEAN_23523,GLEAN_23524,GLEAN_23578	ADAMTSL4,ANP32E,ECM1,KIAA0460,PLEKHO1,PRPF3
virgin_mammary	chr11:94806797-95306796	chr11:93924772-94424771	0.0054	8	12	1	0	N	GLEAN_26458,GLEAN_26459,GLEAN_26460,GLEAN_26461,GLEAN_26477,GLEAN_26479,GLEAN_26481,GLEAN_26482	DOLK,DOLPP1,LRRC8A,NUP188,PPP2R4,SH3GLB2
virgin_mammary	chr11:94487971-94987970	chr11:93924772-94424771	0.0055	10	18	1	0	N	GLEAN_26458,GLEAN_26459,GLEAN_26460,GLEAN_26461,GLEAN_26465,GLEAN_26471,GLEAN_26472,GLEAN_26473,GLEAN_26477,GLEAN_26479	DOLK,GLE1L,LRRC8A,NUP188,SET,SH3GLB2,SPTAN1,WDR34
virgin_mammary	chr23:20111447-20611446		0.0055	7	12	0	0	Y	GLEAN_02522,GLEAN_02525,GLEAN_02526,GLEAN_02528,GLEAN_02530,GLEAN_02532,GLEAN_22924	AARS2,HSP90AB1,MRPL14,NFKBIE,SLC29A1,TFAP2B,TMEM63B
virgin_mammary	chr12:69035432-69535431		0.0056	3	3	0	0	N	GLEAN_24784,GLEAN_24785,GLEAN_24786	FARP1
virgin_unique_mammary	chr1:64018014-64518013		0.0061	4	8	0	0	N	GLEAN_09857,GLEAN_09858,GLEAN_09862,GLEAN_09870	FYTTD1,LRCH3,SNX4
virgin_mammary	chr25:3922996-4422995		0.0064	11	20	0	0	N	GLEAN_01775,GLEAN_01777,GLEAN_01778,GLEAN_01781,GLEAN_01784,GLEAN_01786,GLEAN_18424,GLEAN_18425,GLEAN_18426,GLEAN_18445,GLEAN_18446	ANKS3,C16orf5,CORO7,DNAJA3,HMOX2,IDBG-13137,MGRN1,NMRAL1,PPL,ROGDI
virgin_mammary	chr3:16672946-17172945	chr3:16672946-17172945	0.0064	8	16	0	0	N	GLEAN_23538,GLEAN_23540,GLEAN_23541,GLEAN_23551,GLEAN_23552,GLEAN_23556,GLEAN_23557,GLEAN_23558	CGN,LINGO4,POGZ,PSMB4,RORC,TUFT1
virgin_mammary	chr3:12013563-12513562		0.0065	11	26	0	0	N	GLEAN_00526,GLEAN_00527,GLEAN_00528,GLEAN_00529,GLEAN_00534,GLEAN_00535,GLEAN_00537,GLEAN_00538,GLEAN_00540,GLEAN_00541,GLEAN_00544	C1orf85,CCT3,KIAA0907,LMNA,RAB25,SEMA4A,SLC25A44,SSR2,UBQLN4
virgin_mammary	chr19:52606720-53106719	chr19:52606720-53106719	0.0068	6	7	0	0	N	GLEAN_25979,GLEAN_25996,GLEAN_25997,GLEAN_25998,GLEAN_25999,GLEAN_26000	LGALS3BP,PGS1,TIMP2,USP36
virgin_unique_mammary	chr29:36411075-36911074		0.0073	8	23	0	0	Y	GLEAN_18974,GLEAN_18976,GLEAN_18977,GLEAN_18991,GLEAN_18994,GLEAN_18996,GLEAN_19000,GLEAN_19004	BAD,DNAJC4,GPR137,IDBG-53150,MACROD1,OTUB1,PRDX5,TRPT1
virgin_mammary	chr11:63440044-63940043	chr11:63305059-63805058	0.0081	6	9	0	0	N	GLEAN_13445,GLEAN_13446,GLEAN_13447,GLEAN_13448,GLEAN_13477,GLEAN_13478	C2orf42,EHD3,PCBP1,PCYOX1,TIA1
virgin_mammary	chr11:93924772-94424771	chr11:93924772-94424771	0.0081	9	17	0	1	N	GLEAN_12821,GLEAN_12824,GLEAN_12825,GLEAN_12827,GLEAN_12830,GLEAN_24005,GLEAN_24020,GLEAN_26468,GLEAN_26469	CDK9,CEECAM1,ENG,FPGS,LRSAM1,STXBP1,TOR2A,URM1
virgin_mammary	chr11:94092251-94592250	chr11:93924772-94424771	0.0081	9	17	0	1	N	GLEAN_12821,GLEAN_12824,GLEAN_12825,GLEAN_12827,GLEAN_12830,GLEAN_26468,GLEAN_26469,GLEAN_26471,GLEAN_26472	CDK9,CEECAM1,ENG,FPGS,GLE1L,SPTAN1,STXBP1,TOR2A,URM1
virgin_mammary	chr11:94124470-94624469	chr11:93924772-94424771	0.0081	9	17	0	1	N	GLEAN_12821,GLEAN_12824,GLEAN_12825,GLEAN_12830,GLEAN_26465,GLEAN_26468,GLEAN_26469,GLEAN_26471,GLEAN_26472	CDK9,CEECAM1,FPGS,GLE1L,SPTAN1,STXBP1,TOR2A,URM1,WDR34
virgin_mammary	chr11:94154827-94654826	chr11:93924772-94424771	0.0081	9	17	0	1	N	GLEAN_12821,GLEAN_12824,GLEAN_12830,GLEAN_26465,GLEAN_26468,GLEAN_26469,GLEAN_26471,GLEAN_26472,GLEAN_26473	CDK9,CEECAM1,GLE1L,SET,SPTAN1,STXBP1,TOR2A,URM1,WDR34
virgin_mammary	chrX:32981141-33481140		0.0085	3	4	0	0	N	GLEAN_16837,GLEAN_16838,GLEAN_16846	BTK,GLA,HNRPH2
virgin_mammary	chrX:31923263-32423262	chrX:31923263-32423262	0.0085	6	13	0	0	N	GLEAN_26534,GLEAN_26541,GLEAN_26542,GLEAN_26543,GLEAN_26545,GLEAN_26548	FLNA,G6PD,GDI1,TAZ
virgin_mammary	chr23:24111105-24611104	chr23:24058990-24558989	0.0086	14	36	1	0	N	GLEAN_00709,GLEAN_00710,GLEAN_00714,GLEAN_00716,GLEAN_00719,GLEAN_00721,GLEAN_07147,GLEAN_10460,GLEAN_10463,GLEAN_10464,GLEAN_10466,GLEAN_26420,GLEAN_26436,GLEAN_26438	BAT3,BAT4,C2,IDBG-239314,IDBG-79698,IDBG-80326,IDBG-80399,IDBG-80442
virgin_mammary	chr23:24058990-24558989	chr23:24058990-24558989	0.0086	16	44	1	0	N	GLEAN_00709,GLEAN_00710,GLEAN_00714,GLEAN_00716,GLEAN_00719,GLEAN_00721,GLEAN_10460,GLEAN_10463,GLEAN_10464,GLEAN_10466,GLEAN_26420,GLEAN_26430,GLEAN_26431,GLEAN_26434,GLEAN_26436,GLEAN_26438	BAT3,BAT4,BAT5,C2,IDBG-238590,IDBG-238611,IDBG-239314,IDBG-79698,IDBG-80326,IDBG-80399,IDBG-80442
virgin_unique_mammary	chr29:23457419-23957418		0.0086	5	12	0	0	Y	GLEAN_17237,GLEAN_17239,GLEAN_17241,GLEAN_17262,GLEAN_17264	ESAM,NRGN,ROBO4,SIAE,TBRG1
virgin_mammary	chr23:20848207-21348206	chr23:20803360-21303359	0.0089	5	8	2	0	N	GLEAN_18002,GLEAN_18003,GLEAN_18004,GLEAN_18016,GLEAN_18018	FBXO9
virgin_mammary	chr23:5093656-5593655	chr23:5022682-5522681	0.0089	9	20	0	0	N	GLEAN_19551,GLEAN_19556,GLEAN_26259,GLEAN_26263,GLEAN_26264,GLEAN_26265,GLEAN_26272,GLEAN_26273,GLEAN_26274	HSD17B8,IDBG-81522,IDBG-81568,IDBG-81640,IDBG-81704,IDBG-82238,IDBG-82314
virgin_mammary	chr23:5098406-5598405	chr23:5022682-5522681	0.0089	9	20	0	0	N	GLEAN_19549,GLEAN_19551,GLEAN_19556,GLEAN_26259,GLEAN_26263,GLEAN_26264,GLEAN_26272,GLEAN_26273,GLEAN_26274	HSD17B8,IDBG-81568,IDBG-81640,IDBG-81704,IDBG-82238,IDBG-82314,RPS10
virgin_mammary	chr15:56264943-56764942	chr15:56264943-56764942	0.009	4	6	0	0	N	GLEAN_14288,GLEAN_14289,GLEAN_14296,GLEAN_14297	CAPRIN1,FBXO3,NAT10
virgin_mammary	chr23:5275983-5775982	chr23:5022682-5522681	0.009	8	17	0	0	N	GLEAN_19548,GLEAN_19549,GLEAN_19551,GLEAN_19556,GLEAN_26259,GLEAN_26272,GLEAN_26273,GLEAN_26274	HSD17B8,IDBG-81704,IDBG-82238,IDBG-82314,RPS10,SPDEF
virgin_mammary	chr15:57130382-57630381	chr15:56264943-56764942	0.0091	3	4	0	0	N	GLEAN_14299,GLEAN_14300,GLEAN_14301	EHF,PDHX
virgin_mammary	chr15:57350893-57850892	chr15:56264943-56764942	0.0091	3	4	0	0	N	GLEAN_14300,GLEAN_14301,GLEAN_14302	PDHX
virgin_mammary	chr1:64018014-64518013		0.0091	5	8	0	0	N	GLEAN_09857,GLEAN_09858,GLEAN_09859,GLEAN_09862,GLEAN_09870	FYTTD1,LRCH3,SNX4
virgin_unique_mammary	chr4:63118415-63618414	chr4:62784158-63284157	0.0093	3	6	0	0	N	GLEAN_24467,GLEAN_24473,GLEAN_24474	HIBADH,TAX1BP1
virgin_unique_mammary	chr25:3922996-4422995		0.0095	8	20	0	0	N	GLEAN_01777,GLEAN_01781,GLEAN_01784,GLEAN_01786,GLEAN_18424,GLEAN_18425,GLEAN_18426,GLEAN_18445	ANKS3,C16orf5,CORO7,DNAJA3,IDBG-13137,MGRN1,NMRAL1
virgin_mammary	chr22:9582265-10082264		0.0099	7	11	2	1	N	GLEAN_17902,GLEAN_17944,GLEAN_17945,GLEAN_22665,GLEAN_26160,GLEAN_26161,GLEAN_26162	CTDSPL,PLCD1,VILL
virgin_unique_mammary	chr17:68623031-69123030		0.011	8	24	1	0	N	GLEAN_02024,GLEAN_02025,GLEAN_02026,GLEAN_02027,GLEAN_07738,GLEAN_07740,GLEAN_16276,GLEAN_22349	CLDN5,GGTLA1,IDBG-1354,SMPD4
virgin_mammary	chr15:37848520-38348519		0.012	6	13	0	0	N	GLEAN_02847,GLEAN_02853,GLEAN_02854,GLEAN_02856,GLEAN_02857,GLEAN_08293	APBB1,ARFIP2,PRKCDBP,SMPD1,TRIM3
virgin_unique_mammary	chr7:12066933-12566932		0.012	7	16	0	0	N	GLEAN_16517,GLEAN_24577,GLEAN_24580,GLEAN_24581,GLEAN_24582,GLEAN_24583,GLEAN_24588	ANKRD25,CARM1,DNM2,LDLR,RAD23A,TMED1,YIPF2
virgin_mammary	chrX:9045735-9545734		0.012	4	7	1	1	N	GLEAN_09297,GLEAN_09299,GLEAN_09301,GLEAN_09302	IDBG-87096
virgin_unique_mammary	chr11:94806797-95306796		0.013	6	12	1	0	N	GLEAN_26459,GLEAN_26460,GLEAN_26461,GLEAN_26479,GLEAN_26481,GLEAN_26482	DOLK,DOLPP1,NUP188,PPP2R4
virgin_mammary	chr19:52648849-53148848	chr19:52606720-53106719	0.013	6	8	0	0	N	GLEAN_25979,GLEAN_25997,GLEAN_25998,GLEAN_25999,GLEAN_26000,GLEAN_26002	PGS1,TIMP2,USP36
virgin_unique_mammary	chr4:98827188-99327187		0.013	6	20	2	0	N	GLEAN_06742,GLEAN_06744,GLEAN_06748,GLEAN_06751,GLEAN_06752,GLEAN_06754
virgin_unique_mammary	chr15:58970402-59470401		0.014	4	9	0	0	N	GLEAN_04430,GLEAN_04431,GLEAN_04434,GLEAN_04435	RBM7,REXO2,ZBTB16
virgin_unique_mammary	chr1:134070748-134570747		0.014	4	9	0	0	N	GLEAN_01305,GLEAN_19815,GLEAN_19816,GLEAN_19817	COL6A1,COL6A2
virgin_mammary	chr5:55853206-56353205	chr5:55853206-56353205	0.014	13	28	0	0	N	GLEAN_05642,GLEAN_05644,GLEAN_05645,GLEAN_05647,GLEAN_05649,GLEAN_05654,GLEAN_05655,GLEAN_05711,GLEAN_05712,GLEAN_05718,GLEAN_05719,GLEAN_05723,GLEAN_05724	ATP5B,BAZ2A,FAM62A,PA2G4,RBMS2,RNF41,SMARCC2,SPRYD4,STAT2,USP52
virgin_mammary	chr13:76561238-77061237	chr13:76561238-77061237	0.015	6	9	0	0	N	GLEAN_04527,GLEAN_04529,GLEAN_04546,GLEAN_15150,GLEAN_15151,GLEAN_15152	CSE1L,DDX27,STAU1,STK4,TOMM34,YWHAB
virgin_mammary	chr13:76652342-77152341	chr13:76561238-77061237	0.015	6	9	0	0	N	GLEAN_04527,GLEAN_04546,GLEAN_15150,GLEAN_15151,GLEAN_15152,GLEAN_15153	CSE1L,DDX27,IDBG-79989,STAU1,TOMM34,YWHAB
virgin_mammary	chr13:73755257-74255256		0.015	3	3	0	0	N	GLEAN_01928,GLEAN_17886,GLEAN_17896	ADA,SULF2,WISP2
virgin_mammary	chr3:91878931-92378930		0.015	4	6	0	0	N	GLEAN_06869,GLEAN_06875,GLEAN_06876,GLEAN_06878	BTF3L4,CC2D1B,NRD1,TXNDC12
virgin_mammary	chr3:106985972-107485971		0.015	4	6	0	0	Y	GLEAN_05289,GLEAN_05290,GLEAN_05311,GLEAN_05313	NCDN,PSMB2,SFPQ,ZMYM4
virgin_mammary	chr4:91406929-91906928	chr4:90951361-91451360	0.015	4	7	0	0	N	GLEAN_08679,GLEAN_08682,GLEAN_08683,GLEAN_17064	BPGM,NUP205
virgin_mammary	chr4:68168671-68668670	chr4:68221289-68721288	0.015	6	14	0	0	N	GLEAN_04083,GLEAN_04084,GLEAN_04088,GLEAN_04093,GLEAN_04094,GLEAN_04096	DDX56,NUDCD3,TBRG4,TMED4,ZMIZ2
virgin_mammary	chr4:68536743-69036742	chr4:68221289-68721288	0.015	6	14	0	0	N	GLEAN_04077,GLEAN_04079,GLEAN_04080,GLEAN_04093,GLEAN_04094,GLEAN_04096	AEBP1,BLVRA,DDX56,NUDCD3,TMED4
virgin_mammary	chr11:63305059-63805058	chr11:63305059-63805058	0.016	6	10	0	0	N	GLEAN_13446,GLEAN_13447,GLEAN_13448,GLEAN_13473,GLEAN_13477,GLEAN_13478	ANXA4,C2orf42,PCBP1,PCYOX1,TIA1
virgin_unique_mammary	chr14:17914259-18414258		0.017	3	5	0	0	Y	GLEAN_00079,GLEAN_00081,GLEAN_00089	KIAA0196,SQLE,TRIB1
virgin_unique_mammary	chr18:32869741-33369740	chr18:32702717-33202716	0.017	4	7	0	0	N	GLEAN_17780,GLEAN_17781,GLEAN_17782,GLEAN_17783	CDH1,CDH3,PRMT7,ZFP90
virgin_unique_mammary	chr18:32702717-33202716	chr18:32702717-33202716	0.017	5	11	0	0	N	GLEAN_17704,GLEAN_17777,GLEAN_17780,GLEAN_17781,GLEAN_17782	CDH3,NFATC3,PRMT7,RBM35B,ZFP90
virgin_unique_mammary	chr6:105538558-106038557		0.019	4	9	0	0	N	GLEAN_11973,GLEAN_11976,GLEAN_11987,GLEAN_11988	IDBG-6670,SLBP,SPON2,TACC3
virgin_mammary	chrX:62013923-62513922		0.019	3	5	0	0	Y	GLEAN_16726,GLEAN_16727,GLEAN_20493	GNL3L,MAGED2,TSR2
virgin_mammary	chrX:99278273-99778272		0.019	3	5	0	0	N	GLEAN_05009,GLEAN_09787,GLEAN_09788
virgin_mammary	chr12:28494896-28994895		0.02	4	6	0	0	N	GLEAN_06939,GLEAN_06941,GLEAN_06951,GLEAN_06952	LNX2,MTIF3,RPL21
virgin_mammary	chr19:25524713-26024712		0.02	16	36	0	0	N	GLEAN_02102,GLEAN_02106,GLEAN_02107,GLEAN_02108,GLEAN_02109,GLEAN_02111,GLEAN_02115,GLEAN_02147,GLEAN_02148,GLEAN_02150,GLEAN_02155,GLEAN_02158,GLEAN_02159,GLEAN_02161,GLEAN_02163,GLEAN_02166	ACADVL,C17orf49,C17orf81,CENTB1,CLDN7,DLG4,DULLARD,EIF5A,GABARAP,IDBG-19211,PHF23,PLSCR3,SLC16A11,TNK1
virgin_mammary	chr23:24203733-24703732	chr23:24058990-24558989	0.02	12	34	1	0	N	GLEAN_00709,GLEAN_00710,GLEAN_00714,GLEAN_00716,GLEAN_00719,GLEAN_00721,GLEAN_07147,GLEAN_10460,GLEAN_10463,GLEAN_10464,GLEAN_10466,GLEAN_21647	C2,IDBG-239314,IDBG-77826,IDBG-79698,IDBG-80326,IDBG-80399,IDBG-80442
virgin_mammary	chr3:16742702-17242701	chr3:16672946-17172945	0.02	7	15	0	0	N	GLEAN_23537,GLEAN_23538,GLEAN_23540,GLEAN_23541,GLEAN_23556,GLEAN_23557,GLEAN_23558	CGN,POGZ,PSMB4,TUFT1,ZNF687
virgin_mammary	chr8:71995539-72495538		0.02	4	5	0	0	N	GLEAN_10165,GLEAN_10166,GLEAN_10173,GLEAN_10174	RMI1,SLC28A3
virgin_unique_mammary	chr18:47858861-48358860		0.021	6	16	0	0	N	GLEAN_15481,GLEAN_15485,GLEAN_15489,GLEAN_15532,GLEAN_15534,GLEAN_15535	B3GNT8,CIC,LIPE
virgin_unique_mammary	chr18:7328875-7828874		0.021	5	12	0	0	N	GLEAN_18896,GLEAN_18898,GLEAN_18907,GLEAN_18909,GLEAN_18910	CDH13,MBTPS1,MLYCD,OSGIN1,TAF1C
virgin_mammary	chr3:786303-1286302		0.021	5	9	0	0	N	GLEAN_02178,GLEAN_13421,GLEAN_13422,GLEAN_13424,GLEAN_13427	CD247,CREG1,MPZL1,POGK
virgin_unique_mammary	chr22:52191736-52691735		0.022	4	8	0	0	N	GLEAN_01703,GLEAN_01724,GLEAN_01725,GLEAN_01726	CDCP1,EXOSC7,ZDHHC3
virgin_mammary	chr3:77708537-78208536		0.022	3	4	0	0	N	GLEAN_09224,GLEAN_23713,GLEAN_23714	ATG4C,SERBP1
virgin_mammary	chr27:17273480-17773479		0.025	3	4	0	0	Y	GLEAN_01010,GLEAN_01012,GLEAN_01014	ASAH1,MTUS1,PCM1
virgin_mammary	chr27:32571141-33071140	chr27:32269402-32769401	0.025	5	10	0	0	N	GLEAN_22927,GLEAN_22928,GLEAN_22930,GLEAN_22934,GLEAN_22936	ASH2L,DDHD2,FGFR1,PPAPDC1B
virgin_unique_mammary	chr1:59376188-59876187		0.026	3	6	0	0	N	GLEAN_07986,GLEAN_07988,GLEAN_18480	HCLS1,IQCB1
virgin_unique_mammary	chr17:49656694-50156693		0.027	3	6	0	0	N	GLEAN_09926,GLEAN_12442,GLEAN_17465	IFT81,OGFOD2
virgin_mammary	chr23:20803360-21303359	chr23:20803360-21303359	0.027	4	7	1	0	N	GLEAN_18003,GLEAN_18004,GLEAN_18007,GLEAN_18016	FBXO9,ICK
virgin_mammary	chr5:27475835-27975834		0.029	9	19	0	0	N	GLEAN_03214,GLEAN_03215,GLEAN_03216,GLEAN_03217,GLEAN_03219,GLEAN_03263,GLEAN_03267,GLEAN_20341,GLEAN_20342	DAZAP2,EIF4B,IGFBP6,ITGB7,KRT18,TENC1,ZNF740
virgin_mammary	chr5:55900852-56400851	chr5:55853206-56353205	0.029	12	29	0	0	N	GLEAN_05639,GLEAN_05642,GLEAN_05644,GLEAN_05645,GLEAN_05647,GLEAN_05649,GLEAN_05654,GLEAN_05655,GLEAN_05718,GLEAN_05719,GLEAN_05723,GLEAN_05724	FAM62A,PA2G4,RAB5B,RBMS2,RNF41,SMARCC2,SPRYD4,STAT2,USP52
virgin_unique_mammary	chr2:115444211-115944210	chr2:115444211-115944210	0.03	7	16	0	0	N	GLEAN_06911,GLEAN_06912,GLEAN_06914,GLEAN_06915,GLEAN_06919,GLEAN_06920,GLEAN_06923	AIM1L,ATPBD1B,GPATCH3,PIGV,RPS6KA1
virgin_mammary	chr11:94387440-94887439	chr11:93924772-94424771	0.033	8	17	1	1	N	GLEAN_26460,GLEAN_26461,GLEAN_26465,GLEAN_26468,GLEAN_26469,GLEAN_26471,GLEAN_26472,GLEAN_26473	CEECAM1,GLE1L,SET,SPTAN1,URM1,WDR34
virgin_mammary	chr4:86508444-87008443		0.034	3	5	0	0	N	GLEAN_12362,GLEAN_12388,GLEAN_12390	IDBG-41045,ZC3HC1
virgin_mammary	chr4:90951361-91451360	chr4:90951361-91451360	0.034	3	5	0	0	N	GLEAN_17064,GLEAN_17065,GLEAN_17071	BPGM,CALD1
virgin_unique_mammary	chr10:64099730-64599729		0.035	3	5	0	0	N	GLEAN_02682,GLEAN_02683,GLEAN_24684	C14orf101,KTN1
virgin_unique_mammary	chr10:80008356-80508355		0.035	5	12	0	0	N	GLEAN_03430,GLEAN_18118,GLEAN_18122,GLEAN_18159,GLEAN_18162	ABCD4,ISCA2,KIAA0317,YLPM1
virgin_mammary	chr28:6314369-6814368		0.035	5	8	0	0	Y	GLEAN_14763,GLEAN_14764,GLEAN_14766,GLEAN_14777,GLEAN_14778	ARID4B,B3GALNT2,GGPS1,TBCE
virgin_mammary	chr28:25472921-25972920		0.035	4	6	0	0	Y	GLEAN_02582,GLEAN_02583,GLEAN_02596,GLEAN_02597	ASCC1,C10orf104,DDIT4,DNAJB12
virgin_mammary	chr22:57664605-58164604	chr22:57626678-58126677	0.036	7	13	0	0	N	GLEAN_25732,GLEAN_25734,GLEAN_25740,GLEAN_25742,GLEAN_25743,GLEAN_25745,GLEAN_25746	CNBP,COPG,EEFSEC,H1FX,ISY1,RPN1
virgin_mammary	chr23:24219387-24719386	chr23:24058990-24558989	0.036	12	36	0	0	N	GLEAN_00709,GLEAN_00710,GLEAN_00714,GLEAN_00719,GLEAN_00721,GLEAN_07147,GLEAN_10460,GLEAN_10463,GLEAN_10464,GLEAN_10466,GLEAN_21647,GLEAN_21655	C2,IDBG-239314,IDBG-77725,IDBG-77826,IDBG-79698,IDBG-80326,IDBG-80399,IDBG-80442
virgin_mammary	chr8:77647318-78147317		0.036	5	8	0	0	N	GLEAN_11379,GLEAN_11380,GLEAN_11381,GLEAN_26124,GLEAN_26126	C9orf21,C9orf89,FGD3,SUSD3
virgin_mammary	chr22:52191736-52691735		0.039	5	8	0	0	N	GLEAN_01703,GLEAN_01704,GLEAN_01724,GLEAN_01725,GLEAN_01726	CDCP1,CLEC3B,EXOSC7,ZDHHC3
virgin_mammary	chr28:24397552-24897551		0.039	3	4	0	0	N	GLEAN_02588,GLEAN_02589,GLEAN_16585	HK1,SLC29A3,UNC5B
virgin_mammary	chr28:28278898-28778897		0.039	3	4	0	1	N	GLEAN_09113,GLEAN_14083,GLEAN_14084	C10orf57,DLG5,RPS24
virgin_mammary	chr3:52181706-52681705		0.04	6	13	2	0	N	GLEAN_08548,GLEAN_08558,GLEAN_08559,GLEAN_26181,GLEAN_26182,GLEAN_26183	CCBL2,GTF2B
virgin_unique_mammary	chr28:6359210-6859209		0.041	3	6	0	0	Y	GLEAN_14763,GLEAN_14764,GLEAN_14778	ARID4B,B3GALNT2,TBCE
virgin_unique_mammary	chr28:11655348-12155347		0.041	3	6	0	0	N	GLEAN_04981,GLEAN_04987,GLEAN_19405	BMS1,RET
virgin_unique_mammary	chr3:19737371-20237370		0.041	3	6	0	0	N	GLEAN_11901,GLEAN_11903,GLEAN_11906	CHD1L,FMO5,PDE4DIP
virgin_unique_mammary	chr3:12127418-12627417		0.042	7	24	0	0	N	GLEAN_00526,GLEAN_00528,GLEAN_00529,GLEAN_00537,GLEAN_00538,GLEAN_00540,GLEAN_00544	KIAA0907,RAB25,SEMA4A,SLC25A44,UBQLN4
virgin_unique_mammary	chr7:50148927-50648926		0.042	4	8	0	0	N	GLEAN_16965,GLEAN_16966,GLEAN_16968,GLEAN_16971	CENTD3,KIAA0141,RNF14
virgin_mammary	chrX:12876850-13376849		0.042	3	6	0	1	N	GLEAN_09253,GLEAN_09255,GLEAN_09256	AIFM1,UTP14A
virgin_unique_mammary	chr19:40413974-40913973	chr19:40584123-41084122	0.043	7	16	0	0	N	GLEAN_09583,GLEAN_09585,GLEAN_09590,GLEAN_09591,GLEAN_09641,GLEAN_09643,GLEAN_09644	CASC3,IGFBP4,MED24,NR1D1,THRA
virgin_unique_mammary	chr19:40672829-41172828	chr19:40584123-41084122	0.043	8	21	0	0	N	GLEAN_09576,GLEAN_09577,GLEAN_09583,GLEAN_09585,GLEAN_09590,GLEAN_09643,GLEAN_09644,GLEAN_09647	CASC3,ERBB2,GRB7,IKZF3,MED24,NR1D1,THRA
virgin_unique_mammary	chr19:52606720-53106719		0.043	4	7	0	0	N	GLEAN_25979,GLEAN_25997,GLEAN_25999,GLEAN_26000	PGS1,TIMP2
virgin_unique_mammary	chr22:48910856-49410855	chr22:48535206-49035205	0.045	7	22	0	0	N	GLEAN_20663,GLEAN_20664,GLEAN_20717,GLEAN_20719,GLEAN_20723,GLEAN_20724,GLEAN_22088	CCDC71,DALRD3,IDBG-33889,IMPDH2,LAMB2,WDR6
virgin_unique_mammary	chr2:115491748-115991747	chr2:115444211-115944210	0.045	6	14	0	0	N	GLEAN_06911,GLEAN_06912,GLEAN_06914,GLEAN_06915,GLEAN_06923,GLEAN_06924	AIM1L,PIGV,RPS6KA1,UBXD5
virgin_mammary	chr6:89544716-90044715		0.045	3	4	0	0	Y	GLEAN_17148,GLEAN_17150,GLEAN_17151	ENOPH1,HNRPD,HNRPDL
virgin_mammary	chr27:32269402-32769401	chr27:32269402-32769401	0.047	6	16	0	0	N	GLEAN_16044,GLEAN_20824,GLEAN_22928,GLEAN_22930,GLEAN_22934,GLEAN_22936	ASH2L,BRF2,DDHD2,ERLIN2,PPAPDC1B
virgin_mammary	chr12:16975134-17475133		0.048	5	10	0	0	N	GLEAN_21685,GLEAN_21688,GLEAN_21690,GLEAN_21692,GLEAN_21694	C13orf1,CAB39L,EBPL,TRIM13
virgin_mammary	chr1:131763259-132263258		0.049	4	7	0	0	N	GLEAN_15614,GLEAN_15615,GLEAN_15616,GLEAN_15617	ITGB2,PTTG1IP,UBE2G2
virgin_mammary	chr22:48901196-49401195	chr22:48535206-49035205	0.05	10	23	0	0	N	GLEAN_20663,GLEAN_20664,GLEAN_20666,GLEAN_20717,GLEAN_20719,GLEAN_20721,GLEAN_20722,GLEAN_20723,GLEAN_20724,GLEAN_22088	CCDC71,DALRD3,IDBG-33889,IMPDH2,KLHDC8B,LAMB2,QARS,QRICH1,WDR6
virgin_mammary	chr22:57626678-58126677	chr22:57626678-58126677	0.05	6	11	0	0	N	GLEAN_25732,GLEAN_25734,GLEAN_25737,GLEAN_25740,GLEAN_25742,GLEAN_25743	COPG,EEFSEC,H1FX,RPN1,RUVBL1
virgin_mammary	chr23:14770893-15270892		0.05	9	25	0	0	N	GLEAN_19826,GLEAN_19827,GLEAN_19833,GLEAN_19835,GLEAN_19884,GLEAN_19886,GLEAN_19888,GLEAN_19891,GLEAN_19896	C6orf108,CUL7,GNMT,IDBG-87852,KLC4,KLHDC3,POLR1C,XPO5,YIPF3
virgin_mammary	chr23:24280457-24780456	chr23:24058990-24558989	0.05	11	33	0	0	N	GLEAN_00709,GLEAN_00710,GLEAN_00721,GLEAN_07147,GLEAN_10460,GLEAN_10463,GLEAN_10464,GLEAN_10466,GLEAN_21647,GLEAN_21655,GLEAN_21656	C2,IDBG-239314,IDBG-77725,IDBG-77826,IDBG-79698,IDBG-80326,IDBG-80399,IDBG-80442
virgin_mammary	chr29:32689660-33189659	chr29:32689660-33189659	0.05	5	8	0	0	Y	GLEAN_26682,GLEAN_26684,GLEAN_26689,GLEAN_26690,GLEAN_26691	AHNAK,ASRGL1,FTH1
virgin_mammary	chr29:37701089-38201088		0.05	9	20	0	0	N	GLEAN_18945,GLEAN_18948,GLEAN_19024,GLEAN_19026,GLEAN_19028,GLEAN_19029,GLEAN_19030,GLEAN_19033,GLEAN_19034	CTSW,FAM89B,HTATIP,MUS81,RELA,SCYL1,SIPA1
virgin_mammary	chr29:36231330-36731329		0.05	10	24	0	0	Y	GLEAN_18974,GLEAN_18976,GLEAN_18977,GLEAN_18987,GLEAN_18991,GLEAN_18993,GLEAN_18994,GLEAN_18996,GLEAN_19000,GLEAN_19004	BAD,DNAJC4,GPR137,IDBG-53150,MACROD1,MARK2,OTUB1,PRDX5,STIP1,TRPT1
virgin_mammary	chr29:32970553-33470552	chr29:32689660-33189659	0.05	13	36	0	0	Y	GLEAN_26663,GLEAN_26665,GLEAN_26671,GLEAN_26672,GLEAN_26678,GLEAN_26681,GLEAN_26682,GLEAN_26689,GLEAN_26690,GLEAN_26691,GLEAN_26694,GLEAN_26699,GLEAN_26702	AHNAK,ASRGL1,EEF1G,EML3,IDBG-51555,IDBG-51612,POLR2G,ROM1,SLC3A2,STX5,WDR74

## Sheet: LactationMamSet
group	genomic_location	merged_genomic_location	p_value	r	n	synonyms	duplicates	also_in_human	genes	symbols
lactation_unique_mammary	chr13:27103212-27603211	chr13:27103212-27603211	1.1e-09	4	5	0	0	N	GLEAN_02980,GLEAN_02981,GLEAN_14071,GLEAN_17285	COMMD3,PHYH,SEPHS1
lactation_unique_mammary	chr13:27173234-27673233	chr13:27103212-27603211	6.9e-08	4	6	0	0	N	GLEAN_02980,GLEAN_02981,GLEAN_14071,GLEAN_23901	COMMD3,MSRB2,PHYH,SEPHS1
lactation_unique_mammary	chr2:16824154-17324153	chr2:16824154-17324153	1.2e-07	3	4	0	0	N	GLEAN_03400,GLEAN_03401,GLEAN_14652	RBM45
lactation_unique_mammary	chr2:116720088-117220087		2.1e-06	5	12	0	0	Y	GLEAN_13010,GLEAN_13011,GLEAN_13012,GLEAN_13027,GLEAN_13028	C1orf128,FUCA1,HMGCL,LYPLA2,TCEB3
lactation_unique_mammary	chr2:17060764-17560763	chr2:16824154-17324153	3.2e-05	3	6	0	0	N	GLEAN_03399,GLEAN_03400,GLEAN_03401	IDBG-75361
lactation_unique_mammary	chr10:31460202-31960201		5.3e-05	6	17	0	0	Y	GLEAN_14523,GLEAN_14525,GLEAN_14526,GLEAN_14550,GLEAN_14551,GLEAN_14555	CCDC32,FAM82C,GCHFR,PPP1R14D,RAD51,VPS18
lactation_mammary	chr16:20447324-20947323		0.00021	4	4	0	0	Y	GLEAN_23059,GLEAN_23060,GLEAN_23061,GLEAN_23067	BPNT1,EPRS,IARS2,RAB3GAP2
lactation_unique_mammary	chr16:23063994-23563993		0.00021	3	5	0	0	N	GLEAN_26008,GLEAN_26011,GLEAN_26013	C1orf80
lactation_unique_mammary	chr2:110880080-111380079		0.00024	3	7	0	0	N	GLEAN_22684,GLEAN_22685,GLEAN_22776	FABP3,ZCCHC17
lactation_mammary	chr24:41212833-41712832	chr24:41238324-41738323	0.00029	7	12	0	0	N	GLEAN_05599,GLEAN_05601,GLEAN_05602,GLEAN_05617,GLEAN_05618,GLEAN_05619,GLEAN_05623	AFG3L2,CIDEA,IMPA2,PTPN2,SPIRE1,TNFSF5IP1
lactation_mammary	chr13:27103212-27603211	chr13:27103212-27603211	0.00032	4	5	0	0	N	GLEAN_02980,GLEAN_02981,GLEAN_14071,GLEAN_17285	COMMD3,PHYH,SEPHS1
lactation_mammary	chr13:56605220-57105219		0.00032	5	7	0	1	Y	GLEAN_10240,GLEAN_10241,GLEAN_10244,GLEAN_10245,GLEAN_10246	ATP5E,CTSZ,GNAS,SLMO2,TH1L
lactation_mammary	chr13:74230603-74730602	chr13:74230603-74730602	0.00032	3	3	0	0	Y	GLEAN_01927,GLEAN_01928,GLEAN_01929	NCOA3,SULF2,ZMYND8
lactation_mammary	chr23:20848207-21348206		0.00035	6	8	3	0	N	GLEAN_18002,GLEAN_18003,GLEAN_18004,GLEAN_18016,GLEAN_18017,GLEAN_18018	FBXO9
lactation_mammary	chr4:68406005-68906004	chr4:68221289-68721288	0.00048	7	14	0	0	N	GLEAN_04079,GLEAN_04080,GLEAN_04084,GLEAN_04093,GLEAN_04096,GLEAN_04098,GLEAN_04100	AEBP1,GCK,NUDCD3,POLD2,TMED4
lactation_unique_mammary	chr24:41212833-41712832	chr24:41238324-41738323	0.00057	4	12	0	0	N	GLEAN_05601,GLEAN_05617,GLEAN_05618,GLEAN_05619	CIDEA,IMPA2,SPIRE1
lactation_unique_mammary	chr27:23649118-24149117		0.00064	3	5	0	0	N	GLEAN_05372,GLEAN_05374,GLEAN_05382	DUSP4,PPP1R3B,TNKS
lactation_mammary	chr13:62021874-62521873		0.00074	6	11	0	0	N	GLEAN_08013,GLEAN_08014,GLEAN_08060,GLEAN_08061,GLEAN_25795,GLEAN_25796	CHMP4B,EIF2S2,NSFL1C,RALY
lactation_unique_mammary	chr16:52252681-52752680		0.00075	3	6	0	0	N	GLEAN_18220,GLEAN_18226,GLEAN_18227	CACYBP,MRPS14
lactation_mammary	chr7:35290709-35790708	chr7:34985540-35485539	0.00092	11	23	0	0	Y	GLEAN_01451,GLEAN_01453,GLEAN_01455,GLEAN_01456,GLEAN_19989,GLEAN_20001,GLEAN_20003,GLEAN_20004,GLEAN_20005,GLEAN_20006,GLEAN_20011	ATP5D,CIRBP,GAMT,GPX4,LMAN2,MIDN,NSD1,PRELID1,RAB24,RPS15
lactation_unique_mammary	chr21:21385467-21885466		0.001	4	12	0	0	N	GLEAN_22634,GLEAN_22647,GLEAN_22650,GLEAN_22652	AP3S2,NGRN,PRC1,SEMA4B
lactation_unique_mammary	chr26:30161677-30661676		0.0012	3	6	0	0	N	GLEAN_00392,GLEAN_00393,GLEAN_00396	GPAM,VTI1A,ZDHHC6
lactation_unique_mammary	chr7:1559374-2059373		0.0017	6	21	0	0	N	GLEAN_23409,GLEAN_23413,GLEAN_23414,GLEAN_23416,GLEAN_23417,GLEAN_23418	GATAD2A,IDBG-39597,KIAA0892,NDUFA13,RFXANK,SLC25A42
lactation_mammary	chr13:27173234-27673233	chr13:27103212-27603211	0.0018	4	6	0	0	N	GLEAN_02980,GLEAN_02981,GLEAN_14071,GLEAN_23901	COMMD3,MSRB2,PHYH,SEPHS1
lactation_unique_mammary	chr6:33327236-33827235		0.0018	3	6	0	0	Y	GLEAN_09891,GLEAN_09897,GLEAN_09899	ABCG2,HERC6,PPM1K
lactation_unique_mammary	chr6:53965395-54465394		0.0018	3	6	0	0	Y	GLEAN_18051,GLEAN_18052,GLEAN_18057	FAM114A1,RFC1,TMEM156
lactation_mammary	chr15:37848520-38348519	chr15:37660429-38160428	0.0021	6	13	0	0	N	GLEAN_02847,GLEAN_02850,GLEAN_02851,GLEAN_02853,GLEAN_02856,GLEAN_08293	APBB1,ARFIP2,ILK,SMPD1,TAF10
lactation_mammary	chr15:56943825-57443824	chr15:56264943-56764942	0.0021	3	4	0	0	Y	GLEAN_14284,GLEAN_14285,GLEAN_14299	APIP,EHF,ELF5
lactation_mammary	chr23:47057966-47557965		0.0024	7	12	1	0	Y	GLEAN_17029,GLEAN_17030,GLEAN_17032,GLEAN_17033,GLEAN_17035,GLEAN_17041,GLEAN_17042	C6orf85,NQO2,RIPK1,SERPINB1,TUBB2A
lactation_mammary	chr24:39587991-40087990	chr24:39587991-40087990	0.0024	4	6	1	0	N	GLEAN_05606,GLEAN_05607,GLEAN_16728,GLEAN_16731	ANKRD12,RAB12
lactation_unique_mammary	chr7:9757815-10257814		0.0024	3	7	0	0	N	GLEAN_02220,GLEAN_05528,GLEAN_05529	CCDC130,GPSN2,IDBG-32307
lactation_mammary	chr24:41289632-41789631	chr24:41238324-41738323	0.0026	6	12	0	0	N	GLEAN_05599,GLEAN_05601,GLEAN_05602,GLEAN_05619,GLEAN_05623,GLEAN_13555	AFG3L2,PTPN2,RNMT,SPIRE1,TNFSF5IP1
lactation_unique_mammary	chr11:93289905-93789904		0.0035	3	6	0	0	N	GLEAN_24014,GLEAN_24015,GLEAN_24016	RALGPS1
lactation_mammary	chr7:35241377-35741376	chr7:34985540-35485539	0.0035	11	26	0	0	N	GLEAN_01453,GLEAN_01455,GLEAN_01456,GLEAN_19989,GLEAN_19998,GLEAN_20001,GLEAN_20003,GLEAN_20004,GLEAN_20005,GLEAN_20006,GLEAN_20011	ATP5D,CIRBP,CNN2,GAMT,GPX4,MIDN,NSD1,PRELID1,RAB24,RPS15
lactation_unique_mammary	chrX:91097954-91597953		0.0035	3	10	0	0	N	GLEAN_11764,GLEAN_23928,GLEAN_23932	CTPS2,IDBG-238061,RAB9A
lactation_unique_mammary	chrX:59377655-59877654		0.0037	3	11	0	0	N	GLEAN_01048,GLEAN_01050,GLEAN_13939	EBP,RBM3,SUV39H1
lactation_mammary	chr13:74331354-74831353	chr13:74230603-74730602	0.0038	3	4	0	0	N	GLEAN_01925,GLEAN_01927,GLEAN_01929	EYA2,NCOA3,ZMYND8
lactation_mammary	chr7:35226279-35726278	chr7:34985540-35485539	0.0038	10	24	0	0	N	GLEAN_01455,GLEAN_19989,GLEAN_19993,GLEAN_19998,GLEAN_20001,GLEAN_20003,GLEAN_20004,GLEAN_20005,GLEAN_20006,GLEAN_20011	ATP5D,C19orf6,CIRBP,CNN2,GAMT,GPX4,MIDN,NSD1,RPS15
lactation_mammary	chr4:26236310-26736309		0.004	4	7	0	0	Y	GLEAN_12314,GLEAN_12315,GLEAN_12317,GLEAN_12318	AGR2,ANKMY2,BZW2,TSPAN13
lactation_mammary	chr4:90817027-91317026		0.004	4	7	0	0	N	GLEAN_17067,GLEAN_17069,GLEAN_17070,GLEAN_17071	TMEM140,WDR91
lactation_unique_mammary	chr15:37660429-38160428		0.0044	3	8	0	0	N	GLEAN_02850,GLEAN_02851,GLEAN_19647	C11orf17,ILK,TAF10
lactation_mammary	chrX:91097954-91597953		0.0046	5	10	0	0	N	GLEAN_11763,GLEAN_11764,GLEAN_11766,GLEAN_23928,GLEAN_23932	CTPS2,IDBG-238061,RAB9A,RBBP7,SYAP1
lactation_unique_mammary	chr10:79479179-79979178		0.0049	4	13	0	0	N	GLEAN_18125,GLEAN_18129,GLEAN_18152,GLEAN_18154	C14orf44,COQ6,ZADH1
lactation_mammary	chr7:42387002-42887001	chr7:42186655-42686654	0.0051	9	21	1	0	Y	GLEAN_04271,GLEAN_04272,GLEAN_04273,GLEAN_04274,GLEAN_04275,GLEAN_04278,GLEAN_04281,GLEAN_04282,GLEAN_18814	APBB3,HARS2,IK,NDUFA2,PPP2CA,SRA1,TMCO6,WDR55,ZMAT2
lactation_mammary	chr15:37660429-38160428	chr15:37660429-38160428	0.0054	4	8	0	0	N	GLEAN_02850,GLEAN_02851,GLEAN_08293,GLEAN_19647	C11orf17,ILK,TAF10
lactation_mammary	chr15:34020599-34520598	chr15:34115951-34615950	0.0054	3	5	0	0	N	GLEAN_19664,GLEAN_19666,GLEAN_19667	MICAL2
lactation_mammary	chr15:34254793-34754792	chr15:34115951-34615950	0.0054	3	5	0	0	N	GLEAN_19663,GLEAN_19664,GLEAN_19667	MICAL2,USP47
lactation_mammary	chr15:56582907-57082906	chr15:56264943-56764942	0.0054	3	5	0	0	Y	GLEAN_14285,GLEAN_14296,GLEAN_14297	CAPRIN1,ELF5,NAT10
lactation_unique_mammary	chr26:15997831-16497830		0.0062	4	12	0	0	N	GLEAN_17305,GLEAN_17307,GLEAN_17320,GLEAN_17323	CRTAC1,PI4K2A,UBTD1
lactation_mammary	chr6:33327236-33827235		0.0062	4	6	0	0	Y	GLEAN_09889,GLEAN_09891,GLEAN_09897,GLEAN_09899	ABCG2,HERC6,PPM1K,SPP1
lactation_mammary	chr6:53965395-54465394		0.0062	4	6	0	0	Y	GLEAN_18051,GLEAN_18052,GLEAN_18057,GLEAN_18060	FAM114A1,RFC1,TMEM156,WDR19
lactation_mammary	chr26:30161677-30661676		0.0064	4	6	0	0	N	GLEAN_00392,GLEAN_00393,GLEAN_00395,GLEAN_00396	ACSL5,GPAM,VTI1A,ZDHHC6
lactation_unique_mammary	chr24:41368917-41868916	chr24:41238324-41738323	0.0065	3	10	0	0	N	GLEAN_05601,GLEAN_13555,GLEAN_13558	C18orf19,RNMT,SPIRE1
lactation_mammary	chr7:351711-851710		0.0069	4	6	0	0	Y	GLEAN_09144,GLEAN_22880,GLEAN_22881,GLEAN_22885	HNRPH1,SQSTM1,TBC1D9B
lactation_mammary	chr24:41368917-41868916	chr24:41238324-41738323	0.0075	5	10	0	0	N	GLEAN_05599,GLEAN_05601,GLEAN_05623,GLEAN_13555,GLEAN_13558	C18orf19,PTPN2,RNMT,SPIRE1,TNFSF5IP1
lactation_mammary	chr24:39657904-40157903	chr24:39587991-40087990	0.0075	4	7	1	0	N	GLEAN_05606,GLEAN_05607,GLEAN_05609,GLEAN_16728	ANKRD12,RALBP1
lactation_unique_mammary	chr3:98048067-98548066		0.0079	5	15	0	0	Y	GLEAN_21135,GLEAN_21138,GLEAN_21142,GLEAN_21143,GLEAN_21148	AKR1A1,GPBP1L1,MUTYH,TMEM69,TOE1
lactation_unique_mammary	chr1:131075601-131575600		0.0084	4	12	0	0	N	GLEAN_11125,GLEAN_15629,GLEAN_15630,GLEAN_24146	IGSF5,NDUFV3,PFKL,TRPM2
lactation_mammary	chr7:57516681-58016680		0.0088	5	9	0	0	Y	GLEAN_19215,GLEAN_19216,GLEAN_19219,GLEAN_19237,GLEAN_19238	CD74,NDST1,PDGFRB,RPS14,TCOF1
lactation_mammary	chr10:39954094-40454093		0.0089	7	13	0	0	N	GLEAN_21396,GLEAN_21397,GLEAN_21399,GLEAN_21400,GLEAN_21401,GLEAN_21405,GLEAN_21406	ARF6,C14orf104,C14orf138,KLHDC2,SDCCAG1
lactation_mammary	chr14:80205-580204	chr14:80205-580204	0.0091	13	37	0	0	N	GLEAN_03295,GLEAN_03296,GLEAN_03300,GLEAN_03301,GLEAN_03302,GLEAN_03305,GLEAN_12051,GLEAN_12056,GLEAN_12058,GLEAN_12059,GLEAN_12070,GLEAN_12072,GLEAN_12073	ADCK5,C8orf30A,CPSF1,CYC1,CYHR1,GPAA1,LRRC14,MAF1,OPLAH,RPL8,VPS28
lactation_mammary	chr14:396498-896497	chr14:80205-580204	0.0091	12	35	0	0	N	GLEAN_03295,GLEAN_03296,GLEAN_03300,GLEAN_03301,GLEAN_03302,GLEAN_03305,GLEAN_03308,GLEAN_07041,GLEAN_07043,GLEAN_07044,GLEAN_12051,GLEAN_12073	ADCK5,C8orf30A,CPSF1,CYC1,GPAA1,HSF1,MAF1,OPLAH,PUF60,SCRIB
lactation_mammary	chr14:478849-978848	chr14:80205-580204	0.0091	12	35	0	0	N	GLEAN_03295,GLEAN_03296,GLEAN_03300,GLEAN_03301,GLEAN_03302,GLEAN_03305,GLEAN_03308,GLEAN_07041,GLEAN_07043,GLEAN_07044,GLEAN_07048,GLEAN_07050	C8orf30A,CYC1,EEF1D,GPAA1,HSF1,MAF1,OPLAH,PUF60,SCRIB,TSTA3
lactation_mammary	chr14:499536-999535	chr14:80205-580204	0.0091	12	35	0	0	N	GLEAN_03300,GLEAN_03301,GLEAN_03302,GLEAN_03305,GLEAN_03308,GLEAN_07034,GLEAN_07041,GLEAN_07043,GLEAN_07044,GLEAN_07048,GLEAN_07050,GLEAN_07051	C8orf30A,CYC1,EEF1D,GPAA1,GSDMDC1,HSF1,MAF1,NAPRT1,PUF60,SCRIB,TSTA3
lactation_mammary	chr14:259684-759683	chr14:80205-580204	0.0091	11	31	0	0	N	GLEAN_03295,GLEAN_03296,GLEAN_03300,GLEAN_03301,GLEAN_03302,GLEAN_03305,GLEAN_03308,GLEAN_12051,GLEAN_12070,GLEAN_12072,GLEAN_12073	ADCK5,C8orf30A,CPSF1,CYC1,CYHR1,GPAA1,HSF1,MAF1,OPLAH,VPS28
lactation_mammary	chr14:489554-989553	chr14:80205-580204	0.0091	12	36	0	0	N	GLEAN_03295,GLEAN_03300,GLEAN_03301,GLEAN_03302,GLEAN_03305,GLEAN_03308,GLEAN_07041,GLEAN_07043,GLEAN_07044,GLEAN_07048,GLEAN_07050,GLEAN_07051	C8orf30A,CYC1,EEF1D,GPAA1,HSF1,MAF1,NAPRT1,PUF60,SCRIB,TSTA3
lactation_mammary	chr8:58701818-59201817		0.0092	8	17	0	0	N	GLEAN_12925,GLEAN_12926,GLEAN_12930,GLEAN_12931,GLEAN_12948,GLEAN_12949,GLEAN_12950,GLEAN_12951	CREB3,GBA2,KIAA0258,RUSC2,TLN1
lactation_unique_mammary	chr7:42428956-42928955		0.0098	5	20	1	0	Y	GLEAN_04271,GLEAN_04272,GLEAN_04273,GLEAN_04274,GLEAN_04275	HARS2,IK,TMCO6,WDR55,ZMAT2
lactation_unique_mammary	chr28:23698782-24198781		0.01	3	7	0	0	Y	GLEAN_16590,GLEAN_16601,GLEAN_16604	AIFM2,H2AFY2,PPA1
lactation_mammary	chr29:32689660-33189659		0.012	5	8	0	0	N	GLEAN_26682,GLEAN_26684,GLEAN_26689,GLEAN_26691,GLEAN_26692	AHNAK,ASRGL1,FTH1
lactation_mammary	chr6:89544716-90044715		0.012	3	4	0	0	Y	GLEAN_17148,GLEAN_17150,GLEAN_17151	ENOPH1,HNRPD,HNRPDL
lactation_mammary	chr13:65541741-66041740		0.013	5	11	0	0	N	GLEAN_05145,GLEAN_05146,GLEAN_05147,GLEAN_05151,GLEAN_05158	ACSS2,EDEM2,EIF6,NCOA6
lactation_mammary	chr10:31360708-31860707	chr10:31408357-31908356	0.014	8	19	0	0	Y	GLEAN_14523,GLEAN_14525,GLEAN_14526,GLEAN_14545,GLEAN_14550,GLEAN_14551,GLEAN_14554,GLEAN_14555	CCDC32,FAM82C,GCHFR,IVD,PPP1R14D,RAD51,SPINT1,VPS18
lactation_mammary	chr2:116982935-117482934		0.014	7	14	0	0	N	GLEAN_13009,GLEAN_13010,GLEAN_13011,GLEAN_13012,GLEAN_13027,GLEAN_13028,GLEAN_13035	C1orf128,FUCA1,HMGCL,HNRNPR,LYPLA2,TCEB3
lactation_unique_mammary	chr4:26236310-26736309		0.015	3	7	0	0	Y	GLEAN_12314,GLEAN_12317,GLEAN_12318	AGR2,ANKMY2,BZW2
lactation_mammary	chr13:44132976-44632975		0.016	3	5	0	0	N	GLEAN_04812,GLEAN_19257,GLEAN_19258	PFKP
lactation_mammary	chr7:34985540-35485539	chr7:34985540-35485539	0.016	8	20	0	0	Y	GLEAN_19993,GLEAN_19998,GLEAN_20001,GLEAN_20003,GLEAN_20004,GLEAN_20005,GLEAN_20006,GLEAN_21900	ATP5D,C19orf6,CIRBP,CNN2,GPX4,MIDN
lactation_unique_mammary	chr14:799830-1299829		0.017	5	18	0	0	N	GLEAN_07034,GLEAN_07041,GLEAN_07044,GLEAN_07048,GLEAN_07051	GSDMDC1,NAPRT1,SCRIB,TSTA3
lactation_mammary	chr24:39903519-40403518	chr24:39587991-40087990	0.017	4	8	0	0	N	GLEAN_05606,GLEAN_05607,GLEAN_05609,GLEAN_05612	ANKRD12,RALBP1,VAPA
lactation_unique_mammary	chr24:41289632-41789631	chr24:41238324-41738323	0.019	3	12	0	0	N	GLEAN_05601,GLEAN_05619,GLEAN_13555	RNMT,SPIRE1
lactation_mammary	chr10:31641345-32141344	chr10:31408357-31908356	0.02	7	16	0	0	N	GLEAN_14523,GLEAN_14525,GLEAN_14550,GLEAN_14551,GLEAN_14554,GLEAN_14555,GLEAN_14558	FAM82C,GCHFR,IDBG-6990,PPP1R14D,RAD51,SPINT1,VPS18
lactation_mammary	chr7:9757815-10257814		0.02	4	7	0	0	N	GLEAN_02220,GLEAN_05528,GLEAN_05529,GLEAN_05530	C19orf53,CCDC130,GPSN2,IDBG-32307
lactation_mammary	chr14:22893062-23393061		0.021	3	5	0	0	Y	GLEAN_02291,GLEAN_02299,GLEAN_02300	LYN,RPS20,TMEM68
lactation_mammary	chr2:16824154-17324153		0.021	3	4	0	0	N	GLEAN_03400,GLEAN_03401,GLEAN_14652	RBM45
lactation_unique_mammary	chr3:31893340-32393339		0.021	3	7	0	0	N	GLEAN_08915,GLEAN_08916,GLEAN_24845	AHCYL1,FAM40A,RAP1A
lactation_mammary	chr15:56264943-56764942	chr15:56264943-56764942	0.024	3	6	0	0	N	GLEAN_14289,GLEAN_14296,GLEAN_14297	CAPRIN1,NAT10
lactation_mammary	chr22:48745537-49245536	chr22:48734988-49234987	0.024	11	25	0	1	N	GLEAN_08239,GLEAN_20662,GLEAN_20665,GLEAN_20666,GLEAN_20712,GLEAN_20714,GLEAN_20721,GLEAN_20722,GLEAN_20725,GLEAN_20727,GLEAN_20728	ARIH2,C3orf60,KLHDC8B,PRKAR2A,QARS,QRICH1,RHOA,SLC25A20,USP4
lactation_mammary	chr22:48734988-49234987	chr22:48734988-49234987	0.024	11	26	0	1	N	GLEAN_20662,GLEAN_20665,GLEAN_20666,GLEAN_20710,GLEAN_20712,GLEAN_20714,GLEAN_20721,GLEAN_20722,GLEAN_20725,GLEAN_20727,GLEAN_20728	ARIH2,C3orf60,KLHDC8B,NICN1,PRKAR2A,QARS,QRICH1,RHOA,SLC25A20,USP4
lactation_mammary	chr16:61143159-61643158		0.026	3	4	0	0	N	GLEAN_01613,GLEAN_25487,GLEAN_25488	C1orf25,RNF2
lactation_mammary	chr22:54544520-55044519		0.027	5	8	0	0	N	GLEAN_15973,GLEAN_15975,GLEAN_15977,GLEAN_15991,GLEAN_15993	MKRN2,PPARG,RAF1,SYN2,TIMP4
lactation_mammary	chr2:110880080-111380079		0.027	4	7	0	0	N	GLEAN_22684,GLEAN_22685,GLEAN_22776,GLEAN_22779	FABP3,PUM1,ZCCHC17
lactation_mammary	chr8:72280214-72780213		0.028	4	7	0	0	N	GLEAN_10165,GLEAN_10166,GLEAN_26218,GLEAN_26219	PPP2R2A,SLC28A3
lactation_mammary	chr11:21351268-21851267		0.03	5	8	0	0	N	GLEAN_18092,GLEAN_18093,GLEAN_18094,GLEAN_18096,GLEAN_18099	ARL6IP2,DHX57,GALM,SFRS7
lactation_mammary	chr11:93289905-93789904	chr11:93289905-93789904	0.03	4	6	0	0	N	GLEAN_24012,GLEAN_24014,GLEAN_24015,GLEAN_24016	RALGPS1,ZBTB43
lactation_mammary	chr11:93335501-93835500	chr11:93289905-93789904	0.03	4	6	0	0	N	GLEAN_24014,GLEAN_24015,GLEAN_24016,GLEAN_24017	GARNL3,RALGPS1
lactation_mammary	chr18:23685459-24185458		0.03	5	9	0	0	N	GLEAN_13341,GLEAN_13345,GLEAN_26552,GLEAN_26553,GLEAN_26584	CIAPIN1,COQ9,HERPUD1,IDBG-33025,POLR2C
lactation_unique_mammary	chr15:22024914-22524913		0.031	3	11	0	0	Y	GLEAN_21432,GLEAN_21436,GLEAN_21437	ARCN1,TMEM25,UBE4A
lactation_mammary	chr11:93451862-93951861	chr11:93289905-93789904	0.038	5	9	0	0	N	GLEAN_24005,GLEAN_24006,GLEAN_24015,GLEAN_24016,GLEAN_24017	GARNL3,RALGPS1
lactation_mammary	chr13:39251036-39751035		0.039	4	9	0	0	N	GLEAN_25133,GLEAN_25134,GLEAN_25143,GLEAN_25144	POLR3F,RBBP9,SEC23B
lactation_mammary	chr4:105205353-105705352		0.039	3	6	0	0	N	GLEAN_03212,GLEAN_10875,GLEAN_10876	NUB1
lactation_mammary	chr7:42186655-42686654	chr7:42186655-42686654	0.039	5	11	0	0	N	GLEAN_04274,GLEAN_04275,GLEAN_06672,GLEAN_06673,GLEAN_18814	C5orf15,HARS2,PPP2CA,VDAC1,ZMAT2
lactation_mammary	chr16:22977941-23477940		0.042	4	7	0	0	N	GLEAN_26008,GLEAN_26010,GLEAN_26011,GLEAN_26013	C1orf80
lactation_mammary	chr4:68168671-68668670	chr4:68221289-68721288	0.043	5	14	0	0	N	GLEAN_04084,GLEAN_04085,GLEAN_04088,GLEAN_04093,GLEAN_04096	CCM2,NUDCD3,TBRG4,TMED4
lactation_mammary	chr23:5275983-5775982		0.047	7	17	0	0	N	GLEAN_19547,GLEAN_19549,GLEAN_19551,GLEAN_26259,GLEAN_26272,GLEAN_26273,GLEAN_26274	C6orf106,HSD17B8,IDBG-81704,IDBG-82238,IDBG-82314,RPS10
lactation_mammary	chr23:22214893-22714892		0.047	7	17	2	0	N	GLEAN_03469,GLEAN_03473,GLEAN_03474,GLEAN_03475,GLEAN_03477,GLEAN_03515,GLEAN_03517	IDBG-75923,RNF39

## Sheet: PregMamSet
group	genomic_location	merged_genomic_location	p_value	r	n	synonyms	duplicates	also_in_human	genes	symbols
pregnancy_mammary	chr4:104859508-105359507		6.8e-08	4	12	1	0	N	GLEAN_10869,GLEAN_10872,GLEAN_10874,GLEAN_10876	GIMAP4
pregnancy_mammary	chr17:67419887-67919886		7e-08	11	28	4	0	N	GLEAN_03065,GLEAN_03067,GLEAN_03068,GLEAN_03069,GLEAN_03070,GLEAN_03073,GLEAN_03074,GLEAN_03075,GLEAN_03076,GLEAN_03081,GLEAN_03084	GSTT1,MIF
pregnancy_mammary	chr26:11333822-11833821		4.5e-07	3	6	0	0	N	GLEAN_14563,GLEAN_14564,GLEAN_14570	IDE,KIF11
pregnancy_mammary	chr23:20848207-21348206	chr23:20848207-21348206	5.6e-07	5	8	2	0	N	GLEAN_18002,GLEAN_18003,GLEAN_18004,GLEAN_18016,GLEAN_18018	FBXO9
pregnancy_mammary	chr10:91356063-91856062		2.8e-06	4	7	1	0	N	GLEAN_10607,GLEAN_10608,GLEAN_10624,GLEAN_10625	SPG11
pregnancy_mammary	chr19:41429368-41929367	chr19:41012095-41512094	4.7e-06	8	22	0	0	Y	GLEAN_21306,GLEAN_21309,GLEAN_21312,GLEAN_21314,GLEAN_21316,GLEAN_21317,GLEAN_21328,GLEAN_21333	CNP,EIF1,JUP,KLHL11,KRT14,KRT15,KRT17,KRT19
pregnancy_mammary	chr7:36084340-36584339	chr7:35385645-35885644	1.3e-05	4	7	0	0	N	GLEAN_01440,GLEAN_01462,GLEAN_01464,GLEAN_01465	B4GALT7,HNRPAB,NOLA2,RMND5B
pregnancy_mammary	chr5:114878178-115378177		1.7e-05	3	4	0	0	N	GLEAN_18491,GLEAN_18492,GLEAN_18493	ATXN10,FBLN1
pregnancy_mammary	chr19:41474371-41974370	chr19:41012095-41512094	3.1e-05	7	21	0	0	N	GLEAN_03786,GLEAN_21306,GLEAN_21309,GLEAN_21312,GLEAN_21314,GLEAN_21328,GLEAN_21333	CNP,DHX8,EIF1,JUP,KLHL11,KRT14,KRT17
pregnancy_mammary	chr17:4136303-4636302		3.9e-05	3	4	0	0	N	GLEAN_24359,GLEAN_24361,GLEAN_24379	ARFIP1,TRIM2
pregnancy_unique_mammary	chr3:14155285-14655284	chr3:14349052-14849051	4.4e-05	5	24	1	3	N	GLEAN_00491,GLEAN_00576,GLEAN_08577,GLEAN_08581,GLEAN_08584	S100A1,S100A13
pregnancy_mammary	chr23:21229635-21729634	chr23:20848207-21348206	9.5e-05	7	19	3	0	N	GLEAN_03493,GLEAN_03496,GLEAN_18001,GLEAN_18002,GLEAN_18003,GLEAN_18004,GLEAN_18018	HLA-DRA
pregnancy_mammary	chr6:79528411-80028410		0.0001	4	9	0	0	N	GLEAN_22124,GLEAN_22126,GLEAN_22128,GLEAN_22133	CSN2
pregnancy_mammary	chr11:36865490-37365489		0.00013	4	8	0	0	N	GLEAN_16190,GLEAN_16194,GLEAN_16201,GLEAN_16203	CCDC104,CCDC88A,RPS27A
pregnancy_mammary	chr8:9284568-9784567		0.00014	3	7	0	0	N	GLEAN_20911,GLEAN_20912,GLEAN_20917	CLU,NDUFB6
pregnancy_mammary	chr17:68409804-68909803	chr17:68428494-68928493	0.00025	7	20	3	0	N	GLEAN_02019,GLEAN_02022,GLEAN_02024,GLEAN_02025,GLEAN_02026,GLEAN_02027,GLEAN_19375	ISCU
pregnancy_unique_mammary	chr3:14505347-15005346	chr3:14349052-14849051	0.00043	4	21	0	1	N	GLEAN_08574,GLEAN_08577,GLEAN_08581,GLEAN_08584	S100A13,S100A9
pregnancy_mammary	chr17:47249092-47749091		0.00045	3	5	0	0	Y	GLEAN_20268,GLEAN_20269,GLEAN_20271	DHX37,SCARB1,UBC
pregnancy_mammary	chr28:12213577-12713576		0.00049	3	4	0	0	N	GLEAN_19402,GLEAN_19403,GLEAN_19407	HNRPF,RASGEF1A
pregnancy_mammary	chr5:56160155-56660154		0.00054	8	29	0	0	N	GLEAN_05637,GLEAN_05642,GLEAN_05645,GLEAN_05649,GLEAN_05650,GLEAN_05726,GLEAN_05728,GLEAN_05730	CD63,DGKA,DNAJC14,OBFC2B
pregnancy_mammary	chr19:61375904-61875903		0.00059	3	6	0	0	N	GLEAN_14673,GLEAN_14679,GLEAN_14682	ABCA5,MAP2K6
pregnancy_unique_mammary	chr3:12665521-13165520		0.00059	3	13	0	0	Y	GLEAN_00513,GLEAN_00516,GLEAN_00554	DPM3,EFNA1,MTX1
pregnancy_mammary	chr7:351711-851710		0.00069	3	6	0	0	Y	GLEAN_09144,GLEAN_22881,GLEAN_22885	HNRPH1,SQSTM1,TBC1D9B
pregnancy_mammary	chr7:50363287-50863286		0.00069	4	10	0	0	N	GLEAN_16962,GLEAN_16965,GLEAN_16970,GLEAN_16973	HDAC3,KIAA0141,PCDH1
pregnancy_mammary	chr19:50073717-50573716	chr19:50134312-50634311	0.0017	5	16	1	0	N	GLEAN_11185,GLEAN_15027,GLEAN_15029,GLEAN_15030,GLEAN_15032	CSNK1D,DUS1L,RFNG
pregnancy_mammary	chr7:35295034-35795033	chr7:35385645-35885644	0.0018	6	22	0	0	N	GLEAN_01453,GLEAN_01456,GLEAN_20003,GLEAN_20005,GLEAN_20006,GLEAN_20011	ATP5D,CIRBP,PRELID1,RAB24,RPS15
pregnancy_mammary	chr7:42343229-42843228	chr7:42186655-42686654	0.0018	6	22	0	0	Y	GLEAN_04267,GLEAN_04268,GLEAN_04278,GLEAN_04281,GLEAN_06671,GLEAN_18815	APBB3,NDUFA2,SKP1A,UBE2B
pregnancy_mammary	chr14:18226230-18726229		0.0019	3	7	0	0	N	GLEAN_00077,GLEAN_00089,GLEAN_00091	KIAA0196,NDUFB9,TATDN1
pregnancy_mammary	chr14:64752594-65252593		0.0019	3	7	0	0	N	GLEAN_03134,GLEAN_03151,GLEAN_03153	LAPTM4B,NPAL2
pregnancy_mammary	chr19:41166612-41666611	chr19:41012095-41512094	0.002	6	22	0	0	N	GLEAN_09648,GLEAN_21312,GLEAN_21314,GLEAN_21316,GLEAN_21317,GLEAN_21328	C17orf37,EIF1,KRT14,KRT15,KRT17,KRT19
pregnancy_mammary	chr7:41999353-42499352	chr7:42186655-42686654	0.0024	3	7	0	0	Y	GLEAN_06671,GLEAN_06673,GLEAN_18815	C5orf15,SKP1A,UBE2B
pregnancy_mammary	chr17:68562129-69062128	chr17:68428494-68928493	0.0027	7	25	3	0	N	GLEAN_02019,GLEAN_02022,GLEAN_02024,GLEAN_02025,GLEAN_02026,GLEAN_02027,GLEAN_07738	CLDN5
pregnancy_unique_mammary	chr7:42428956-42928955		0.003	3	20	0	0	Y	GLEAN_04267,GLEAN_04268,GLEAN_18815	UBE2B
pregnancy_mammary	chr6:54112501-54612500		0.0031	3	8	0	0	N	GLEAN_12481,GLEAN_12482,GLEAN_18060	UGDH,WDR19
pregnancy_mammary	chr4:68406005-68906004		0.0033	3	14	0	0	N	GLEAN_04080,GLEAN_04084,GLEAN_04093	AEBP1,TMED4
pregnancy_mammary	chr7:14565073-15065072		0.0036	5	18	0	0	N	GLEAN_02927,GLEAN_03011,GLEAN_03049,GLEAN_03050,GLEAN_03053	ANGPTL4,C3,HNRPM,MYO1F,RPS28
pregnancy_mammary	chr11:100495407-100995406	chr11:100442539-100942538	0.0043	6	21	0	0	N	GLEAN_11586,GLEAN_11607,GLEAN_11609,GLEAN_12108,GLEAN_14472,GLEAN_14473	C9orf142,EDF1,PTGDS
pregnancy_mammary	chr12:14325677-14825676		0.0047	3	9	0	0	N	GLEAN_05243,GLEAN_16798,GLEAN_16802	ITM2B,RCBTB2,TPT1
pregnancy_mammary	chr11:6174163-6674162		0.0054	3	7	0	0	Y	GLEAN_15779,GLEAN_15790,GLEAN_15791	C2orf29,RNF149,RPL31
pregnancy_unique_mammary	chr3:15468595-15968594		0.006	3	17	0	0	Y	GLEAN_23119,GLEAN_23123,GLEAN_23130	C1orf66,GPATCH4,MRPL24
pregnancy_unique_mammary	chr17:49054479-49554478		0.0085	3	16	0	0	N	GLEAN_17471,GLEAN_17475,GLEAN_17484	ATP6V0A2,CDK2AP1
pregnancy_unique_mammary	chr22:48009197-48509196		0.0085	3	31	0	0	N	GLEAN_20672,GLEAN_20689,GLEAN_20694	HYAL2,RNF123,TMEM115
pregnancy_mammary	chr5:10199222-10699221		0.011	7	32	0	1	N	GLEAN_13155,GLEAN_13165,GLEAN_13169,GLEAN_13170,GLEAN_13172,GLEAN_13189,GLEAN_13194	C12orf57,MLF2,PTPN6,TPI1
pregnancy_mammary	chr5:105612874-106112873		0.011	3	8	0	0	N	GLEAN_02601,GLEAN_02605,GLEAN_02623	B4GALNT3,FKBP4,JARID1A
pregnancy_mammary	chr3:14080966-14580965		0.012	8	30	1	3	N	GLEAN_00491,GLEAN_00496,GLEAN_00497,GLEAN_00576,GLEAN_08577,GLEAN_08581,GLEAN_08584,GLEAN_10015	S100A1,S100A13,SCAMP3
pregnancy_mammary	chr3:91878931-92378930		0.012	3	6	0	0	N	GLEAN_06875,GLEAN_06876,GLEAN_06878	CC2D1B,NRD1,TXNDC12
pregnancy_mammary	chr3:17060598-17560597	chr3:17060598-17560597	0.012	7	26	0	0	N	GLEAN_23529,GLEAN_23534,GLEAN_23536,GLEAN_23538,GLEAN_23557,GLEAN_23558,GLEAN_23568	BNIPL,FAM63A,POGZ,PSMB4,PSMD4,SCNM1
pregnancy_mammary	chr14:92482-592481	chr14:92482-592481	0.013	7	36	0	0	N	GLEAN_03300,GLEAN_03301,GLEAN_03302,GLEAN_03306,GLEAN_12058,GLEAN_12072,GLEAN_12073	CPSF1,CYC1,GPAA1,IDBG-40216,MAF1,RPL8,VPS28
pregnancy_mammary	chr7:2890574-3390573		0.013	3	9	0	0	Y	GLEAN_00688,GLEAN_00697,GLEAN_00698	ARF1,C1orf35,GUK1
pregnancy_unique_mammary	chr23:14458648-14958647		0.015	3	20	0	0	N	GLEAN_19836,GLEAN_19881,GLEAN_19883	RPL7L1,TNRC5
pregnancy_unique_mammary	chr25:38146053-38646052		0.016	3	14	0	0	N	GLEAN_16243,GLEAN_16252,GLEAN_16257	C7orf26,KDELR2,USP42
pregnancy_mammary	chr25:285629-785628		0.017	6	18	1	0	N	GLEAN_23189,GLEAN_23190,GLEAN_23191,GLEAN_23192,GLEAN_23214,GLEAN_23222	PRSS21,SRRM2,TCEB2
pregnancy_mammary	chr15:35801177-36301176		0.018	3	8	0	0	Y	GLEAN_19658,GLEAN_19671,GLEAN_19673	CTR9,EIF4G2,LYVE1
pregnancy_mammary	chr23:14569792-15069791		0.019	6	22	0	0	N	GLEAN_19833,GLEAN_19836,GLEAN_19881,GLEAN_19883,GLEAN_19887,GLEAN_19888	C6orf108,C6orf153,KLC4,RPL7L1,TNRC5
pregnancy_mammary	chr5:30945953-31445952		0.019	4	14	0	0	N	GLEAN_23294,GLEAN_23295,GLEAN_23335,GLEAN_23337	LMBR1L,TUBA1B
pregnancy_mammary	chr22:57664605-58164604		0.02	4	13	0	0	N	GLEAN_25734,GLEAN_25743,GLEAN_25745,GLEAN_25746	CNBP,H1FX,ISY1,RPN1
pregnancy_mammary	chr11:11454704-11954703		0.022	3	9	0	0	Y	GLEAN_02443,GLEAN_02452,GLEAN_02453	ALMS1,C2orf7,CCT7
pregnancy_mammary	chr23:47057966-47557965		0.022	4	12	0	0	Y	GLEAN_17035,GLEAN_17041,GLEAN_17043,GLEAN_17044	BPHL,IDBG-57689,NQO2,SERPINB1
pregnancy_mammary	chr13:66267626-66767625		0.024	3	11	0	0	Y	GLEAN_05134,GLEAN_05137,GLEAN_05163	ERGIC3,RBM12,SCAND1
pregnancy_mammary	chr19:41012095-41512094	chr19:41012095-41512094	0.024	5	21	0	0	N	GLEAN_09646,GLEAN_09648,GLEAN_21314,GLEAN_21316,GLEAN_21317	C17orf37,KRT14,KRT15,KRT19
pregnancy_mammary	chr7:57360455-57860454		0.025	3	10	0	0	Y	GLEAN_19215,GLEAN_19216,GLEAN_19234	CD74,IDBG-53239,RPS14
pregnancy_mammary	chr7:35733589-36233588	chr7:35385645-35885644	0.025	5	23	0	0	N	GLEAN_01440,GLEAN_01453,GLEAN_01456,GLEAN_01462,GLEAN_01464	B4GALT7,NOLA2,PRELID1,RAB24,RMND5B
pregnancy_mammary	chr22:48504110-49004109	chr22:48504110-49004109	0.028	5	22	0	0	N	GLEAN_20672,GLEAN_20712,GLEAN_20719,GLEAN_20721,GLEAN_20722	LAMB2,QARS,QRICH1,RHOA,RNF123
pregnancy_mammary	chr3:17279929-17779928	chr3:17060598-17560597	0.03	6	24	0	0	N	GLEAN_23529,GLEAN_23534,GLEAN_23536,GLEAN_23568,GLEAN_23570,GLEAN_23572	ARNT,BNIPL,CTSS,FAM63A,PSMD4,SCNM1
pregnancy_mammary	chr3:16224626-16724625		0.03	3	8	0	0	Y	GLEAN_23546,GLEAN_23547,GLEAN_23551	RORC,S100A10,S100A11
pregnancy_mammary	chr3:17165735-17665734	chr3:17060598-17560597	0.03	6	25	0	0	N	GLEAN_23529,GLEAN_23534,GLEAN_23536,GLEAN_23558,GLEAN_23568,GLEAN_23570	ARNT,BNIPL,FAM63A,PSMD4,SCNM1
pregnancy_mammary	chr2:95237707-95737706		0.031	6	19	0	0	N	GLEAN_15440,GLEAN_15442,GLEAN_15447,GLEAN_15449,GLEAN_15457,GLEAN_15460	ARPC2,BCS1L,CYP27A1,TMBIM1,ZNF142
pregnancy_mammary	chr14:396498-896497	chr14:92482-592481	0.033	6	35	0	0	N	GLEAN_03300,GLEAN_03301,GLEAN_03302,GLEAN_03306,GLEAN_07043,GLEAN_12073	CPSF1,CYC1,GPAA1,IDBG-40216,MAF1,PUF60
pregnancy_mammary	chr23:5594859-6094858		0.035	3	8	0	0	N	GLEAN_19549,GLEAN_19558,GLEAN_19560	ANKS1A,RPS10,SNRPC
pregnancy_mammary	chr11:100442539-100942538	chr11:100442539-100942538	0.04	5	23	0	0	N	GLEAN_11586,GLEAN_11598,GLEAN_11607,GLEAN_11609,GLEAN_12108	C9orf142,EDF1,PTGDS
pregnancy_mammary	chr25:24734004-25234003		0.043	3	7	0	0	N	GLEAN_08485,GLEAN_08489,GLEAN_22433	GTF3C1,IL4R,NDUFAB1
pregnancy_mammary	chr22:48745537-49245536	chr22:48504110-49004109	0.046	5	25	0	1	N	GLEAN_20712,GLEAN_20719,GLEAN_20721,GLEAN_20722,GLEAN_20727	LAMB2,QARS,QRICH1,RHOA
pregnancy_mammary	chr19:50430378-50930377	chr19:50134312-50634311	0.047	7	38	1	0	N	GLEAN_11177,GLEAN_11185,GLEAN_11191,GLEAN_11204,GLEAN_15029,GLEAN_15030,GLEAN_15032	DUS1L,MRPL12,RFNG,SIRT7

## Sheet: InvMamSet
group	genomic_location	merged_genomic_location	p_value	r	n	synonyms	duplicates	also_in_human	genes	symbols
involution_unique_mammary	chr5:107830337-108330336	chr5:107958771-108458770	4.1e-11	3	13	0	0	Y	GLEAN_13781,GLEAN_13782,GLEAN_13807	BID,MICAL3,PDXP
involution_mammary	chr2:66771862-67271861		9.9e-09	3	6	0	0	N	GLEAN_07748,GLEAN_21895,GLEAN_21896	CLASP1,MKI67IP,STEAP3
involution_mammary	chr17:68409804-68909803	chr17:68428494-68928493	1e-08	7	20	2	0	N	GLEAN_02017,GLEAN_02022,GLEAN_02024,GLEAN_02025,GLEAN_02026,GLEAN_02027,GLEAN_19375	ISCU,YWHAH
involution_unique_mammary	chr7:16429646-16929645		1.6e-08	3	20	0	0	N	GLEAN_13653,GLEAN_13657,GLEAN_13663	C19orf29,DAPK3,SIRT6
involution_unique_mammary	chr5:108305224-108805223	chr5:107958771-108458770	2.7e-07	3	19	0	0	Y	GLEAN_13807,GLEAN_13817,GLEAN_13819	MICALL1,PDXP,PICK1
involution_unique_mammary	chr3:13223505-13723504	chr3:13078604-13578603	3.6e-07	3	15	0	0	Y	GLEAN_00506,GLEAN_00508,GLEAN_00562	CKS1B,UBE2Q1,ZBTB7B
involution_mammary	chr17:68623031-69123030	chr17:68428494-68928493	3.9e-07	7	24	2	0	N	GLEAN_02022,GLEAN_02024,GLEAN_02025,GLEAN_02026,GLEAN_02027,GLEAN_22349,GLEAN_22351	MED15,SMPD4
involution_mammary	chr1:76731931-77231930		4.1e-07	3	9	0	0	N	GLEAN_07517,GLEAN_22438,GLEAN_22439	ADIPOQ,EIF4A2,EIF4G1
involution_mammary	chr1:134070748-134570747		4.1e-07	3	9	0	0	N	GLEAN_01305,GLEAN_19815,GLEAN_19816	COL6A1,COL6A2
involution_unique_mammary	chr19:38019072-38519071		6e-06	3	15	0	0	N	GLEAN_02045,GLEAN_02048,GLEAN_26816	PDK2,TBKBP1,XYLT2
involution_mammary	chr24:35399978-35899977		1.1e-05	3	8	0	0	N	GLEAN_09005,GLEAN_09006,GLEAN_09008	EMILIN2,TGIF1
involution_mammary	chr16:26483722-26983721		6e-05	3	7	0	0	N	GLEAN_12127,GLEAN_12128,GLEAN_12129	CABC1,PSEN2
involution_mammary	chr19:50430378-50930377		0.00027	8	38	1	0	N	GLEAN_11176,GLEAN_11185,GLEAN_11194,GLEAN_11195,GLEAN_11204,GLEAN_15023,GLEAN_15030,GLEAN_15032	ARHGDIA,GPS1,HGS,P4HB,RFNG
involution_unique_mammary	chr3:13078604-13578603	chr3:13078604-13578603	0.00031	3	23	0	0	Y	GLEAN_00506,GLEAN_00508,GLEAN_00550	CKS1B,GBA,ZBTB7B
involution_mammary	chr14:92482-592481	chr14:92482-592481	0.0005	7	36	0	0	N	GLEAN_03300,GLEAN_03302,GLEAN_03305,GLEAN_03306,GLEAN_12058,GLEAN_12065,GLEAN_12071	C8orf30A,GPAA1,IDBG-240585,IDBG-40216,MAF1,NFKBIL2,RPL8
involution_mammary	chr29:32988874-33488873		0.00053	8	35	0	0	N	GLEAN_26666,GLEAN_26675,GLEAN_26676,GLEAN_26678,GLEAN_26680,GLEAN_26681,GLEAN_26682,GLEAN_26690	AHNAK,EEF1G,EML3,GANAB,INTS5,NXF1,TUT1
involution_mammary	chr18:35807778-36307777		0.00055	4	13	0	0	N	GLEAN_23079,GLEAN_23080,GLEAN_23081,GLEAN_23093	KIAA0174,ZNF23
involution_mammary	chr14:266583-766582	chr14:92482-592481	0.00062	6	30	0	0	N	GLEAN_03300,GLEAN_03302,GLEAN_03305,GLEAN_03306,GLEAN_07040,GLEAN_12071	C8orf30A,GPAA1,IDBG-40216,MAF1,NFKBIL2,PLEC1
involution_mammary	chr3:13257589-13757588		0.0008	4	13	0	0	Y	GLEAN_00506,GLEAN_00508,GLEAN_00558,GLEAN_00562	CKS1B,PBXIP1,UBE2Q1,ZBTB7B
involution_mammary	chr7:16436763-16936762		0.00092	5	19	0	0	N	GLEAN_13620,GLEAN_13653,GLEAN_13656,GLEAN_13657,GLEAN_13663	C19orf29,DAPK3,EEF2,SIRT6,TJP3
involution_unique_mammary	chr29:32988874-33488873		0.0011	4	35	0	0	N	GLEAN_26666,GLEAN_26675,GLEAN_26676,GLEAN_26680	GANAB,INTS5,NXF1,TUT1
involution_mammary	chr3:101832552-102332551	chr3:101594685-102094684	0.0017	3	9	0	0	Y	GLEAN_07349,GLEAN_07355,GLEAN_07356	ATP6V0B,B4GALT2,PTPRF
involution_mammary	chr14:499536-999535	chr14:92482-592481	0.0021	6	35	0	0	N	GLEAN_03300,GLEAN_03302,GLEAN_03305,GLEAN_03306,GLEAN_07040,GLEAN_07051	C8orf30A,GPAA1,IDBG-40216,MAF1,NAPRT1,PLEC1
involution_mammary	chr3:102150715-102650714	chr3:101594685-102094684	0.0022	4	16	0	0	Y	GLEAN_07348,GLEAN_07349,GLEAN_07367,GLEAN_07369	C1orf84,ELOVL1,MED8,PTPRF
involution_mammary	chr7:57516681-58016680		0.0022	3	9	0	0	Y	GLEAN_19216,GLEAN_19219,GLEAN_19237	CD74,PDGFRB,TCOF1
involution_mammary	chr5:73674908-74174907		0.0031	3	8	0	0	Y	GLEAN_16755,GLEAN_16757,GLEAN_16758	EIF3D,MYH9,TXN2
involution_unique_mammary	chr29:39818104-40318103		0.0046	3	25	0	0	N	GLEAN_10934,GLEAN_10935,GLEAN_10987	AIP,IDBG-232708,NUDT8
involution_mammary	chr7:14573784-15073783		0.0063	4	17	0	0	N	GLEAN_02923,GLEAN_02927,GLEAN_03011,GLEAN_03051	C3,MYO1F,RAB11B,TRIP10
involution_mammary	chr19:19571632-20071631		0.0083	3	10	0	0	N	GLEAN_00707,GLEAN_11075,GLEAN_11112	CPD,FLOT2,TUSC5
involution_mammary	chr22:57913091-58413090		0.0092	4	18	0	0	N	GLEAN_07462,GLEAN_25732,GLEAN_25742,GLEAN_25745	CNBP,COPG,D2HGDH
involution_mammary	chr15:44498654-44998653		0.01	3	15	0	0	N	GLEAN_00333,GLEAN_24446,GLEAN_24447	NUMA1,RRM1,STIM1
involution_mammary	chr11:63305059-63805058		0.014	3	10	0	0	N	GLEAN_13447,GLEAN_13473,GLEAN_13478	ANXA4,PCYOX1,TIA1
involution_mammary	chr23:7181417-7681416		0.014	3	10	0	0	N	GLEAN_19534,GLEAN_19535,GLEAN_19576	STK38
involution_mammary	chr19:37988468-38488467		0.015	4	18	0	0	N	GLEAN_02045,GLEAN_02048,GLEAN_02063,GLEAN_26816	LRRC59,PDK2,TBKBP1,XYLT2
involution_mammary	chr7:34985540-35485539		0.015	4	20	0	0	Y	GLEAN_19992,GLEAN_20002,GLEAN_20003,GLEAN_20005	ATP5D,CIRBP,POLR2E,STK11
involution_mammary	chr18:49432758-49932757		0.023	4	20	0	0	N	GLEAN_10660,GLEAN_10710,GLEAN_10711,GLEAN_10715	APOE,BCAM
involution_mammary	chr25:195198-695197		0.027	4	16	0	0	N	GLEAN_23192,GLEAN_23195,GLEAN_23214,GLEAN_23218	KCTD5,RNPS1
involution_mammary	chr3:101594685-102094684	chr3:101594685-102094684	0.028	3	13	0	0	Y	GLEAN_07355,GLEAN_07356,GLEAN_07359	ATP6V0B,B4GALT2,DMAP1
involution_mammary	chr25:32974154-33474153		0.037	4	17	0	0	N	GLEAN_01223,GLEAN_01225,GLEAN_01233,GLEAN_01235	HSPB1,IDBG-33609,MDH2,PRKRIP1
involution_mammary	chr7:10451523-10951522		0.043	4	24	0	0	N	GLEAN_13544,GLEAN_13545,GLEAN_21557,GLEAN_21570	CC2D1A,DNMT1,IDBG-32631,P2RY11
involution_mammary	chr19:44544436-45044435		0.045	3	13	0	0	Y	GLEAN_12862,GLEAN_12872,GLEAN_12875	IDBG-52662,RPL27,VAT1

## Sheet: MastitisMamSet
group	genomic_location	merged_genomic_location	p_value	r	n	synonyms	duplicates	also_in_human	genes	symbols
mastitis_unique_mammary	chr1:97915496-98415495		3.9e-32	3	5	0	0	N	GLEAN_03545,GLEAN_03547,GLEAN_03549	B3GALNT1,NMD3
mastitis_mammary	chr1:97915496-98415495		4e-11	3	5	0	0	N	GLEAN_03545,GLEAN_03547,GLEAN_03549	B3GALNT1,NMD3
mastitis_mammary	chr17:67419887-67919886		7e-09	9	28	4	0	N	GLEAN_03067,GLEAN_03068,GLEAN_03069,GLEAN_03070,GLEAN_03073,GLEAN_03074,GLEAN_03075,GLEAN_03076,GLEAN_03081	MIF
mastitis_mammary	chr14:35160731-35660730		1.2e-08	3	5	0	0	N	GLEAN_14813,GLEAN_14827,GLEAN_14828	TCEB1,TMEM70
mastitis_mammary	chr15:31505243-32005242		1.6e-08	3	6	0	0	N	GLEAN_03872,GLEAN_03873,GLEAN_03876	COPB1,PSMA1
mastitis_mammary	chr2:79062404-79562403		3.5e-08	4	9	0	0	Y	GLEAN_21940,GLEAN_21941,GLEAN_21945,GLEAN_21947	COQ10B,HSPD1,MOBKL3,SF3B1
mastitis_mammary	chr6:79528411-80028410		7.9e-07	4	9	0	0	N	GLEAN_22124,GLEAN_22126,GLEAN_22128,GLEAN_22133	CSN2
mastitis_mammary	chr24:20093587-20593586		1.1e-06	3	6	0	0	N	GLEAN_04214,GLEAN_04216,GLEAN_04220	ELP2,GALNT1,IDBG-2531
mastitis_mammary	chr11:45294574-45794573		1.6e-05	4	13	1	3	N	GLEAN_00913,GLEAN_00914,GLEAN_00942,GLEAN_00947	IDBG-123549
mastitis_mammary	chr17:68409804-68909803		1.9e-05	6	20	3	0	N	GLEAN_02017,GLEAN_02019,GLEAN_02022,GLEAN_02024,GLEAN_02026,GLEAN_02027	YWHAH
mastitis_mammary	chr21:25940161-26440160		0.00016	3	7	0	0	N	GLEAN_06310,GLEAN_06319,GLEAN_06321	BTBD1,CTSH,MORF4
mastitis_mammary	chr11:94387440-94887439		0.00019	4	17	1	0	N	GLEAN_26460,GLEAN_26461,GLEAN_26472,GLEAN_26473	SET,SPTAN1
mastitis_mammary	chr15:40875384-41375383		0.0002	3	10	0	0	N	GLEAN_10921,GLEAN_10927,GLEAN_10928	CSTF3,EIF3M
mastitis_mammary	chr25:285629-785628		0.00087	4	18	1	0	N	GLEAN_23191,GLEAN_23192,GLEAN_23214,GLEAN_23222	TCEB2
mastitis_mammary	chr19:49980032-50480031		0.0011	3	10	0	0	N	GLEAN_15026,GLEAN_15027,GLEAN_15029	CSNK1D,DUS1L
mastitis_mammary	chr23:20848207-21348206	chr23:20848207-21348206	0.0012	3	8	0	0	N	GLEAN_18002,GLEAN_18016,GLEAN_18018	FBXO9
mastitis_mammary	chr22:49162739-49662738	chr22:48798392-49298391	0.0055	4	21	0	1	N	GLEAN_08239,GLEAN_20727,GLEAN_22095,GLEAN_22097	TREX1
mastitis_mammary	chr22:48745537-49245536	chr22:48798392-49298391	0.012	4	25	0	1	N	GLEAN_08239,GLEAN_20713,GLEAN_20714,GLEAN_20727	GPX1,USP4
mastitis_mammary	chr23:22032976-22532975		0.019	5	26	2	0	N	GLEAN_03469,GLEAN_03473,GLEAN_03474,GLEAN_03475,GLEAN_03484
mastitis_mammary	chr2:82583416-83083415		0.019	3	13	0	0	N	GLEAN_16147,GLEAN_16156,GLEAN_16161	CASP8,CLK1
mastitis_mammary	chr23:21229635-21729634	chr23:20848207-21348206	0.02	4	19	1	0	N	GLEAN_18001,GLEAN_18002,GLEAN_18018,GLEAN_18019	HLA-DRA,HLA-DRB1
mastitis_mammary	chr18:32230510-32730509		0.021	4	28	0	0	N	GLEAN_17710,GLEAN_17718,GLEAN_17771,GLEAN_17772	ATP6V0D1,NUTF2,PSMB10,THAP11

## Sheet: all
group	genomic_location	merged_genomic_location	p_value	r	n	synonyms	duplicates	also_in_human	genes	symbols
mastitis_unique_mammary	chr1:97915496-98415495		3.9e-32	3	5	0	0	N	GLEAN_03545,GLEAN_03547,GLEAN_03549	B3GALNT1,NMD3
milk_proteins	chr6:79291031-79791030		1.1e-21	4	12	0	0	N	GLEAN_22124,GLEAN_22126,GLEAN_22128,GLEAN_22133	CSN2
milk_proteins	chr17:2253355-2753354		2.5e-14	3	9	0	0	N	GLEAN_24367,GLEAN_24371,GLEAN_24372	FGB,FGG
mastitis_mammary	chr1:97915496-98415495		4e-11	3	5	0	0	N	GLEAN_03545,GLEAN_03547,GLEAN_03549	B3GALNT1,NMD3
involution_unique_mammary	chr5:107830337-108330336	chr5:107958771-108458770	4.1e-11	3	13	0	0	Y	GLEAN_13781,GLEAN_13782,GLEAN_13807	BID,MICAL3,PDXP
lactation_unique_mammary	chr13:27103212-27603211	chr13:27103212-27603211	1.1e-09	4	5	0	0	N	GLEAN_02980,GLEAN_02981,GLEAN_14071,GLEAN_17285	COMMD3,PHYH,SEPHS1
mastitis_mammary	chr17:67419887-67919886		7e-09	9	28	4	0	N	GLEAN_03067,GLEAN_03068,GLEAN_03069,GLEAN_03070,GLEAN_03073,GLEAN_03074,GLEAN_03075,GLEAN_03076,GLEAN_03081	MIF
involution_mammary	chr2:66771862-67271861		9.9e-09	3	6	0	0	N	GLEAN_07748,GLEAN_21895,GLEAN_21896	CLASP1,MKI67IP,STEAP3
involution_mammary	chr17:68409804-68909803	chr17:68428494-68928493	1e-08	7	20	2	0	N	GLEAN_02017,GLEAN_02022,GLEAN_02024,GLEAN_02025,GLEAN_02026,GLEAN_02027,GLEAN_19375	ISCU,YWHAH
mastitis_mammary	chr14:35160731-35660730		1.2e-08	3	5	0	0	N	GLEAN_14813,GLEAN_14827,GLEAN_14828	TCEB1,TMEM70
mastitis_mammary	chr15:31505243-32005242		1.6e-08	3	6	0	0	N	GLEAN_03872,GLEAN_03873,GLEAN_03876	COPB1,PSMA1
involution_unique_mammary	chr7:16429646-16929645		1.6e-08	3	20	0	0	N	GLEAN_13653,GLEAN_13657,GLEAN_13663	C19orf29,DAPK3,SIRT6
mastitis_mammary	chr2:79062404-79562403		3.5e-08	4	9	0	0	Y	GLEAN_21940,GLEAN_21941,GLEAN_21945,GLEAN_21947	COQ10B,HSPD1,MOBKL3,SF3B1
pregnancy_mammary	chr4:104859508-105359507		6.8e-08	4	12	1	0	N	GLEAN_10869,GLEAN_10872,GLEAN_10874,GLEAN_10876	GIMAP4
lactation_unique_mammary	chr13:27173234-27673233	chr13:27103212-27603211	6.9e-08	4	6	0	0	N	GLEAN_02980,GLEAN_02981,GLEAN_14071,GLEAN_23901	COMMD3,MSRB2,PHYH,SEPHS1
pregnancy_mammary	chr17:67419887-67919886		7e-08	11	28	4	0	N	GLEAN_03065,GLEAN_03067,GLEAN_03068,GLEAN_03069,GLEAN_03070,GLEAN_03073,GLEAN_03074,GLEAN_03075,GLEAN_03076,GLEAN_03081,GLEAN_03084	GSTT1,MIF
milk_proteins	chr21:62574666-63018605		9.3e-08	3	14	0	0	N	GLEAN_18189,GLEAN_18190,GLEAN_18191
virgin_unique_mammary	chr24:48312571-48812570		1.2e-07	3	3	0	0	N	GLEAN_06265,GLEAN_06266,GLEAN_17447	ELAC1,ME2
lactation_unique_mammary	chr2:16824154-17324153	chr2:16824154-17324153	1.2e-07	3	4	0	0	N	GLEAN_03400,GLEAN_03401,GLEAN_14652	RBM45
virgin_unique_mammary	chrX:32081874-32581873		2.3e-07	3	3	0	0	N	GLEAN_09706,GLEAN_26534,GLEAN_26548	G6PD
involution_unique_mammary	chr5:108305224-108805223	chr5:107958771-108458770	2.7e-07	3	19	0	0	Y	GLEAN_13807,GLEAN_13817,GLEAN_13819	MICALL1,PDXP,PICK1
involution_unique_mammary	chr3:13223505-13723504	chr3:13078604-13578603	3.6e-07	3	15	0	0	Y	GLEAN_00506,GLEAN_00508,GLEAN_00562	CKS1B,UBE2Q1,ZBTB7B
involution_mammary	chr17:68623031-69123030	chr17:68428494-68928493	3.9e-07	7	24	2	0	N	GLEAN_02022,GLEAN_02024,GLEAN_02025,GLEAN_02026,GLEAN_02027,GLEAN_22349,GLEAN_22351	MED15,SMPD4
involution_mammary	chr1:76731931-77231930		4.1e-07	3	9	0	0	N	GLEAN_07517,GLEAN_22438,GLEAN_22439	ADIPOQ,EIF4A2,EIF4G1
involution_mammary	chr1:134070748-134570747		4.1e-07	3	9	0	0	N	GLEAN_01305,GLEAN_19815,GLEAN_19816	COL6A1,COL6A2
pregnancy_mammary	chr26:11333822-11833821		4.5e-07	3	6	0	0	N	GLEAN_14563,GLEAN_14564,GLEAN_14570	IDE,KIF11
pregnancy_mammary	chr23:20848207-21348206	chr23:20848207-21348206	5.6e-07	5	8	2	0	N	GLEAN_18002,GLEAN_18003,GLEAN_18004,GLEAN_18016,GLEAN_18018	FBXO9
mastitis_mammary	chr6:79528411-80028410		7.9e-07	4	9	0	0	N	GLEAN_22124,GLEAN_22126,GLEAN_22128,GLEAN_22133	CSN2
virgin_unique_mammary	chr4:62784158-63284157	chr4:62784158-63284157	1e-06	3	3	0	0	N	GLEAN_24467,GLEAN_24472,GLEAN_24473	JAZF1,TAX1BP1
mastitis_mammary	chr24:20093587-20593586		1.1e-06	3	6	0	0	N	GLEAN_04214,GLEAN_04216,GLEAN_04220	ELP2,GALNT1,IDBG-2531
lactation_unique_mammary	chr2:116720088-117220087		2.1e-06	5	12	0	0	Y	GLEAN_13010,GLEAN_13011,GLEAN_13012,GLEAN_13027,GLEAN_13028	C1orf128,FUCA1,HMGCL,LYPLA2,TCEB3
pregnancy_mammary	chr10:91356063-91856062		2.8e-06	4	7	1	0	N	GLEAN_10607,GLEAN_10608,GLEAN_10624,GLEAN_10625	SPG11
pregnancy_mammary	chr19:41429368-41929367	chr19:41012095-41512094	4.7e-06	8	22	0	0	Y	GLEAN_21306,GLEAN_21309,GLEAN_21312,GLEAN_21314,GLEAN_21316,GLEAN_21317,GLEAN_21328,GLEAN_21333	CNP,EIF1,JUP,KLHL11,KRT14,KRT15,KRT17,KRT19
involution_unique_mammary	chr19:38019072-38519071		6e-06	3	15	0	0	N	GLEAN_02045,GLEAN_02048,GLEAN_26816	PDK2,TBKBP1,XYLT2
involution_mammary	chr24:35399978-35899977		1.1e-05	3	8	0	0	N	GLEAN_09005,GLEAN_09006,GLEAN_09008	EMILIN2,TGIF1
pregnancy_mammary	chr7:36084340-36584339	chr7:35385645-35885644	1.3e-05	4	7	0	0	Y	GLEAN_01440,GLEAN_01462,GLEAN_01464,GLEAN_01465	B4GALT7,HNRPAB,NOLA2,RMND5B
mastitis_mammary	chr11:45294574-45794573		1.6e-05	4	13	1	3	N	GLEAN_00913,GLEAN_00914,GLEAN_00942,GLEAN_00947	IDBG-123549
pregnancy_mammary	chr5:114878178-115378177		1.7e-05	3	4	0	0	N	GLEAN_18491,GLEAN_18492,GLEAN_18493	ATXN10,FBLN1
mastitis_mammary	chr17:68409804-68909803		1.9e-05	6	20	3	0	N	GLEAN_02017,GLEAN_02019,GLEAN_02022,GLEAN_02024,GLEAN_02026,GLEAN_02027	YWHAH
virgin_unique_mammary	chrX:32981141-33481140		2.1e-05	3	4	0	0	N	GLEAN_16837,GLEAN_16838,GLEAN_16846	BTK,GLA,HNRPH2
pregnancy_mammary	chr19:41474371-41974370	chr19:41012095-41512094	3.1e-05	7	21	0	0	N	GLEAN_03786,GLEAN_21306,GLEAN_21309,GLEAN_21312,GLEAN_21314,GLEAN_21328,GLEAN_21333	CNP,DHX8,EIF1,JUP,KLHL11,KRT14,KRT17
lactation_unique_mammary	chr2:17060764-17560763	chr2:16824154-17324153	3.2e-05	3	6	0	0	N	GLEAN_03399,GLEAN_03400,GLEAN_03401	IDBG-75361
pregnancy_mammary	chr17:4136303-4636302		3.9e-05	3	4	0	0	N	GLEAN_24359,GLEAN_24361,GLEAN_24379	ARFIP1,TRIM2
pregnancy_unique_mammary	chr3:14155285-14655284	chr3:14349052-14849051	4.4e-05	5	24	1	3	N	GLEAN_00491,GLEAN_00576,GLEAN_08577,GLEAN_08581,GLEAN_08584	S100A1,S100A13
milk_proteins	chr19:50171833-50671832		4.7e-05	3	24	0	0	Y	GLEAN_11194,GLEAN_11195,GLEAN_15028	ARHGDIA,FASN,P4HB
lactation_unique_mammary	chr10:31460202-31960201		5.3e-05	6	17	0	0	Y	GLEAN_14523,GLEAN_14525,GLEAN_14526,GLEAN_14550,GLEAN_14551,GLEAN_14555	CCDC32,FAM82C,GCHFR,PPP1R14D,RAD51,VPS18
involution_mammary	chr16:26483722-26983721		6e-05	3	7	0	0	N	GLEAN_12127,GLEAN_12128,GLEAN_12129	CABC1,PSEN2
pregnancy_mammary	chr23:21229635-21729634	chr23:20848207-21348206	9.5e-05	7	19	3	0	N	GLEAN_03493,GLEAN_03496,GLEAN_18001,GLEAN_18002,GLEAN_18003,GLEAN_18004,GLEAN_18018	HLA-DRA
pregnancy_mammary	chr6:79528411-80028410		0.0001	4	9	0	0	N	GLEAN_22124,GLEAN_22126,GLEAN_22128,GLEAN_22133	CSN2
pregnancy_mammary	chr11:36865490-37365489		0.00013	4	8	0	0	N	GLEAN_16190,GLEAN_16194,GLEAN_16201,GLEAN_16203	CCDC104,CCDC88A,RPS27A
virgin_mammary	chr3:17492685-17992684	chr3:17445275-17945274	0.00014	10	16	0	0	Y	GLEAN_23521,GLEAN_23523,GLEAN_23524,GLEAN_23568,GLEAN_23569,GLEAN_23570,GLEAN_23571,GLEAN_23572,GLEAN_23574,GLEAN_23576	ADAMTSL4,ARNT,CTSK,CTSS,ECM1,FAM63A,GOLPH3L,KIAA0460,LASS2,MCL1
pregnancy_mammary	chr8:9284568-9784567		0.00014	3	7	0	0	N	GLEAN_20911,GLEAN_20912,GLEAN_20917	CLU,NDUFB6
mastitis_mammary	chr21:25940161-26440160		0.00016	3	7	0	0	N	GLEAN_06310,GLEAN_06319,GLEAN_06321	BTBD1,CTSH,MORF4
mastitis_mammary	chr11:94387440-94887439		0.00019	4	17	1	0	N	GLEAN_26460,GLEAN_26461,GLEAN_26472,GLEAN_26473	SET,SPTAN1
mastitis_mammary	chr15:40875384-41375383		0.0002	3	10	0	0	N	GLEAN_10921,GLEAN_10927,GLEAN_10928	CSTF3,EIF3M
lactation_mammary	chr16:20447324-20947323		0.00021	4	4	0	0	Y	GLEAN_23059,GLEAN_23060,GLEAN_23061,GLEAN_23067	BPNT1,EPRS,IARS2,RAB3GAP2
lactation_unique_mammary	chr16:23063994-23563993		0.00021	3	5	0	0	N	GLEAN_26008,GLEAN_26011,GLEAN_26013	C1orf80
virgin_unique_mammary	chr4:91406929-91906928		0.00022	4	7	0	0	N	GLEAN_08679,GLEAN_08682,GLEAN_08683,GLEAN_17064	BPGM,NUP205
virgin_mammary	chr22:48535206-49035205	chr22:48535206-49035205	0.00023	14	24	0	0	N	GLEAN_20663,GLEAN_20664,GLEAN_20666,GLEAN_20668,GLEAN_20669,GLEAN_20671,GLEAN_20712,GLEAN_20713,GLEAN_20717,GLEAN_20719,GLEAN_20721,GLEAN_20722,GLEAN_20723,GLEAN_20724	APEH,CCDC71,DAG1,DALRD3,GPX1,IDBG-33889,IMPDH2,KLHDC8B,LAMB2,QARS,QRICH1,RHOA,TCTA,WDR6
virgin_unique_mammary	chr8:77647318-78147317		0.00023	5	8	0	0	N	GLEAN_11379,GLEAN_11380,GLEAN_11381,GLEAN_26124,GLEAN_26126	C9orf21,C9orf89,FGD3,SUSD3
lactation_unique_mammary	chr2:110880080-111380079		0.00024	3	7	0	0	N	GLEAN_22684,GLEAN_22685,GLEAN_22776	FABP3,ZCCHC17
pregnancy_mammary	chr17:68409804-68909803	chr17:68428494-68928493	0.00025	7	20	3	0	N	GLEAN_02019,GLEAN_02022,GLEAN_02024,GLEAN_02025,GLEAN_02026,GLEAN_02027,GLEAN_19375	ISCU
involution_mammary	chr19:50430378-50930377		0.00027	8	38	1	0	N	GLEAN_11176,GLEAN_11185,GLEAN_11194,GLEAN_11195,GLEAN_11204,GLEAN_15023,GLEAN_15030,GLEAN_15032	ARHGDIA,GPS1,HGS,P4HB,RFNG
virgin_mammary	chr3:17608706-18108705	chr3:17445275-17945274	0.00028	9	15	0	0	N	GLEAN_23520,GLEAN_23521,GLEAN_23523,GLEAN_23524,GLEAN_23570,GLEAN_23571,GLEAN_23572,GLEAN_23574,GLEAN_23576	ADAMTSL4,ARNT,CTSK,CTSS,ECM1,GOLPH3L,KIAA0460,MCL1,PRPF3
lactation_mammary	chr24:41212833-41712832	chr24:41238324-41738323	0.00029	7	12	0	0	N	GLEAN_05599,GLEAN_05601,GLEAN_05602,GLEAN_05617,GLEAN_05618,GLEAN_05619,GLEAN_05623	AFG3L2,CIDEA,IMPA2,PTPN2,SPIRE1,TNFSF5IP1
virgin_mammary	chr24:48233441-48733440		0.00029	4	4	0	0	N	GLEAN_06265,GLEAN_06266,GLEAN_14753,GLEAN_17447	ACAA2,ELAC1,ME2
involution_unique_mammary	chr3:13078604-13578603	chr3:13078604-13578603	0.00031	3	23	0	0	Y	GLEAN_00506,GLEAN_00508,GLEAN_00550	CKS1B,GBA,ZBTB7B
lactation_mammary	chr13:27103212-27603211	chr13:27103212-27603211	0.00032	4	5	0	0	N	GLEAN_02980,GLEAN_02981,GLEAN_14071,GLEAN_17285	COMMD3,PHYH,SEPHS1
lactation_mammary	chr13:56605220-57105219		0.00032	5	7	0	1	Y	GLEAN_10240,GLEAN_10241,GLEAN_10244,GLEAN_10245,GLEAN_10246	ATP5E,CTSZ,GNAS,SLMO2,TH1L
lactation_mammary	chr13:74230603-74730602	chr13:74230603-74730602	0.00032	3	3	0	0	Y	GLEAN_01927,GLEAN_01928,GLEAN_01929	NCOA3,SULF2,ZMYND8
lactation_mammary	chr23:20848207-21348206		0.00035	6	8	3	0	N	GLEAN_18002,GLEAN_18003,GLEAN_18004,GLEAN_18016,GLEAN_18017,GLEAN_18018	FBXO9
pregnancy_unique_mammary	chr3:14505347-15005346	chr3:14349052-14849051	0.00043	4	21	0	1	N	GLEAN_08574,GLEAN_08577,GLEAN_08581,GLEAN_08584	S100A13,S100A9
pregnancy_mammary	chr17:47249092-47749091		0.00045	3	5	0	0	Y	GLEAN_20268,GLEAN_20269,GLEAN_20271	DHX37,SCARB1,UBC
lactation_mammary	chr4:68406005-68906004	chr4:68221289-68721288	0.00048	7	14	0	0	N	GLEAN_04079,GLEAN_04080,GLEAN_04084,GLEAN_04093,GLEAN_04096,GLEAN_04098,GLEAN_04100	AEBP1,GCK,NUDCD3,POLD2,TMED4
pregnancy_mammary	chr28:12213577-12713576		0.00049	3	4	0	0	N	GLEAN_19402,GLEAN_19403,GLEAN_19407	HNRPF,RASGEF1A
involution_mammary	chr14:92482-592481	chr14:92482-592481	0.0005	7	36	0	0	N	GLEAN_03300,GLEAN_03302,GLEAN_03305,GLEAN_03306,GLEAN_12058,GLEAN_12065,GLEAN_12071	C8orf30A,GPAA1,IDBG-240585,IDBG-40216,MAF1,NFKBIL2,RPL8
involution_mammary	chr29:32988874-33488873		0.00053	8	35	0	0	Y	GLEAN_26666,GLEAN_26675,GLEAN_26676,GLEAN_26678,GLEAN_26680,GLEAN_26681,GLEAN_26682,GLEAN_26690	AHNAK,EEF1G,EML3,GANAB,INTS5,NXF1,TUT1
virgin_unique_mammary	chr22:48535206-49035205	chr22:48535206-49035205	0.00054	10	24	0	0	N	GLEAN_20663,GLEAN_20664,GLEAN_20668,GLEAN_20669,GLEAN_20671,GLEAN_20713,GLEAN_20717,GLEAN_20719,GLEAN_20723,GLEAN_20724	APEH,CCDC71,DAG1,DALRD3,GPX1,IDBG-33889,IMPDH2,LAMB2,TCTA,WDR6
virgin_unique_mammary	chr22:9582265-10082264		0.00054	6	11	2	1	N	GLEAN_17902,GLEAN_17944,GLEAN_17945,GLEAN_22665,GLEAN_26161,GLEAN_26162	CTDSPL,PLCD1,VILL
pregnancy_mammary	chr5:56160155-56660154		0.00054	8	29	0	0	N	GLEAN_05637,GLEAN_05642,GLEAN_05645,GLEAN_05649,GLEAN_05650,GLEAN_05726,GLEAN_05728,GLEAN_05730	CD63,DGKA,DNAJC14,OBFC2B
involution_mammary	chr18:35807778-36307777		0.00055	4	13	0	0	N	GLEAN_23079,GLEAN_23080,GLEAN_23081,GLEAN_23093	KIAA0174,ZNF23
lactation_unique_mammary	chr24:41212833-41712832	chr24:41238324-41738323	0.00057	4	12	0	0	N	GLEAN_05601,GLEAN_05617,GLEAN_05618,GLEAN_05619	CIDEA,IMPA2,SPIRE1
pregnancy_mammary	chr19:61375904-61875903		0.00059	3	6	0	0	N	GLEAN_14673,GLEAN_14679,GLEAN_14682	ABCA5,MAP2K6
pregnancy_unique_mammary	chr3:12665521-13165520		0.00059	3	13	0	0	Y	GLEAN_00513,GLEAN_00516,GLEAN_00554	DPM3,EFNA1,MTX1
involution_mammary	chr14:266583-766582	chr14:92482-592481	0.00062	6	30	0	0	N	GLEAN_03300,GLEAN_03302,GLEAN_03305,GLEAN_03306,GLEAN_07040,GLEAN_12071	C8orf30A,GPAA1,IDBG-40216,MAF1,NFKBIL2,PLEC1
lactation_unique_mammary	chr27:23649118-24149117		0.00064	3	5	0	0	N	GLEAN_05372,GLEAN_05374,GLEAN_05382	DUSP4,PPP1R3B,TNKS
pregnancy_mammary	chr7:351711-851710		0.00069	3	6	0	0	Y	GLEAN_09144,GLEAN_22881,GLEAN_22885	HNRPH1,SQSTM1,TBC1D9B
pregnancy_mammary	chr7:50363287-50863286		0.00069	4	10	0	0	N	GLEAN_16962,GLEAN_16965,GLEAN_16970,GLEAN_16973	HDAC3,KIAA0141,PCDH1
lactation_mammary	chr13:62021874-62521873		0.00074	6	11	0	0	N	GLEAN_08013,GLEAN_08014,GLEAN_08060,GLEAN_08061,GLEAN_25795,GLEAN_25796	CHMP4B,EIF2S2,NSFL1C,RALY
lactation_unique_mammary	chr16:52252681-52752680		0.00075	3	6	0	0	N	GLEAN_18220,GLEAN_18226,GLEAN_18227	CACYBP,MRPS14
involution_mammary	chr3:13257589-13757588		0.0008	4	13	0	0	Y	GLEAN_00506,GLEAN_00508,GLEAN_00558,GLEAN_00562	CKS1B,PBXIP1,UBE2Q1,ZBTB7B
virgin_unique_mammary	chr3:106985972-107485971		0.0008	4	6	0	0	Y	GLEAN_05289,GLEAN_05290,GLEAN_05311,GLEAN_05313	NCDN,PSMB2,SFPQ,ZMYM4
mastitis_mammary	chr25:285629-785628		0.00087	4	18	1	0	N	GLEAN_23191,GLEAN_23192,GLEAN_23214,GLEAN_23222	TCEB2
virgin_mammary	chrX:32081874-32581873	chrX:31923263-32423262	0.00087	3	3	0	0	N	GLEAN_09706,GLEAN_26534,GLEAN_26548	G6PD
virgin_mammary	chr4:62784158-63284157		0.00092	3	3	0	0	N	GLEAN_24467,GLEAN_24472,GLEAN_24473	JAZF1,TAX1BP1
involution_mammary	chr7:16436763-16936762		0.00092	5	19	0	0	N	GLEAN_13620,GLEAN_13653,GLEAN_13656,GLEAN_13657,GLEAN_13663	C19orf29,DAPK3,EEF2,SIRT6,TJP3
lactation_mammary	chr7:35290709-35790708	chr7:34985540-35485539	0.00092	11	23	0	0	Y	GLEAN_01451,GLEAN_01453,GLEAN_01455,GLEAN_01456,GLEAN_19989,GLEAN_20001,GLEAN_20003,GLEAN_20004,GLEAN_20005,GLEAN_20006,GLEAN_20011	ATP5D,CIRBP,GAMT,GPX4,LMAN2,MIDN,NSD1,PRELID1,RAB24,RPS15
lactation_unique_mammary	chr21:21385467-21885466		0.001	4	12	0	0	N	GLEAN_22634,GLEAN_22647,GLEAN_22650,GLEAN_22652	AP3S2,NGRN,PRC1,SEMA4B
virgin_mammary	chr15:56582907-57082906	chr15:56264943-56764942	0.0011	4	5	0	0	Y	GLEAN_14285,GLEAN_14296,GLEAN_14297,GLEAN_14298	CAPRIN1,CAT,ELF5,NAT10
virgin_mammary	chr15:56898329-57398328	chr15:56264943-56764942	0.0011	4	5	0	0	N	GLEAN_14285,GLEAN_14298,GLEAN_14299,GLEAN_14300	CAT,EHF,ELF5,PDHX
mastitis_mammary	chr19:49980032-50480031		0.0011	3	10	0	0	N	GLEAN_15026,GLEAN_15027,GLEAN_15029	CSNK1D,DUS1L
virgin_unique_mammary	chr27:32229236-32729235		0.0011	5	16	0	0	N	GLEAN_16044,GLEAN_20824,GLEAN_22930,GLEAN_22934,GLEAN_22936	ASH2L,BRF2,DDHD2,ERLIN2,PPAPDC1B
involution_unique_mammary	chr29:32988874-33488873		0.0011	4	35	0	0	N	GLEAN_26666,GLEAN_26675,GLEAN_26676,GLEAN_26680	GANAB,INTS5,NXF1,TUT1
virgin_mammary	chr14:64968517-65468516		0.0012	5	6	0	0	N	GLEAN_03133,GLEAN_03134,GLEAN_03135,GLEAN_03153,GLEAN_11921	LAPTM4B,MATN2,MTDH
mastitis_mammary	chr23:20848207-21348206	chr23:20848207-21348206	0.0012	3	8	0	0	N	GLEAN_18002,GLEAN_18016,GLEAN_18018	FBXO9
lactation_unique_mammary	chr26:30161677-30661676		0.0012	3	6	0	0	N	GLEAN_00392,GLEAN_00393,GLEAN_00396	GPAM,VTI1A,ZDHHC6
virgin_unique_mammary	chr17:3809507-4309506		0.0014	4	6	0	0	N	GLEAN_24361,GLEAN_24363,GLEAN_24364,GLEAN_24365	KIAA0922,MND1,TRIM2
virgin_mammary	chr3:17445275-17945274	chr3:17445275-17945274	0.0015	10	20	0	0	N	GLEAN_23523,GLEAN_23524,GLEAN_23531,GLEAN_23568,GLEAN_23569,GLEAN_23570,GLEAN_23571,GLEAN_23572,GLEAN_23574,GLEAN_23576	ADAMTSL4,ARNT,CTSK,CTSS,ECM1,FAM63A,GOLPH3L,LASS2,MCL1,MLLT11
virgin_mammary	chr3:17730277-18230276	chr3:17445275-17945274	0.0015	9	17	0	0	N	GLEAN_23515,GLEAN_23520,GLEAN_23521,GLEAN_23523,GLEAN_23524,GLEAN_23572,GLEAN_23574,GLEAN_23576,GLEAN_23578	ADAMTSL4,ANP32E,CTSS,ECM1,GOLPH3L,KIAA0460,MCL1,PLEKHO1,PRPF3
pregnancy_mammary	chr19:50073717-50573716	chr19:50134312-50634311	0.0017	5	16	1	0	N	GLEAN_11185,GLEAN_15027,GLEAN_15029,GLEAN_15030,GLEAN_15032	CSNK1D,DUS1L,RFNG
involution_mammary	chr3:101832552-102332551	chr3:101594685-102094684	0.0017	3	9	0	0	Y	GLEAN_07349,GLEAN_07355,GLEAN_07356	ATP6V0B,B4GALT2,PTPRF
virgin_mammary	chr4:68406005-68906004	chr4:68221289-68721288	0.0017	7	14	0	0	N	GLEAN_04079,GLEAN_04080,GLEAN_04083,GLEAN_04084,GLEAN_04093,GLEAN_04094,GLEAN_04096	AEBP1,DDX56,NUDCD3,TMED4,ZMIZ2
lactation_unique_mammary	chr7:1559374-2059373		0.0017	6	21	0	0	N	GLEAN_23409,GLEAN_23413,GLEAN_23414,GLEAN_23416,GLEAN_23417,GLEAN_23418	GATAD2A,IDBG-39597,KIAA0892,NDUFA13,RFXANK,SLC25A42
lactation_mammary	chr13:27173234-27673233	chr13:27103212-27603211	0.0018	4	6	0	0	N	GLEAN_02980,GLEAN_02981,GLEAN_14071,GLEAN_23901	COMMD3,MSRB2,PHYH,SEPHS1
virgin_mammary	chr24:45856757-46356756		0.0018	3	3	0	1	N	GLEAN_04157,GLEAN_04158,GLEAN_04159	C18orf32,DYM
lactation_unique_mammary	chr6:33327236-33827235		0.0018	3	6	0	0	Y	GLEAN_09891,GLEAN_09897,GLEAN_09899	ABCG2,HERC6,PPM1K
lactation_unique_mammary	chr6:53965395-54465394		0.0018	3	6	0	0	Y	GLEAN_18051,GLEAN_18052,GLEAN_18057	FAM114A1,RFC1,TMEM156
pregnancy_mammary	chr7:35295034-35795033	chr7:35385645-35885644	0.0018	6	22	0	0	N	GLEAN_01453,GLEAN_01456,GLEAN_20003,GLEAN_20005,GLEAN_20006,GLEAN_20011	ATP5D,CIRBP,PRELID1,RAB24,RPS15
pregnancy_mammary	chr7:42343229-42843228	chr7:42186655-42686654	0.0018	6	22	0	0	Y	GLEAN_04267,GLEAN_04268,GLEAN_04278,GLEAN_04281,GLEAN_06671,GLEAN_18815	APBB3,NDUFA2,SKP1A,UBE2B
pregnancy_mammary	chr14:18226230-18726229		0.0019	3	7	0	0	Y	GLEAN_00077,GLEAN_00089,GLEAN_00091	KIAA0196,NDUFB9,TATDN1
pregnancy_mammary	chr14:64752594-65252593		0.0019	3	7	0	0	N	GLEAN_03134,GLEAN_03151,GLEAN_03153	LAPTM4B,NPAL2
virgin_unique_mammary	chrX:9057230-9557229		0.0019	3	6	0	1	N	GLEAN_09297,GLEAN_09299,GLEAN_09302	IDBG-87096
pregnancy_mammary	chr19:41166612-41666611	chr19:41012095-41512094	0.002	6	22	0	0	N	GLEAN_09648,GLEAN_21312,GLEAN_21314,GLEAN_21316,GLEAN_21317,GLEAN_21328	C17orf37,EIF1,KRT14,KRT15,KRT17,KRT19
involution_mammary	chr14:499536-999535	chr14:92482-592481	0.0021	6	35	0	0	N	GLEAN_03300,GLEAN_03302,GLEAN_03305,GLEAN_03306,GLEAN_07040,GLEAN_07051	C8orf30A,GPAA1,IDBG-40216,MAF1,NAPRT1,PLEC1
lactation_mammary	chr15:37848520-38348519	chr15:37660429-38160428	0.0021	6	13	0	0	N	GLEAN_02847,GLEAN_02850,GLEAN_02851,GLEAN_02853,GLEAN_02856,GLEAN_08293	APBB1,ARFIP2,ILK,SMPD1,TAF10
lactation_mammary	chr15:56943825-57443824	chr15:56264943-56764942	0.0021	3	4	0	0	Y	GLEAN_14284,GLEAN_14285,GLEAN_14299	APIP,EHF,ELF5
involution_mammary	chr3:102150715-102650714	chr3:101594685-102094684	0.0022	4	16	0	0	Y	GLEAN_07348,GLEAN_07349,GLEAN_07367,GLEAN_07369	C1orf84,ELOVL1,MED8,PTPRF
involution_mammary	chr7:57516681-58016680		0.0022	3	9	0	0	Y	GLEAN_19216,GLEAN_19219,GLEAN_19237	CD74,PDGFRB,TCOF1
lactation_mammary	chr23:47057966-47557965		0.0024	7	12	1	0	Y	GLEAN_17029,GLEAN_17030,GLEAN_17032,GLEAN_17033,GLEAN_17035,GLEAN_17041,GLEAN_17042	C6orf85,NQO2,RIPK1,SERPINB1,TUBB2A
lactation_mammary	chr24:39587991-40087990	chr24:39587991-40087990	0.0024	4	6	1	0	N	GLEAN_05606,GLEAN_05607,GLEAN_16728,GLEAN_16731	ANKRD12,RAB12
lactation_unique_mammary	chr7:9757815-10257814		0.0024	3	7	0	0	N	GLEAN_02220,GLEAN_05528,GLEAN_05529	CCDC130,GPSN2,IDBG-32307
pregnancy_mammary	chr7:41999353-42499352	chr7:42186655-42686654	0.0024	3	7	0	0	Y	GLEAN_06671,GLEAN_06673,GLEAN_18815	C5orf15,SKP1A,UBE2B
lactation_mammary	chr24:41289632-41789631	chr24:41238324-41738323	0.0026	6	12	0	0	N	GLEAN_05599,GLEAN_05601,GLEAN_05602,GLEAN_05619,GLEAN_05623,GLEAN_13555	AFG3L2,PTPN2,RNMT,SPIRE1,TNFSF5IP1
pregnancy_mammary	chr17:68562129-69062128	chr17:68428494-68928493	0.0027	7	25	3	0	N	GLEAN_02019,GLEAN_02022,GLEAN_02024,GLEAN_02025,GLEAN_02026,GLEAN_02027,GLEAN_07738	CLDN5
virgin_mammary	chr23:5022682-5522681	chr23:5022682-5522681	0.0029	11	22	1	0	N	GLEAN_01436,GLEAN_19551,GLEAN_26259,GLEAN_26263,GLEAN_26264,GLEAN_26265,GLEAN_26266,GLEAN_26267,GLEAN_26272,GLEAN_26273,GLEAN_26274	HSD17B8,IDBG-81522,IDBG-81568,IDBG-81640,IDBG-81704,IDBG-82238,IDBG-82314
virgin_mammary	chr23:21229635-21729634	chr23:20803360-21303359	0.0029	10	19	4	0	N	GLEAN_03493,GLEAN_03495,GLEAN_03496,GLEAN_03497,GLEAN_18001,GLEAN_18002,GLEAN_18003,GLEAN_18004,GLEAN_18018,GLEAN_18019	HLA-DRA,HLA-DRB1
pregnancy_unique_mammary	chr7:42428956-42928955		0.003	3	20	0	0	Y	GLEAN_04267,GLEAN_04268,GLEAN_18815	UBE2B
involution_mammary	chr5:73674908-74174907		0.0031	3	8	0	0	Y	GLEAN_16755,GLEAN_16757,GLEAN_16758	EIF3D,MYH9,TXN2
pregnancy_mammary	chr6:54112501-54612500		0.0031	3	8	0	0	N	GLEAN_12481,GLEAN_12482,GLEAN_18060	UGDH,WDR19
virgin_unique_mammary	chr28:24397552-24897551		0.0033	3	4	0	0	N	GLEAN_02588,GLEAN_02589,GLEAN_16585	HK1,SLC29A3,UNC5B
virgin_mammary	chr3:17701054-18201053	chr3:17445275-17945274	0.0033	9	18	0	0	N	GLEAN_23520,GLEAN_23521,GLEAN_23523,GLEAN_23524,GLEAN_23571,GLEAN_23572,GLEAN_23574,GLEAN_23576,GLEAN_23578	ADAMTSL4,ANP32E,CTSK,CTSS,ECM1,GOLPH3L,KIAA0460,MCL1,PRPF3
pregnancy_mammary	chr4:68406005-68906004		0.0033	3	14	0	0	N	GLEAN_04080,GLEAN_04084,GLEAN_04093	AEBP1,TMED4
lactation_unique_mammary	chr11:93289905-93789904		0.0035	3	6	0	0	N	GLEAN_24014,GLEAN_24015,GLEAN_24016	RALGPS1
lactation_mammary	chr7:35241377-35741376	chr7:34985540-35485539	0.0035	11	26	0	0	N	GLEAN_01453,GLEAN_01455,GLEAN_01456,GLEAN_19989,GLEAN_19998,GLEAN_20001,GLEAN_20003,GLEAN_20004,GLEAN_20005,GLEAN_20006,GLEAN_20011	ATP5D,CIRBP,CNN2,GAMT,GPX4,MIDN,NSD1,PRELID1,RAB24,RPS15
lactation_unique_mammary	chrX:91097954-91597953		0.0035	3	10	0	0	N	GLEAN_11764,GLEAN_23928,GLEAN_23932	CTPS2,IDBG-238061,RAB9A
virgin_unique_mammary	chr20:35432147-35932146		0.0036	3	4	0	0	N	GLEAN_08467,GLEAN_08479,GLEAN_08480	NUP155,WDR70
pregnancy_mammary	chr7:14565073-15065072		0.0036	5	18	0	0	N	GLEAN_02927,GLEAN_03011,GLEAN_03049,GLEAN_03050,GLEAN_03053	ANGPTL4,C3,HNRPM,MYO1F,RPS28
lactation_unique_mammary	chrX:59377655-59877654		0.0037	3	11	0	0	N	GLEAN_01048,GLEAN_01050,GLEAN_13939	EBP,RBM3,SUV39H1
lactation_mammary	chr13:74331354-74831353	chr13:74230603-74730602	0.0038	3	4	0	0	N	GLEAN_01925,GLEAN_01927,GLEAN_01929	EYA2,NCOA3,ZMYND8
lactation_mammary	chr7:35226279-35726278	chr7:34985540-35485539	0.0038	10	24	0	0	N	GLEAN_01455,GLEAN_19989,GLEAN_19993,GLEAN_19998,GLEAN_20001,GLEAN_20003,GLEAN_20004,GLEAN_20005,GLEAN_20006,GLEAN_20011	ATP5D,C19orf6,CIRBP,CNN2,GAMT,GPX4,MIDN,NSD1,RPS15
lactation_mammary	chr4:26236310-26736309		0.004	4	7	0	0	Y	GLEAN_12314,GLEAN_12315,GLEAN_12317,GLEAN_12318	AGR2,ANKMY2,BZW2,TSPAN13
lactation_mammary	chr4:90817027-91317026		0.004	4	7	0	0	N	GLEAN_17067,GLEAN_17069,GLEAN_17070,GLEAN_17071	TMEM140,WDR91
pregnancy_mammary	chr11:100495407-100995406	chr11:100442539-100942538	0.0043	6	21	0	0	N	GLEAN_11586,GLEAN_11607,GLEAN_11609,GLEAN_12108,GLEAN_14472,GLEAN_14473	C9orf142,EDF1,PTGDS
lactation_unique_mammary	chr15:37660429-38160428		0.0044	3	8	0	0	N	GLEAN_02850,GLEAN_02851,GLEAN_19647	C11orf17,ILK,TAF10
virgin_mammary	chr1:133496889-133996888		0.0046	3	3	0	0	N	GLEAN_05271,GLEAN_05272,GLEAN_15603	PDE9A,POFUT2
virgin_mammary	chr1:76724286-77224285		0.0046	6	10	0	0	N	GLEAN_07517,GLEAN_07518,GLEAN_22434,GLEAN_22437,GLEAN_22438,GLEAN_22440	EIF4A2,EIF4G1,FAM131A,MASP1,RFC4,ST6GAL1
involution_unique_mammary	chr29:39818104-40318103		0.0046	3	25	0	0	N	GLEAN_10934,GLEAN_10935,GLEAN_10987	AIP,IDBG-232708,NUDT8
virgin_unique_mammary	chr3:17892763-18392762		0.0046	6	14	0	0	Y	GLEAN_23515,GLEAN_23520,GLEAN_23521,GLEAN_23523,GLEAN_23524,GLEAN_23578	ADAMTSL4,ANP32E,ECM1,KIAA0460,PLEKHO1,PRPF3
lactation_mammary	chrX:91097954-91597953		0.0046	5	10	0	0	N	GLEAN_11763,GLEAN_11764,GLEAN_11766,GLEAN_23928,GLEAN_23932	CTPS2,IDBG-238061,RAB9A,RBBP7,SYAP1
pregnancy_mammary	chr12:14325677-14825676		0.0047	3	9	0	0	N	GLEAN_05243,GLEAN_16798,GLEAN_16802	ITM2B,RCBTB2,TPT1
lactation_unique_mammary	chr10:79479179-79979178		0.0049	4	13	0	0	N	GLEAN_18125,GLEAN_18129,GLEAN_18152,GLEAN_18154	C14orf44,COQ6,ZADH1
lactation_mammary	chr7:42387002-42887001	chr7:42186655-42686654	0.0051	9	21	1	0	Y	GLEAN_04271,GLEAN_04272,GLEAN_04273,GLEAN_04274,GLEAN_04275,GLEAN_04278,GLEAN_04281,GLEAN_04282,GLEAN_18814	APBB3,HARS2,IK,NDUFA2,PPP2CA,SRA1,TMCO6,WDR55,ZMAT2
pregnancy_mammary	chr11:6174163-6674162		0.0054	3	7	0	0	Y	GLEAN_15779,GLEAN_15790,GLEAN_15791	C2orf29,RNF149,RPL31
virgin_mammary	chr11:94806797-95306796	chr11:93924772-94424771	0.0054	8	12	1	0	N	GLEAN_26458,GLEAN_26459,GLEAN_26460,GLEAN_26461,GLEAN_26477,GLEAN_26479,GLEAN_26481,GLEAN_26482	DOLK,DOLPP1,LRRC8A,NUP188,PPP2R4,SH3GLB2
lactation_mammary	chr15:37660429-38160428	chr15:37660429-38160428	0.0054	4	8	0	0	N	GLEAN_02850,GLEAN_02851,GLEAN_08293,GLEAN_19647	C11orf17,ILK,TAF10
lactation_mammary	chr15:34020599-34520598	chr15:34115951-34615950	0.0054	3	5	0	0	N	GLEAN_19664,GLEAN_19666,GLEAN_19667	MICAL2
lactation_mammary	chr15:34254793-34754792	chr15:34115951-34615950	0.0054	3	5	0	0	N	GLEAN_19663,GLEAN_19664,GLEAN_19667	MICAL2,USP47
lactation_mammary	chr15:56582907-57082906	chr15:56264943-56764942	0.0054	3	5	0	0	Y	GLEAN_14285,GLEAN_14296,GLEAN_14297	CAPRIN1,ELF5,NAT10
virgin_mammary	chr11:94487971-94987970	chr11:93924772-94424771	0.0055	10	18	1	0	N	GLEAN_26458,GLEAN_26459,GLEAN_26460,GLEAN_26461,GLEAN_26465,GLEAN_26471,GLEAN_26472,GLEAN_26473,GLEAN_26477,GLEAN_26479	DOLK,GLE1L,LRRC8A,NUP188,SET,SH3GLB2,SPTAN1,WDR34
mastitis_mammary	chr22:49162739-49662738	chr22:48798392-49298391	0.0055	4	21	0	1	N	GLEAN_08239,GLEAN_20727,GLEAN_22095,GLEAN_22097	TREX1
virgin_mammary	chr23:20111447-20611446		0.0055	7	12	0	0	Y	GLEAN_02522,GLEAN_02525,GLEAN_02526,GLEAN_02528,GLEAN_02530,GLEAN_02532,GLEAN_22924	AARS2,HSP90AB1,MRPL14,NFKBIE,SLC29A1,TFAP2B,TMEM63B
virgin_mammary	chr12:69035432-69535431		0.0056	3	3	0	0	N	GLEAN_24784,GLEAN_24785,GLEAN_24786	FARP1
pregnancy_unique_mammary	chr3:15468595-15968594		0.006	3	17	0	0	Y	GLEAN_23119,GLEAN_23123,GLEAN_23130	C1orf66,GPATCH4,MRPL24
virgin_unique_mammary	chr1:64018014-64518013		0.0061	4	8	0	0	N	GLEAN_09857,GLEAN_09858,GLEAN_09862,GLEAN_09870	FYTTD1,LRCH3,SNX4
lactation_unique_mammary	chr26:15997831-16497830		0.0062	4	12	0	0	N	GLEAN_17305,GLEAN_17307,GLEAN_17320,GLEAN_17323	CRTAC1,PI4K2A,UBTD1
lactation_mammary	chr6:33327236-33827235		0.0062	4	6	0	0	Y	GLEAN_09889,GLEAN_09891,GLEAN_09897,GLEAN_09899	ABCG2,HERC6,PPM1K,SPP1
lactation_mammary	chr6:53965395-54465394		0.0062	4	6	0	0	Y	GLEAN_18051,GLEAN_18052,GLEAN_18057,GLEAN_18060	FAM114A1,RFC1,TMEM156,WDR19
involution_mammary	chr7:14573784-15073783		0.0063	4	17	0	0	N	GLEAN_02923,GLEAN_02927,GLEAN_03011,GLEAN_03051	C3,MYO1F,RAB11B,TRIP10
virgin_mammary	chr25:3922996-4422995		0.0064	11	20	0	0	N	GLEAN_01775,GLEAN_01777,GLEAN_01778,GLEAN_01781,GLEAN_01784,GLEAN_01786,GLEAN_18424,GLEAN_18425,GLEAN_18426,GLEAN_18445,GLEAN_18446	ANKS3,C16orf5,CORO7,DNAJA3,HMOX2,IDBG-13137,MGRN1,NMRAL1,PPL,ROGDI
lactation_mammary	chr26:30161677-30661676		0.0064	4	6	0	0	N	GLEAN_00392,GLEAN_00393,GLEAN_00395,GLEAN_00396	ACSL5,GPAM,VTI1A,ZDHHC6
virgin_mammary	chr3:16672946-17172945	chr3:16672946-17172945	0.0064	8	16	0	0	N	GLEAN_23538,GLEAN_23540,GLEAN_23541,GLEAN_23551,GLEAN_23552,GLEAN_23556,GLEAN_23557,GLEAN_23558	CGN,LINGO4,POGZ,PSMB4,RORC,TUFT1
lactation_unique_mammary	chr24:41368917-41868916	chr24:41238324-41738323	0.0065	3	10	0	0	N	GLEAN_05601,GLEAN_13555,GLEAN_13558	C18orf19,RNMT,SPIRE1
virgin_mammary	chr3:12013563-12513562		0.0065	11	26	0	0	N	GLEAN_00526,GLEAN_00527,GLEAN_00528,GLEAN_00529,GLEAN_00534,GLEAN_00535,GLEAN_00537,GLEAN_00538,GLEAN_00540,GLEAN_00541,GLEAN_00544	C1orf85,CCT3,KIAA0907,LMNA,RAB25,SEMA4A,SLC25A44,SSR2,UBQLN4
virgin_mammary	chr19:52606720-53106719	chr19:52606720-53106719	0.0068	6	7	0	0	N	GLEAN_25979,GLEAN_25996,GLEAN_25997,GLEAN_25998,GLEAN_25999,GLEAN_26000	LGALS3BP,PGS1,TIMP2,USP36
lactation_mammary	chr7:351711-851710		0.0069	4	6	0	0	Y	GLEAN_09144,GLEAN_22880,GLEAN_22881,GLEAN_22885	HNRPH1,SQSTM1,TBC1D9B
virgin_unique_mammary	chr29:36411075-36911074		0.0073	8	23	0	0	Y	GLEAN_18974,GLEAN_18976,GLEAN_18977,GLEAN_18991,GLEAN_18994,GLEAN_18996,GLEAN_19000,GLEAN_19004	BAD,DNAJC4,GPR137,IDBG-53150,MACROD1,OTUB1,PRDX5,TRPT1
lactation_mammary	chr24:41368917-41868916	chr24:41238324-41738323	0.0075	5	10	0	0	N	GLEAN_05599,GLEAN_05601,GLEAN_05623,GLEAN_13555,GLEAN_13558	C18orf19,PTPN2,RNMT,SPIRE1,TNFSF5IP1
lactation_mammary	chr24:39657904-40157903	chr24:39587991-40087990	0.0075	4	7	1	0	N	GLEAN_05606,GLEAN_05607,GLEAN_05609,GLEAN_16728	ANKRD12,RALBP1
lactation_unique_mammary	chr3:98048067-98548066		0.0079	5	15	0	0	Y	GLEAN_21135,GLEAN_21138,GLEAN_21142,GLEAN_21143,GLEAN_21148	AKR1A1,GPBP1L1,MUTYH,TMEM69,TOE1
virgin_mammary	chr11:63440044-63940043	chr11:63305059-63805058	0.0081	6	9	0	0	N	GLEAN_13445,GLEAN_13446,GLEAN_13447,GLEAN_13448,GLEAN_13477,GLEAN_13478	C2orf42,EHD3,PCBP1,PCYOX1,TIA1
virgin_mammary	chr11:93924772-94424771	chr11:93924772-94424771	0.0081	9	17	0	1	N	GLEAN_12821,GLEAN_12824,GLEAN_12825,GLEAN_12827,GLEAN_12830,GLEAN_24005,GLEAN_24020,GLEAN_26468,GLEAN_26469	CDK9,CEECAM1,ENG,FPGS,LRSAM1,STXBP1,TOR2A,URM1
virgin_mammary	chr11:94092251-94592250	chr11:93924772-94424771	0.0081	9	17	0	1	N	GLEAN_12821,GLEAN_12824,GLEAN_12825,GLEAN_12827,GLEAN_12830,GLEAN_26468,GLEAN_26469,GLEAN_26471,GLEAN_26472	CDK9,CEECAM1,ENG,FPGS,GLE1L,SPTAN1,STXBP1,TOR2A,URM1
virgin_mammary	chr11:94124470-94624469	chr11:93924772-94424771	0.0081	9	17	0	1	N	GLEAN_12821,GLEAN_12824,GLEAN_12825,GLEAN_12830,GLEAN_26465,GLEAN_26468,GLEAN_26469,GLEAN_26471,GLEAN_26472	CDK9,CEECAM1,FPGS,GLE1L,SPTAN1,STXBP1,TOR2A,URM1,WDR34
virgin_mammary	chr11:94154827-94654826	chr11:93924772-94424771	0.0081	9	17	0	1	N	GLEAN_12821,GLEAN_12824,GLEAN_12830,GLEAN_26465,GLEAN_26468,GLEAN_26469,GLEAN_26471,GLEAN_26472,GLEAN_26473	CDK9,CEECAM1,GLE1L,SET,SPTAN1,STXBP1,TOR2A,URM1,WDR34
involution_mammary	chr19:19571632-20071631		0.0083	3	10	0	0	N	GLEAN_00707,GLEAN_11075,GLEAN_11112	CPD,FLOT2,TUSC5
lactation_unique_mammary	chr1:131075601-131575600		0.0084	4	12	0	0	N	GLEAN_11125,GLEAN_15629,GLEAN_15630,GLEAN_24146	IGSF5,NDUFV3,PFKL,TRPM2
pregnancy_unique_mammary	chr17:49054479-49554478		0.0085	3	16	0	0	N	GLEAN_17471,GLEAN_17475,GLEAN_17484	ATP6V0A2,CDK2AP1
pregnancy_unique_mammary	chr22:48009197-48509196		0.0085	3	31	0	0	N	GLEAN_20672,GLEAN_20689,GLEAN_20694	HYAL2,RNF123,TMEM115
virgin_mammary	chrX:32981141-33481140		0.0085	3	4	0	0	N	GLEAN_16837,GLEAN_16838,GLEAN_16846	BTK,GLA,HNRPH2
virgin_mammary	chrX:31923263-32423262	chrX:31923263-32423262	0.0085	6	13	0	0	N	GLEAN_26534,GLEAN_26541,GLEAN_26542,GLEAN_26543,GLEAN_26545,GLEAN_26548	FLNA,G6PD,GDI1,TAZ
virgin_mammary	chr23:24111105-24611104	chr23:24058990-24558989	0.0086	14	36	1	0	N	GLEAN_00709,GLEAN_00710,GLEAN_00714,GLEAN_00716,GLEAN_00719,GLEAN_00721,GLEAN_07147,GLEAN_10460,GLEAN_10463,GLEAN_10464,GLEAN_10466,GLEAN_26420,GLEAN_26436,GLEAN_26438	BAT3,BAT4,C2,IDBG-239314,IDBG-79698,IDBG-80326,IDBG-80399,IDBG-80442
virgin_mammary	chr23:24058990-24558989	chr23:24058990-24558989	0.0086	16	44	1	0	N	GLEAN_00709,GLEAN_00710,GLEAN_00714,GLEAN_00716,GLEAN_00719,GLEAN_00721,GLEAN_10460,GLEAN_10463,GLEAN_10464,GLEAN_10466,GLEAN_26420,GLEAN_26430,GLEAN_26431,GLEAN_26434,GLEAN_26436,GLEAN_26438	BAT3,BAT4,BAT5,C2,IDBG-238590,IDBG-238611,IDBG-239314,IDBG-79698,IDBG-80326,IDBG-80399,IDBG-80442
virgin_unique_mammary	chr29:23457419-23957418		0.0086	5	12	0	0	Y	GLEAN_17237,GLEAN_17239,GLEAN_17241,GLEAN_17262,GLEAN_17264	ESAM,NRGN,ROBO4,SIAE,TBRG1
lactation_mammary	chr7:57516681-58016680		0.0088	5	9	0	0	Y	GLEAN_19215,GLEAN_19216,GLEAN_19219,GLEAN_19237,GLEAN_19238	CD74,NDST1,PDGFRB,RPS14,TCOF1
lactation_mammary	chr10:39954094-40454093		0.0089	7	13	0	0	N	GLEAN_21396,GLEAN_21397,GLEAN_21399,GLEAN_21400,GLEAN_21401,GLEAN_21405,GLEAN_21406	ARF6,C14orf104,C14orf138,KLHDC2,SDCCAG1
virgin_mammary	chr23:20848207-21348206	chr23:20803360-21303359	0.0089	5	8	2	0	N	GLEAN_18002,GLEAN_18003,GLEAN_18004,GLEAN_18016,GLEAN_18018	FBXO9
virgin_mammary	chr23:5093656-5593655	chr23:5022682-5522681	0.0089	9	20	0	0	N	GLEAN_19551,GLEAN_19556,GLEAN_26259,GLEAN_26263,GLEAN_26264,GLEAN_26265,GLEAN_26272,GLEAN_26273,GLEAN_26274	HSD17B8,IDBG-81522,IDBG-81568,IDBG-81640,IDBG-81704,IDBG-82238,IDBG-82314
virgin_mammary	chr23:5098406-5598405	chr23:5022682-5522681	0.0089	9	20	0	0	N	GLEAN_19549,GLEAN_19551,GLEAN_19556,GLEAN_26259,GLEAN_26263,GLEAN_26264,GLEAN_26272,GLEAN_26273,GLEAN_26274	HSD17B8,IDBG-81568,IDBG-81640,IDBG-81704,IDBG-82238,IDBG-82314,RPS10
virgin_mammary	chr15:56264943-56764942	chr15:56264943-56764942	0.009	4	6	0	0	N	GLEAN_14288,GLEAN_14289,GLEAN_14296,GLEAN_14297	CAPRIN1,FBXO3,NAT10
virgin_mammary	chr23:5275983-5775982	chr23:5022682-5522681	0.009	8	17	0	0	N	GLEAN_19548,GLEAN_19549,GLEAN_19551,GLEAN_19556,GLEAN_26259,GLEAN_26272,GLEAN_26273,GLEAN_26274	HSD17B8,IDBG-81704,IDBG-82238,IDBG-82314,RPS10,SPDEF
lactation_mammary	chr14:80205-580204	chr14:80205-580204	0.0091	13	37	0	0	N	GLEAN_03295,GLEAN_03296,GLEAN_03300,GLEAN_03301,GLEAN_03302,GLEAN_03305,GLEAN_12051,GLEAN_12056,GLEAN_12058,GLEAN_12059,GLEAN_12070,GLEAN_12072,GLEAN_12073	ADCK5,C8orf30A,CPSF1,CYC1,CYHR1,GPAA1,LRRC14,MAF1,OPLAH,RPL8,VPS28
lactation_mammary	chr14:396498-896497	chr14:80205-580204	0.0091	12	35	0	0	N	GLEAN_03295,GLEAN_03296,GLEAN_03300,GLEAN_03301,GLEAN_03302,GLEAN_03305,GLEAN_03308,GLEAN_07041,GLEAN_07043,GLEAN_07044,GLEAN_12051,GLEAN_12073	ADCK5,C8orf30A,CPSF1,CYC1,GPAA1,HSF1,MAF1,OPLAH,PUF60,SCRIB
lactation_mammary	chr14:478849-978848	chr14:80205-580204	0.0091	12	35	0	0	N	GLEAN_03295,GLEAN_03296,GLEAN_03300,GLEAN_03301,GLEAN_03302,GLEAN_03305,GLEAN_03308,GLEAN_07041,GLEAN_07043,GLEAN_07044,GLEAN_07048,GLEAN_07050	C8orf30A,CYC1,EEF1D,GPAA1,HSF1,MAF1,OPLAH,PUF60,SCRIB,TSTA3
lactation_mammary	chr14:499536-999535	chr14:80205-580204	0.0091	12	35	0	0	N	GLEAN_03300,GLEAN_03301,GLEAN_03302,GLEAN_03305,GLEAN_03308,GLEAN_07034,GLEAN_07041,GLEAN_07043,GLEAN_07044,GLEAN_07048,GLEAN_07050,GLEAN_07051	C8orf30A,CYC1,EEF1D,GPAA1,GSDMDC1,HSF1,MAF1,NAPRT1,PUF60,SCRIB,TSTA3
lactation_mammary	chr14:259684-759683	chr14:80205-580204	0.0091	11	31	0	0	N	GLEAN_03295,GLEAN_03296,GLEAN_03300,GLEAN_03301,GLEAN_03302,GLEAN_03305,GLEAN_03308,GLEAN_12051,GLEAN_12070,GLEAN_12072,GLEAN_12073	ADCK5,C8orf30A,CPSF1,CYC1,CYHR1,GPAA1,HSF1,MAF1,OPLAH,VPS28
lactation_mammary	chr14:489554-989553	chr14:80205-580204	0.0091	12	36	0	0	N	GLEAN_03295,GLEAN_03300,GLEAN_03301,GLEAN_03302,GLEAN_03305,GLEAN_03308,GLEAN_07041,GLEAN_07043,GLEAN_07044,GLEAN_07048,GLEAN_07050,GLEAN_07051	C8orf30A,CYC1,EEF1D,GPAA1,HSF1,MAF1,NAPRT1,PUF60,SCRIB,TSTA3
virgin_mammary	chr15:57130382-57630381	chr15:56264943-56764942	0.0091	3	4	0	0	N	GLEAN_14299,GLEAN_14300,GLEAN_14301	EHF,PDHX
virgin_mammary	chr15:57350893-57850892	chr15:56264943-56764942	0.0091	3	4	0	0	N	GLEAN_14300,GLEAN_14301,GLEAN_14302	PDHX
virgin_mammary	chr1:64018014-64518013		0.0091	5	8	0	0	N	GLEAN_09857,GLEAN_09858,GLEAN_09859,GLEAN_09862,GLEAN_09870	FYTTD1,LRCH3,SNX4
involution_mammary	chr22:57913091-58413090		0.0092	4	18	0	0	N	GLEAN_07462,GLEAN_25732,GLEAN_25742,GLEAN_25745	CNBP,COPG,D2HGDH
lactation_mammary	chr8:58701818-59201817		0.0092	8	17	0	0	N	GLEAN_12925,GLEAN_12926,GLEAN_12930,GLEAN_12931,GLEAN_12948,GLEAN_12949,GLEAN_12950,GLEAN_12951	CREB3,GBA2,KIAA0258,RUSC2,TLN1
virgin_unique_mammary	chr4:63118415-63618414	chr4:62784158-63284157	0.0093	3	6	0	0	N	GLEAN_24467,GLEAN_24473,GLEAN_24474	HIBADH,TAX1BP1
virgin_unique_mammary	chr25:3922996-4422995		0.0095	8	20	0	0	N	GLEAN_01777,GLEAN_01781,GLEAN_01784,GLEAN_01786,GLEAN_18424,GLEAN_18425,GLEAN_18426,GLEAN_18445	ANKS3,C16orf5,CORO7,DNAJA3,IDBG-13137,MGRN1,NMRAL1
lactation_unique_mammary	chr7:42428956-42928955		0.0098	5	20	1	0	Y	GLEAN_04271,GLEAN_04272,GLEAN_04273,GLEAN_04274,GLEAN_04275	HARS2,IK,TMCO6,WDR55,ZMAT2
virgin_mammary	chr22:9582265-10082264		0.0099	7	11	2	1	N	GLEAN_17902,GLEAN_17944,GLEAN_17945,GLEAN_22665,GLEAN_26160,GLEAN_26161,GLEAN_26162	CTDSPL,PLCD1,VILL
involution_mammary	chr15:44498654-44998653		0.01	3	15	0	0	N	GLEAN_00333,GLEAN_24446,GLEAN_24447	NUMA1,RRM1,STIM1
lactation_unique_mammary	chr28:23698782-24198781		0.01	3	7	0	0	Y	GLEAN_16590,GLEAN_16601,GLEAN_16604	AIFM2,H2AFY2,PPA1
virgin_unique_mammary	chr17:68623031-69123030		0.011	8	24	1	0	N	GLEAN_02024,GLEAN_02025,GLEAN_02026,GLEAN_02027,GLEAN_07738,GLEAN_07740,GLEAN_16276,GLEAN_22349	CLDN5,GGTLA1,IDBG-1354,SMPD4
pregnancy_mammary	chr5:10199222-10699221		0.011	7	32	0	1	N	GLEAN_13155,GLEAN_13165,GLEAN_13169,GLEAN_13170,GLEAN_13172,GLEAN_13189,GLEAN_13194	C12orf57,MLF2,PTPN6,TPI1
pregnancy_mammary	chr5:105612874-106112873		0.011	3	8	0	0	N	GLEAN_02601,GLEAN_02605,GLEAN_02623	B4GALNT3,FKBP4,JARID1A
virgin_mammary	chr15:37848520-38348519		0.012	6	13	0	0	N	GLEAN_02847,GLEAN_02853,GLEAN_02854,GLEAN_02856,GLEAN_02857,GLEAN_08293	APBB1,ARFIP2,PRKCDBP,SMPD1,TRIM3
mastitis_mammary	chr22:48745537-49245536	chr22:48798392-49298391	0.012	4	25	0	1	N	GLEAN_08239,GLEAN_20713,GLEAN_20714,GLEAN_20727	GPX1,USP4
lactation_mammary	chr29:32689660-33189659		0.012	5	8	0	0	N	GLEAN_26682,GLEAN_26684,GLEAN_26689,GLEAN_26691,GLEAN_26692	AHNAK,ASRGL1,FTH1
pregnancy_mammary	chr3:14080966-14580965		0.012	8	30	1	3	N	GLEAN_00491,GLEAN_00496,GLEAN_00497,GLEAN_00576,GLEAN_08577,GLEAN_08581,GLEAN_08584,GLEAN_10015	S100A1,S100A13,SCAMP3
pregnancy_mammary	chr3:91878931-92378930		0.012	3	6	0	0	N	GLEAN_06875,GLEAN_06876,GLEAN_06878	CC2D1B,NRD1,TXNDC12
pregnancy_mammary	chr3:17060598-17560597	chr3:17060598-17560597	0.012	7	26	0	0	N	GLEAN_23529,GLEAN_23534,GLEAN_23536,GLEAN_23538,GLEAN_23557,GLEAN_23558,GLEAN_23568	BNIPL,FAM63A,POGZ,PSMB4,PSMD4,SCNM1
lactation_mammary	chr6:89544716-90044715		0.012	3	4	0	0	Y	GLEAN_17148,GLEAN_17150,GLEAN_17151	ENOPH1,HNRPD,HNRPDL
virgin_unique_mammary	chr7:12066933-12566932		0.012	7	16	0	0	N	GLEAN_16517,GLEAN_24577,GLEAN_24580,GLEAN_24581,GLEAN_24582,GLEAN_24583,GLEAN_24588	ANKRD25,CARM1,DNM2,LDLR,RAD23A,TMED1,YIPF2
virgin_mammary	chrX:9045735-9545734		0.012	4	7	1	1	N	GLEAN_09297,GLEAN_09299,GLEAN_09301,GLEAN_09302	IDBG-87096
virgin_unique_mammary	chr11:94806797-95306796		0.013	6	12	1	0	N	GLEAN_26459,GLEAN_26460,GLEAN_26461,GLEAN_26479,GLEAN_26481,GLEAN_26482	DOLK,DOLPP1,NUP188,PPP2R4
lactation_mammary	chr13:65541741-66041740		0.013	5	11	0	0	N	GLEAN_05145,GLEAN_05146,GLEAN_05147,GLEAN_05151,GLEAN_05158	ACSS2,EDEM2,EIF6,NCOA6
pregnancy_mammary	chr14:92482-592481	chr14:92482-592481	0.013	7	36	0	0	N	GLEAN_03300,GLEAN_03301,GLEAN_03302,GLEAN_03306,GLEAN_12058,GLEAN_12072,GLEAN_12073	CPSF1,CYC1,GPAA1,IDBG-40216,MAF1,RPL8,VPS28
virgin_mammary	chr19:52648849-53148848	chr19:52606720-53106719	0.013	6	8	0	0	N	GLEAN_25979,GLEAN_25997,GLEAN_25998,GLEAN_25999,GLEAN_26000,GLEAN_26002	PGS1,TIMP2,USP36
virgin_unique_mammary	chr4:98827188-99327187		0.013	6	20	2	0	N	GLEAN_06742,GLEAN_06744,GLEAN_06748,GLEAN_06751,GLEAN_06752,GLEAN_06754
pregnancy_mammary	chr7:2890574-3390573		0.013	3	9	0	0	Y	GLEAN_00688,GLEAN_00697,GLEAN_00698	ARF1,C1orf35,GUK1
lactation_mammary	chr10:31360708-31860707	chr10:31408357-31908356	0.014	8	19	0	0	Y	GLEAN_14523,GLEAN_14525,GLEAN_14526,GLEAN_14545,GLEAN_14550,GLEAN_14551,GLEAN_14554,GLEAN_14555	CCDC32,FAM82C,GCHFR,IVD,PPP1R14D,RAD51,SPINT1,VPS18
involution_mammary	chr11:63305059-63805058		0.014	3	10	0	0	N	GLEAN_13447,GLEAN_13473,GLEAN_13478	ANXA4,PCYOX1,TIA1
virgin_unique_mammary	chr15:58970402-59470401		0.014	4	9	0	0	N	GLEAN_04430,GLEAN_04431,GLEAN_04434,GLEAN_04435	RBM7,REXO2,ZBTB16
virgin_unique_mammary	chr1:134070748-134570747		0.014	4	9	0	0	N	GLEAN_01305,GLEAN_19815,GLEAN_19816,GLEAN_19817	COL6A1,COL6A2
involution_mammary	chr23:7181417-7681416		0.014	3	10	0	0	N	GLEAN_19534,GLEAN_19535,GLEAN_19576	STK38
lactation_mammary	chr2:116982935-117482934		0.014	7	14	0	0	N	GLEAN_13009,GLEAN_13010,GLEAN_13011,GLEAN_13012,GLEAN_13027,GLEAN_13028,GLEAN_13035	C1orf128,FUCA1,HMGCL,HNRNPR,LYPLA2,TCEB3
virgin_mammary	chr5:55853206-56353205	chr5:55853206-56353205	0.014	13	28	0	0	N	GLEAN_05642,GLEAN_05644,GLEAN_05645,GLEAN_05647,GLEAN_05649,GLEAN_05654,GLEAN_05655,GLEAN_05711,GLEAN_05712,GLEAN_05718,GLEAN_05719,GLEAN_05723,GLEAN_05724	ATP5B,BAZ2A,FAM62A,PA2G4,RBMS2,RNF41,SMARCC2,SPRYD4,STAT2,USP52
virgin_mammary	chr13:76561238-77061237	chr13:76561238-77061237	0.015	6	9	0	0	N	GLEAN_04527,GLEAN_04529,GLEAN_04546,GLEAN_15150,GLEAN_15151,GLEAN_15152	CSE1L,DDX27,STAU1,STK4,TOMM34,YWHAB
virgin_mammary	chr13:76652342-77152341	chr13:76561238-77061237	0.015	6	9	0	0	N	GLEAN_04527,GLEAN_04546,GLEAN_15150,GLEAN_15151,GLEAN_15152,GLEAN_15153	CSE1L,DDX27,IDBG-79989,STAU1,TOMM34,YWHAB
virgin_mammary	chr13:73755257-74255256		0.015	3	3	0	0	N	GLEAN_01928,GLEAN_17886,GLEAN_17896	ADA,SULF2,WISP2
involution_mammary	chr19:37988468-38488467		0.015	4	18	0	0	N	GLEAN_02045,GLEAN_02048,GLEAN_02063,GLEAN_26816	LRRC59,PDK2,TBKBP1,XYLT2
pregnancy_unique_mammary	chr23:14458648-14958647		0.015	3	20	0	0	N	GLEAN_19836,GLEAN_19881,GLEAN_19883	RPL7L1,TNRC5
virgin_mammary	chr3:91878931-92378930		0.015	4	6	0	0	N	GLEAN_06869,GLEAN_06875,GLEAN_06876,GLEAN_06878	BTF3L4,CC2D1B,NRD1,TXNDC12
virgin_mammary	chr3:106985972-107485971		0.015	4	6	0	0	Y	GLEAN_05289,GLEAN_05290,GLEAN_05311,GLEAN_05313	NCDN,PSMB2,SFPQ,ZMYM4
lactation_unique_mammary	chr4:26236310-26736309		0.015	3	7	0	0	Y	GLEAN_12314,GLEAN_12317,GLEAN_12318	AGR2,ANKMY2,BZW2
virgin_mammary	chr4:91406929-91906928	chr4:90951361-91451360	0.015	4	7	0	0	N	GLEAN_08679,GLEAN_08682,GLEAN_08683,GLEAN_17064	BPGM,NUP205
virgin_mammary	chr4:68168671-68668670	chr4:68221289-68721288	0.015	6	14	0	0	N	GLEAN_04083,GLEAN_04084,GLEAN_04088,GLEAN_04093,GLEAN_04094,GLEAN_04096	DDX56,NUDCD3,TBRG4,TMED4,ZMIZ2
virgin_mammary	chr4:68536743-69036742	chr4:68221289-68721288	0.015	6	14	0	0	N	GLEAN_04077,GLEAN_04079,GLEAN_04080,GLEAN_04093,GLEAN_04094,GLEAN_04096	AEBP1,BLVRA,DDX56,NUDCD3,TMED4
involution_mammary	chr7:34985540-35485539		0.015	4	20	0	0	Y	GLEAN_19992,GLEAN_20002,GLEAN_20003,GLEAN_20005	ATP5D,CIRBP,POLR2E,STK11
virgin_mammary	chr11:63305059-63805058	chr11:63305059-63805058	0.016	6	10	0	0	N	GLEAN_13446,GLEAN_13447,GLEAN_13448,GLEAN_13473,GLEAN_13477,GLEAN_13478	ANXA4,C2orf42,PCBP1,PCYOX1,TIA1
lactation_mammary	chr13:44132976-44632975		0.016	3	5	0	0	N	GLEAN_04812,GLEAN_19257,GLEAN_19258	PFKP
pregnancy_unique_mammary	chr25:38146053-38646052		0.016	3	14	0	0	N	GLEAN_16243,GLEAN_16252,GLEAN_16257	C7orf26,KDELR2,USP42
lactation_mammary	chr7:34985540-35485539	chr7:34985540-35485539	0.016	8	20	0	0	Y	GLEAN_19993,GLEAN_19998,GLEAN_20001,GLEAN_20003,GLEAN_20004,GLEAN_20005,GLEAN_20006,GLEAN_21900	ATP5D,C19orf6,CIRBP,CNN2,GPX4,MIDN
lactation_unique_mammary	chr14:799830-1299829		0.017	5	18	0	0	N	GLEAN_07034,GLEAN_07041,GLEAN_07044,GLEAN_07048,GLEAN_07051	GSDMDC1,NAPRT1,SCRIB,TSTA3
virgin_unique_mammary	chr14:17914259-18414258		0.017	3	5	0	0	Y	GLEAN_00079,GLEAN_00081,GLEAN_00089	KIAA0196,SQLE,TRIB1
virgin_unique_mammary	chr18:32869741-33369740	chr18:32702717-33202716	0.017	4	7	0	0	N	GLEAN_17780,GLEAN_17781,GLEAN_17782,GLEAN_17783	CDH1,CDH3,PRMT7,ZFP90
virgin_unique_mammary	chr18:32702717-33202716	chr18:32702717-33202716	0.017	5	11	0	0	N	GLEAN_17704,GLEAN_17777,GLEAN_17780,GLEAN_17781,GLEAN_17782	CDH3,NFATC3,PRMT7,RBM35B,ZFP90
lactation_mammary	chr24:39903519-40403518	chr24:39587991-40087990	0.017	4	8	0	0	N	GLEAN_05606,GLEAN_05607,GLEAN_05609,GLEAN_05612	ANKRD12,RALBP1,VAPA
pregnancy_mammary	chr25:285629-785628		0.017	6	18	1	0	N	GLEAN_23189,GLEAN_23190,GLEAN_23191,GLEAN_23192,GLEAN_23214,GLEAN_23222	PRSS21,SRRM2,TCEB2
pregnancy_mammary	chr15:35801177-36301176		0.018	3	8	0	0	Y	GLEAN_19658,GLEAN_19671,GLEAN_19673	CTR9,EIF4G2,LYVE1
mastitis_mammary	chr23:22032976-22532975		0.019	5	26	2	0	N	GLEAN_03469,GLEAN_03473,GLEAN_03474,GLEAN_03475,GLEAN_03484
pregnancy_mammary	chr23:14569792-15069791		0.019	6	22	0	0	N	GLEAN_19833,GLEAN_19836,GLEAN_19881,GLEAN_19883,GLEAN_19887,GLEAN_19888	C6orf108,C6orf153,KLC4,RPL7L1,TNRC5
lactation_unique_mammary	chr24:41289632-41789631	chr24:41238324-41738323	0.019	3	12	0	0	N	GLEAN_05601,GLEAN_05619,GLEAN_13555	RNMT,SPIRE1
mastitis_mammary	chr2:82583416-83083415		0.019	3	13	0	0	N	GLEAN_16147,GLEAN_16156,GLEAN_16161	CASP8,CLK1
pregnancy_mammary	chr5:30945953-31445952		0.019	4	14	0	0	N	GLEAN_23294,GLEAN_23295,GLEAN_23335,GLEAN_23337	LMBR1L,TUBA1B
virgin_unique_mammary	chr6:105538558-106038557		0.019	4	9	0	0	N	GLEAN_11973,GLEAN_11976,GLEAN_11987,GLEAN_11988	IDBG-6670,SLBP,SPON2,TACC3
virgin_mammary	chrX:62013923-62513922		0.019	3	5	0	0	Y	GLEAN_16726,GLEAN_16727,GLEAN_20493	GNL3L,MAGED2,TSR2
virgin_mammary	chrX:99278273-99778272		0.019	3	5	0	0	N	GLEAN_05009,GLEAN_09787,GLEAN_09788
lactation_mammary	chr10:31641345-32141344	chr10:31408357-31908356	0.02	7	16	0	0	N	GLEAN_14523,GLEAN_14525,GLEAN_14550,GLEAN_14551,GLEAN_14554,GLEAN_14555,GLEAN_14558	FAM82C,GCHFR,IDBG-6990,PPP1R14D,RAD51,SPINT1,VPS18
virgin_mammary	chr12:28494896-28994895		0.02	4	6	0	0	N	GLEAN_06939,GLEAN_06941,GLEAN_06951,GLEAN_06952	LNX2,MTIF3,RPL21
virgin_mammary	chr19:25524713-26024712		0.02	16	36	0	0	N	GLEAN_02102,GLEAN_02106,GLEAN_02107,GLEAN_02108,GLEAN_02109,GLEAN_02111,GLEAN_02115,GLEAN_02147,GLEAN_02148,GLEAN_02150,GLEAN_02155,GLEAN_02158,GLEAN_02159,GLEAN_02161,GLEAN_02163,GLEAN_02166	ACADVL,C17orf49,C17orf81,CENTB1,CLDN7,DLG4,DULLARD,EIF5A,GABARAP,IDBG-19211,PHF23,PLSCR3,SLC16A11,TNK1
pregnancy_mammary	chr22:57664605-58164604		0.02	4	13	0	0	N	GLEAN_25734,GLEAN_25743,GLEAN_25745,GLEAN_25746	CNBP,H1FX,ISY1,RPN1
mastitis_mammary	chr23:21229635-21729634	chr23:20848207-21348206	0.02	4	19	1	0	N	GLEAN_18001,GLEAN_18002,GLEAN_18018,GLEAN_18019	HLA-DRA,HLA-DRB1
virgin_mammary	chr23:24203733-24703732	chr23:24058990-24558989	0.02	12	34	1	0	N	GLEAN_00709,GLEAN_00710,GLEAN_00714,GLEAN_00716,GLEAN_00719,GLEAN_00721,GLEAN_07147,GLEAN_10460,GLEAN_10463,GLEAN_10464,GLEAN_10466,GLEAN_21647	C2,IDBG-239314,IDBG-77826,IDBG-79698,IDBG-80326,IDBG-80399,IDBG-80442
virgin_mammary	chr3:16742702-17242701	chr3:16672946-17172945	0.02	7	15	0	0	N	GLEAN_23537,GLEAN_23538,GLEAN_23540,GLEAN_23541,GLEAN_23556,GLEAN_23557,GLEAN_23558	CGN,POGZ,PSMB4,TUFT1,ZNF687
lactation_mammary	chr7:9757815-10257814		0.02	4	7	0	0	N	GLEAN_02220,GLEAN_05528,GLEAN_05529,GLEAN_05530	C19orf53,CCDC130,GPSN2,IDBG-32307
virgin_mammary	chr8:71995539-72495538		0.02	4	5	0	0	N	GLEAN_10165,GLEAN_10166,GLEAN_10173,GLEAN_10174	RMI1,SLC28A3
lactation_mammary	chr14:22893062-23393061		0.021	3	5	0	0	Y	GLEAN_02291,GLEAN_02299,GLEAN_02300	LYN,RPS20,TMEM68
mastitis_mammary	chr18:32230510-32730509		0.021	4	28	0	0	N	GLEAN_17710,GLEAN_17718,GLEAN_17771,GLEAN_17772	ATP6V0D1,NUTF2,PSMB10,THAP11
virgin_unique_mammary	chr18:47858861-48358860		0.021	6	16	0	0	N	GLEAN_15481,GLEAN_15485,GLEAN_15489,GLEAN_15532,GLEAN_15534,GLEAN_15535	B3GNT8,CIC,LIPE
virgin_unique_mammary	chr18:7328875-7828874		0.021	5	12	0	0	N	GLEAN_18896,GLEAN_18898,GLEAN_18907,GLEAN_18909,GLEAN_18910	CDH13,MBTPS1,MLYCD,OSGIN1,TAF1C
lactation_mammary	chr2:16824154-17324153		0.021	3	4	0	0	N	GLEAN_03400,GLEAN_03401,GLEAN_14652	RBM45
lactation_unique_mammary	chr3:31893340-32393339		0.021	3	7	0	0	N	GLEAN_08915,GLEAN_08916,GLEAN_24845	AHCYL1,FAM40A,RAP1A
virgin_mammary	chr3:786303-1286302		0.021	5	9	0	0	N	GLEAN_02178,GLEAN_13421,GLEAN_13422,GLEAN_13424,GLEAN_13427	CD247,CREG1,MPZL1,POGK
pregnancy_mammary	chr11:11454704-11954703		0.022	3	9	0	0	Y	GLEAN_02443,GLEAN_02452,GLEAN_02453	ALMS1,C2orf7,CCT7
virgin_unique_mammary	chr22:52191736-52691735		0.022	4	8	0	0	N	GLEAN_01703,GLEAN_01724,GLEAN_01725,GLEAN_01726	CDCP1,EXOSC7,ZDHHC3
pregnancy_mammary	chr23:47057966-47557965		0.022	4	12	0	0	Y	GLEAN_17035,GLEAN_17041,GLEAN_17043,GLEAN_17044	BPHL,IDBG-57689,NQO2,SERPINB1
virgin_mammary	chr3:77708537-78208536		0.022	3	4	0	0	N	GLEAN_09224,GLEAN_23713,GLEAN_23714	ATG4C,SERBP1
involution_mammary	chr18:49432758-49932757		0.023	4	20	0	0	N	GLEAN_10660,GLEAN_10710,GLEAN_10711,GLEAN_10715	APOE,BCAM
pregnancy_mammary	chr13:66267626-66767625		0.024	3	11	0	0	Y	GLEAN_05134,GLEAN_05137,GLEAN_05163	ERGIC3,RBM12,SCAND1
lactation_mammary	chr15:56264943-56764942	chr15:56264943-56764942	0.024	3	6	0	0	N	GLEAN_14289,GLEAN_14296,GLEAN_14297	CAPRIN1,NAT10
pregnancy_mammary	chr19:41012095-41512094	chr19:41012095-41512094	0.024	5	21	0	0	N	GLEAN_09646,GLEAN_09648,GLEAN_21314,GLEAN_21316,GLEAN_21317	C17orf37,KRT14,KRT15,KRT19
lactation_mammary	chr22:48745537-49245536	chr22:48734988-49234987	0.024	11	25	0	1	N	GLEAN_08239,GLEAN_20662,GLEAN_20665,GLEAN_20666,GLEAN_20712,GLEAN_20714,GLEAN_20721,GLEAN_20722,GLEAN_20725,GLEAN_20727,GLEAN_20728	ARIH2,C3orf60,KLHDC8B,PRKAR2A,QARS,QRICH1,RHOA,SLC25A20,USP4
lactation_mammary	chr22:48734988-49234987	chr22:48734988-49234987	0.024	11	26	0	1	N	GLEAN_20662,GLEAN_20665,GLEAN_20666,GLEAN_20710,GLEAN_20712,GLEAN_20714,GLEAN_20721,GLEAN_20722,GLEAN_20725,GLEAN_20727,GLEAN_20728	ARIH2,C3orf60,KLHDC8B,NICN1,PRKAR2A,QARS,QRICH1,RHOA,SLC25A20,USP4
virgin_mammary	chr27:17273480-17773479		0.025	3	4	0	0	Y	GLEAN_01010,GLEAN_01012,GLEAN_01014	ASAH1,MTUS1,PCM1
virgin_mammary	chr27:32571141-33071140	chr27:32269402-32769401	0.025	5	10	0	0	N	GLEAN_22927,GLEAN_22928,GLEAN_22930,GLEAN_22934,GLEAN_22936	ASH2L,DDHD2,FGFR1,PPAPDC1B
pregnancy_mammary	chr7:57360455-57860454		0.025	3	10	0	0	Y	GLEAN_19215,GLEAN_19216,GLEAN_19234	CD74,IDBG-53239,RPS14
pregnancy_mammary	chr7:35733589-36233588	chr7:35385645-35885644	0.025	5	23	0	0	N	GLEAN_01440,GLEAN_01453,GLEAN_01456,GLEAN_01462,GLEAN_01464	B4GALT7,NOLA2,PRELID1,RAB24,RMND5B
lactation_mammary	chr16:61143159-61643158		0.026	3	4	0	0	N	GLEAN_01613,GLEAN_25487,GLEAN_25488	C1orf25,RNF2
virgin_unique_mammary	chr1:59376188-59876187		0.026	3	6	0	0	N	GLEAN_07986,GLEAN_07988,GLEAN_18480	HCLS1,IQCB1
virgin_unique_mammary	chr17:49656694-50156693		0.027	3	6	0	0	N	GLEAN_09926,GLEAN_12442,GLEAN_17465	IFT81,OGFOD2
lactation_mammary	chr22:54544520-55044519		0.027	5	8	0	0	N	GLEAN_15973,GLEAN_15975,GLEAN_15977,GLEAN_15991,GLEAN_15993	MKRN2,PPARG,RAF1,SYN2,TIMP4
virgin_mammary	chr23:20803360-21303359	chr23:20803360-21303359	0.027	4	7	1	0	N	GLEAN_18003,GLEAN_18004,GLEAN_18007,GLEAN_18016	FBXO9,ICK
involution_mammary	chr25:195198-695197		0.027	4	16	0	0	N	GLEAN_23192,GLEAN_23195,GLEAN_23214,GLEAN_23218	KCTD5,RNPS1
lactation_mammary	chr2:110880080-111380079		0.027	4	7	0	0	N	GLEAN_22684,GLEAN_22685,GLEAN_22776,GLEAN_22779	FABP3,PUM1,ZCCHC17
pregnancy_mammary	chr22:48504110-49004109	chr22:48504110-49004109	0.028	5	22	0	0	N	GLEAN_20672,GLEAN_20712,GLEAN_20719,GLEAN_20721,GLEAN_20722	LAMB2,QARS,QRICH1,RHOA,RNF123
involution_mammary	chr3:101594685-102094684	chr3:101594685-102094684	0.028	3	13	0	0	Y	GLEAN_07355,GLEAN_07356,GLEAN_07359	ATP6V0B,B4GALT2,DMAP1
lactation_mammary	chr8:72280214-72780213		0.028	4	7	0	0	N	GLEAN_10165,GLEAN_10166,GLEAN_26218,GLEAN_26219	PPP2R2A,SLC28A3
virgin_mammary	chr5:27475835-27975834		0.029	9	19	0	0	N	GLEAN_03214,GLEAN_03215,GLEAN_03216,GLEAN_03217,GLEAN_03219,GLEAN_03263,GLEAN_03267,GLEAN_20341,GLEAN_20342	DAZAP2,EIF4B,IGFBP6,ITGB7,KRT18,TENC1,ZNF740
virgin_mammary	chr5:55900852-56400851	chr5:55853206-56353205	0.029	12	29	0	0	N	GLEAN_05639,GLEAN_05642,GLEAN_05644,GLEAN_05645,GLEAN_05647,GLEAN_05649,GLEAN_05654,GLEAN_05655,GLEAN_05718,GLEAN_05719,GLEAN_05723,GLEAN_05724	FAM62A,PA2G4,RAB5B,RBMS2,RNF41,SMARCC2,SPRYD4,STAT2,USP52
lactation_mammary	chr11:21351268-21851267		0.03	5	8	0	0	N	GLEAN_18092,GLEAN_18093,GLEAN_18094,GLEAN_18096,GLEAN_18099	ARL6IP2,DHX57,GALM,SFRS7
lactation_mammary	chr11:93289905-93789904	chr11:93289905-93789904	0.03	4	6	0	0	N	GLEAN_24012,GLEAN_24014,GLEAN_24015,GLEAN_24016	RALGPS1,ZBTB43
lactation_mammary	chr11:93335501-93835500	chr11:93289905-93789904	0.03	4	6	0	0	N	GLEAN_24014,GLEAN_24015,GLEAN_24016,GLEAN_24017	GARNL3,RALGPS1
lactation_mammary	chr18:23685459-24185458		0.03	5	9	0	0	N	GLEAN_13341,GLEAN_13345,GLEAN_26552,GLEAN_26553,GLEAN_26584	CIAPIN1,COQ9,HERPUD1,IDBG-33025,POLR2C
virgin_unique_mammary	chr2:115444211-115944210	chr2:115444211-115944210	0.03	7	16	0	0	N	GLEAN_06911,GLEAN_06912,GLEAN_06914,GLEAN_06915,GLEAN_06919,GLEAN_06920,GLEAN_06923	AIM1L,ATPBD1B,GPATCH3,PIGV,RPS6KA1
pregnancy_mammary	chr3:17279929-17779928	chr3:17060598-17560597	0.03	6	24	0	0	N	GLEAN_23529,GLEAN_23534,GLEAN_23536,GLEAN_23568,GLEAN_23570,GLEAN_23572	ARNT,BNIPL,CTSS,FAM63A,PSMD4,SCNM1
pregnancy_mammary	chr3:16224626-16724625		0.03	3	8	0	0	Y	GLEAN_23546,GLEAN_23547,GLEAN_23551	RORC,S100A10,S100A11
pregnancy_mammary	chr3:17165735-17665734	chr3:17060598-17560597	0.03	6	25	0	0	N	GLEAN_23529,GLEAN_23534,GLEAN_23536,GLEAN_23558,GLEAN_23568,GLEAN_23570	ARNT,BNIPL,FAM63A,PSMD4,SCNM1
lactation_unique_mammary	chr15:22024914-22524913		0.031	3	11	0	0	Y	GLEAN_21432,GLEAN_21436,GLEAN_21437	ARCN1,TMEM25,UBE4A
pregnancy_mammary	chr2:95237707-95737706		0.031	6	19	0	0	N	GLEAN_15440,GLEAN_15442,GLEAN_15447,GLEAN_15449,GLEAN_15457,GLEAN_15460	ARPC2,BCS1L,CYP27A1,TMBIM1,ZNF142
virgin_mammary	chr11:94387440-94887439	chr11:93924772-94424771	0.033	8	17	1	1	N	GLEAN_26460,GLEAN_26461,GLEAN_26465,GLEAN_26468,GLEAN_26469,GLEAN_26471,GLEAN_26472,GLEAN_26473	CEECAM1,GLE1L,SET,SPTAN1,URM1,WDR34
pregnancy_mammary	chr14:396498-896497	chr14:92482-592481	0.033	6	35	0	0	N	GLEAN_03300,GLEAN_03301,GLEAN_03302,GLEAN_03306,GLEAN_07043,GLEAN_12073	CPSF1,CYC1,GPAA1,IDBG-40216,MAF1,PUF60
virgin_mammary	chr4:86508444-87008443		0.034	3	5	0	0	N	GLEAN_12362,GLEAN_12388,GLEAN_12390	IDBG-41045,ZC3HC1
virgin_mammary	chr4:90951361-91451360	chr4:90951361-91451360	0.034	3	5	0	0	N	GLEAN_17064,GLEAN_17065,GLEAN_17071	BPGM,CALD1
virgin_unique_mammary	chr10:64099730-64599729		0.035	3	5	0	0	N	GLEAN_02682,GLEAN_02683,GLEAN_24684	C14orf101,KTN1
virgin_unique_mammary	chr10:80008356-80508355		0.035	5	12	0	0	N	GLEAN_03430,GLEAN_18118,GLEAN_18122,GLEAN_18159,GLEAN_18162	ABCD4,ISCA2,KIAA0317,YLPM1
pregnancy_mammary	chr23:5594859-6094858		0.035	3	8	0	0	N	GLEAN_19549,GLEAN_19558,GLEAN_19560	ANKS1A,RPS10,SNRPC
virgin_mammary	chr28:6314369-6814368		0.035	5	8	0	0	Y	GLEAN_14763,GLEAN_14764,GLEAN_14766,GLEAN_14777,GLEAN_14778	ARID4B,B3GALNT2,GGPS1,TBCE
virgin_mammary	chr28:25472921-25972920		0.035	4	6	0	0	Y	GLEAN_02582,GLEAN_02583,GLEAN_02596,GLEAN_02597	ASCC1,C10orf104,DDIT4,DNAJB12
virgin_mammary	chr22:57664605-58164604	chr22:57626678-58126677	0.036	7	13	0	0	N	GLEAN_25732,GLEAN_25734,GLEAN_25740,GLEAN_25742,GLEAN_25743,GLEAN_25745,GLEAN_25746	CNBP,COPG,EEFSEC,H1FX,ISY1,RPN1
virgin_mammary	chr23:24219387-24719386	chr23:24058990-24558989	0.036	12	36	0	0	N	GLEAN_00709,GLEAN_00710,GLEAN_00714,GLEAN_00719,GLEAN_00721,GLEAN_07147,GLEAN_10460,GLEAN_10463,GLEAN_10464,GLEAN_10466,GLEAN_21647,GLEAN_21655	C2,IDBG-239314,IDBG-77725,IDBG-77826,IDBG-79698,IDBG-80326,IDBG-80399,IDBG-80442
virgin_mammary	chr8:77647318-78147317		0.036	5	8	0	0	N	GLEAN_11379,GLEAN_11380,GLEAN_11381,GLEAN_26124,GLEAN_26126	C9orf21,C9orf89,FGD3,SUSD3
involution_mammary	chr25:32974154-33474153		0.037	4	17	0	0	N	GLEAN_01223,GLEAN_01225,GLEAN_01233,GLEAN_01235	HSPB1,IDBG-33609,MDH2,PRKRIP1
lactation_mammary	chr11:93451862-93951861	chr11:93289905-93789904	0.038	5	9	0	0	N	GLEAN_24005,GLEAN_24006,GLEAN_24015,GLEAN_24016,GLEAN_24017	GARNL3,RALGPS1
lactation_mammary	chr13:39251036-39751035		0.039	4	9	0	0	N	GLEAN_25133,GLEAN_25134,GLEAN_25143,GLEAN_25144	POLR3F,RBBP9,SEC23B
virgin_mammary	chr22:52191736-52691735		0.039	5	8	0	0	N	GLEAN_01703,GLEAN_01704,GLEAN_01724,GLEAN_01725,GLEAN_01726	CDCP1,CLEC3B,EXOSC7,ZDHHC3
virgin_mammary	chr28:24397552-24897551		0.039	3	4	0	0	N	GLEAN_02588,GLEAN_02589,GLEAN_16585	HK1,SLC29A3,UNC5B
virgin_mammary	chr28:28278898-28778897		0.039	3	4	0	1	N	GLEAN_09113,GLEAN_14083,GLEAN_14084	C10orf57,DLG5,RPS24
lactation_mammary	chr4:105205353-105705352		0.039	3	6	0	0	N	GLEAN_03212,GLEAN_10875,GLEAN_10876	NUB1
lactation_mammary	chr7:42186655-42686654	chr7:42186655-42686654	0.039	5	11	0	0	N	GLEAN_04274,GLEAN_04275,GLEAN_06672,GLEAN_06673,GLEAN_18814	C5orf15,HARS2,PPP2CA,VDAC1,ZMAT2
pregnancy_mammary	chr11:100442539-100942538	chr11:100442539-100942538	0.04	5	23	0	0	N	GLEAN_11586,GLEAN_11598,GLEAN_11607,GLEAN_11609,GLEAN_12108	C9orf142,EDF1,PTGDS
virgin_mammary	chr3:52181706-52681705		0.04	6	13	2	0	N	GLEAN_08548,GLEAN_08558,GLEAN_08559,GLEAN_26181,GLEAN_26182,GLEAN_26183	CCBL2,GTF2B
virgin_unique_mammary	chr28:6359210-6859209		0.041	3	6	0	0	Y	GLEAN_14763,GLEAN_14764,GLEAN_14778	ARID4B,B3GALNT2,TBCE
virgin_unique_mammary	chr28:11655348-12155347		0.041	3	6	0	0	N	GLEAN_04981,GLEAN_04987,GLEAN_19405	BMS1,RET
virgin_unique_mammary	chr3:19737371-20237370		0.041	3	6	0	0	N	GLEAN_11901,GLEAN_11903,GLEAN_11906	CHD1L,FMO5,PDE4DIP
lactation_mammary	chr16:22977941-23477940		0.042	4	7	0	0	N	GLEAN_26008,GLEAN_26010,GLEAN_26011,GLEAN_26013	C1orf80
virgin_unique_mammary	chr3:12127418-12627417		0.042	7	24	0	0	N	GLEAN_00526,GLEAN_00528,GLEAN_00529,GLEAN_00537,GLEAN_00538,GLEAN_00540,GLEAN_00544	KIAA0907,RAB25,SEMA4A,SLC25A44,UBQLN4
virgin_unique_mammary	chr7:50148927-50648926		0.042	4	8	0	0	N	GLEAN_16965,GLEAN_16966,GLEAN_16968,GLEAN_16971	CENTD3,KIAA0141,RNF14
virgin_mammary	chrX:12876850-13376849		0.042	3	6	0	1	N	GLEAN_09253,GLEAN_09255,GLEAN_09256	AIFM1,UTP14A
virgin_unique_mammary	chr19:40413974-40913973	chr19:40584123-41084122	0.043	7	16	0	0	N	GLEAN_09583,GLEAN_09585,GLEAN_09590,GLEAN_09591,GLEAN_09641,GLEAN_09643,GLEAN_09644	CASC3,IGFBP4,MED24,NR1D1,THRA
virgin_unique_mammary	chr19:40672829-41172828	chr19:40584123-41084122	0.043	8	21	0	0	N	GLEAN_09576,GLEAN_09577,GLEAN_09583,GLEAN_09585,GLEAN_09590,GLEAN_09643,GLEAN_09644,GLEAN_09647	CASC3,ERBB2,GRB7,IKZF3,MED24,NR1D1,THRA
virgin_unique_mammary	chr19:52606720-53106719		0.043	4	7	0	0	N	GLEAN_25979,GLEAN_25997,GLEAN_25999,GLEAN_26000	PGS1,TIMP2
pregnancy_mammary	chr25:24734004-25234003		0.043	3	7	0	0	N	GLEAN_08485,GLEAN_08489,GLEAN_22433	GTF3C1,IL4R,NDUFAB1
lactation_mammary	chr4:68168671-68668670	chr4:68221289-68721288	0.043	5	14	0	0	N	GLEAN_04084,GLEAN_04085,GLEAN_04088,GLEAN_04093,GLEAN_04096	CCM2,NUDCD3,TBRG4,TMED4
involution_mammary	chr7:10451523-10951522		0.043	4	24	0	0	N	GLEAN_13544,GLEAN_13545,GLEAN_21557,GLEAN_21570	CC2D1A,DNMT1,IDBG-32631,P2RY11
involution_mammary	chr19:44544436-45044435		0.045	3	13	0	0	Y	GLEAN_12862,GLEAN_12872,GLEAN_12875	IDBG-52662,RPL27,VAT1
virgin_unique_mammary	chr22:48910856-49410855	chr22:48535206-49035205	0.045	7	22	0	0	N	GLEAN_20663,GLEAN_20664,GLEAN_20717,GLEAN_20719,GLEAN_20723,GLEAN_20724,GLEAN_22088	CCDC71,DALRD3,IDBG-33889,IMPDH2,LAMB2,WDR6
virgin_unique_mammary	chr2:115491748-115991747	chr2:115444211-115944210	0.045	6	14	0	0	N	GLEAN_06911,GLEAN_06912,GLEAN_06914,GLEAN_06915,GLEAN_06923,GLEAN_06924	AIM1L,PIGV,RPS6KA1,UBXD5
virgin_mammary	chr6:89544716-90044715		0.045	3	4	0	0	Y	GLEAN_17148,GLEAN_17150,GLEAN_17151	ENOPH1,HNRPD,HNRPDL
pregnancy_mammary	chr22:48745537-49245536	chr22:48504110-49004109	0.046	5	25	0	1	N	GLEAN_20712,GLEAN_20719,GLEAN_20721,GLEAN_20722,GLEAN_20727	LAMB2,QARS,QRICH1,RHOA
pregnancy_mammary	chr19:50430378-50930377	chr19:50134312-50634311	0.047	7	38	1	0	N	GLEAN_11177,GLEAN_11185,GLEAN_11191,GLEAN_11204,GLEAN_15029,GLEAN_15030,GLEAN_15032	DUS1L,MRPL12,RFNG,SIRT7
lactation_mammary	chr23:5275983-5775982		0.047	7	17	0	0	N	GLEAN_19547,GLEAN_19549,GLEAN_19551,GLEAN_26259,GLEAN_26272,GLEAN_26273,GLEAN_26274	C6orf106,HSD17B8,IDBG-81704,IDBG-82238,IDBG-82314,RPS10
lactation_mammary	chr23:22214893-22714892		0.047	7	17	2	0	N	GLEAN_03469,GLEAN_03473,GLEAN_03474,GLEAN_03475,GLEAN_03477,GLEAN_03515,GLEAN_03517	IDBG-75923,RNF39
virgin_mammary	chr27:32269402-32769401	chr27:32269402-32769401	0.047	6	16	0	0	N	GLEAN_16044,GLEAN_20824,GLEAN_22928,GLEAN_22930,GLEAN_22934,GLEAN_22936	ASH2L,BRF2,DDHD2,ERLIN2,PPAPDC1B
virgin_mammary	chr12:16975134-17475133		0.048	5	10	0	0	N	GLEAN_21685,GLEAN_21688,GLEAN_21690,GLEAN_21692,GLEAN_21694	C13orf1,CAB39L,EBPL,TRIM13
virgin_mammary	chr1:131763259-132263258		0.049	4	7	0	0	N	GLEAN_15614,GLEAN_15615,GLEAN_15616,GLEAN_15617	ITGB2,PTTG1IP,UBE2G2
virgin_mammary	chr22:48901196-49401195	chr22:48535206-49035205	0.05	10	23	0	0	N	GLEAN_20663,GLEAN_20664,GLEAN_20666,GLEAN_20717,GLEAN_20719,GLEAN_20721,GLEAN_20722,GLEAN_20723,GLEAN_20724,GLEAN_22088	CCDC71,DALRD3,IDBG-33889,IMPDH2,KLHDC8B,LAMB2,QARS,QRICH1,WDR6
virgin_mammary	chr22:57626678-58126677	chr22:57626678-58126677	0.05	6	11	0	0	N	GLEAN_25732,GLEAN_25734,GLEAN_25737,GLEAN_25740,GLEAN_25742,GLEAN_25743	COPG,EEFSEC,H1FX,RPN1,RUVBL1
virgin_mammary	chr23:14770893-15270892		0.05	9	25	0	0	N	GLEAN_19826,GLEAN_19827,GLEAN_19833,GLEAN_19835,GLEAN_19884,GLEAN_19886,GLEAN_19888,GLEAN_19891,GLEAN_19896	C6orf108,CUL7,GNMT,IDBG-87852,KLC4,KLHDC3,POLR1C,XPO5,YIPF3
virgin_mammary	chr23:24280457-24780456	chr23:24058990-24558989	0.05	11	33	0	0	N	GLEAN_00709,GLEAN_00710,GLEAN_00721,GLEAN_07147,GLEAN_10460,GLEAN_10463,GLEAN_10464,GLEAN_10466,GLEAN_21647,GLEAN_21655,GLEAN_21656	C2,IDBG-239314,IDBG-77725,IDBG-77826,IDBG-79698,IDBG-80326,IDBG-80399,IDBG-80442
virgin_mammary	chr29:32689660-33189659	chr29:32689660-33189659	0.05	5	8	0	0	Y	GLEAN_26682,GLEAN_26684,GLEAN_26689,GLEAN_26690,GLEAN_26691	AHNAK,ASRGL1,FTH1
virgin_mammary	chr29:37701089-38201088		0.05	9	20	0	0	N	GLEAN_18945,GLEAN_18948,GLEAN_19024,GLEAN_19026,GLEAN_19028,GLEAN_19029,GLEAN_19030,GLEAN_19033,GLEAN_19034	CTSW,FAM89B,HTATIP,MUS81,RELA,SCYL1,SIPA1
virgin_mammary	chr29:36231330-36731329		0.05	10	24	0	0	Y	GLEAN_18974,GLEAN_18976,GLEAN_18977,GLEAN_18987,GLEAN_18991,GLEAN_18993,GLEAN_18994,GLEAN_18996,GLEAN_19000,GLEAN_19004	BAD,DNAJC4,GPR137,IDBG-53150,MACROD1,MARK2,OTUB1,PRDX5,STIP1,TRPT1
virgin_mammary	chr29:32970553-33470552	chr29:32689660-33189659	0.05	13	36	0	0	Y	GLEAN_26663,GLEAN_26665,GLEAN_26671,GLEAN_26672,GLEAN_26678,GLEAN_26681,GLEAN_26682,GLEAN_26689,GLEAN_26690,GLEAN_26691,GLEAN_26694,GLEAN_26699,GLEAN_26702	AHNAK,ASRGL1,EEF1G,EML3,IDBG-51555,IDBG-51612,POLR2G,ROM1,SLC3A2,STX5,WDR74
