# Supplementary material for: The bovine lactation genome: insights into the evolution of mammalian milk
Source: Genome Biol. 2009 Apr 24;10(4):R43. doi: 10.1186/gb-2009-10-4-r43 (PMC2688934; doi:10.1186/gb-2009-10-4-r43)
Supplement: Additional data file 19 — Accession numbers of mammalian orthologs of bovine milk protein genes [file gb-2009-10-4-r43-S19.xls]

## Sheet: milk_protein_orthoDB_rmdupes_08
Milk Protein Orthologs
From Lemay DG, Lynn DJ, Martin WF, Casey TM, Kriventseva EV, Rincon G, Barris WC, Hinrichs AS, Molenaar AJ, Pollard KS, Neville MC, Maqbool NJ, Zdobnov EM, Tellam RL, Medrano JF, German JB, and Rijnkels M. (2008) The bovine lactation genome: insights into the evolution of mammalian milk"
In this file, all genes with the same orthologous cluster ID are orthologs. The species are as follows: Btar=cow, Cfam=dog, Hsap=human, Mmus=mouse, Rnov=rat, Mdom=opossum, Oana=platypus. If the Internal_ID = CuratedEns, this ortholog was manually curated. Otherwise, the orthologs are derived from the automated analysis. See "Orthology delineation" in Methods section.
Orthologous ClusterID	Accession number	Species:Internal_ID
1	GLEAN_26444	Btar:dxjj
1	ENSCAFP00000020728	Cfam:h4fq
1	ENSP00000340554	Hsap:kwn2
1	ENSMODP00000012695	Mdom:9h53
1	ENSMUSP00000070975	Mmus:jqt0
1	ENSOANP00000013774	Oana:ndch
1	ENSRNOP00000034204	Rnov:gjt7
10177	GLEAN_09359	Btar:d5sp
10177	ENSCAFP00000026520	Cfam:xq0p
10177	ENSP00000268074	Hsap:nzwt
10177	ENSMODP00000011596	Mdom:svc1
10177	ENSMUSP00000059947	Mmus:frnw
10177	ENSOANP00000008544	Oana:6xpq
10177	ENSOANP00000017113	Oana:fnws
10177	ENSRNOP00000025885	Rnov:235m
10403	GLEAN_24371	Btar:dj29
10403	ENSCAFP00000012417	Cfam:tf7w
10403	ENSP00000341469	Hsap:2581
10403	ENSMODP00000001538	Mdom:g51n
10403	ENSMUSP00000037018	Mmus:8160
10403	ENSOANP00000008439	Oana:d02z
10403	ENSRNOP00000032735	Rnov:n3vb
10447	GLEAN_05616	Btar:d9vd
10447	GLEAN_10240	Btar:d9w1
10447	ENSCAFP00000027726	Cfam:22k8
10447	ENSCAFP00000032126	Cfam:qnxd
10447	ENSP00000302237	Hsap:83f5
10447	ENSP00000334051	Hsap:bzpx
10447	ENSMODP00000020714	Mdom:m3wm
10447	ENSMODP00000026776	Mdom:wthc
10447	ENSMUSP00000025402	Mmus:gbvs
10447	ENSMUSP00000079341	Mmus:gv78
10447	ENSOANP00000014762	Oana:38h6
10447	ENSRNOP00000013958	Rnov:9dhq
10583	GLEAN_03765	Btar:dck4
10583	ENSCAFP00000020590	Cfam:k6qp
10583	ENSP00000253408	Hsap:rbsf
10583	ENSMODP00000014143	Mdom:qztn
10583	ENSMUSP00000064691	Mmus:dgb1
10583	ENSRNOP00000032389	Rnov:bd6j
10695	GLEAN_11204	Btar:d0wp
10695	GLEAN_16265	Btar:db0x
10695	ENSCAFP00000023597	Cfam:vb3s
10695	ENSP00000331514	Hsap:jt34
10695	ENSP00000349960	Hsap:kpvh
10695	ENSMODP00000001067	Mdom:3jzx
10695	ENSMODP00000035547	Mdom:d5pt
10695	ENSMODP00000022900	Mdom:jtm4
10695	ENSMODP00000003213	Mdom:s83x
10695	ENSMUSP00000031564	Mmus:61rw
10695	ENSMUSP00000089031	Mmus:qp9s
10695	ENSMUSP00000071486	Mmus:zm88
10695	ENSOANP00000012287	Oana:7xdc
10695	ENSOANP00000012082	Oana:pppn
10695	ENSRNOP00000043567	Rnov:5z3p
10695	ENSRNOP00000051859	Rnov:m45h
10695	ENSRNOP00000044296	Rnov:pkxj
1096	GLEAN_10146	Btar:dmdx
1096	ENSCAFP00000019820	Cfam:jdrs
1096	ENSP00000311019	Hsap:v458
1096	ENSMODP00000027463	Mdom:9ssp
1096	ENSMUSP00000051645	Mmus:1gq9
1096	ENSOANP00000024722	Oana:64rx
1096	ENSRNOP00000041323	Rnov:4zd5
1096	ENSRNOP00000002350	Rnov:xqhq
10973	GLEAN_07200	Btar:dvdp
10973	ENSCAFP00000014031	Cfam:qvmm
10973	ENSP00000337701	Hsap:83gq
10973	ENSMODP00000018754	Mdom:5jbv
10973	ENSMUSP00000026583	Mmus:qzwk
10973	ENSRNOP00000025319	Rnov:bsqn
11029	GLEAN_20783	Btar:d875
11029	ENSCAFP00000006766	Cfam:kdf9
11029	ENSP00000352958	Hsap:j9p1
11029	ENSMODP00000012279	Mdom:dg88
11029	ENSMUSP00000028062	Mmus:x9wm
11029	ENSOANP00000004545	Oana:09c6
11029	ENSRNOP00000024430	Rnov:0pz2
11137	GLEAN_00969	Btar:ddq9
11137	ENSCAFP00000023366	Cfam:6746
11137	ENSP00000355467	Hsap:7dc9
11137	ENSMODP00000007889	Mdom:200g
11137	ENSMUSP00000040956	Mmus:0kx3
11137	ENSOANP00000016254	Oana:wmxb
11137	ENSRNOP00000003791	Rnov:4vjb
1133	GLEAN_03296	Btar:d0k1
1133	ENSCAFP00000002172	Cfam:k3t7
1133	ENSP00000353877	Hsap:cg30
1133	ENSMODP00000013075	Mdom:fzb2
1133	ENSMUSP00000023222	Mmus:xhmw
1133	ENSOANP00000023840	Oana:0d90
1133	ENSRNOP00000053245	Rnov:wxkk
11618	GLEAN_18140	Btar:cx3w
11618	ENSCAFP00000024732	Cfam:md5w
11618	ENSP00000350342	Hsap:ht9z
11618	ENSMODP00000008410	Mdom:7tbp
11618	ENSMUSP00000048363	Mmus:k73j
11618	ENSOANP00000001680	Oana:2cn2
11618	ENSRNOP00000012495	Rnov:7qqk
11639	GLEAN_20679	Btar:dn8w
11639	ENSCAFP00000033576	Cfam:m3jj
11639	ENSP00000266027	Hsap:j3z0
11639	ENSMODP00000021195	Mdom:pcxb
11639	ENSMUSP00000057543	Mmus:w1kw
11639	ENSRNOP00000022550	Rnov:q63v
11875	GLEAN_03310	Btar:d9s9
11875	ENSCAFP00000031973	Cfam:r82w
11875	ENSP00000337732	Hsap:mpk3
11875	ENSMODP00000012881	Mdom:64jw
11875	ENSMUSP00000040108	Mmus:whzf
11875	ENSOANP00000007000	Oana:32r5
11875	ENSRNOP00000035622	Rnov:dcmv
11892	GLEAN_19979	Btar:d0mg
11892	GLEAN_19977	Btar:dzrr
11892	ENSCAFP00000016010	Cfam:355c
11892	ENSCAFP00000015998	Cfam:fz0h
11892	ENSP00000297020	Hsap:2bzk
11892	ENSP00000244519	Hsap:6hhj
11892	ENSP00000289361	Hsap:h9zk
11892	ENSP00000366937	Hsap:ngks
11892	ENSP00000312158	Hsap:rjhp
11892	ENSP00000349143	Hsap:ttjd
11892	ENSP00000366810	Hsap:xkx5
11892	ENSMODP00000010705	Mdom:22vt
11892	ENSMUSP00000041013	Mmus:gfqk
11892	ENSMUSP00000048251	Mmus:mhgb
11892	ENSOANP00000008719	Oana:c37t
11892	ENSRNOP00000023622	Rnov:n6q4
11892	ENSRNOP00000056159	Rnov:zt5w
11909	GLEAN_05462	Btar:dqqc
11909	ENSCAFP00000005773	Cfam:7t0t
11909	ENSP00000263273	Hsap:vdrh
11909	ENSMODP00000017145	Mdom:6mxd
11909	ENSMUSP00000033096	Mmus:mt25
11909	ENSOANP00000005487	Oana:tjmd
11909	ENSRNOP00000028390	Rnov:32v0
11951	GLEAN_08781	Btar:dgs1
11951	ENSRNOP00000020201	Rnov:CuratedEns
11951	ENSCAFP00000002307	Cfam:CuratedEns
11951	ENSOANP00000021241	Oana:CuratedEns
11951	ENSP00000365807	Hsap:4j4f
11951	ENSMODP00000016180	Mdom:06bn
11951	ENSMUSP00000025602	Mmus:xx3x
1226	GLEAN_10153	Btar:d62p
1226	ENSCAFP00000020827	Cfam:wx1f
1226	ENSP00000341942	Hsap:gf6g
1226	ENSMUSP00000075204	Mmus:k48r
1226	ENSOANP00000010375	Oana:bwhh
1226	ENSRNOP00000036765	Rnov:ds4v
12347	GLEAN_12290	Btar:dkn2
12347	GLEAN_12289	Btar:dnt5
12347	GLEAN_12288	Btar:dwff
12347	NP_005545	Hsap:CuratedEns
12347	NP_005546	Hsap:CuratedEns
12347	NP_775109	Hsap:CuratedEns
12347	ENSCAFP00000010782	Cfam:5qr4
12347	ENSCAFP00000010777	Cfam:z963
12347	ENSMUSP00000023788	Mmus:gfsk
12347	ENSMUSP00000023786	Mmus:w79s
12347	ENSOANP00000019923	Oana:n3s7
12377	GLEAN_19342	Btar:dhch
12377	GLEAN_08780	Btar:dvts
12377	ENSCAFP00000002294	Cfam:w417
12377	ENSCAFP00000028446	Cfam:x6np
12377	ENSP00000078429	Hsap:p5mm
12377	ENSP00000365796	Hsap:w10t
12377	ENSMODP00000023891	Mdom:22ws
12377	ENSMODP00000016195	Mdom:6qsm
12377	ENSMUSP00000025541	Mmus:03j3
12377	ENSMUSP00000043190	Mmus:b3g2
12377	ENSOANP00000004219	Oana:7thh
12377	ENSRNOP00000007498	Rnov:4zbj
12377	ENSRNOP00000019174	Rnov:8mk1
12437	GLEAN_22534	Btar:dz20
12437	ENSCAFP00000021085	Cfam:0352
12437	ENSP00000305260	Hsap:nw29
12437	ENSMODP00000005683	Mdom:3rnp
12437	ENSMUSP00000031726	Mmus:jtn7
12437	ENSRNOP00000001911	Rnov:64s3
12441	GLEAN_21827	Btar:dhg5
12441	ENSCAFP00000031022	Cfam:xh8b
12441	ENSP00000367872	Hsap:n05m
12441	ENSMODP00000008530	Mdom:pkmt
12441	ENSMUSP00000030940	Mmus:2031
12441	ENSOANP00000010184	Oana:09cn
12441	ENSRNOP00000044340	Rnov:9t11
12512	GLEAN_07790	Btar:djch
12512	ENSCAFP00000024537	Cfam:tj4t
12512	ENSP00000368744	Hsap:2fw4
12512	ENSP00000348640	Hsap:xd6x
12512	ENSMODP00000014523	Mdom:rrsj
12512	ENSMUSP00000034756	Mmus:sc3b
12512	ENSOANP00000019528	Oana:3g85
12512	ENSRNOP00000038428	Rnov:3znd
12557	GLEAN_15824	Btar:dk4g
12557	ENSCAFP00000018770	Cfam:ffpd
12557	ENSP00000366013	Hsap:b020
12557	ENSMODP00000005041	Mdom:tfk2
12557	ENSMUSP00000020640	Mmus:f88z
12557	ENSOANP00000004137	Oana:kdxx
12557	ENSRNOP00000003334	Rnov:szfk
12595	GLEAN_07846	Btar:dkvx
12595	ENSCAFP00000015089	Cfam:hb5r
12595	ENSP00000255409	Hsap:5x9d
12595	ENSMODP00000001267	Mdom:4ngf
12595	ENSMUSP00000080717	Mmus:6xnh
12595	ENSOANP00000003029	Oana:06gx
12595	ENSRNOP00000057440	Rnov:5fpj
12650	GLEAN_08859	Btar:f00j
12650	ENSCAFP00000032154	Cfam:939r
12650	ENSP00000276914	Hsap:b2vt
12650	ENSMODP00000018319	Mdom:snn1
12650	ENSMUSP00000000466	Mmus:x457
12650	ENSOANP00000001153	Oana:8mg7
12650	ENSRNOP00000009749	Rnov:4c46
12677	GLEAN_17418	Btar:f084
12677	ENSCAFP00000031745	Cfam:htj6
12677	ENSP00000268150	Hsap:bk6x
12677	ENSMODP00000035196	Mdom:bpmv
12677	ENSMUSP00000032825	Mmus:2k9h
12677	ENSOANP00000010190	Oana:bh1k
12677	ENSRNOP00000047556	Rnov:5802
13103	GLEAN_00951	Btar:ddk2
13103	ENSCAFP00000015344	Cfam:vtfd
13103	ENSP00000358803	Hsap:bk6w
13103	ENSMODP00000013827	Mdom:q30g
13103	ENSMUSP00000047278	Mmus:zwtv
13103	ENSOANP00000002618	Oana:485q
13103	ENSRNOP00000027526	Rnov:5v6q
13110	GLEAN_13969	Btar:dppm
13110	GLEAN_13155	Btar:dxsk
13110	ENSOANP00000007123	Oana:CuratedEns
13110	ENSCAFP00000030340	Cfam:22k6
13110	ENSCAFP00000031811	Cfam:86jf
13110	ENSCAFP00000001008	Cfam:9w8m
13110	ENSCAFP00000033094	Cfam:hb6x
13110	ENSCAFP00000030003	Cfam:mh2j
13110	ENSCAFP00000035173	Cfam:p029
13110	ENSCAFP00000035113	Cfam:qc91
13110	ENSCAFP00000027867	Cfam:vht5
13110	ENSCAFP00000025752	Cfam:wt5h
13110	ENSP00000229239	Hsap:15hg
13110	ENSMODP00000022521	Mdom:jf3r
13110	ENSMUSP00000097256	Mmus:4rhq
13110	ENSMUSP00000097539	Mmus:7hwh
13110	ENSMUSP00000073289	Mmus:9sw6
13110	ENSMUSP00000091210	Mmus:bh0c
13110	ENSMUSP00000084474	Mmus:cctd
13110	ENSMUSP00000094250	Mmus:d8nr
13110	ENSMUSP00000090946	Mmus:nwp6
13110	ENSMUSP00000091648	Mmus:q8vp
13110	ENSMUSP00000084935	Mmus:sc4k
13110	ENSMUSP00000083946	Mmus:t53w
13110	ENSMUSP00000050698	Mmus:tr9p
13110	ENSMUSP00000094899	Mmus:wmvv
13110	ENSMUSP00000089510	Mmus:x46t
13110	ENSRNOP00000050213	Rnov:bh4z
13404	GLEAN_12094	Btar:dbdx
13404	ENSCAFP00000031572	Cfam:2vgm
13404	ENSP00000257497	Hsap:cvhx
13404	ENSMODP00000002656	Mdom:9wmd
13404	ENSMUSP00000097180	Mmus:f2jq
13404	ENSRNOP00000051674	Rnov:cw97
13562	GLEAN_13926	Btar:djdx
13562	ENSCAFP00000010184	Cfam:rbzm
13562	ENSP00000262101	Hsap:zw6p
13562	ENSMODP00000023795	Mdom:2chh
13562	ENSMUSP00000026021	Mmus:xx3z
13562	ENSOANP00000023613	Oana:f5k1
13562	ENSRNOP00000017339	Rnov:9ww5
13617	GLEAN_10380	Btar:d14c
13617	GLEAN_10379	Btar:d2k4
13617	GLEAN_10381	Btar:d8n8
13617	GLEAN_10378	Btar:dw54
13617	ENSCAFP00000019615	Cfam:6qg3
13617	ENSCAFP00000019630	Cfam:nsc1
13617	ENSCAFP00000019647	Cfam:w9sx
13617	ENSP00000350425	Hsap:1vm5
13617	ENSP00000364518	Hsap:5mpc
13617	ENSP00000364478	Hsap:s1vx
13617	ENSMODP00000017253	Mdom:c072
13617	ENSMODP00000017245	Mdom:cw27
13617	ENSMODP00000017258	Mdom:q5vv
13617	ENSMUSP00000034588	Mmus:bkt5
13617	ENSMUSP00000034585	Mmus:m3zf
13617	ENSMUSP00000034584	Mmus:qw1n
13617	ENSOANP00000024761	Oana:38hz
13617	ENSRNOP00000053599	Rnov:03rr
13617	ENSRNOP00000024918	Rnov:1d1p
13617	ENSRNOP00000053597	Rnov:3vtw
13823	GLEAN_18543	Btar:f095
13823	ENSCAFP00000031472	Cfam:p8qk
13823	ENSP00000350874	Hsap:rr9w
13823	ENSMODP00000009655	Mdom:wqkt
13823	ENSMUSP00000033163	Mmus:mm9p
13823	ENSOANP00000005183	Oana:j4mz
13823	ENSRNOP00000037064	Rnov:2crk
13823	ENSRNOP00000043549	Rnov:wf89
1383	GLEAN_01698	Btar:dvr2
1383	ENSCAFP00000007604	Cfam:sn8j
1383	ENSP00000373311	Hsap:bgbz
1383	ENSMODP00000006851	Mdom:9pw5
1383	ENSMUSP00000086398	Mmus:gjms
1383	ENSRNOP00000045983	Rnov:qgrf
13927	GLEAN_03662	Btar:dqgr
13927	ENSCAFP00000024108	Cfam:57dr
13927	ENSP00000365397	Hsap:n331
13927	ENSMODP00000035049	Mdom:1621
13927	ENSMUSP00000081200	Mmus:10f4
13927	ENSOANP00000009721	Oana:1kpv
13927	ENSRNOP00000021155	Rnov:5z2p
1405	GLEAN_10152	Btar:cz1v
1405	ENSCAFP00000020865	Cfam:90gs
1405	ENSP00000339182	Hsap:mczq
1405	ENSMODP00000018918	Mdom:m3wh
1405	ENSMUSP00000060987	Mmus:fnsz
1405	ENSRNOP00000002333	Rnov:kf0k
14071	GLEAN_19222	Btar:dfpq
14071	ENSCAFP00000027019	Cfam:328k
14071	ENSP00000369126	Hsap:fr3j
14071	ENSMODP00000037323	Mdom:9db6
14071	ENSMODP00000012444	Mdom:s84m
14071	ENSMODP00000038028	Mdom:v7kr
14071	ENSMUSP00000025469	Mmus:kx6m
14071	ENSOANP00000004551	Oana:m15g
14071	ENSRNOP00000023302	Rnov:x4bc
14670	GLEAN_06672	Btar:dsmr
14670	ENSCAFP00000001399	Cfam:gf9q
14670	ENSCAFP00000032627	Cfam:nsc5
14670	ENSP00000265333	Hsap:rnck
14670	ENSMODP00000017701	Mdom:22w9
14670	ENSMUSP00000099819	Mmus:ktb0
14670	ENSOANP00000021283	Oana:s8bg
14670	ENSRNOP00000008477	Rnov:6bhx
14670	ENSRNOP00000050137	Rnov:kf19
14837	GLEAN_12705	Btar:d1vg
14837	ENSCAFP00000005500	Cfam:7m89
14837	ENSP00000326342	Hsap:cntd
14837	ENSMODP00000036183	Mdom:7td8
14837	ENSMUSP00000052287	Mmus:x9x3
14837	ENSOANP00000024073	Oana:3cd4
14837	ENSRNOP00000056840	Rnov:38jr
14837	ENSRNOP00000037996	Rnov:93z4
14992	GLEAN_12862	Btar:dh33
14992	ENSCAFP00000021553	Cfam:4ffp
14992	ENSP00000347872	Hsap:rbs4
14992	ENSMODP00000018917	Mdom:qvzq
14992	ENSMUSP00000048350	Mmus:457m
14992	ENSOANP00000019122	Oana:bd5x
14992	ENSRNOP00000028084	Rnov:4nrw
15031	GLEAN_23745	Btar:d6vt
15031	ENSCAFP00000026030	Cfam:08x6
15031	ENSCAFP00000026397	Cfam:2rnv
15031	ENSCAFP00000026067	Cfam:5f5p
15031	ENSCAFP00000031981	Cfam:993s
15031	ENSP00000298841	Hsap:8pnn
15031	ENSP00000348068	Hsap:bvvz
15031	ENSP00000361644	Hsap:xd5k
15031	ENSP00000337133	Hsap:zcx0
15031	ENSMODP00000031692	Mdom:h4s3
15031	ENSMODP00000015684	Mdom:mhc9
15031	ENSMUSP00000056166	Mmus:7dzf
15031	ENSMUSP00000058535	Mmus:fntq
15031	ENSMUSP00000093101	Mmus:jj32
15031	ENSMUSP00000077909	Mmus:p957
15031	ENSMUSP00000082132	Mmus:rvsf
15031	ENSMUSP00000082130	Mmus:zdj6
15031	ENSOANP00000022588	Oana:0h51
15031	ENSOANP00000002843	Oana:c37c
15031	ENSOANP00000019070	Oana:vjbw
15031	ENSRNOP00000013045	Rnov:03q0
15031	ENSRNOP00000054131	Rnov:4c5z
15031	ENSRNOP00000014739	Rnov:fzjw
15326	GLEAN_09631	Btar:cxt2
15326	ENSCAFP00000023577	Cfam:8h4q
15326	ENSP00000269576	Hsap:8d3q
15326	ENSMODP00000016947	Mdom:4fs3
15326	ENSMODP00000016913	Mdom:7dwc
15326	ENSMODP00000016590	Mdom:c071
15326	ENSMUSP00000099420	Mmus:1w65
15326	ENSOANP00000004603	Oana:z6tb
15326	ENSRNOP00000015917	Rnov:1969
15390	GLEAN_13106	Btar:dxjz
15390	ENSCAFP00000028103	Cfam:qzh9
15390	ENSP00000263168	Hsap:ncp1
15390	ENSMODP00000001228	Mdom:h1vs
15390	ENSMUSP00000091568	Mmus:z3xp
15390	ENSRNOP00000052869	Rnov:8mjz
15426	GLEAN_21483	Btar:dm1s
15426	ENSCAFP00000001359	Cfam:q2mx
15426	ENSP00000338461	Hsap:3r4m
15426	ENSMUSP00000097943	Mmus:32n0
15426	ENSRNOP00000012878	Rnov:0pxg
16667	GLEAN_04279	Btar:drvz
16667	ENSCAFP00000033824	Cfam:qg49
16667	ENSP00000304236	Hsap:ngk9
16667	ENSMODP00000031582	Mdom:fvgw
16667	ENSMUSP00000056669	Mmus:pwc1
16667	ENSOANP00000018483	Oana:232k
16667	ENSRNOP00000023977	Rnov:bsqk
16668	GLEAN_21315	Btar:dhs9
16668	ENSCAFP00000023465	Cfam:354r
16668	ENSP00000246662	Hsap:wq3w
16668	ENSMODP00000018274	Mdom:28mw
16668	ENSMUSP00000055255	Mmus:ktck
16668	ENSOANP00000024880	Oana:206x
16668	ENSRNOP00000019330	Rnov:1ks0
17089	GLEAN_14094	Btar:f04b
17089	ENSCAFP00000005502	Cfam:3v64
17089	ENSP00000286713	Hsap:fr2s
17089	ENSMODP00000024518	Mdom:h4ss
17089	ENSMUSP00000028241	Mmus:vtv0
17089	ENSRNOP00000025904	Rnov:mx3j
17207	GLEAN_04527	Btar:djtn
17207	ENSCAFP00000013994	Cfam:gj6t
17207	ENSP00000300161	Hsap:4bd6
17207	ENSMODP00000020248	Mdom:mm7x
17207	ENSMUSP00000018470	Mmus:qkd3
17207	ENSOANP00000024902	Oana:7hzd
17207	ENSRNOP00000016981	Rnov:q0c0
1722	GLEAN_09759	Btar:dxhg
1722	ENSCAFP00000018524	Cfam:pcm8
1722	ENSCAFP00000018537	Cfam:ttr6
1722	ENSP00000357911	Hsap:vt98
1722	ENSMODP00000010153	Mdom:x16k
1722	ENSMUSP00000081556	Mmus:9wr6
1722	ENSOANP00000003170	Oana:zq5f
1722	ENSRNOP00000027919	Rnov:7xgt
17266	GLEAN_16697	Btar:d435
17266	ENSCAFP00000024890	Cfam:5tn7
17266	ENSP00000300408	Hsap:fjbp
17266	ENSMODP00000015286	Mdom:v7jn
17266	ENSMUSP00000047536	Mmus:0snk
17266	ENSMUSP00000085164	Mmus:wxgc
17266	ENSOANP00000004873	Oana:k1g4
17266	ENSRNOP00000047214	Rnov:rkbd
17266	ENSRNOP00000058260	Rnov:w7jq
17429	GLEAN_13921	Btar:dj9x
17429	ENSP00000338562	Hsap:ncpx
17429	ENSMODP00000025271	Mdom:zdf5
17429	ENSMUSP00000037317	Mmus:khrh
17429	ENSOANP00000012750	Oana:7b5z
17429	ENSRNOP00000028530	Rnov:gvdt
17443	GLEAN_16728	Btar:dqzn
17443	ENSCAFP00000027568	Cfam:1k74
17443	ENSP00000327268	Hsap:hx7q
17443	ENSMODP00000026797	Mdom:gnfn
17443	ENSMUSP00000024909	Mmus:4bzg
17443	ENSOANP00000008456	Oana:zt22
17443	ENSRNOP00000016965	Rnov:h7xd
17819	GLEAN_20950	Btar:dpmm
17819	ENSCAFP00000010411	Cfam:4twv
17819	ENSP00000370550	Hsap:69ss
17819	ENSMUSP00000022210	Mmus:d8km
17819	ENSRNOP00000015871	Rnov:dcn3
17958	GLEAN_11922	Btar:df7p
17958	ENSCAFP00000000820	Cfam:dc1n
17958	ENSP00000309503	Hsap:0ckh
17958	ENSMODP00000007631	Mdom:b67f
17958	ENSMUSP00000022894	Mmus:fg1j
17958	ENSMUSP00000096485	Mmus:htzt
17958	ENSOANP00000011629	Oana:bsn9
17958	ENSRNOP00000030885	Rnov:ppr5
17996	GLEAN_23889	Btar:d0rz
17996	GLEAN_14815	Btar:d0sd
17996	GLEAN_16750	Btar:d1d5
17996	GLEAN_09918	Btar:d7n0
17996	GLEAN_04736	Btar:dm06
17996	GLEAN_18094	Btar:dnhq
17996	GLEAN_25505	Btar:dpbq
17996	GLEAN_05044	Btar:dqz8
17996	GLEAN_01691	Btar:ds10
17996	ENSCAFP00000033146	Cfam:25d6
17996	ENSCAFP00000032002	Cfam:pzt7
17996	ENSCAFP00000011852	Cfam:w15m
17996	ENSP00000339795	Hsap:6hj5
17996	ENSP00000304033	Hsap:9w56
17996	ENSP00000305052	Hsap:bp3r
17996	ENSP00000349185	Hsap:ffgj
17996	ENSP00000260536	Hsap:sxqg
17996	ENSMODP00000007954	Mdom:mm70
17996	ENSMODP00000008850	Mdom:rg5f
17996	ENSMUSP00000084329	Mmus:2s31
17996	ENSMUSP00000071616	Mmus:6f8j
17996	ENSMUSP00000084962	Mmus:hjc7
17996	ENSMUSP00000085823	Mmus:n9d0
17996	ENSMUSP00000085850	Mmus:qs6b
17996	ENSOANP00000002743	Oana:4vd6
17996	ENSRNOP00000053884	Rnov:0px2
17996	ENSRNOP00000056317	Rnov:2cqs
17996	ENSRNOP00000056148	Rnov:61xk
17996	ENSRNOP00000009431	Rnov:6fd5
17996	ENSRNOP00000058396	Rnov:cczn
17996	ENSRNOP00000045771	Rnov:jqzs
18049	GLEAN_02484	Btar:d47j
18049	GLEAN_02485	Btar:d763
18049	GLEAN_02486	Btar:dg2f
18049	GLEAN_02488	Btar:dt8s
18049	GLEAN_02487	Btar:dvsg
18049	GLEAN_02490	Btar:dw44
18049	ENSCAFP00000029332	Cfam:1k77
18049	ENSCAFP00000029341	Cfam:n91d
18049	ENSP00000316471	Hsap:7h81
18049	ENSP00000311469	Hsap:dngv
18049	ENSP00000256594	Hsap:n5xt
18049	ENSP00000256593	Hsap:rz0z
18049	ENSMODP00000002287	Mdom:gv4d
18049	ENSMODP00000002322	Mdom:wx9w
18049	ENSMUSP00000088096	Mmus:0wjt
18049	ENSMUSP00000012348	Mmus:p0hg
18049	ENSMUSP00000004137	Mmus:sz8r
18049	ENSMUSP00000079917	Mmus:vj8s
18049	ENSMUSP00000029489	Mmus:wxds
18049	ENSMUSP00000004134	Mmus:xqbx
18049	ENSOANP00000011059	Oana:0d80
18049	ENSRNOP00000025994	Rnov:99p5
18049	ENSRNOP00000025689	Rnov:dzw2
18049	ENSRNOP00000044869	Rnov:g2g8
18049	ENSRNOP00000025589	Rnov:m9w1
18049	ENSRNOP00000025939	Rnov:rs1w
18049	ENSRNOP00000044720	Rnov:tv9x
18128	GLEAN_02763	Btar:dr1s
18128	ENSCAFP00000022020	Cfam:k6qt
18128	ENSP00000222256	Hsap:nw10
18128	ENSMODP00000003912	Mdom:zq0c
18128	ENSMUSP00000034301	Mmus:wb6k
18128	ENSOANP00000002063	Oana:k4b2
18128	ENSRNOP00000026392	Rnov:qsbh
1819	GLEAN_08966	Btar:dr00
1819	ENSMUSP00000054060	Mmus:CuratedEns
1819	ENSRNOP00000032296	Rnov:CuratedEns
1819	ENSOANP00000024840	Oana:CuratedEns
1819	ENSCAFP00000001944	Cfam:965z
1819	ENSP00000370870	Hsap:22d5
1819	ENSMODP00000019099	Mdom:t242
18349	GLEAN_06180	Btar:d8b4
18349	ENSCAFP00000022506	Cfam:2vhx
18349	ENSP00000252603	Hsap:wsz9
18349	ENSMODP00000005417	Mdom:qgfs
18349	ENSMUSP00000034264	Mmus:7tfc
18349	ENSOANP00000023011	Oana:g58f
18349	ENSRNOP00000024827	Rnov:c66m
18379	GLEAN_06877	Btar:drgq
18379	ENSCAFP00000035608	Cfam:pcjh
18379	ENSP00000360718	Hsap:m684
18379	ENSMODP00000000946	Mdom:hxpv
18379	ENSMUSP00000003502	Mmus:d5q0
18379	ENSRNOP00000010645	Rnov:3g94
184	GLEAN_00157	Btar:d9bm
184	ENSCAFP00000026669	Cfam:61ct
184	ENSP00000344789	Hsap:h47x
184	ENSMODP00000003965	Mdom:812v
184	ENSMUSP00000099136	Mmus:9h8j
184	ENSMUSP00000099490	Mmus:cs7d
184	ENSOANP00000018236	Oana:v7r1
184	ENSRNOP00000043972	Rnov:d32x
18414	GLEAN_23782	Btar:dp7j
18414	ENSCAFP00000000213	Cfam:npff
18414	ENSP00000262094	Hsap:czcd
18414	ENSMODP00000025604	Mdom:xhm0
18414	ENSMUSP00000025389	Mmus:n3nf
18414	ENSOANP00000003584	Oana:ckkn
18414	ENSRNOP00000016508	Rnov:vr4n
18424	GLEAN_03051	Btar:dw8h
18424	ENSCAFP00000027326	Cfam:qvng
18424	ENSP00000333547	Hsap:7dd8
18424	ENSMODP00000004707	Mdom:msz7
18424	ENSMUSP00000042700	Mmus:0wgh
18424	ENSRNOP00000010197	Rnov:nh95
18478	GLEAN_07528	Btar:d68b
18478	ENSCAFP00000019983	Cfam:x6n5
18478	ENSP00000273784	Hsap:wwtv
18478	ENSMODP00000019820	Mdom:0975
18478	ENSMUSP00000023583	Mmus:54x9
18478	ENSOANP00000024207	Oana:jxn8
18478	ENSRNOP00000002464	Rnov:bwn5
18522	GLEAN_20537	Btar:d0ks
18522	ENSCAFP00000025408	Cfam:jhnc
18522	ENSP00000261890	Hsap:qc2m
18522	ENSMODP00000012261	Mdom:5xtd
18522	ENSMUSP00000004892	Mmus:nsqs
18522	ENSOANP00000003488	Oana:4c23
18522	ENSRNOP00000015598	Rnov:8mjt
18597	GLEAN_25383	Btar:dj6b
18597	ENSCAFP00000014018	Cfam:1cfp
18597	ENSP00000369260	Hsap:41rp
18597	ENSMODP00000012413	Mdom:b67t
18597	ENSMUSP00000084053	Mmus:s86d
18597	ENSOANP00000023336	Oana:b9b1
18597	ENSRNOP00000056976	Rnov:tnk4
18681	GLEAN_04480	Btar:dtd5
18681	ENSCAFP00000014926	Cfam:dz90
18681	ENSP00000303713	Hsap:8d35
18681	ENSMUSP00000087805	Mmus:fg2x
18681	ENSOANP00000020749	Oana:1kqp
18681	ENSRNOP00000006256	Rnov:csd5
18853	GLEAN_25742	Btar:f0hm
18853	ENSP00000265062	Hsap:CuratedEns
18853	ENSMUSP00000092658	Mmus:CuratedEns
18853	ENSCAFP00000034211	Cfam:12tf
18853	ENSMODP00000010067	Mdom:x9tb
18853	ENSOANP00000002950	Oana:k76c
18853	ENSRNOP00000016432	Rnov:9m8d
18909	GLEAN_01235	Btar:dc64
18909	ENSCAFP00000019945	Cfam:3v73
18909	ENSP00000248553	Hsap:drbq
18909	ENSMODP00000017088	Mdom:h7nd
18909	ENSMUSP00000093512	Mmus:164w
18909	ENSMUSP00000005077	Mmus:4njs
18909	ENSRNOP00000032902	Rnov:c0gh
18946	GLEAN_11194	Btar:d470
18946	ENSCAFP00000008784	Cfam:4j91
18946	ENSP00000269321	Hsap:m93s
18946	ENSMODP00000003661	Mdom:6xh5
18946	ENSMUSP00000063714	Mmus:57sp
18946	ENSRNOP00000051840	Rnov:528r
18978	GLEAN_21462	Btar:cx56
18978	ENSCAFP00000020153	Cfam:n90s
18978	ENSP00000349415	Hsap:x0p8
18978	ENSMODP00000010252	Mdom:0gxx
18978	ENSMUSP00000095285	Mmus:5v35
18978	ENSRNOP00000025828	Rnov:frtx
19011	GLEAN_17381	Btar:d2q1
19011	ENSCAFP00000022977	Cfam:wx1k
19011	ENSP00000345689	Hsap:jt1m
19011	ENSMODP00000018499	Mdom:khp3
19011	ENSMUSP00000019317	Mmus:tncn
19011	ENSRNOP00000040478	Rnov:x76t
19015	GLEAN_00545	Btar:d16k
19015	ENSCAFP00000024867	Cfam:061j
19015	ENSCAFP00000026099	Cfam:hqph
19015	ENSP00000321805	Hsap:bgbw
19015	ENSP00000357306	Hsap:d28n
19015	ENSMODP00000000239	Mdom:9pvn
19015	ENSMODP00000021194	Mdom:xx2n
19015	ENSMUSP00000029692	Mmus:098s
19015	ENSMUSP00000080724	Mmus:5bqf
19015	ENSOANP00000004375	Oana:b6df
19015	ENSRNOP00000023871	Rnov:n3tv
19015	ENSRNOP00000027455	Rnov:zmd6
19146	GLEAN_15442	Btar:djww
19146	ENSCAFP00000021584	Cfam:fr8c
19146	ENSP00000258412	Hsap:mgv5
19146	ENSMODP00000019347	Mdom:hr0v
19146	ENSMUSP00000016309	Mmus:qghr
19146	ENSRNOP00000019848	Rnov:pwh0
19171	GLEAN_16602	Btar:drr1
19171	ENSCAFP00000020683	Cfam:ccch
19171	ENSP00000362339	Hsap:qnp7
19171	ENSMODP00000015263	Mdom:5n6x
19171	ENSMUSP00000020285	Mmus:d5q6
19171	ENSOANP00000019243	Oana:wtp1
19171	ENSRNOP00000000673	Rnov:z9r3
19174	GLEAN_08536	Btar:d9gq
19174	ENSCAFP00000001454	Cfam:ps15
19174	ENSP00000282606	Hsap:5dzj
19174	ENSMUSP00000020653	Mmus:8hhc
19174	ENSRNOP00000006567	Rnov:f8fs
19184	GLEAN_08607	Btar:djj2
19184	ENSCAFP00000004753	Cfam:fbr7
19184	ENSCAFP00000018936	Cfam:j450
19184	ENSP00000260638	Hsap:bp34
19184	ENSP00000310226	Hsap:f7r6
19184	ENSMODP00000010405	Mdom:03g2
19184	ENSMODP00000004085	Mdom:4rbx
19184	ENSMUSP00000025804	Mmus:8q85
19184	ENSOANP00000024942	Oana:0srz
19184	ENSOANP00000019678	Oana:k1h6
19184	ENSRNOP00000006950	Rnov:5btf
19184	ENSRNOP00000027486	Rnov:rzsf
19184	ENSRNOP00000004991	Rnov:s2mh
19216	GLEAN_05639	Btar:d1w0
19216	ENSCAFP00000000123	Cfam:7q46
19216	ENSP00000353444	Hsap:22bn
19216	ENSMUSP00000000727	Mmus:6xk7
19216	ENSMUSP00000063372	Mmus:dk8p
19216	ENSRNOP00000058595	Rnov:nwrz
19309	GLEAN_20712	Btar:dzqj
19309	ENSCAFP00000030438	Cfam:289w
19309	ENSP00000265538	Hsap:n5x3
19309	ENSMODP00000036133	Mdom:8t3p
19309	ENSMODP00000016240	Mdom:vbf2
19309	ENSMUSP00000007959	Mmus:psf4
19309	ENSMUSP00000062530	Mmus:rzmw
19309	ENSOANP00000010649	Oana:r8mb
19321	GLEAN_13128	Btar:d4tc
19321	ENSCAFP00000019762	Cfam:v1gs
19321	ENSP00000345236	Hsap:prw1
19321	ENSMODP00000001170	Mdom:9pvr
19321	ENSMUSP00000002303	Mmus:f2j6
19321	ENSOANP00000004166	Oana:8183
19321	ENSRNOP00000017254	Rnov:kth9
19426	GLEAN_10234	Btar:d8mb
19426	ENSCAFP00000017821	Cfam:2c5c
19426	ENSP00000244040	Hsap:6dnf
19426	ENSMODP00000020651	Mdom:wqmn
19426	ENSMUSP00000029024	Mmus:w1kj
19426	ENSOANP00000014745	Oana:cpgq
19426	ENSRNOP00000008084	Rnov:dggv
19470	GLEAN_00570	Btar:d5x0
19470	ENSCAFP00000032172	Cfam:n0d4
19470	ENSCAFP00000025621	Cfam:qk1p
19470	ENSP00000368911	Hsap:3jgb
19470	ENSP00000357564	Hsap:v9x0
19470	ENSMODP00000021576	Mdom:wqmr
19470	ENSMUSP00000070588	Mmus:b0kf
19470	ENSRNOP00000022626	Rnov:9hdb
19471	GLEAN_22030	Btar:cxbn
19471	ENSCAFP00000016365	Cfam:fv48
19471	ENSP00000249647	Hsap:rv44
19471	ENSMODP00000022302	Mdom:bgw9
19471	ENSMUSP00000028743	Mmus:hj9x
19471	ENSOANP00000016939	Oana:9m6w
19496	GLEAN_10715	Btar:djcs
19496	ENSCAFP00000006888	Cfam:mwgz
19496	ENSP00000252486	Hsap:hqg9
19496	ENSMODP00000026083	Mdom:fzc0
19496	ENSMUSP00000003066	Mmus:xhmh
19496	ENSOANP00000022812	Oana:s5gg
19496	ENSRNOP00000025023	Rnov:vn8x
19567	GLEAN_14558	Btar:dgqq
19567	ENSCAFP00000014010	Cfam:2c53
19567	ENSP00000335632	Hsap:9s93
19567	ENSMODP00000000182	Mdom:747g
19567	ENSMUSP00000014221	Mmus:6xkd
19567	ENSOANP00000007131	Oana:w4jd
19567	ENSRNOP00000023713	Rnov:2zzj
19567	ENSRNOP00000011839	Rnov:5btr
19567	ENSRNOP00000053243	Rnov:n3sx
19640	GLEAN_17947	Btar:djgz
19640	ENSCAFP00000027173	Cfam:qc9c
19640	ENSP00000329964	Hsap:r7zj
19640	ENSMODP00000024286	Mdom:7dwx
19640	ENSMUSP00000088740	Mmus:vfct
19640	ENSOANP00000020473	Oana:b0q3
19640	ENSRNOP00000014761	Rnov:nh9f
1972	GLEAN_25393	Btar:dvwz
1972	ENSCAFP00000023598	Cfam:3v7b
1972	ENSP00000365193	Hsap:j6w4
1972	ENSMUSP00000067591	Mmus:8q9t
1972	ENSRNOP00000056998	Rnov:mqd7
19748	GLEAN_13963	Btar:d40f
19748	ENSCAFP00000022361	Cfam:dnpq
19748	ENSP00000371959	Hsap:549q
19748	ENSMODP00000000969	Mdom:g259
19748	ENSMODP00000022507	Mdom:tv37
19748	ENSMUSP00000032492	Mmus:0d57
19748	ENSOANP00000001181	Oana:f5hc
19748	ENSRNOP00000026633	Rnov:w1rz
20012	GLEAN_00697	Btar:d6d3
20012	GLEAN_00497	Btar:dxzw
20012	ENSCAFP00000012918	Cfam:1k65
20012	ENSP00000256682	Hsap:nzwp
20012	ENSP00000355714	Hsap:t4g2
20012	ENSMODP00000034210	Mdom:jf47
20012	ENSMUSP00000050689	Mmus:2kbf
20012	ENSMUSP00000079905	Mmus:jj29
20012	ENSRNOP00000047811	Rnov:5frk
20012	ENSRNOP00000047263	Rnov:dzws
20067	GLEAN_05618	Btar:czqb
20067	ENSCAFP00000031933	Cfam:d5bv
20067	ENSP00000339344	Hsap:5b3z
20067	ENSMODP00000026771	Mdom:93q4
20067	ENSMUSP00000025404	Mmus:6tqj
20067	ENSOANP00000009260	Oana:g57c
20067	ENSRNOP00000024968	Rnov:bm05
20165	GLEAN_02670	Btar:d55m
20165	ENSCAFP00000014902	Cfam:gxps
20165	ENSP00000229340	Hsap:msfh
20165	ENSMODP00000019019	Mdom:99f3
20165	ENSMUSP00000099622	Mmus:tz10
20165	ENSRNOP00000029070	Rnov:5v6v
20173	GLEAN_21456	Btar:d941
20173	GLEAN_21446	Btar:dfp6
20173	GLEAN_21447	Btar:dphx
20173	ENSCAFP00000012237	Cfam:bw0r
20173	ENSCAFP00000012257	Cfam:dnp3
20173	ENSP00000296059	Hsap:9pd5
20173	ENSP00000304277	Hsap:m94c
20173	ENSMODP00000026580	Mdom:8q78
20173	ENSMODP00000026579	Mdom:dg9b
20173	ENSMUSP00000029376	Mmus:10cj
20173	ENSOANP00000000961	Oana:dzrw
20173	ENSRNOP00000021536	Rnov:rp5d
20264	GLEAN_09920	Btar:d7j0
20264	ENSCAFP00000012049	Cfam:1zp2
20264	ENSP00000267205	Hsap:7dc6
20264	ENSMODP00000015173	Mdom:8q6d
20264	ENSMUSP00000031401	Mmus:d2vr
20264	ENSOANP00000019857	Oana:p6bw
20271	GLEAN_18717	Btar:d01m
20271	ENSRNOP00000003413	Rnov:CuratedEns
20271	ENSCAFP00000007237	Cfam:ps1j
20271	ENSP00000272519	Hsap:54bp
20271	ENSMODP00000000322	Mdom:7mkk
20271	ENSMUSP00000004565	Mmus:6tq3
20271	ENSOANP00000008972	Oana:6n31
20283	GLEAN_19187	Btar:dbth
20283	GLEAN_23339	Btar:dz0h
20283	ENSCAFP00000012767	Cfam:b8sc
20283	ENSCAFP00000007300	Cfam:hxcq
20283	ENSP00000301068	Hsap:km1n
20283	ENSP00000262187	Hsap:rnct
20283	ENSMODP00000005630	Mdom:h4rc
20283	ENSMUSP00000024518	Mmus:1901
20283	ENSMUSP00000030787	Mmus:hjb1
20283	ENSOANP00000000263	Oana:8mg5
20283	ENSOANP00000009864	Oana:vn6d
20283	ENSRNOP00000036452	Rnov:vfjm
20421	GLEAN_00552	Btar:dfvw
20421	ENSCAFP00000025082	Cfam:gn3r
20421	ENSP00000357372	Hsap:wm84
20421	ENSMODP00000021333	Mdom:0d3k
20421	ENSMUSP00000041963	Mmus:cgnv
20421	ENSRNOP00000027850	Rnov:p3jk
20514	GLEAN_01446	Btar:f05n
20514	ENSMUSP00000047173	Mmus:CuratedEns
20514	ENSRNOP00000018899	Rnov:CuratedEns
20514	ENSCAFP00000024059	Cfam:5f56
20514	ENSP00000349030	Hsap:k9fn
20514	ENSOANP00000015359	Oana:p0m0
20634	GLEAN_04081	Btar:d43n
20634	ENSCAFP00000004299	Cfam:j9vh
20634	ENSP00000223369	Hsap:vdrk
20634	ENSMODP00000020204	Mdom:h1x5
20634	ENSMUSP00000002818	Mmus:r2r5
20634	ENSOANP00000005464	Oana:wf50
20634	ENSRNOP00000020693	Rnov:09ft
20714	GLEAN_04084	Btar:d52k
20714	GLEAN_10771	Btar:d7hw
20714	GLEAN_19720	Btar:dcp9
20714	GLEAN_19634	Btar:ddjj
20714	GLEAN_10256	Btar:dgpt
20714	ENSCAFP00000022029	Cfam:7t1w
20714	ENSCAFP00000033295	Cfam:83nn
20714	ENSCAFP00000004658	Cfam:rv9h
20714	ENSP00000372341	Hsap:0ckv
20714	ENSP00000342539	Hsap:0s38
20714	ENSP00000358387	Hsap:2rh8
20714	ENSP00000358224	Hsap:2z7r
20714	ENSP00000369516	Hsap:34zk
20714	ENSP00000369811	Hsap:47j8
20714	ENSP00000355342	Hsap:5hw0
20714	ENSP00000351238	Hsap:7h8w
20714	ENSP00000364357	Hsap:9gnv
20714	ENSP00000350582	Hsap:bk88
20714	ENSP00000347898	Hsap:h1dn
20714	ENSP00000340460	Hsap:kwp2
20714	ENSP00000373217	Hsap:p5n0
20714	ENSP00000358370	Hsap:p8jw
20714	ENSP00000244636	Hsap:qrmf
20714	ENSMODP00000018730	Mdom:c5zn
20714	ENSMODP00000020088	Mdom:wmrf
20714	ENSMUSP00000093071	Mmus:1gs0
20714	ENSMUSP00000088252	Mmus:2vzw
20714	ENSMUSP00000071686	Mmus:gfss
20714	ENSMUSP00000077419	Mmus:hjc8
20714	ENSMUSP00000091603	Mmus:rcdx
20714	ENSMUSP00000083260	Mmus:s88c
20714	ENSMUSP00000084203	Mmus:tbts
20714	ENSOANP00000014915	Oana:x1d4
20714	ENSRNOP00000030192	Rnov:208h
20714	ENSRNOP00000009179	Rnov:fnxt
20714	ENSRNOP00000043488	Rnov:n10f
20714	ENSRNOP00000009407	Rnov:tnjm
20714	ENSRNOP00000045923	Rnov:trgn
20729	GLEAN_10112	Btar:dcrq
20729	ENSCAFP00000000596	Cfam:fv37
20729	ENSP00000250559	Hsap:3bp1
20729	ENSMODP00000009084	Mdom:8m9p
20729	ENSMUSP00000066238	Mmus:hjc3
20729	ENSOANP00000009450	Oana:3cc1
20729	ENSRNOP00000009511	Rnov:1krg
20840	GLEAN_07985	Btar:dczw
20840	ENSCAFP00000023052	Cfam:p2zz
20840	ENSP00000360998	Hsap:86bc
20840	ENSMODP00000020679	Mdom:k9xt
20840	ENSMUSP00000025686	Mmus:90vw
20840	ENSOANP00000000740	Oana:90z8
20840	ENSRNOP00000026093	Rnov:8hq5
21041	GLEAN_24845	Btar:dvgj
21041	ENSCAFP00000020161	Cfam:rz6q
21041	ENSP00000348786	Hsap:wwtc
21041	ENSMUSP00000087711	Mmus:67jv
21041	ENSMUSP00000088174	Mmus:7f0t
21041	ENSRNOP00000040409	Rnov:pwj4
21817	GLEAN_12036	Btar:d1hs
21817	ENSCAFP00000006463	Cfam:tmzv
21817	ENSP00000008938	Hsap:drb9
21817	ENSMODP00000026899	Mdom:vj66
21817	ENSMUSP00000032573	Mmus:32np
21817	ENSRNOP00000018233	Rnov:n9k2
21915	GLEAN_02143	Btar:dtgq
21915	ENSCAFP00000023269	Cfam:d2gf
21915	ENSP00000370747	Hsap:g4j2
21915	ENSMODP00000006533	Mdom:psc4
21915	ENSMUSP00000018437	Mmus:03hs
21915	ENSRNOP00000005370	Rnov:1sgn
22058	GLEAN_07895	Btar:f0kn
22058	ENSCAFP00000035442	Cfam:hf1n
22058	ENSP00000350378	Hsap:w6r7
22058	ENSMODP00000013127	Mdom:dvrb
22058	ENSMUSP00000062983	Mmus:b3f3
22058	ENSOANP00000010461	Oana:7tj0
22058	ENSRNOP00000033324	Rnov:g59v
22250	GLEAN_09889	Btar:d9gj
22250	ENSCAFP00000035550	Cfam:8pvk
22250	ENSP00000237623	Hsap:6t4c
22250	ENSMODP00000037105	Mdom:gbtv
22250	ENSMUSP00000084043	Mmus:j7dp
22250	ENSOANP00000021506	Oana:ppqb
22305	GLEAN_14180	Btar:d0gb
22305	GLEAN_04556	Btar:d12r
22305	GLEAN_13624	Btar:d66p
22305	GLEAN_23586	Btar:d6h6
22305	GLEAN_19954	Btar:d7q9
22305	GLEAN_03940	Btar:d9c1
22305	GLEAN_23587	Btar:dbvm
22305	GLEAN_26046	Btar:dfdx
22305	GLEAN_19948	Btar:dfn4
22305	GLEAN_03932	Btar:dj49
22305	GLEAN_26043	Btar:djq9
22305	GLEAN_16150	Btar:drrt
22305	GLEAN_23511	Btar:dv1d
22305	GLEAN_15159	Btar:dxb2
22305	ENSCAFP00000016991	Cfam:57f9
22305	ENSCAFP00000034189	Cfam:bcpx
22305	ENSCAFP00000023742	Cfam:hhxv
22305	ENSCAFP00000032222	Cfam:jt8h
22305	ENSCAFP00000033539	Cfam:q5k6
22305	ENSCAFP00000034250	Cfam:v784
22305	ENSCAFP00000032583	Cfam:w9tr
22305	ENSCAFP00000034160	Cfam:z0k5
22305	ENSCAFP00000016130	Cfam:zgxx
22305	ENSP00000305245	Hsap:2z6z
22305	ENSP00000244661	Hsap:615j
22305	ENSP00000319632	Hsap:66z6
22305	ENSP00000355781	Hsap:9w4m
22305	ENSP00000333277	Hsap:b2wq
22305	ENSP00000230495	Hsap:d80k
22305	ENSP00000364327	Hsap:f7rq
22305	ENSP00000254810	Hsap:r7x8
22305	ENSP00000355657	Hsap:s7nb
22305	ENSP00000329554	Hsap:vqdt
22305	ENSMODP00000010767	Mdom:6qtg
22305	ENSMODP00000030546	Mdom:c07w
22305	ENSMODP00000031149	Mdom:g7zw
22305	ENSMODP00000007401	Mdom:gjj3
22305	ENSMODP00000030554	Mdom:q8s0
22305	ENSMUSP00000096442	Mmus:3k2n
22305	ENSMUSP00000088281	Mmus:3rt2
22305	ENSMUSP00000089293	Mmus:3zjc
22305	ENSMUSP00000089303	Mmus:6qx4
22305	ENSMUSP00000079816	Mmus:93sp
22305	ENSMUSP00000097295	Mmus:9df1
22305	ENSMUSP00000088802	Mmus:9wrw
22305	ENSMUSP00000075901	Mmus:cw5h
22305	ENSMUSP00000088286	Mmus:jmz8
22305	ENSMUSP00000089348	Mmus:kx8g
22305	ENSMUSP00000088284	Mmus:mhgx
22305	ENSMUSP00000075307	Mmus:pgw9
22305	ENSMUSP00000089346	Mmus:vbjk
22305	ENSMUSP00000089295	Mmus:vj8z
22305	ENSOANP00000005896	Oana:0wkq
22305	ENSOANP00000014979	Oana:3g7v
22305	ENSOANP00000000320	Oana:4rht
22305	ENSOANP00000000392	Oana:5fmf
22305	ENSOANP00000000329	Oana:7hwk
22305	ENSOANP00000003429	Oana:96pv
22305	ENSOANP00000000381	Oana:b6d3
22305	ENSOANP00000000338	Oana:b989
22305	ENSOANP00000012192	Oana:d037
22305	ENSOANP00000005893	Oana:d2z5
22305	ENSOANP00000016083	Oana:f2p6
22305	ENSOANP00000000388	Oana:pd20
22305	ENSOANP00000000344	Oana:pksd
22305	ENSOANP00000018118	Oana:rrzz
22305	ENSOANP00000000353	Oana:sc55
22305	ENSOANP00000020146	Oana:v20t
22305	ENSOANP00000002357	Oana:wj12
22305	ENSOANP00000000313	Oana:x73n
22305	ENSOANP00000021813	Oana:z40f
22305	ENSOANP00000000374	Oana:zwwp
22305	ENSRNOP00000047187	Rnov:1wdr
22305	ENSRNOP00000008328	Rnov:872h
22305	ENSRNOP00000044600	Rnov:9130
22305	ENSRNOP00000040167	Rnov:dw1n
22305	ENSRNOP00000004329	Rnov:k1hv
22305	ENSRNOP00000043798	Rnov:n9mn
22305	ENSRNOP00000044831	Rnov:vv2k
22305	ENSRNOP00000056090	Rnov:zx22
22377	GLEAN_07083	Btar:dbs7
22377	ENSCAFP00000001416	Cfam:2881
22377	ENSP00000357429	Hsap:9gnp
22377	ENSMODP00000022108	Mdom:6bb2
22377	ENSMUSP00000020024	Mmus:0kw0
22377	ENSRNOP00000001079	Rnov:487f
22606	GLEAN_18191	Btar:d6x7
22606	ENSP00000374998	Hsap:pzp1
22606	ENSMUSP00000100220	Mmus:ds1b
22606	ENSRNOP00000053682	Rnov:fzmk
22637	GLEAN_22776	Btar:db3t
22637	ENSCAFP00000016373	Cfam:93bn
22637	ENSP00000362817	Hsap:k6hq
22637	ENSMODP00000021318	Mdom:wmrh
22637	ENSMUSP00000067090	Mmus:svgg
22637	ENSMUSP00000070709	Mmus:z6qz
22637	ENSRNOP00000017325	Rnov:8mjx
22664	GLEAN_20078	Btar:d0b3
22664	ENSCAFP00000032907	Cfam:4r34
22664	ENSCAFP00000008486	Cfam:v1g1
22664	ENSP00000313571	Hsap:8gzq
22664	ENSP00000367891	Hsap:wwwc
22664	ENSMODP00000016739	Mdom:dk4t
22664	ENSMUSP00000080179	Mmus:jbb1
22664	ENSOANP00000005778	Oana:6tt8
22664	ENSRNOP00000027620	Rnov:j1vn
22788	GLEAN_04170	Btar:dhks
22788	ENSCAFP00000009911	Cfam:93b7
22788	ENSP00000370055	Hsap:x99c
22788	ENSMODP00000011491	Mdom:pcwn
22788	ENSMUSP00000097982	Mmus:q05j
22788	ENSOANP00000014449	Oana:xmmk
22788	ENSRNOP00000057940	Rnov:32sk
22816	GLEAN_17221	Btar:dtfm
22816	ENSCAFP00000013149	Cfam:gxpp
22816	ENSP00000301046	Hsap:gtnt
22816	ENSMODP00000026437	Mdom:dvs8
22816	ENSMUSP00000023726	Mmus:8mcr
22816	ENSRNOP00000014457	Rnov:pd4m
22820	GLEAN_22509	Btar:d7st
22820	ENSCAFP00000001204	Cfam:w9rq
22820	ENSP00000276681	Hsap:s7mz
22820	ENSMODP00000004935	Mdom:tr5q
22820	ENSMUSP00000025356	Mmus:zhb9
22820	ENSRNOP00000011485	Rnov:c0ff
22978	GLEAN_10672	Btar:dnz4
22978	ENSCAFP00000007057	Cfam:txkn
22978	ENSP00000300809	Hsap:4qw7
22978	ENSMUSP00000036699	Mmus:190z
22978	ENSRNOP00000026881	Rnov:kmsh
23127	GLEAN_22077	Btar:d09t
23127	GLEAN_22083	Btar:d627
23127	GLEAN_22078	Btar:db2k
23127	GLEAN_22074	Btar:df64
23127	GLEAN_22079	Btar:dh63
23127	GLEAN_22082	Btar:djrb
23127	GLEAN_22075	Btar:dm3t
23127	GLEAN_22081	Btar:dt6n
23127	GLEAN_22080	Btar:dwnn
23127	GLEAN_22076	Btar:dxd5
23127	ENSCAFP00000019004	Cfam:rjqq
23127	ENSP00000296435	Hsap:5dzr
23127	ENSMODP00000017885	Mdom:57r3
23127	ENSMUSP00000035274	Mmus:jtnn
23127	ENSOANP00000017473	Oana:bpsh
23127	ENSOANP00000001140	Oana:k1ft
23127	ENSOANP00000016812	Oana:r2w8
23127	ENSRNOP00000028130	Rnov:gvds
23237	GLEAN_23256	Btar:d0xs
23237	GLEAN_23255	Btar:d51j
23237	ENSCAFP00000029241	Cfam:3nh7
23237	ENSCAFP00000030539	Cfam:5xhw
23237	ENSCAFP00000029239	Cfam:7dkd
23237	ENSP00000360835	Hsap:12nf
23237	ENSMODP00000021841	Mdom:b0j0
23237	ENSOANP00000003182	Oana:67kp
23300	GLEAN_23583	Btar:d6g7
23300	ENSCAFP00000017001	Cfam:69zz
23300	ENSP00000332790	Hsap:vt94
23300	ENSMUSP00000072858	Mmus:6xng
23300	ENSRNOP00000049580	Rnov:8741
23647	GLEAN_22133	Btar:dvc3
23647	mdCsn2	Mdom:CuratedEns
23647	ENSCAFP00000004260	Cfam:vqjd
23647	ENSP00000341030	Hsap:r25t
23647	ENSMUSP00000080976	Mmus:7mr4
23647	ENSRNOP00000057016	Rnov:7f5t
23737	GLEAN_10625	Btar:d29j
23737	GLEAN_10624	Btar:d7fd
23737	ENSCAFP00000033762	Cfam:b329
23737	ENSP00000340858	Hsap:d557
23737	ENSMODP00000022053	Mdom:qggz
23737	ENSMUSP00000099534	Mmus:q603
23737	ENSOANP00000012091	Oana:205z
23737	ENSOANP00000002450	Oana:hxw5
23737	ENSRNOP00000023017	Rnov:c3b8
23828	GLEAN_22128	Btar:dqxx
23828	ENSCAFP00000004270	Cfam:CuratedEns
23828	ENSMODP00000015473	Mdom:CuratedEns
23828	ENSP00000304822	Hsap:t4gp
23828	ENSMUSP00000001667	Mmus:n6h6
23828	ENSRNOP00000002671	Rnov:w4kv
23906	GLEAN_23546	Btar:d3jj
23906	ENSCAFP00000019025	Cfam:993c
23906	ENSP00000304675	Hsap:d559
23906	ENSP00000271638	Hsap:h74n
23906	ENSP00000242164	Hsap:x0pn
23906	ENSMODP00000023607	Mdom:d8jn
23906	ENSMUSP00000082394	Mmus:8q9x
23906	ENSMUSP00000076001	Mmus:jbbd
23906	ENSMUSP00000029515	Mmus:r8hf
23906	ENSOANP00000015386	Oana:32rr
23906	ENSRNOP00000052375	Rnov:261s
23906	ENSRNOP00000013393	Rnov:d8rp
23906	ENSRNOP00000041760	Rnov:s5k8
23906	ENSRNOP00000052379	Rnov:snx3
24079	GLEAN_01375	Btar:d7w1
24079 GLEAN_01405	Btar:CuratedEns
24079	ENSP00000278207	Hsap:CuratedEns
24079	ENSRNOP00000016254	Rnov:CuratedEns
24079	ENSCAFP00000022411	Cfam:sr5s
24079	ENSCAFP00000013464	Cfam:xh7z
24079	ENSMODP00000009405	Mdom:cgjq
24079	ENSMUSP00000006956	Mmus:8t56
24079	ENSOANP00000001256	Oana:kmpb
24328	GLEAN_08574	Btar:dm19
24328	ENSCAFP00000025875	Cfam:08ws
24328	ENSP00000357727	Hsap:6t54
24328	ENSMODP00000021730	Mdom:3rpt
24328	ENSMUSP00000070842	Mmus:r8jn
24328	ENSMUSP00000096503	Mmus:szcd
24328	ENSRNOP00000015351	Rnov:911v
24394	GLEAN_14356	Btar:d2v3
24394	ENSCAFP00000011416	Cfam:h4f3
24394	ENSP00000263864	Hsap:rr86
24394	ENSMODP00000019477	Mdom:xhkk
24394	ENSMUSP00000059501	Mmus:jf68
24394	ENSRNOP00000017301	Rnov:wtqb
24864	GLEAN_08594	Btar:d46k
24864	ENSMODP00000021730	Mdom:CuratedEns
24864	ENSCAFP00000025855	Cfam:nw7x
24864	ENSP00000357726	Hsap:322x
25038	GLEAN_03245	Btar:dpsz
25038	OTTHUMP00000167819	Hsap:CuratedEns
25038	ENSMUSP00000023134	Mmus:841k
25038	ENSRNOP00000052145	Rnov:xxbh
25492	GLEAN_10239	Btar:d493
25492	ENSP00000360141	Hsap:CuratedEns
25492	ENSMUSP00000079341	Mmus:CuratedEns
25492	ENSMODP00000020714	Mdom:CuratedEns
25492	ENSOANP00000014762	Oana:CuratedEns
25492	ENSCAFP00000017903	Cfam:qrrp
25492	ENSRNOP00000033065	Rnov:ds4x
25627	GLEAN_22124	Btar:d6cm
25627	ENSP00000246891	Hsap:CuratedEns
25627	ENSMUSP00000092225	Mmus:CuratedEns
25627	ENSRNOP00000056956	Rnov:CuratedEns
25627	cfCSN1S1	Cfam:CuratedEns
25627	mdCsn1s1	Mdom:CuratedEns
25631	GLEAN_22126	Btar:d3q4
25631	Q8IUJ1	Hsap:CuratedEns
25631	ENSMUSP00000075716	Mmus:CuratedEns
25631	ENSMUSP00000072352	Mmus:CuratedEns
25631	ENSRNOP00000057022	Rnov:CuratedEns
25631	ENSRNOP00000057030	Rnov:CuratedEns
2568	GLEAN_16789	Btar:dt3t
2568	ENSCAFP00000002495	Cfam:353b
2568	ENSP00000346762	Hsap:ngm0
2568	ENSMODP00000018972	Mdom:6qst
2568	ENSMUSP00000001460	Mmus:93qj
2568	ENSOANP00000001266	Oana:t547
2568	ENSRNOP00000045936	Rnov:7b8z
2635	GLEAN_22803	Btar:dc01
2635	ENSCAFP00000010084	Cfam:sn8p
2635	ENSP00000354061	Hsap:n8t2
2635	ENSMODP00000006249	Mdom:tfk5
2635	ENSMUSP00000089874	Mmus:hr45
2635	ENSOANP00000008880	Oana:fg4n
2635	ENSRNOP00000002638	Rnov:grjr
282	GLEAN_15028	Btar:d9qh
282	NP_059028	Rnov:CuratedEns
282	ENSCAFP00000009039	Cfam:5xgg
282	ENSP00000363777	Hsap:3jfb
282	ENSMODP00000004189	Mdom:w1gt
282	ENSMUSP00000052872	Mmus:71fz
282	ENSOANP00000016735	Oana:2p8x
2910	GLEAN_05238	Btar:d95x
2910	ENSCAFP00000034890	Cfam:3bws
2910	ENSCAFP00000006740	Cfam:cvps
2910	ENSP00000242848	Hsap:brz2
2910	ENSMODP00000018717	Mdom:8dkw
2910	ENSMODP00000036314	Mdom:h4t6
2910	ENSMUSP00000022577	Mmus:8mcp
2910	ENSOANP00000024538	Oana:13cp
2910	ENSRNOP00000013287	Rnov:71ms
2910	ENSRNOP00000015377	Rnov:9t0p
3	GLEAN_17214	Btar:dqzp
3	ENSCAFP00000008582	Cfam:646w
3	ENSP00000172853	Hsap:s1xb
3	ENSMODP00000004827	Mdom:6b8t
3	ENSMUSP00000047763	Mmus:k740
3	ENSOANP00000009723	Oana:c37w
3	ENSRNOP00000008426	Rnov:0h5p
3008	GLEAN_26477	Btar:f06p
3008	ENSCAFP00000029675	Cfam:73zr
3008	ENSP00000361682	Hsap:5htj
3008	ENSMODP00000008057	Mdom:71cp
3008	ENSMUSP00000007620	Mmus:snp2
3008	ENSOANP00000023036	Oana:sg35
3008	ENSRNOP00000031726	Rnov:c671
3073	GLEAN_17384	Btar:d4s7
3073	GLEAN_14386	Btar:d798
3073	GLEAN_17377	Btar:dg6f
3073	ENSCAFP00000022667	Cfam:b32g
3073	ENSCAFP00000022915	Cfam:rnm4
3073	ENSP00000293328	Hsap:fjbv
3073	ENSP00000341208	Hsap:np8v
3073	ENSMODP00000018563	Mdom:0kts
3073	ENSMODP00000018532	Mdom:xmfp
3073	ENSMUSP00000004145	Mmus:dp29
3073	ENSMUSP00000004143	Mmus:k47c
3073	ENSOANP00000010371	Oana:r5r0
3073	ENSRNOP00000026354	Rnov:61z2
3073	ENSRNOP00000026662	Rnov:d5x3
3158	GLEAN_08550	Btar:dhdj
3158	ENSCAFP00000029955	Cfam:c5nm
3158	ENSP00000359483	Hsap:rv5h
3158	ENSMODP00000037517	Mdom:dk4q
3158	ENSMUSP00000066015	Mmus:q5zw
3158	ENSOANP00000017178	Oana:hbpt
3158	ENSRNOP00000002896	Rnov:r01t
3203	GLEAN_00393	Btar:d06n
3203	ENSCAFP00000016027	Cfam:czkn
3203	ENSP00000358440	Hsap:0gdw
3203	ENSMODP00000012942	Mdom:8q67
3203	ENSMUSP00000084081	Mmus:mq5g
3203	ENSOANP00000002537	Oana:xx6g
3203	ENSRNOP00000050050	Rnov:wj3v
3218	GLEAN_15377	Btar:dq7q
3218	ENSCAFP00000000528	Cfam:4r11
3218	ENSP00000357001	Hsap:v45n
3218	ENSMODP00000029444	Mdom:cpb3
3218	ENSMUSP00000020169	Mmus:whx9
3218	ENSOANP00000016158	Oana:mhjj
3218	ENSRNOP00000018695	Rnov:wmzz
3270	GLEAN_19671	Btar:dgvf
3270	ENSCAFP00000011379	Cfam:gbg3
3270	ENSP00000340281	Hsap:d548
3270	ENSMODP00000010396	Mdom:wb42
3270	ENSMUSP00000005750	Mmus:8x03
3270	ENSOANP00000024011	Oana:d045
3270	ENSOANP00000000437	Oana:ds1c
3270	ENSRNOP00000023040	Rnov:d05f
3328	GLEAN_04410	Btar:d0ck
3328	ENSCAFP00000013273	Cfam:kdfq
3328	ENSP00000304072	Hsap:fr2b
3328	ENSMODP00000004177	Mdom:x165
3328	ENSMUSP00000031598	Mmus:rvr1
3328	ENSRNOP00000001859	Rnov:hjg0
3338	GLEAN_09384	Btar:f0dv
3338	ENSCAFP00000016913	Cfam:8srw
3338	ENSCAFP00000034428	Cfam:rz7j
3338	ENSCAFP00000023480	Cfam:tn11
3338	ENSP00000361159	Hsap:05vk
3338	ENSMODP00000013814	Mdom:r2pv
3338	ENSMUSP00000044009	Mmus:bktk
3338	ENSOANP00000023292	Oana:bh2k
3338	ENSRNOP00000057493	Rnov:tz7g
3358	GLEAN_19232	Btar:d5dc
3358	ENSCAFP00000027002	Cfam:cg86
3358	ENSP00000312649	Hsap:d550
3358	ENSMODP00000012383	Mdom:1w4h
3358	ENSMUSP00000074771	Mmus:r2s9
3358	ENSOANP00000014902	Oana:2s51
3358	ENSRNOP00000023661	Rnov:szgp
4026	GLEAN_15794	Btar:d552
4026	ENSCAFP00000023541	Cfam:qnww
4026	ENSP00000351327	Hsap:ffg0
4026	ENSMODP00000014097	Mdom:748g
4026	ENSMUSP00000050962	Mmus:n9f4
4026	ENSOANP00000022041	Oana:m42z
4026	ENSRNOP00000003939	Rnov:6n4d
4330	GLEAN_21611	Btar:d4rs
4330	ENSCAFP00000011415	Cfam:vmpn
4330	ENSP00000281455	Hsap:37t6
4330	ENSMODP00000012871	Mdom:6j1c
4330	ENSMUSP00000034046	Mmus:zq2k
4330	ENSOANP00000017125	Oana:ds2k
4330	ENSRNOP00000014235	Rnov:wj3g
4385	GLEAN_22980	Btar:djkk
4385	ENSCAFP00000013582	Cfam:r83m
4385	ENSP00000308610	Hsap:869q
4385	ENSMODP00000005346	Mdom:sjqw
4385	ENSMUSP00000028167	Mmus:hr2d
4385	ENSOANP00000009773	Oana:2gj0
4385	ENSRNOP00000045242	Rnov:0h7h
4399	GLEAN_20794	Btar:d6t9
4399	ENSCAFP00000011044	Cfam:xdbx
4399	ENSP00000299767	Hsap:qjv6
4399	ENSMODP00000002721	Mdom:dk3v
4399	ENSMUSP00000020238	Mmus:1377
4399	ENSOANP00000008829	Oana:fk0w
4399	ENSRNOP00000056312	Rnov:q0d2
4617	GLEAN_12601	Btar:d7p9
4617	ENSCAFP00000025737	Cfam:s502
4617	ENSP00000262290	Hsap:v9xf
4617	ENSMODP00000018431	Mdom:c33c
4617	ENSMUSP00000099466	Mmus:zm65
4617	ENSRNOP00000011402	Rnov:wmzj
4708	GLEAN_24366	Btar:ddht
4708	ENSCAFP00000012269	Cfam:n642
4708	ENSP00000260010	Hsap:w9m8
4708	ENSMODP00000036364	Mdom:tfmx
4708	ENSMUSP00000029623	Mmus:p3c5
4708	ENSOANP00000008423	Oana:dzsf
4708	ENSRNOP00000013025	Rnov:hxzh
4928	GLEAN_05236	Btar:dsdd
4928	ENSCAFP00000035137	Cfam:zsj3
4928	ENSP00000315757	Hsap:44n5
4928	ENSMODP00000014270	Mdom:mq3m
4928	ENSMUSP00000022575	Mmus:j4j3
4928	ENSOANP00000024531	Oana:nswc
4928	ENSRNOP00000014502	Rnov:gfx0
5126	GLEAN_06344	Btar:cxpc
5126	GLEAN_02526	Btar:czhv
5126	GLEAN_06345	Btar:d7jf
5126	GLEAN_14249	Btar:dgr6
5126	GLEAN_06342	Btar:dk56
5126	GLEAN_06341	Btar:dvcn
5126	ENSCAFP00000026650	Cfam:25ff
5126	ENSCAFP00000002914	Cfam:kws9
5126	ENSP00000335153	Hsap:0s17
5126	ENSP00000325875	Hsap:w6qb
5126	ENSMODP00000014747	Mdom:bwbp
5126	ENSMODP00000000135	Mdom:q8pz
5126	ENSMODP00000016639	Mdom:zswg
5126	ENSMUSP00000021698	Mmus:n0s0
5126	ENSMUSP00000024739	Mmus:npvt
5126	ENSOANP00000009131	Oana:64qs
5126	ENSRNOP00000026920	Rnov:gvdq
5126	ENSRNOP00000009556	Rnov:wf70
5322	GLEAN_09899	Btar:db0d
5322	ENSCAFP00000014177	Cfam:f51f
5322	ENSP00000237612	Hsap:bk6h
5322	ENSMODP00000025920	Mdom:0d3w
5322	ENSMUSP00000031822	Mmus:0sn5
5322	ENSOANP00000021514	Oana:9hbx
5322	ENSRNOP00000009546	Rnov:t2b6
5363	GLEAN_05263	Btar:d51m
5363	ENSCAFP00000031395	Cfam:6dtd
5363	ENSP00000363089	Hsap:xwj4
5363	ENSMODP00000024473	Mdom:vj62
5363	ENSMUSP00000045770	Mmus:rzmn
5363	ENSOANP00000020856	Oana:09df
5363	ENSRNOP00000014020	Rnov:fvpk
5390	GLEAN_16704	Btar:ddch
5390	ENSCAFP00000024820	Cfam:7wxb
5390	ENSCAFP00000017718	Cfam:b325
5390	ENSP00000373423	Hsap:3xxr
5390	ENSP00000302547	Hsap:hdwc
5390	ENSMODP00000024333	Mdom:3jzg
5390	ENSMODP00000038498	Mdom:mdj5
5390	ENSMUSP00000048046	Mmus:9dcn
5390	ENSMUSP00000062795	Mmus:w4gn
5390	ENSOANP00000011638	Oana:fk13
5390	ENSRNOP00000006594	Rnov:d04k
5390	ENSRNOP00000018200	Rnov:vfj2
5453	GLEAN_23829	Btar:dzfb
5453	ENSCAFP00000024454	Cfam:xm4c
5453	ENSP00000300849	Hsap:c8b5
5453	ENSMODP00000002196	Mdom:069p
5453	ENSMUSP00000056105	Mmus:ppmn
5453	ENSRNOP00000022452	Rnov:35q1
5608	GLEAN_26141	Btar:dgsv
5608	ENSCAFP00000026625	Cfam:m3k7
5608	ENSP00000306279	Hsap:9kj4
5608	ENSMODP00000008341	Mdom:9wms
5608	ENSMUSP00000033263	Mmus:c093
5608	ENSOANP00000022546	Oana:mdpq
5608	ENSRNOP00000021027	Rnov:d5wr
5650	GLEAN_20387	Btar:dc30
5650	ENSCAFP00000028381	Cfam:pvz4
5650	ENSP00000332596	Hsap:6q8b
5650	ENSMODP00000010279	Mdom:28m9
5650	ENSMUSP00000033752	Mmus:rg7c
5650	ENSRNOP00000025702	Rnov:dp96
5894	GLEAN_20200	Btar:d8h9
5894	ENSCAFP00000017166	Cfam:1cfw
5894	ENSCAFP00000002766	Cfam:2c4c
5894	ENSP00000227378	Hsap:prv8
5894	ENSMODP00000016048	Mdom:2gc8
5894	ENSMODP00000016211	Mdom:x6zn
5894	ENSMUSP00000015800	Mmus:1gq2
5894	ENSMUSP00000071889	Mmus:2s39
5894	ENSMUSP00000073748	Mmus:3zj2
5894	ENSOANP00000022966	Oana:32sc
5894	ENSRNOP00000042159	Rnov:gnq2
5894	ENSRNOP00000048107	Rnov:hjj8
6003	GLEAN_00709	Btar:d3c4
6003	GLEAN_26426	Btar:dzbr
6003	ENSCAFP00000000903	Cfam:dz83
6003	ENSCAFP00000000901	Cfam:jqb7
6003	ENSCAFP00000000900	Cfam:pgdc
6003	ENSP00000364802	Hsap:2fwn
6003	ENSP00000364801	Hsap:66zt
6003	ENSP00000364805	Hsap:xsqd
6003	ENSMODP00000004149	Mdom:7dvf
6003	ENSMODP00000007173	Mdom:7qh7
6003	ENSMUSP00000084589	Mmus:jxjx
6003	ENSMUSP00000084586	Mmus:ppn6
6003	ENSMUSP00000007248	Mmus:wmsd
6003	ENSOANP00000008582	Oana:vjb2
6003	ENSRNOP00000050605	Rnov:vr62
6354	GLEAN_04576	Btar:dzmb
6354	ENSCAFP00000004456	Cfam:qk09
6354	ENSP00000257770	Hsap:djmm
6354	ENSMODP00000022892	Mdom:fc48
6354	ENSMUSP00000034992	Mmus:42cb
6354	ENSOANP00000000883	Oana:sjwq
6354	ENSRNOP00000015057	Rnov:c663
638	GLEAN_05994	Btar:dqjx
638	ENSCAFP00000015301	Cfam:5f4n
638	ENSP00000281537	Hsap:83f9
638	ENSMODP00000035035	Mdom:ccpt
638	ENSMUSP00000099652	Mmus:d5qw
638	ENSOANP00000010892	Oana:fzh3
638	ENSRNOP00000014988	Rnov:qgq5
6598	GLEAN_18706	Btar:d9cn
6598	ENSCAFP00000033194	Cfam:vdxs
6598	ENSP00000326699	Hsap:2c03
6598	ENSMODP00000000186	Mdom:3c56
6598	ENSMUSP00000002259	Mmus:g27k
6598	ENSOANP00000024068	Oana:bwjk
6598	ENSRNOP00000005071	Rnov:n9jc
6665	GLEAN_22008	Btar:d74z
6665	ENSCAFP00000034516	Cfam:0zzt
6665	ENSP00000220325	Hsap:jm91
6665	ENSMODP00000022383	Mdom:d2t5
6665	ENSMUSP00000028755	Mmus:483d
6665	ENSOANP00000003133	Oana:6fb3
6665	ENSRNOP00000010701	Rnov:jxnv
6766	GLEAN_25725	Btar:dmhn
6766	ENSCAFP00000024164	Cfam:ck46
6766	ENSP00000371483	Hsap:bzq6
6766	ENSMODP00000000391	Mdom:f2fw
6766	ENSMUSP00000031084	Mmus:frnp
6766	ENSOANP00000010689	Oana:1kpz
6766	ENSRNOP00000006477	Rnov:v21g
7050	GLEAN_26239	Btar:d860
7050	ENSCAFP00000000937	Cfam:79n9
7050	ENSP00000338934	Hsap:7wpp
7050	ENSMODP00000028777	Mdom:64jg
7050	ENSMODP00000009488	Mdom:tfkd
7050	ENSMUSP00000095040	Mmus:v7nq
7050	ENSRNOP00000025122	Rnov:8mkb
7059	GLEAN_03119	Btar:d7s9
7059	ENSCAFP00000026032	Cfam:1vtp
7059	ENSP00000282050	Hsap:prw0
7059	ENSMODP00000037230	Mdom:480n
7059	ENSMUSP00000026495	Mmus:xt7s
7059	ENSOANP00000023465	Oana:zmbn
7059	ENSRNOP00000022892	Rnov:h517
7070	GLEAN_24372	Btar:dck1
7070	ENSCAFP00000012402	Cfam:zwfv
7070	ENSP00000306361	Hsap:xd6j
7070	ENSMODP00000001507	Mdom:snks
7070	ENSMUSP00000029630	Mmus:1cvf
7070	ENSOANP00000008437	Oana:nh7d
7070	ENSRNOP00000012192	Rnov:2s7h
7094	GLEAN_01716	Btar:cx48
7094	GLEAN_13377	Btar:djrq
7094	ENSCAFP00000020311	Cfam:3z3c
7094	ENSCAFP00000009883	Cfam:7m8k
7094	ENSP00000231751	Hsap:w9kd
7094	ENSP00000264998	Hsap:zpgc
7094	ENSMODP00000036658	Mdom:96k4
7094	ENSMUSP00000035077	Mmus:f5fg
7094	ENSMUSP00000035158	Mmus:s873
7094	ENSOANP00000017789	Oana:rvvb
7094	ENSRNOP00000048806	Rnov:hndb
7094	ENSRNOP00000012725	Rnov:q912
7120	GLEAN_18819	Btar:dj34
7120	ENSCAFP00000006312	Cfam:jmgb
7120	ENSP00000370056	Hsap:66xk
7120	ENSMODP00000019736	Mdom:748w
7120	ENSMUSP00000054208	Mmus:4582
7120	ENSOANP00000024959	Oana:kmr3
7120	ENSRNOP00000057990	Rnov:zq9q
73	GLEAN_00959	Btar:dqw6
73	ENSCAFP00000005806	Cfam:k3tg
73	ENSP00000233242	Hsap:qrjf
73	ENSMODP00000027089	Mdom:frmh
73	ENSMUSP00000036044	Mmus:zdg0
73	ENSOANP00000005367	Oana:67kv
73	ENSRNOP00000039779	Rnov:f2q9
7400	GLEAN_11814	Btar:dnjk
7400	ENSCAFP00000032573	Cfam:0w2v
7400	ENSP00000295897	Hsap:rz1g
7400	ENSMODP00000023917	Mdom:g538
7400	ENSMUSP00000031314	Mmus:4vb0
7400	ENSOANP00000014461	Oana:rvv3
7400	ENSRNOP00000003921	Rnov:7mts
7414	GLEAN_02018	Btar:cxhw
7414	GLEAN_02016	Btar:f0g5
7414	ENSCAFP00000019918	Cfam:8sr5
7414	ENSCAFP00000019808	Cfam:m99c
7414	ENSP00000266088	Hsap:2z5p
7414	ENSP00000266086	Hsap:tf22
7414	ENSMODP00000012560	Mdom:71d1
7414	ENSMODP00000012531	Mdom:jf31
7414	ENSMODP00000012409	Mdom:kqd3
7414	ENSMUSP00000011178	Mmus:3rqq
7414	ENSMUSP00000020450	Mmus:57sd
7414	ENSMUSP00000000922	Mmus:jf4p
7414	ENSOANP00000005664	Oana:4c28
7414	ENSRNOP00000044352	Rnov:3p12
7414	ENSRNOP00000024165	Rnov:khx1
7414	ENSRNOP00000001750	Rnov:m9v5
79	GLEAN_07677	Btar:d1g4
79	ENSCAFP00000018833	Cfam:hxdf
79	ENSP00000280772	Hsap:t7bc
79	ENSMODP00000037057	Mdom:svcr
79	ENSMUSP00000090090	Mmus:kmns
79	ENSOANP00000020640	Oana:03p0
79	ENSRNOP00000034775	Rnov:rck8
8049	GLEAN_00816	Btar:dsz5
8049	ENSCAFP00000025203	Cfam:k3vs
8049	ENSP00000219150	Hsap:p2rg
8049	ENSMODP00000019552	Mdom:cgkf
8049	ENSMUSP00000032949	Mmus:fjxb
8049	ENSRNOP00000026496	Rnov:06kw
8200	GLEAN_25657	Btar:dksr
8200	ENSCAFP00000016904	Cfam:3v6x
8200	ENSP00000348888	Hsap:4f8c
8200	ENSMODP00000002603	Mdom:c327
8200	ENSMUSP00000027675	Mmus:6qvc
8200	ENSOANP00000008339	Oana:03n2
8200	ENSRNOP00000005853	Rnov:9wvj
8321	GLEAN_25582	Btar:dptw
8321	ENSCAFP00000019653	Cfam:sxx2
8321	ENSP00000300289	Hsap:80m5
8321	ENSMODP00000022144	Mdom:mdhg
8321	ENSMUSP00000028683	Mmus:776p
8321	ENSOANP00000015379	Oana:qs8f
8321	ENSRNOP00000020478	Rnov:1ks2
8346	GLEAN_02671	Btar:dd1s
8346	ENSCAFP00000012826	Cfam:4r1v
8346	ENSP00000261733	Hsap:9s7g
8346	ENSMODP00000015261	Mdom:9d92
8346	ENSMUSP00000031411	Mmus:w4fv
8346	ENSOANP00000007596	Oana:qw41
8346	ENSRNOP00000001816	Rnov:77br
8832	GLEAN_01441	Btar:czhc
8832	GLEAN_04351	Btar:d83j
8832	GLEAN_08657	Btar:dbzs
8832	GLEAN_05226	Btar:dj5t
8832	GLEAN_19385	Btar:dkm2
8832	GLEAN_19386	Btar:dtnj
8832	GLEAN_08103	Btar:dtv8
8832	GLEAN_21900	Btar:dwzt
8832	GLEAN_01180	Btar:dzcs
8832	ENSCAFP00000035643	Cfam:3ngh
8832	ENSCAFP00000027428	Cfam:3v7k
8832	ENSCAFP00000003867	Cfam:7wvz
8832	ENSP00000339063	Hsap:80kw
8832	ENSP00000332874	Hsap:gbb4
8832	ENSP00000217182	Hsap:v18h
8832	ENSMODP00000021051	Mdom:5tzq
8832	ENSMODP00000023121	Mdom:vtsp
8832	ENSMUSP00000054556	Mmus:9h6n
8832	ENSMUSP00000042457	Mmus:bktf
8832	ENSOANP00000007773	Oana:wxhg
8832	ENSRNOP00000016947	Rnov:m9vk
8832	ENSRNOP00000017180	Rnov:tjps
8832	ENSRNOP00000013608	Rnov:wbbz
8835	GLEAN_11195	Btar:dfpk
8835	ENSCAFP00000008777	Cfam:t7h2
8835	ENSP00000327801	Hsap:7sw8
8835	ENSMODP00000003645	Mdom:cp8q
8835	ENSMUSP00000026122	Mmus:90vx
8835	ENSOANP00000009768	Oana:q61j
8835	ENSRNOP00000051841	Rnov:196m
8871	GLEAN_24367	Btar:dqdt
8871	ENSCAFP00000031225	Cfam:mwhb
8871	ENSP00000306099	Hsap:nw28
8871	ENSMODP00000001485	Mdom:bkpx
8871	ENSMUSP00000039472	Mmus:sz9v
8871	ENSOANP00000008428	Oana:1pjw
8871	ENSRNOP00000050663	Rnov:dp7d
9141	GLEAN_25161	Btar:cz75
9141	ENSCAFP00000007416	Cfam:83mp
9141	ENSP00000263238	Hsap:jm97
9141	ENSMODP00000000734	Mdom:773q
9141	ENSMUSP00000027579	Mmus:n0s9
9141	ENSRNOP00000004520	Rnov:3zmw
9163	GLEAN_19205	Btar:d8cg
9163	ENSCAFP00000003046	Cfam:5f3w
9163	ENSP00000262352	Hsap:z64c
9163	ENSMODP00000019226	Mdom:psd2
9163	ENSMUSP00000025875	Mmus:mwx0
9163	ENSOANP00000020843	Oana:8t85
9163	ENSRNOP00000020272	Rnov:168z
9233	GLEAN_10026	Btar:d86g
9233	GLEAN_01020	Btar:d9nr
9233	ENSCAFP00000009599	Cfam:gn2q
9233	ENSP00000308165	Hsap:0gf5
9233	ENSMODP00000021313	Mdom:dk56
9233	ENSMUSP00000080974	Mmus:6xk8
9233	ENSOANP00000005521	Oana:3vq0
9233	ENSRNOP00000058398	Rnov:0q0f
9233	ENSRNOP00000008319	Rnov:ph0c
9503	GLEAN_20174	Btar:dv87
9503	ENSCAFP00000035585	Cfam:2rmf
9503	ENSP00000361845	Hsap:nzw1
9503	ENSMODP00000021978	Mdom:9m21
9503	ENSMUSP00000053900	Mmus:777g
9503	ENSOANP00000020193	Oana:tv87
9503	ENSRNOP00000016410	Rnov:2pbd
9509	GLEAN_18189	Btar:dpz5
9509	ENSCAFP00000027249	Cfam:gr0d
9509	ENSP00000375000	Hsap:k9g2
9509	ENSMODP00000021189	Mdom:b3d5
9509	ENSMUSP00000100221	Mmus:90z6
9509	ENSOANP00000015712	Oana:xb0z
9509	ENSRNOP00000046692	Rnov:vfkf
9530	GLEAN_02125	Btar:d4mq
9530	GLEAN_13167	Btar:dmfk
9530	GLEAN_05945	Btar:dnrd
9530	ENSCAFP00000021430	Cfam:0619
9530	ENSCAFP00000023264	Cfam:mpsh
9530	ENSP00000229277	Hsap:6q81
9530	ENSP00000370739	Hsap:qnpg
9530	ENSP00000234590	Hsap:rjhc
9530	ENSMODP00000038388	Mdom:bd1n
9530	ENSMODP00000006501	Mdom:j7b1
9530	ENSMODP00000011894	Mdom:qztg
9530	ENSMUSP00000079727	Mmus:57vc
9530	ENSMUSP00000075513	Mmus:m40j
9530	ENSMUSP00000072620	Mmus:mq72
9530	ENSOANP00000021275	Oana:jqwk
9530	ENSRNOP00000024106	Rnov:rs1t
9530	ENSRNOP00000005612	Rnov:rzr9
9530	ENSRNOP00000044836	Rnov:t56t
9577	GLEAN_02931	Btar:d306
9577	GLEAN_03617	Btar:d7h6
9577	GLEAN_03484	Btar:d8hf
9577	GLEAN_17032	Btar:dc3d
9577	GLEAN_17030	Btar:f0b1
9577	ENSCAFP00000027491	Cfam:b5z3
9577	ENSCAFP00000028782	Cfam:m0q8
9577	ENSCAFP00000000649	Cfam:zpnf
9577	ENSP00000259925	Hsap:6q8f
9577	ENSP00000341289	Hsap:7h8p
9577	ENSP00000369703	Hsap:ffft
9577	ENSP00000373058	Hsap:g7fw
9577	ENSP00000264071	Hsap:k0s1
9577	ENSP00000259818	Hsap:nw1j
9577	ENSP00000339001	Hsap:sr18
9577	ENSMODP00000010916	Mdom:813b
9577	ENSMODP00000021471	Mdom:b68f
9577	ENSMODP00000019796	Mdom:kdtj
9577	ENSMUSP00000001566	Mmus:2gdc
9577	ENSMUSP00000071135	Mmus:c62t
9577	ENSMUSP00000042342	Mmus:dk76
9577	ENSMUSP00000075178	Mmus:q074
9577	ENSMUSP00000060246	Mmus:t7zh
9577	ENSOANP00000007587	Oana:7ths
9577	ENSRNOP00000013863	Rnov:7b7k
9577	ENSRNOP00000023611	Rnov:8t9s
9577	ENSRNOP00000023582	Rnov:b3mw
9577	ENSRNOP00000001095	Rnov:m9tr
9686	GLEAN_24561	Btar:dxz6
9686	ENSCAFP00000020046	Cfam:0s7m
9686	ENSP00000260985	Hsap:hx6w
9686	ENSMODP00000019879	Mdom:6mxm
9686	ENSMUSP00000027087	Mmus:9sts
9686	ENSRNOP00000020322	Rnov:s2nb
9737	GLEAN_03738	Btar:djj7
9737	ENSCAFP00000009118	Cfam:r84w
9737	ENSP00000300747	Hsap:5qkm
9737	ENSMUSP00000080813	Mmus:q8vw
978	GLEAN_06431	Btar:dqtv
978	ENSCAFP00000008465	Cfam:z3fj
978	ENSP00000368727	Hsap:wm78
978	ENSMODP00000019349	Mdom:nh31
978	ENSMUSP00000024866	Mmus:776g
978	ENSOANP00000006242	Oana:xtbh
978	ENSRNOP00000009634	Rnov:fnxv
