# Supplementary material for: The bovine lactation genome: insights into the evolution of mammalian milk
Source: Genome Biol. 2009 Apr 24;10(4):R43. doi: 10.1186/gb-2009-10-4-r43 (PMC2688934; doi:10.1186/gb-2009-10-4-r43)
Supplement: Additional data file 21 — EST libraries that were surveyed for this study, the number of ESTs in each library, a description of the physiological state of the animal and tissue used to derive the library, and, if the library was excluded from this study, the reason for exclusion. [file gb-2009-10-4-r43-S21.xls]

## Sheet: Sheet1
Additional file 21 from Lemay DG et al "The bovine lactation genome: insights into the evolution of mammalian milk"
EST LIBRARIES INCLUDED
Library Name	Number of ESTs		Tissue description
BMPA	10433		Mammary gland tissue harvested from an 85 days pre-partum Angus cow by Adrian Molenaar on 06/21/90
BMVB	3668		Mammary gland tissue harvested from a 2.5 year old non-pregnant, non-lactating Friesian cow by Adrian Molenaar on 02/28/90
BMGA	2568		Mammary gland tissue harvested from a 13-14 years old non-pregnant lactating Jersey cow, in late lactation 2 hrs post-milking, by Adrian Molenaar on 3/24/95
BMUA	4264		Mastitic mammary gland tissue (Combined BMAA and BMCA cDNA libraries), believed to be infection with S. uberis.
BMLB	2812		Mammary gland tissue harvested from a 4 year old Angus cow in late involution by Adrian Molenaar on 2/28/90
FNM	38415		Mammary gland tissue from a non-lactating, non-pregnant, adult Friesian cow
FLM	31976		Mammary gland tissue from a pregnant lactating Friesian cow
TOTAL	94136
EST LIBRARIES EXCLUDED
Library Name	Number of ESTs		Reason for exclusion
BARC-BOV5	26617		Pooled samples (unable to separate physiological states and conditions)
Bovine lactating mammary gland cDNA library	24		library too small
LIB188	3		library too small
Bos Taurus Lambda Zap II Library	44		library too small
BARC-EMBRAPA 300BOV	70		library too small
BARC-EMBRAPA 305BOV	74		library too small
BARC-EMBRAPA 304BOV	87		library too small
BARC-EMBRAPA 303BOV	86		library too small
BARC-EMBRAPA 302BOV	161		library too small
BARC-EMBRAPA 301BOV	53		library too small
GC_BGC-03	1126		physiological state of cows unknown
Bovine MEC subtracted library	298		library from primary cells (not mammary tissue)
BUTA	4425		library from tissue not of interest (teat canal epithelium)
BPMS	815		subtracted library (redundant)
BMCA	68		included in BMUA
BMGS	678		subtracted library (redundant with BMGA)
BMVA	44		library too small, redundant with BMVB
BPMT	654		subtracted library (redundant)
BMAA	79		included in BMUA
BARC-EMBRAPA 306BOV	14		Bos Indicus samples (different species)
BARC-EMBRAPA 307BOV	58		Bos Indicus samples (different species)
BARC-EMBRAPA 308BOV	82		Bos Indicus samples (different species)
BARC-EMBRAPA 309BOV	184		Bos Indicus samples (different species)
BARC-EMBRAPA 311BOV	71		Bos Indicus samples (different species)
BARC-EMBRAPA 312BOV	56		Bos Indicus samples (different species)
BARC-EMBRAPA 313BOV	47		Bos Indicus samples (different species)
BARC-EMBRAPA 314BOV	357		Bos Indicus samples (different species)
BARC-EMBRAPA 315BOV	312		Bos Indicus samples (different species)
BARC-EMBRAPA 316BOV	347		Bos Indicus samples (different species)
BARC-EMBRAPA 317BOV	341		Bos Indicus samples (different species)
BARC-EMBRAPA 319BOV	158		Bos Indicus samples (different species)
BARC-EMBRAPA 321BOV	144		Bos Indicus samples (different species)
BARC-EMBRAPA 322BOV	68		Bos Indicus samples (different species)
BARC-EMBRAPA 323BOV	322		Bos Indicus samples (different species)
BARC-EMBRAPA 324BOV	224		Bos Indicus samples (different species)
BARC-EMBRAPA 326BOV	306		Bos Indicus samples (different species)
BARC-EMBRAPA 327BOV	300		Bos Indicus samples (different species)
BARC-EMBRAPA 328BOV	301		Bos Indicus samples (different species)
BARC-EMBRAPA 338BOV	306		Bos Indicus samples (different species)
BARC-EMBRAPA 339BOV	300		Bos Indicus samples (different species)
BARC-EMBRAPA 351BOV	316		Bos Indicus samples (different species)
BARC-EMBRAPA 352BOV	228		Bos Indicus samples (different species)
BARC-EMBRAPA 353BOV	260		Bos Indicus samples (different species)
BARC-EMBRAPA 354BOV	261		Bos Indicus samples (different species)
BARC-EMBRAPA 355BOV	303		Bos Indicus samples (different species)
BARC-EMBRAPA 356BOV	244		Bos Indicus samples (different species)
